# Supplementary material for: Synthesis of the Soft Lewis Superacid Tris(4‐bromo‐2,3,5,6‐tetrafluorophenyl)borane B(C6F4Br)3 via C‒Ag to C‒B Transmetalation
Source: Chemistry. 2025 Sep 21;31(60):e02240. doi: 10.1002/chem.202502240 (PMC12559468; doi:10.1002/chem.202502240)
Supplement: Supplementary file 2 — Supporting Information [file CHEM-31-e02240-s006.cif]

data_mo_mm_tns_am356_0m
_audit_creation_date             2025-06-19
_audit_creation_method           
;
Olex2 1.5
(compiled 2025.05.31 svn.r86d253d1 for OlexSys, GUI svn.r7254)
;
_shelx_SHELXL_version_number     2019/3
_audit_contact_author_address    ?
_audit_contact_author_email      ?
_audit_contact_author_phone      ?
_publ_contact_author_id_orcid    ?
_publ_section_references         
;
Dolomanov, O.V., Bourhis, L.J., Gildea, R.J, Howard, J.A.K. & Puschmann, H.
 (2009), J. Appl. Cryst. 42, 339-341.

Sheldrick, G.M. (2008). Acta Cryst. A64, 112-122.
;
_chemical_name_common            ?
_chemical_name_systematic        (4-bromo-2,3,5,6-tetrafluorophenyl)silver
_chemical_formula_moiety         'C27.5 H4 Ag4 Br4 F16, 3(C7 H8), 0.225[C7H8]'
_chemical_formula_sum            'C12.51 H7.45 Ag Br F4'
_chemical_formula_weight         421.59
_chemical_melting_point          ?
loop_
_atom_type_symbol
_atom_type_description
_atom_type_scat_dispersion_real
_atom_type_scat_dispersion_imag
_atom_type_scat_source
C C 0.0033 0.0016 'International Tables Vol C Tables 4.2.6.8 and 6.1.1.4'
H H 0.0000 0.0000 'International Tables Vol C Tables 4.2.6.8 and 6.1.1.4'
Ag Ag -0.8971 1.1015 'International Tables Vol C Tables 4.2.6.8 and 6.1.1.4'
Br Br -0.2901 2.4595 'International Tables Vol C Tables 4.2.6.8 and 6.1.1.4'
F F 0.0171 0.0103 'International Tables Vol C Tables 4.2.6.8 and 6.1.1.4'

_shelx_space_group_comment       
;
The symmetry employed for this shelxl refinement is uniquely defined
by the following loop, which should always be used as a source of
symmetry information in preference to the above space-group names.
They are only intended as comments.
;
_space_group_crystal_system      triclinic
_space_group_IT_number           2
_space_group_name_H-M_alt        'P -1'
_space_group_name_Hall           '-P 1'
loop_
_space_group_symop_operation_xyz
'x, y, z'
'-x, -y, -z'

_cell_length_a                   14.0505(12)
_cell_length_b                   14.9314(15)
_cell_length_c                   27.051(3)
_cell_angle_alpha                85.576(3)
_cell_angle_beta                 75.456(3)
_cell_angle_gamma                65.540(3)
_cell_volume                     4997.9(8)
_cell_formula_units_Z            16
_cell_measurement_reflns_used    9945
_cell_measurement_temperature    100.00
_cell_measurement_theta_max      27.03
_cell_measurement_theta_min      2.19
_shelx_estimated_absorpt_T_max   0.801
_shelx_estimated_absorpt_T_min   0.504
_exptl_absorpt_coefficient_mu    4.839
_exptl_absorpt_correction_T_max  0.7455
_exptl_absorpt_correction_T_min  0.4427
_exptl_absorpt_correction_type   numerical
_exptl_absorpt_process_details   
;
SADABS-2016/2 (Bruker,2016/2) was used for absorption correction.
wR2(int) was 0.1108 before and 0.0596 after correction.
The Ratio of minimum to maximum transmission is 0.5938.
The \l/2 correction factor is Not present.
;
_exptl_absorpt_special_details   ?
_exptl_crystal_colour            'clear yellowish colourless'
_exptl_crystal_colour_lustre     clear
_exptl_crystal_colour_modifier   yellowish
_exptl_crystal_colour_primary    colourless
_exptl_crystal_density_diffrn    2.241
_exptl_crystal_density_meas      ?
_exptl_crystal_density_method    ?
_exptl_crystal_description       irregular
_exptl_crystal_F_000             3209
loop_
_exptl_crystal_face_index_h
_exptl_crystal_face_index_k
_exptl_crystal_face_index_l
_exptl_crystal_face_perp_dist
-1.00 -1.00 -1.00 0.0490
-1.00 0.00 -1.00 0.0550
-1.00 -1.00 0.00 0.0540
0.00 1.00 1.00 0.0150
0.00 1.00 -1.00 0.0240
0.00 -1.00 1.00 0.0210
0.00 -1.00 -1.00 0.0370
1.00 -1.00 1.00 0.0520
1.00 1.00 0.00 0.0770
1.00 1.00 -1.00 0.0690
1.00 0.00 -1.00 0.0760

_exptl_crystal_size_max          0.164
_exptl_crystal_size_mid          0.145
_exptl_crystal_size_min          0.048
_exptl_transmission_factor_max   ?
_exptl_transmission_factor_min   ?
_diffrn_reflns_av_R_equivalents  0.0676
_diffrn_reflns_av_unetI/netI     0.0548
_diffrn_reflns_Laue_measured_fraction_full 0.997
_diffrn_reflns_Laue_measured_fraction_max 0.982
_diffrn_reflns_limit_h_max       16
_diffrn_reflns_limit_h_min       -18
_diffrn_reflns_limit_k_max       19
_diffrn_reflns_limit_k_min       -19
_diffrn_reflns_limit_l_max       34
_diffrn_reflns_limit_l_min       -34
_diffrn_reflns_number            106659
_diffrn_reflns_point_group_measured_fraction_full 0.997
_diffrn_reflns_point_group_measured_fraction_max 0.982
_diffrn_reflns_theta_full        25.242
_diffrn_reflns_theta_max         27.269
_diffrn_reflns_theta_min         1.970
_diffrn_ambient_temperature      100.00
_diffrn_detector_area_resol_mean ?
_diffrn_measured_fraction_theta_full 0.997
_diffrn_measured_fraction_theta_max 0.982
_diffrn_measurement_device_type  'Bruker APEX-II CCD'
_diffrn_measurement_method       '\f and \w scans'
_diffrn_radiation_type           MoK\a
_diffrn_radiation_wavelength     0.71073
_diffrn_source                   ?
_reflns_Friedel_coverage         0.000
_reflns_Friedel_fraction_full    .
_reflns_Friedel_fraction_max     .
_reflns_number_gt                16885
_reflns_number_total             22031
_reflns_special_details          
;
 Reflections were merged by SHELXL according to the crystal
 class for the calculation of statistics and refinement.
 
 Structure factors included contributions from the .fab file.
 
 _reflns_Friedel_fraction is defined as the number of unique
 Friedel pairs measured divided by the number that would be
 possible theoretically, ignoring centric projections and
 systematic absences.
;
_reflns_threshold_expression     'I > 2\s(I)'
_computing_cell_refinement       'SAINT V8.41 (?, 2016)'
_computing_data_collection       ?
_computing_data_reduction        'SAINT V8.41 (?, 2016)'
_computing_molecular_graphics    'Olex2 1.5 (Dolomanov et al., 2009)'
_computing_publication_material  'Olex2 1.5 (Dolomanov et al., 2009)'
_computing_structure_refinement  'XL  (Sheldrick, 2008)'
_computing_structure_solution    'SHELXT 2018/2 (Sheldrick, 2018)'
_refine_diff_density_max         2.569
_refine_diff_density_min         -1.906
_refine_diff_density_rms         0.259
_refine_ls_extinction_coef       .
_refine_ls_extinction_method     none
_refine_ls_goodness_of_fit_ref   1.092
_refine_ls_hydrogen_treatment    constr
_refine_ls_matrix_type           full
_refine_ls_number_parameters     1481
_refine_ls_number_reflns         22031
_refine_ls_number_restraints     471
_refine_ls_R_factor_all          0.0899
_refine_ls_R_factor_gt           0.0674
_refine_ls_restrained_S_all      1.084
_refine_ls_shift/su_max          0.000
_refine_ls_shift/su_mean         0.000
_refine_ls_structure_factor_coef Fsqd
_refine_ls_weighting_details     
'w=1/[\s^2^(Fo^2^)+(0.0887P)^2^+68.1630P] where P=(Fo^2^+2Fc^2^)/3'
_refine_ls_weighting_scheme      calc
_refine_ls_wR_factor_gt          0.1757
_refine_ls_wR_factor_ref         0.1907
_refine_special_details          ?
_olex2_refinement_description    
;
1. Uiso/Uaniso restraints and constraints
Uanis(C5T1) \\sim Ueq, Uanis(C4T1) \\sim Ueq, Uanis(C3T1) \\sim Ueq,
Uanis(C2T1) \\sim Ueq, Uanis(C1T1) \\sim Ueq, Uanis(C6T1) \\sim Ueq,
Uanis(C4T2) \\sim Ueq: with sigma of 0.01 and sigma for terminal atoms of 0.02
Uanis(C6T2) \\sim Ueq, Uanis(C5T2) \\sim Ueq, Uanis(C3T2) \\sim Ueq,
Uanis(C2T2) \\sim Ueq, Uanis(C1T2) \\sim Ueq: with sigma of 0.01 and sigma for
terminal atoms of 0.02
Uanis(C4T8) \\sim Ueq, Uanis(C4T7) \\sim Ueq, Uanis(C3T8) \\sim Ueq: with sigma
of 0.005 and sigma for terminal atoms of 0.01
Uanis(C61T) \\sim Ueq, Uanis(C11T) \\sim Ueq, Uanis(C21T) \\sim Ueq,
Uanis(C51T) \\sim Ueq: with sigma of 0.005 and sigma for terminal atoms of 0.01
Uanis(C1T5) \\sim Ueq, Uanis(C2T5) \\sim Ueq, Uanis(C6T5) \\sim Ueq,
Uanis(C3T5) \\sim Ueq: with sigma of 0.01 and sigma for terminal atoms of 0.02
Uanis(C1T9) \\sim Ueq, Uanis(C2T9) \\sim Ueq, Uanis(C3T9) \\sim Ueq,
Uanis(C4T9) \\sim Ueq, Uanis(C6T9) \\sim Ueq, Uanis(C7T9) \\sim Ueq,
Uanis(C5T9) \\sim Ueq, Uanis(C61T) \\sim Ueq, Uanis(C21T) \\sim Ueq,
Uanis(C31T) \\sim Ueq, Uanis(C11T) \\sim Ueq, Uanis(C41T) \\sim Ueq,
Uanis(C71T) \\sim Ueq, Uanis(C51T) \\sim Ueq, : with sigma of 0.1 and sigma for
terminal atoms of 0.2
Uanis(C523) \\sim Ueq: with sigma of 0.01 and sigma for terminal atoms of 0.02
Uanis(F323) \\sim Ueq: with sigma of 0.01 and sigma for terminal atoms of 0.02
2. Rigid body (RIGU) restrains
 C6T8, C6T7, C5T7, C3T8, C4T7, C4T8, C3T7, C2T7, C5T8, C1T7, C7T7, C7T8, C1T8,
 C2T8
 with sigma for 1-2 distances of 0.004 and sigma for 1-3 distances of 0.004
 C3T2, C4T2, C5T2, C6T2, C2T2, C1T2
 with sigma for 1-2 distances of 0.004 and sigma for 1-3 distances of 0.004
 C4T2, C5T2, C6T2, C1T2, C2T2, C3T2
 with sigma for 1-2 distances of 0.004 and sigma for 1-3 distances of 0.004
 C2T1, C3T1, C4T1, C5T1, C6T1, C1T1, C7T1
 with sigma for 1-2 distances of 0.004 and sigma for 1-3 distances of 0.004
 C1T9, C2T9, H2T9, C3T9, H3T9, C4T9, C6T9, C7T9, H4T9, C5T9, H6T9, H7T9, H1T9,
 H8T9, H5T9
 with sigma for 1-2 distances of 0.004 and sigma for 1-3 distances of 0.004
 C71T, C21T, H21T, C31T, C11T, H31T, C41T, C61T, H41T, C51T, H61T, H71T, H81T,
 H11T, H51T
 with sigma for 1-2 distances of 0.004 and sigma for 1-3 distances of 0.004
3. Others
 Fixed Sof: C6T1(0.5) H6T1(0.5) C1T1(0.5) C5T1(0.5) H5T1(0.5) C3T8(0.5)
 H3T8(0.5) C21T(0.6666) H21T(0.6666) C31T(0.6666) H31T(0.6666) C41T(0.6666)
 H41T(0.6666) C51T(0.6666) H51T(0.6666) C61T(0.6666) H61T(0.6666) C11T(0.6666)
 C5T7(0.5) H5T7(0.5) C4T8(0.5) H4T8(0.5) C1T8(0.5) C6T8(0.5) H6T8(0.5)
 C5T8(0.5) H5T8(0.5) C7T1(0.5) H8T1(0.5) H7T1(0.5) H1T1(0.5) C7T7(0.5)
 H1T7(0.5) H8T7(0.5) H7T7(0.5) C7T8(0.5) H7T8(0.5) H1T8(0.5) H8T8(0.5)
 C7T2(0.5) H8T2(0.5) H1T2(0.5) H7T2(0.5) C1T2(0.5) C2T1(0.5) H2T1(0.5)
 C6T2(0.5) H6T2(0.5) C3T1(0.5) H3T1(0.5) C5T2(0.5) H5T2(0.5) C2T2(0.5)
 H2T2(0.5) C4T1(0.5) H4T1(0.5) C4T2(0.5) H4T2(0.5) C3T2(0.5) H3T2(0.5)
 C1T7(0.5) C6T7(0.5) H6T7(0.5) C2T7(0.5) H2T7(0.5) C4T7(0.5) H4T7(0.5)
 C2T8(0.5) H2T8(0.5) C3T7(0.5) H3T7(0.5) C2T9(0.3333) H2T9(0.3333) C3T9(0.3333)
 H3T9(0.3333) C4T9(0.3333) H4T9(0.3333) C5T9(0.3333) H5T9(0.3333) C6T9(0.3333)
 H6T9(0.3333) C1T9(0.3333) C7T9(0.3333) H7T9(0.3333) H1T9(0.3333) H8T9(0.3333)
 C71T(0.6666) H71T(0.6666) H81T(0.6666) H11T(0.6666)
4.a Aromatic/amide H refined with riding coordinates:
 C5T3(H5T3), C6T3(H6T3), C3T6(H3T6), C6T6(H6T6), C5T4(H5T4), C5T6(H5T6),
 C3T4(H3T4), C2T4(H2T4), C4T6(H4T6), C4T4(H4T4), C3T3(H3T3), C2T6(H2T6),
 C4T3(H4T3), C6T4(H6T4), C2T3(H2T3), C2T5(H2T5), C3T5(H3T5), C4T5(H4T5),
 C5T5(H5T5), C6T5(H6T5), C6T1(H6T1), C5T1(H5T1), C3T8(H3T8), C21T(H21T),
 C31T(H31T), C41T(H41T), C51T(H51T), C61T(H61T), C5T7(H5T7), C4T8(H4T8),
 C6T8(H6T8), C5T8(H5T8), C2T1(H2T1), C6T2(H6T2), C3T1(H3T1), C5T2(H5T2),
 C2T2(H2T2), C4T1(H4T1), C4T2(H4T2), C3T2(H3T2), C6T7(H6T7), C2T7(H2T7),
 C4T7(H4T7), C2T8(H2T8), C3T7(H3T7), C2T9(H2T9), C3T9(H3T9), C4T9(H4T9),
 C5T9(H5T9), C6T9(H6T9)
4.b Fitted hexagon refined as free rotating group:
 C1T5(C2T5,C3T5,C4T5,C5T5,C6T5), C2T9(C3T9,C4T9,C5T9,C6T9,C1T9)
4.c Idealised Me refined as rotating group:
 C7T3(H8T3,H1T3,H7T3), C7T6(H7T6,H1T6,H8T6), C7T4(H1T4,H7T4,H8T4), C7T5(H8T5,
 H1T5,H7T5), C7T1(H8T1,H7T1,H1T1), C7T7(H1T7,H8T7,H7T7), C7T8(H7T8,H1T8,H8T8),
 C7T2(H8T2,H1T2,H7T2), C7T9(H7T9,H1T9,H8T9), C71T(H71T,H81T,H11T)
;
_atom_sites_solution_hydrogens   geom
_atom_sites_solution_primary     ?
_atom_sites_solution_secondary   ?
loop_
_atom_site_label
_atom_site_type_symbol
_atom_site_fract_x
_atom_site_fract_y
_atom_site_fract_z
_atom_site_U_iso_or_equiv
_atom_site_adp_type
_atom_site_occupancy
_atom_site_site_symmetry_order
_atom_site_calc_flag
_atom_site_refinement_flags_posn
_atom_site_refinement_flags_adp
_atom_site_refinement_flags_occupancy
_atom_site_disorder_assembly
_atom_site_disorder_group
Ag2 Ag 0.14143(6) 0.07421(5) 0.23260(2) 0.02003(15) Uani 1 1 d . . . . .
Ag5 Ag 0.57720(5) 0.28099(5) 0.24591(2) 0.01965(14) Uani 1 1 d . . . . .
Ag1 Ag 0.07800(6) 0.27527(5) 0.24389(2) 0.01953(14) Uani 1 1 d . . . . .
Ag7 Ag 0.52714(6) 0.48406(5) 0.14508(2) 0.01997(14) Uani 1 1 d . . . . .
Ag6 Ag 0.62358(6) 0.44484(5) 0.22642(2) 0.02022(15) Uani 1 1 d . . . . .
Ag8 Ag 0.59080(5) 0.28203(5) 0.14204(2) 0.01985(14) Uani 1 1 d . . . . .
Ag4 Ag 0.17985(6) 0.22220(5) 0.32314(3) 0.02476(16) Uani 1 1 d . . . . .
Ag3 Ag 0.12618(6) 0.06263(6) 0.33666(3) 0.02756(17) Uani 1 1 d . . . . .
Br78 Br 0.16387(8) 0.43121(7) 0.04691(4) 0.0266(2) Uani 1 1 d . . . . .
Br67 Br 0.89068(8) 0.66634(8) 0.05960(4) 0.0282(2) Uani 1 1 d . . . . .
Br12 Br 0.38511(8) 0.17116(7) 0.00546(3) 0.0279(2) Uani 1 1 d . . . . .
Br85 Br 0.96544(9) -0.15883(7) 0.17100(5) 0.0418(3) Uani 1 1 d . . . . .
Br34 Br 0.54961(10) -0.09590(9) 0.43717(5) 0.0415(3) Uani 1 1 d . . . . .
Br23 Br -0.22575(10) -0.11020(10) 0.30941(6) 0.0498(3) Uani 1 1 d . . . . .
Br56 Br 0.33723(13) 0.53194(11) 0.46726(5) 0.0570(4) Uani 1 1 d . . . . .
Br41 Br -0.20514(12) 0.64375(11) 0.41975(6) 0.0631(4) Uani 1 1 d . . . . .
F178 F 0.5501(4) 0.4060(4) 0.0292(2) 0.0242(11) Uani 1 1 d . . . . .
F478 F 0.3431(4) 0.3962(4) 0.19595(19) 0.0249(11) Uani 1 1 d . . . . .
F378 F 0.1797(4) 0.4141(4) 0.1573(2) 0.0271(12) Uani 1 1 d . . . . .
F185 F 0.8175(4) 0.2184(4) 0.1855(2) 0.0266(12) Uani 1 1 d . . . . .
F278 F 0.3872(5) 0.4207(4) -0.00932(19) 0.0274(12) Uani 1 1 d . . . . .
F367 F 0.9117(4) 0.4548(4) 0.0541(2) 0.0265(12) Uani 1 1 d . . . . .
F285 F 0.9729(4) 0.0392(4) 0.1799(2) 0.0259(12) Uani 1 1 d . . . . .
F312 F 0.1546(5) 0.1850(4) 0.04173(19) 0.0267(12) Uani 1 1 d . . . . .
F485 F 0.5691(4) 0.0811(4) 0.1825(2) 0.0268(12) Uani 1 1 d . . . . .
F112 F 0.3302(5) 0.1682(4) 0.2014(2) 0.0280(12) Uani 1 1 d . . . . .
F167 F 0.5579(4) 0.6765(4) 0.1985(2) 0.0259(12) Uani 1 1 d . . . . .
F456 F 0.3735(5) 0.5064(4) 0.2741(2) 0.0303(13) Uani 1 1 d . . . . .
F212 F 0.4436(4) 0.1686(5) 0.1065(2) 0.0288(12) Uani 1 1 d . . . . .
F467 F 0.7842(5) 0.3728(4) 0.1079(2) 0.0278(12) Uani 1 1 d . . . . .
F141 F 0.1228(5) 0.4605(4) 0.2719(2) 0.0338(14) Uani 1 1 d . . . . .
F434 F 0.3771(5) -0.0052(5) 0.2824(2) 0.0303(13) Uani 1 1 d . . . . .
F123 F -0.1024(5) 0.1724(4) 0.2953(2) 0.0304(13) Uani 1 1 d . . . . .
F156 F 0.6786(5) 0.3100(5) 0.3370(2) 0.0324(13) Uani 1 1 d . . . . .
F267 F 0.6838(5) 0.7585(4) 0.1425(2) 0.0309(13) Uani 1 1 d . . . . .
F412 F 0.0398(4) 0.1851(4) 0.13616(19) 0.0234(11) Uani 1 1 d . . . . .
F223 F -0.2501(5) 0.1015(5) 0.3044(2) 0.0330(13) Uani 1 1 d . . . . .
F134 F 0.1660(5) 0.1613(5) 0.4405(2) 0.0345(14) Uani 1 1 d . . . . .
F234 F 0.3252(5) 0.0579(5) 0.4843(2) 0.0372(14) Uani 1 1 d . . . . .
F334 F 0.5384(5) -0.1088(4) 0.3260(2) 0.0324(13) Uani 1 1 d . . . . .
F441 F -0.0717(5) 0.2819(4) 0.3635(2) 0.0328(13) Uani 1 1 d . . . . .
F385 F 0.7261(5) -0.0984(4) 0.1769(3) 0.0378(15) Uani 1 1 d . . . . .
F256 F 0.5709(6) 0.3869(6) 0.4298(2) 0.0494(19) Uani 1 1 d . . . . .
F356 F 0.2653(5) 0.5803(5) 0.3677(3) 0.0461(17) Uani 1 1 d . . . . .
F241 F -0.0087(6) 0.6175(4) 0.3316(3) 0.0462(17) Uani 1 1 d . . . . .
F423 F 0.1655(5) -0.1515(5) 0.2926(3) 0.055(2) Uani 1 1 d . . . . .
F341 F -0.2067(6) 0.4403(6) 0.4217(3) 0.054(2) Uani 1 1 d . . . . .
F323 F 0.0176(7) -0.2223(5) 0.2997(4) 0.073(3) Uani 1 1 d . U . . .
C185 C 0.6860(7) 0.1596(6) 0.1847(3) 0.0165(16) Uani 1 1 d . . . . .
C678 C 0.3572(7) 0.4018(6) 0.1450(3) 0.0167(16) Uani 1 1 d . . . . .
C278 C 0.4583(7) 0.4067(6) 0.0626(3) 0.0158(16) Uani 1 1 d . . . . .
C323 C -0.1474(8) 0.0387(7) 0.3010(3) 0.0230(19) Uani 1 1 d . . . . .
C512 C 0.1977(7) 0.1825(6) 0.0811(3) 0.0198(17) Uani 1 1 d . . . . .
C212 C 0.2818(7) 0.1733(6) 0.1627(3) 0.0177(17) Uani 1 1 d . . . . .
C112 C 0.1788(7) 0.1772(6) 0.1740(3) 0.0166(16) Uani 1 1 d . . . . .
C578 C 0.2733(7) 0.4106(6) 0.1250(4) 0.0214(18) Uani 1 1 d . . . . .
C534 C 0.4459(7) -0.0438(6) 0.3550(4) 0.0210(18) Uani 1 1 d . . . . .
C634 C 0.3599(7) 0.0116(7) 0.3332(3) 0.0216(18) Uani 1 1 d . . . . .
C141 C 0.0340(8) 0.3613(7) 0.3152(3) 0.0231(19) Uani 1 1 d . . . . .
C685 C 0.6689(7) 0.0729(6) 0.1830(3) 0.0177(17) Uani 1 1 d . . . . .
C378 C 0.3761(7) 0.4152(6) 0.0415(3) 0.0187(17) Uani 1 1 d . . . . .
C585 C 0.7489(9) -0.0201(7) 0.1800(4) 0.026(2) Uani 1 1 d . . . . .
C567 C 0.8232(7) 0.5092(6) 0.0883(3) 0.0183(17) Uani 1 1 d . . . . .
C178 C 0.4552(7) 0.3981(6) 0.1142(3) 0.0184(17) Uani 1 1 d . . . . .
C267 C 0.6440(7) 0.6183(7) 0.1618(3) 0.0200(17) Uani 1 1 d . . . . .
C667 C 0.7547(7) 0.4689(6) 0.1172(3) 0.0148(16) Uani 1 1 d . . . . .
C385 C 0.8736(7) 0.0482(6) 0.1807(3) 0.0191(17) Uani 1 1 d . . . . .
C334 C 0.3384(8) 0.0392(7) 0.4347(4) 0.026(2) Uani 1 1 d . . . . .
C234 C 0.2565(8) 0.0926(7) 0.4106(3) 0.0241(19) Uani 1 1 d . . . . .
C612 C 0.1406(7) 0.1818(6) 0.1308(3) 0.0184(17) Uani 1 1 d . . . . .
C285 C 0.7911(7) 0.1410(6) 0.1832(3) 0.0172(17) Uani 1 1 d . . . . .
C5T3 C 0.3244(9) -0.1017(7) 0.1968(4) 0.028(2) Uani 1 1 d . . . . .
H5T3 H 0.311813 -0.114863 0.232170 0.034 Uiso 1 1 calc R U . . .
C434 C 0.4342(8) -0.0295(7) 0.4067(4) 0.025(2) Uani 1 1 d . . . . .
C656 C 0.4261(8) 0.4752(7) 0.3114(4) 0.026(2) Uani 1 1 d . . . . .
C241 C 0.0444(8) 0.4512(6) 0.3095(4) 0.0234(19) Uani 1 1 d . . . . .
C312 C 0.3430(7) 0.1737(6) 0.1143(3) 0.0199(17) Uani 1 1 d . . . . .
C467 C 0.7993(8) 0.6092(7) 0.0965(3) 0.0219(18) Uani 1 1 d . . . . .
C167 C 0.6637(7) 0.5200(6) 0.1555(3) 0.0150(16) Uani 1 1 d . . . . .
C1T6 C 0.8421(8) 0.1267(8) 0.0470(4) 0.027(2) Uani 1 1 d . . . . .
C6T3 C 0.2492(8) -0.0945(7) 0.1694(4) 0.026(2) Uani 1 1 d . . . . .
H6T3 H 0.186464 -0.104218 0.186445 0.031 Uiso 1 1 calc R U . . .
C1T4 C 0.2418(8) 0.6605(6) 0.1077(4) 0.026(2) Uani 1 1 d . . . . .
C123 C 0.0384(8) 0.0154(8) 0.2938(4) 0.025(2) Uani 1 1 d . . . . .
C412 C 0.3010(7) 0.1774(6) 0.0726(3) 0.0195(17) Uani 1 1 d . . . . .
C485 C 0.8517(8) -0.0343(7) 0.1783(4) 0.027(2) Uani 1 1 d . . . . .
C3T6 C 0.6591(8) 0.1565(7) 0.0441(3) 0.0243(19) Uani 1 1 d . . . . .
H3T6 H 0.589529 0.201402 0.040975 0.029 Uiso 1 1 calc R U . . .
C6T6 C 0.8643(9) 0.0264(7) 0.0521(4) 0.030(2) Uani 1 1 d . . . . .
H6T6 H 0.934139 -0.018855 0.054702 0.037 Uiso 1 1 calc R U . . .
C156 C 0.5327(8) 0.4053(7) 0.3000(3) 0.0221(19) Uani 1 1 d . . . . .
C5T4 C 0.2563(8) 0.6367(7) 0.1954(4) 0.029(2) Uani 1 1 d . . . . .
H5T4 H 0.229186 0.621558 0.229372 0.035 Uiso 1 1 calc R U . . .
C641 C -0.0522(8) 0.3644(7) 0.3544(4) 0.0242(19) Uani 1 1 d . . . . .
C1T3 C 0.2649(8) -0.0735(7) 0.1180(4) 0.027(2) Uani 1 1 d . . . . .
C556 C 0.3695(9) 0.5149(8) 0.3597(4) 0.032(2) Uani 1 1 d . . . . .
C356 C 0.5221(10) 0.4182(8) 0.3910(4) 0.032(2) Uani 1 1 d . . . . .
C256 C 0.5764(8) 0.3799(7) 0.3427(4) 0.0241(19) Uani 1 1 d . . . . .
C223 C -0.0687(7) 0.0743(7) 0.2969(3) 0.0212(18) Uani 1 1 d . . . . .
C423 C -0.1195(9) -0.0623(8) 0.3013(4) 0.033(2) Uani 1 1 d . . . . .
C478 C 0.2794(7) 0.4162(6) 0.0738(4) 0.0214(18) Uani 1 1 d . . . . .
C5T6 C 0.7849(9) -0.0080(8) 0.0533(4) 0.035(2) Uani 1 1 d . . . . .
H5T6 H 0.801483 -0.076300 0.056872 0.041 Uiso 1 1 calc R U . . .
C541 C -0.1231(9) 0.4458(9) 0.3853(4) 0.034(2) Uani 1 1 d . . . . .
C134 C 0.2623(8) 0.0818(7) 0.3596(4) 0.025(2) Uani 1 1 d . . . . .
C3T4 C 0.3898(9) 0.6729(7) 0.1328(4) 0.028(2) Uani 1 1 d . . . . .
H3T4 H 0.453844 0.683939 0.124175 0.033 Uiso 1 1 calc R U . . .
C2T4 C 0.3371(8) 0.6747(7) 0.0950(4) 0.028(2) Uani 1 1 d . . . . .
H2T4 H 0.366208 0.685682 0.060554 0.034 Uiso 1 1 calc R U . . .
C4T6 C 0.6823(9) 0.0566(8) 0.0494(4) 0.032(2) Uani 1 1 d . . . . .
H4T6 H 0.628668 0.032904 0.050395 0.038 Uiso 1 1 calc R U . . .
C4T4 C 0.3477(8) 0.6547(7) 0.1836(4) 0.027(2) Uani 1 1 d . . . . .
H4T4 H 0.382208 0.654786 0.209595 0.033 Uiso 1 1 calc R U . . .
C7T3 C 0.1853(9) -0.0646(8) 0.0879(4) 0.031(2) Uani 1 1 d . . . . .
H8T3 H 0.138012 -0.095817 0.106174 0.047 Uiso 1 1 calc R U . . .
H1T3 H 0.223949 -0.097225 0.054282 0.047 Uiso 1 1 calc R U . . .
H7T3 H 0.142021 0.005156 0.083566 0.047 Uiso 1 1 calc R U . . .
C3T3 C 0.4349(9) -0.0689(8) 0.1201(4) 0.033(2) Uani 1 1 d . . . . .
H3T3 H 0.497827 -0.059353 0.103021 0.040 Uiso 1 1 calc R U . . .
C2T6 C 0.7391(8) 0.1909(7) 0.0434(3) 0.0240(19) Uani 1 1 d . . . . .
H2T6 H 0.722170 0.259311 0.040397 0.029 Uiso 1 1 calc R U . . .
C4T3 C 0.4172(9) -0.0896(7) 0.1720(4) 0.030(2) Uani 1 1 d . . . . .
H4T3 H 0.468761 -0.095327 0.190402 0.036 Uiso 1 1 calc R U . . .
C367 C 0.7082(8) 0.6637(6) 0.1332(3) 0.0215(18) Uani 1 1 d . . . . .
C623 C 0.0629(8) -0.0853(7) 0.2947(4) 0.031(2) Uani 1 1 d . . . . .
C341 C -0.0260(8) 0.5350(7) 0.3405(4) 0.032(2) Uani 1 1 d . . . . .
C456 C 0.4172(11) 0.4857(8) 0.4007(4) 0.037(3) Uani 1 1 d . . . . .
C7T6 C 0.9273(9) 0.1650(9) 0.0457(4) 0.036(3) Uani 1 1 d . . . . .
H7T6 H 0.912360 0.197588 0.078586 0.055 Uiso 1 1 calc R U . . .
H1T6 H 0.926066 0.212157 0.018359 0.055 Uiso 1 1 calc R U . . .
H8T6 H 0.998419 0.109850 0.039391 0.055 Uiso 1 1 calc R U . . .
C523 C -0.0136(9) -0.1229(8) 0.2985(5) 0.038(3) Uani 1 1 d . U . . .
C7T4 C 0.1818(10) 0.6685(8) 0.0669(4) 0.036(2) Uani 1 1 d . . . . .
H1T4 H 0.148908 0.737437 0.057662 0.054 Uiso 1 1 calc R U . . .
H7T4 H 0.125360 0.644320 0.080108 0.054 Uiso 1 1 calc R U . . .
H8T4 H 0.232301 0.628812 0.036626 0.054 Uiso 1 1 calc R U . . .
C6T4 C 0.2036(8) 0.6406(7) 0.1576(4) 0.028(2) Uani 1 1 d . . . . .
H6T4 H 0.139662 0.629387 0.166350 0.034 Uiso 1 1 calc R U . . .
C441 C -0.1088(8) 0.5318(8) 0.3781(4) 0.033(2) Uani 1 1 d . . . . .
C2T3 C 0.3599(8) -0.0624(7) 0.0938(4) 0.026(2) Uani 1 1 d . . . . .
H2T3 H 0.373022 -0.050100 0.058329 0.031 Uiso 1 1 calc R U . . .
C1T5 C -0.1165(7) 0.5426(5) 0.2182(4) 0.055(3) Uani 1 1 d G U . . .
C2T5 C -0.1932(7) 0.5543(5) 0.2639(3) 0.061(4) Uani 1 1 d G U . . .
H2T5 H -0.224417 0.614293 0.283341 0.073 Uiso 1 1 calc R U . . .
C3T5 C -0.2243(6) 0.4781(6) 0.2813(2) 0.056(4) Uani 1 1 d G U . . .
H3T5 H -0.276780 0.486023 0.312560 0.067 Uiso 1 1 calc R U . . .
C4T5 C -0.1787(6) 0.3903(5) 0.2529(3) 0.034(2) Uani 1 1 d G . . . .
H4T5 H -0.199942 0.338177 0.264771 0.041 Uiso 1 1 calc R U . . .
C5T5 C -0.1019(5) 0.3786(5) 0.2072(3) 0.032(2) Uani 1 1 d G . . . .
H5T5 H -0.070739 0.318601 0.187763 0.038 Uiso 1 1 calc R U . . .
C6T5 C -0.0708(6) 0.4548(6) 0.1898(2) 0.043(3) Uani 1 1 d G U . . .
H6T5 H -0.018374 0.446871 0.158543 0.052 Uiso 1 1 calc R U . . .
C6T1 C 0.4785(18) 0.1705(16) 0.3590(10) 0.021(4) Uani 0.5 1 d . U P A 1
H6T1 H 0.529273 0.124711 0.376093 0.026 Uiso 0.5 1 calc R U P A 1
C1T1 C 0.391(2) 0.2508(18) 0.3877(8) 0.020(4) Uani 0.5 1 d . U P A 1
C5T1 C 0.494(2) 0.1550(17) 0.3062(10) 0.023(4) Uani 0.5 1 d . U P A 1
H5T1 H 0.554926 0.100908 0.288086 0.028 Uiso 0.5 1 calc R U P A 1
C3T8 C 0.0640(18) -0.0178(18) 0.4345(7) 0.023(4) Uani 0.5 1 d . U P B 1
H3T8 H 0.132679 -0.029496 0.439469 0.027 Uiso 0.5 1 calc R U P B 1
C21T C 0.4584(16) 0.3418(14) 0.6309(7) 0.038(3) Uani 0.6666 1 d . U P C 1
H21T H 0.385405 0.380950 0.630408 0.046 Uiso 0.6666 1 calc R U P C 1
C31T C 0.4868(14) 0.3254(12) 0.6767(6) 0.032(3) Uani 0.6666 1 d . U P C 1
H31T H 0.434841 0.354349 0.707491 0.039 Uiso 0.6666 1 calc R U P C 1
C41T C 0.595(2) 0.265(3) 0.6772(10) 0.037(5) Uani 0.6666 1 d . U P C 1
H41T H 0.617163 0.252602 0.708369 0.045 Uiso 0.6666 1 calc R U P C 1
C51T C 0.6653(17) 0.2245(14) 0.6331(7) 0.043(3) Uani 0.6666 1 d . U P C 1
H51T H 0.737549 0.182440 0.633636 0.051 Uiso 0.6666 1 calc R U P C 1
C61T C 0.6380(16) 0.2413(14) 0.5877(7) 0.043(3) Uani 0.6666 1 d . U P C 1
H61T H 0.690840 0.210815 0.557427 0.051 Uiso 0.6666 1 calc R U P C 1
C11T C 0.5343(17) 0.3022(16) 0.5848(8) 0.040(4) Uani 0.6666 1 d . U P C 1
C5T7 C 0.003(2) -0.055(2) 0.4363(10) 0.030(4) Uani 0.5 1 d . . P D 2
H5T7 H 0.052850 -0.120946 0.438261 0.036 Uiso 0.5 1 calc R U P D 2
C4T8 C -0.010(2) 0.078(2) 0.4319(9) 0.026(4) Uani 0.5 1 d . U P B 1
H4T8 H 0.006682 0.131751 0.435799 0.032 Uiso 0.5 1 calc R U P B 1
C1T8 C -0.060(2) -0.089(2) 0.4234(8) 0.032(4) Uani 0.5 1 d . . P B 1
C6T8 C -0.135(2) 0.010(2) 0.4223(8) 0.027(4) Uani 0.5 1 d . . P B 1
H6T8 H -0.206134 0.020467 0.420880 0.032 Uiso 0.5 1 calc R U P B 1
C5T8 C -0.1146(19) 0.0944(19) 0.4230(9) 0.031(4) Uani 0.5 1 d . . P B 1
H5T8 H -0.165414 0.158348 0.418066 0.038 Uiso 0.5 1 calc R U P B 1
C7T5 C -0.0981(18) 0.6339(14) 0.2103(8) 0.085(6) Uani 1 1 d . . . . .
H8T5 H -0.155252 0.685937 0.233913 0.128 Uiso 1 1 calc R U . . .
H1T5 H -0.098730 0.654502 0.175009 0.128 Uiso 1 1 calc R U . . .
H7T5 H -0.028109 0.621681 0.216567 0.128 Uiso 1 1 calc R U . . .
C7T1 C 0.368(2) 0.272(2) 0.4426(8) 0.047(6) Uani 0.5 1 d . . P A 1
H8T1 H 0.375035 0.212294 0.461619 0.071 Uiso 0.5 1 calc R U P A 1
H7T1 H 0.293832 0.322441 0.453996 0.071 Uiso 0.5 1 calc R U P A 1
H1T1 H 0.418289 0.297215 0.448956 0.071 Uiso 0.5 1 calc R U P A 1
C7T7 C -0.290(2) 0.092(2) 0.4282(11) 0.054(7) Uani 0.5 1 d . . P D 2
H1T7 H -0.287165 0.050821 0.400833 0.081 Uiso 0.5 1 calc R U P D 2
H8T7 H -0.327603 0.161510 0.421114 0.081 Uiso 0.5 1 calc R U P D 2
H7T7 H -0.329287 0.076727 0.460858 0.081 Uiso 0.5 1 calc R U P D 2
C7T8 C -0.087(2) -0.1735(18) 0.4221(9) 0.042(5) Uani 0.5 1 d . . P B 1
H7T8 H -0.096906 -0.199755 0.456472 0.063 Uiso 0.5 1 calc R U P B 1
H1T8 H -0.027782 -0.224544 0.398572 0.063 Uiso 0.5 1 calc R U P B 1
H8T8 H -0.153229 -0.152923 0.410533 0.063 Uiso 0.5 1 calc R U P B 1
C7T2 C 0.516(3) 0.175(3) 0.4155(11) 0.062(9) Uani 0.5 1 d . . P E 2
H8T2 H 0.565686 0.105654 0.409098 0.093 Uiso 0.5 1 calc R U P E 2
H1T2 H 0.465147 0.182734 0.448919 0.093 Uiso 0.5 1 calc R U P E 2
H7T2 H 0.555994 0.215140 0.414966 0.093 Uiso 0.5 1 calc R U P E 2
C1T2 C 0.453(2) 0.208(2) 0.3741(9) 0.027(4) Uani 0.5 1 d . U P E 2
C2T1 C 0.317(2) 0.3155(19) 0.3584(10) 0.022(4) Uani 0.5 1 d . U P A 1
H2T1 H 0.255918 0.369783 0.376008 0.026 Uiso 0.5 1 calc R U P A 1
C6T2 C 0.4930(18) 0.1599(16) 0.3262(11) 0.023(4) Uani 0.5 1 d . U P E 2
H6T2 H 0.558816 0.102836 0.319254 0.027 Uiso 0.5 1 calc R U P E 2
C3T1 C 0.329(3) 0.304(2) 0.3080(12) 0.027(6) Uani 0.5 1 d . U P A 1
H3T1 H 0.279766 0.350204 0.290307 0.033 Uiso 0.5 1 calc R U P A 1
C5T2 C 0.433(3) 0.198(2) 0.2879(13) 0.025(6) Uani 0.5 1 d . U P E 2
H5T2 H 0.457075 0.165310 0.255424 0.030 Uiso 0.5 1 calc R U P E 2
C2T2 C 0.356(2) 0.2916(19) 0.3846(8) 0.024(4) Uani 0.5 1 d . U P E 2
H2T2 H 0.329565 0.321110 0.417944 0.029 Uiso 0.5 1 calc R U P E 2
C4T1 C 0.420(2) 0.219(2) 0.2819(11) 0.020(5) Uani 0.5 1 d . U P A 1
H4T1 H 0.428293 0.207535 0.246705 0.024 Uiso 0.5 1 calc R U P A 1
C4T2 C 0.338(3) 0.285(2) 0.3001(11) 0.020(5) Uani 0.5 1 d . U P E 2
H4T2 H 0.299363 0.311851 0.274374 0.024 Uiso 0.5 1 calc R U P E 2
C3T2 C 0.296(2) 0.3339(19) 0.3477(10) 0.024(5) Uani 0.5 1 d . U P E 2
H3T2 H 0.231729 0.392199 0.354855 0.029 Uiso 0.5 1 calc R U P E 2
C1T7 C -0.178(2) 0.072(2) 0.4312(9) 0.039(5) Uani 0.5 1 d . . P D 2
C6T7 C -0.102(2) -0.032(3) 0.4314(9) 0.034(5) Uani 0.5 1 d . . P D 2
H6T7 H -0.123742 -0.083388 0.428272 0.040 Uiso 0.5 1 calc R U P D 2
C2T7 C -0.142(2) 0.146(2) 0.4338(9) 0.034(4) Uani 0.5 1 d . . P D 2
H2T7 H -0.188634 0.213452 0.432632 0.041 Uiso 0.5 1 calc R U P D 2
C4T7 C 0.031(2) 0.025(2) 0.4381(8) 0.030(4) Uani 0.5 1 d . U P D 2
H4T7 H 0.102150 0.013401 0.439449 0.036 Uiso 0.5 1 calc R U P D 2
C2T8 C 0.038(2) -0.099(2) 0.4297(12) 0.038(5) Uani 0.5 1 d . . P B 1
H2T8 H 0.091260 -0.163078 0.431010 0.045 Uiso 0.5 1 calc R U P B 1
C3T7 C -0.042(2) 0.118(2) 0.4380(8) 0.029(4) Uani 0.5 1 d . . P D 2
H3T7 H -0.019669 0.169196 0.441195 0.035 Uiso 0.5 1 calc R U P D 2
C2T9 C 0.6890(16) 0.2024(17) 0.6027(8) 0.039(6) Uani 0.3333 1 d G U P F 2
H2T9 H 0.744445 0.169187 0.620072 0.046 Uiso 0.3333 1 calc R U P F 2
C3T9 C 0.7096(16) 0.1873(17) 0.5503(8) 0.048(7) Uani 0.3333 1 d G U P F 2
H3T9 H 0.778976 0.143751 0.531890 0.058 Uiso 0.3333 1 calc R U P F 2
C4T9 C 0.628(2) 0.2359(18) 0.5248(6) 0.043(7) Uani 0.3333 1 d G U P F 2
H4T9 H 0.642517 0.225593 0.488979 0.052 Uiso 0.3333 1 calc R U P F 2
C5T9 C 0.5269(18) 0.2996(17) 0.5517(9) 0.037(6) Uani 0.3333 1 d G U P F 2
H5T9 H 0.471525 0.332872 0.534249 0.044 Uiso 0.3333 1 calc R U P F 2
C6T9 C 0.5064(15) 0.3148(15) 0.6041(8) 0.031(6) Uani 0.3333 1 d G U P F 2
H6T9 H 0.436992 0.358309 0.622431 0.037 Uiso 0.3333 1 calc R U P F 2
C1T9 C 0.5875(18) 0.2661(16) 0.6295(6) 0.032(6) Uani 0.3333 1 d G U P F 2
C7T9 C 0.565(4) 0.276(5) 0.6872(17) 0.031(10) Uani 0.3333 1 d . U P F 2
H7T9 H 0.532808 0.231260 0.703493 0.047 Uiso 0.3333 1 calc R U P F 2
H1T9 H 0.515303 0.344200 0.698377 0.047 Uiso 0.3333 1 calc R U P F 2
H8T9 H 0.632796 0.260270 0.697055 0.047 Uiso 0.3333 1 calc R U P F 2
C71T C 0.518(3) 0.313(4) 0.5351(11) 0.123(16) Uani 0.6666 1 d . U P C 1
H71T H 0.459783 0.294459 0.533950 0.184 Uiso 0.6666 1 calc R U P C 1
H81T H 0.584751 0.270517 0.511194 0.184 Uiso 0.6666 1 calc R U P C 1
H11T H 0.499646 0.381796 0.525433 0.184 Uiso 0.6666 1 calc R U P C 1

loop_
_atom_site_aniso_label
_atom_site_aniso_U_11
_atom_site_aniso_U_22
_atom_site_aniso_U_33
_atom_site_aniso_U_23
_atom_site_aniso_U_13
_atom_site_aniso_U_12
Ag2 0.0215(3) 0.0184(3) 0.0227(3) 0.0046(2) -0.0034(3) -0.0124(3)
Ag5 0.0208(3) 0.0155(3) 0.0232(3) -0.0012(2) -0.0033(2) -0.0088(3)
Ag1 0.0216(3) 0.0179(3) 0.0181(3) -0.0016(2) -0.0021(2) -0.0084(3)
Ag7 0.0211(3) 0.0187(3) 0.0249(3) 0.0018(2) -0.0064(3) -0.0124(3)
Ag6 0.0239(3) 0.0207(3) 0.0198(3) 0.0022(2) -0.0038(3) -0.0138(3)
Ag8 0.0181(3) 0.0175(3) 0.0245(3) 0.0042(2) -0.0071(3) -0.0073(3)
Ag4 0.0221(4) 0.0246(4) 0.0261(3) 0.0055(3) -0.0072(3) -0.0081(3)
Ag3 0.0237(4) 0.0415(4) 0.0264(3) 0.0108(3) -0.0108(3) -0.0210(3)
Br78 0.0256(5) 0.0240(5) 0.0382(5) 0.0052(4) -0.0171(4) -0.0132(4)
Br67 0.0268(5) 0.0334(5) 0.0324(5) 0.0094(4) -0.0059(4) -0.0223(4)
Br12 0.0281(5) 0.0300(5) 0.0219(4) -0.0017(4) 0.0057(4) -0.0146(4)
Br85 0.0280(6) 0.0152(5) 0.0724(8) -0.0077(5) -0.0059(5) -0.0012(4)
Br34 0.0327(6) 0.0464(7) 0.0545(7) 0.0204(5) -0.0277(5) -0.0186(5)
Br23 0.0391(7) 0.0534(8) 0.0744(9) 0.0220(6) -0.0140(6) -0.0390(6)
Br56 0.0757(10) 0.0673(9) 0.0328(6) -0.0257(6) 0.0217(6) -0.0491(8)
Br41 0.0437(8) 0.0515(8) 0.0777(10) -0.0433(7) 0.0109(7) -0.0105(6)
F178 0.018(3) 0.029(3) 0.025(3) -0.001(2) 0.002(2) -0.013(2)
F478 0.021(3) 0.034(3) 0.020(2) 0.006(2) -0.003(2) -0.013(2)
F378 0.015(3) 0.035(3) 0.033(3) -0.002(2) -0.001(2) -0.014(2)
F185 0.022(3) 0.018(3) 0.045(3) 0.004(2) -0.009(2) -0.014(2)
F278 0.038(3) 0.031(3) 0.020(2) 0.004(2) -0.010(2) -0.019(3)
F367 0.018(3) 0.023(3) 0.027(3) 0.001(2) 0.004(2) -0.003(2)
F285 0.012(3) 0.027(3) 0.038(3) -0.001(2) -0.002(2) -0.009(2)
F312 0.029(3) 0.039(3) 0.021(3) -0.002(2) -0.007(2) -0.021(3)
F485 0.020(3) 0.024(3) 0.038(3) -0.005(2) -0.006(2) -0.010(2)
F112 0.023(3) 0.041(3) 0.024(3) 0.005(2) -0.009(2) -0.016(3)
F167 0.025(3) 0.018(3) 0.030(3) -0.003(2) 0.004(2) -0.010(2)
F456 0.022(3) 0.033(3) 0.033(3) 0.009(2) -0.004(2) -0.012(3)
F212 0.016(3) 0.042(3) 0.032(3) 0.001(2) 0.000(2) -0.018(3)
F467 0.030(3) 0.012(2) 0.037(3) -0.003(2) -0.003(2) -0.007(2)
F141 0.036(3) 0.029(3) 0.034(3) 0.000(2) 0.003(3) -0.017(3)
F434 0.026(3) 0.044(4) 0.024(3) -0.001(2) -0.004(2) -0.018(3)
F123 0.027(3) 0.020(3) 0.044(3) -0.003(2) -0.006(3) -0.010(2)
F156 0.029(3) 0.041(3) 0.032(3) 0.010(3) -0.010(2) -0.018(3)
F267 0.037(3) 0.016(3) 0.046(3) -0.004(2) -0.005(3) -0.019(3)
F412 0.020(3) 0.031(3) 0.025(3) 0.000(2) -0.005(2) -0.016(2)
F223 0.020(3) 0.042(4) 0.042(3) 0.005(3) -0.009(2) -0.017(3)
F134 0.021(3) 0.041(4) 0.032(3) -0.005(3) 0.001(2) -0.007(3)
F234 0.043(4) 0.050(4) 0.028(3) 0.007(3) -0.016(3) -0.025(3)
F334 0.019(3) 0.027(3) 0.047(3) -0.005(3) -0.006(2) -0.005(2)
F441 0.031(3) 0.029(3) 0.041(3) -0.007(2) 0.005(3) -0.021(3)
F385 0.035(4) 0.020(3) 0.063(4) -0.008(3) -0.007(3) -0.017(3)
F256 0.061(5) 0.082(6) 0.021(3) 0.004(3) -0.005(3) -0.047(4)
F356 0.030(4) 0.031(3) 0.057(4) -0.012(3) 0.015(3) -0.005(3)
F241 0.046(4) 0.016(3) 0.070(5) -0.008(3) -0.003(3) -0.010(3)
F423 0.025(3) 0.033(4) 0.107(6) 0.037(4) -0.021(4) -0.016(3)
F341 0.043(4) 0.070(5) 0.045(4) -0.023(4) 0.022(3) -0.035(4)
F323 0.049(5) 0.032(4) 0.146(8) 0.044(5) -0.025(5) -0.028(4)
C185 0.019(4) 0.013(4) 0.020(4) 0.004(3) -0.007(3) -0.010(3)
C678 0.020(4) 0.013(4) 0.020(4) 0.000(3) -0.008(3) -0.007(3)
C278 0.014(4) 0.013(4) 0.021(4) -0.001(3) -0.001(3) -0.009(3)
C323 0.020(5) 0.031(5) 0.022(4) 0.004(4) -0.003(3) -0.015(4)
C512 0.019(4) 0.019(4) 0.021(4) -0.001(3) -0.001(3) -0.009(4)
C212 0.019(4) 0.015(4) 0.019(4) -0.003(3) -0.003(3) -0.008(3)
C112 0.021(4) 0.006(3) 0.019(4) -0.003(3) 0.002(3) -0.006(3)
C578 0.022(5) 0.013(4) 0.031(5) 0.004(3) -0.004(4) -0.010(4)
C534 0.018(4) 0.010(4) 0.040(5) -0.002(3) -0.009(4) -0.009(3)
C634 0.020(4) 0.030(5) 0.019(4) 0.002(3) -0.003(3) -0.015(4)
C141 0.020(5) 0.024(5) 0.026(4) -0.002(4) -0.008(4) -0.008(4)
C685 0.018(4) 0.016(4) 0.025(4) -0.003(3) -0.004(3) -0.014(3)
C378 0.019(4) 0.016(4) 0.021(4) 0.001(3) -0.005(3) -0.007(3)
C585 0.041(6) 0.023(5) 0.029(5) -0.003(4) -0.007(4) -0.027(4)
C567 0.018(4) 0.014(4) 0.025(4) 0.001(3) -0.004(3) -0.009(3)
C178 0.016(4) 0.017(4) 0.025(4) 0.000(3) -0.007(3) -0.007(3)
C267 0.018(4) 0.019(4) 0.021(4) -0.003(3) -0.001(3) -0.008(4)
C667 0.017(4) 0.007(3) 0.020(4) 0.001(3) -0.005(3) -0.005(3)
C385 0.020(4) 0.016(4) 0.020(4) 0.000(3) -0.005(3) -0.006(3)
C334 0.031(5) 0.030(5) 0.025(4) 0.007(4) -0.013(4) -0.017(4)
C234 0.019(5) 0.030(5) 0.026(4) 0.005(4) 0.000(4) -0.016(4)
C612 0.017(4) 0.015(4) 0.024(4) 0.000(3) 0.001(3) -0.011(3)
C285 0.021(4) 0.016(4) 0.016(4) -0.004(3) 0.001(3) -0.011(3)
C5T3 0.034(6) 0.016(4) 0.030(5) -0.001(4) -0.008(4) -0.004(4)
C434 0.019(5) 0.027(5) 0.038(5) 0.013(4) -0.016(4) -0.016(4)
C656 0.028(5) 0.025(5) 0.032(5) 0.006(4) -0.008(4) -0.017(4)
C241 0.024(5) 0.014(4) 0.027(5) 0.000(3) -0.006(4) -0.003(4)
C312 0.013(4) 0.018(4) 0.027(4) 0.001(3) 0.000(3) -0.008(3)
C467 0.022(5) 0.021(4) 0.026(4) 0.009(3) -0.010(4) -0.012(4)
C167 0.017(4) 0.011(4) 0.018(4) -0.001(3) -0.003(3) -0.007(3)
C1T6 0.025(5) 0.032(5) 0.022(4) -0.008(4) -0.001(4) -0.010(4)
C6T3 0.027(5) 0.017(4) 0.025(4) -0.002(3) -0.001(4) -0.005(4)
C1T4 0.023(5) 0.005(4) 0.042(5) -0.003(3) -0.009(4) 0.002(3)
C123 0.023(5) 0.037(5) 0.025(4) 0.010(4) -0.009(4) -0.021(4)
C412 0.021(4) 0.016(4) 0.019(4) 0.001(3) 0.004(3) -0.010(3)
C485 0.025(5) 0.021(5) 0.029(5) -0.006(4) -0.003(4) -0.004(4)
C3T6 0.027(5) 0.025(5) 0.019(4) -0.005(3) 0.000(4) -0.012(4)
C6T6 0.030(5) 0.023(5) 0.030(5) -0.004(4) -0.002(4) -0.005(4)
C156 0.022(5) 0.025(5) 0.019(4) -0.002(3) 0.006(3) -0.015(4)
C5T4 0.028(5) 0.017(4) 0.033(5) -0.006(4) -0.005(4) 0.000(4)
C641 0.022(5) 0.023(5) 0.035(5) -0.001(4) -0.009(4) -0.014(4)
C1T3 0.025(5) 0.022(5) 0.032(5) -0.004(4) -0.006(4) -0.006(4)
C556 0.033(6) 0.028(5) 0.040(6) -0.009(4) 0.006(4) -0.023(5)
C356 0.045(7) 0.044(6) 0.022(5) -0.003(4) -0.004(4) -0.034(5)
C256 0.028(5) 0.025(5) 0.028(5) 0.003(4) -0.007(4) -0.021(4)
C223 0.017(4) 0.027(5) 0.021(4) 0.007(3) -0.004(3) -0.012(4)
C423 0.036(6) 0.042(6) 0.037(5) 0.016(5) -0.009(4) -0.033(5)
C478 0.017(4) 0.014(4) 0.038(5) -0.002(3) -0.013(4) -0.006(3)
C5T6 0.036(6) 0.029(5) 0.031(5) -0.001(4) 0.008(4) -0.014(5)
C541 0.024(5) 0.049(7) 0.034(5) -0.011(5) 0.004(4) -0.024(5)
C134 0.027(5) 0.035(5) 0.030(5) 0.014(4) -0.015(4) -0.026(4)
C3T4 0.031(5) 0.014(4) 0.035(5) -0.008(4) -0.005(4) -0.006(4)
C2T4 0.028(5) 0.020(5) 0.031(5) 0.001(4) 0.000(4) -0.008(4)
C4T6 0.035(6) 0.028(5) 0.029(5) -0.001(4) -0.002(4) -0.013(5)
C4T4 0.027(5) 0.016(4) 0.031(5) -0.003(4) -0.008(4) 0.000(4)
C7T3 0.036(6) 0.030(5) 0.027(5) -0.006(4) -0.007(4) -0.013(5)
C3T3 0.029(6) 0.028(5) 0.041(6) -0.008(4) -0.005(4) -0.011(4)
C2T6 0.026(5) 0.027(5) 0.018(4) -0.001(3) 0.002(4) -0.014(4)
C4T3 0.032(6) 0.015(4) 0.036(5) -0.004(4) -0.005(4) -0.004(4)
C367 0.026(5) 0.012(4) 0.027(4) -0.002(3) -0.003(4) -0.009(4)
C623 0.023(5) 0.024(5) 0.047(6) 0.021(4) -0.008(4) -0.012(4)
C341 0.024(5) 0.017(5) 0.048(6) -0.013(4) 0.000(4) -0.004(4)
C456 0.062(8) 0.038(6) 0.022(5) -0.008(4) 0.006(5) -0.039(6)
C7T6 0.025(5) 0.048(7) 0.041(6) -0.016(5) -0.007(4) -0.017(5)
C523 0.033(5) 0.026(5) 0.058(6) 0.020(4) -0.006(4) -0.022(4)
C7T4 0.047(7) 0.021(5) 0.042(6) 0.008(4) -0.019(5) -0.013(5)
C6T4 0.025(5) 0.017(4) 0.041(5) 0.000(4) -0.008(4) -0.007(4)
C441 0.023(5) 0.025(5) 0.044(6) -0.015(4) -0.003(4) -0.003(4)
C2T3 0.025(5) 0.014(4) 0.030(5) -0.005(3) 0.000(4) -0.004(4)
C1T5 0.058(7) 0.042(6) 0.090(8) 0.029(5) -0.049(6) -0.032(5)
C2T5 0.052(7) 0.056(7) 0.080(8) -0.026(6) -0.026(6) -0.017(6)
C3T5 0.043(6) 0.072(7) 0.051(6) -0.021(6) -0.013(5) -0.016(6)
C4T5 0.026(5) 0.032(6) 0.049(6) 0.016(5) -0.021(5) -0.012(5)
C5T5 0.025(5) 0.026(5) 0.044(6) -0.015(4) -0.017(4) -0.003(4)
C6T5 0.026(5) 0.069(7) 0.040(5) 0.017(5) -0.016(4) -0.023(5)
C6T1 0.022(7) 0.016(6) 0.027(6) 0.003(5) -0.004(5) -0.008(5)
C1T1 0.025(7) 0.013(6) 0.025(6) -0.001(5) -0.002(5) -0.013(5)
C5T1 0.027(7) 0.023(7) 0.026(6) 0.001(6) -0.006(6) -0.017(5)
C3T8 0.024(5) 0.024(5) 0.018(5) 0.003(4) -0.004(4) -0.009(4)
C21T 0.038(5) 0.041(5) 0.039(4) -0.003(4) -0.007(4) -0.020(4)
C31T 0.037(7) 0.031(8) 0.030(6) -0.007(6) 0.003(5) -0.019(6)
C41T 0.041(9) 0.027(11) 0.048(7) 0.006(8) -0.006(6) -0.020(8)
C51T 0.042(5) 0.036(5) 0.049(5) 0.001(4) -0.005(4) -0.019(4)
C61T 0.044(5) 0.036(5) 0.046(5) -0.002(4) 0.001(4) -0.021(4)
C11T 0.046(5) 0.039(6) 0.039(5) -0.004(4) -0.006(4) -0.022(4)
C5T7 0.042(10) 0.030(8) 0.026(11) 0.010(10) -0.007(9) -0.023(8)
C4T8 0.025(6) 0.023(5) 0.029(6) 0.004(4) -0.002(4) -0.011(4)
C1T8 0.043(10) 0.034(8) 0.025(10) 0.014(8) -0.003(8) -0.027(8)
C6T8 0.042(10) 0.032(9) 0.013(9) 0.012(9) -0.001(8) -0.027(8)
C5T8 0.026(8) 0.030(9) 0.038(12) 0.007(9) -0.001(8) -0.016(8)
C7T5 0.100(15) 0.071(12) 0.105(15) 0.019(10) -0.034(12) -0.051(12)
C7T1 0.046(14) 0.077(18) 0.022(7) -0.008(8) -0.001(7) -0.032(13)
C7T7 0.051(11) 0.063(16) 0.066(17) 0.038(14) -0.029(12) -0.038(11)
C7T8 0.060(15) 0.040(10) 0.036(11) 0.008(9) -0.003(10) -0.036(11)
C7T2 0.07(2) 0.10(2) 0.052(16) 0.029(16) -0.040(15) -0.057(19)
C1T2 0.023(7) 0.033(8) 0.029(7) 0.003(6) -0.003(5) -0.017(6)
C2T1 0.018(7) 0.024(8) 0.026(6) 0.007(5) 0.002(5) -0.017(5)
C6T2 0.022(7) 0.020(7) 0.030(7) 0.002(6) -0.003(6) -0.014(5)
C3T1 0.024(8) 0.028(9) 0.028(7) 0.003(6) -0.002(6) -0.011(6)
C5T2 0.023(8) 0.025(9) 0.031(7) 0.003(6) -0.004(6) -0.015(6)
C2T2 0.028(7) 0.026(7) 0.027(7) -0.002(6) -0.007(5) -0.018(5)
C4T1 0.023(8) 0.022(8) 0.024(7) 0.001(5) -0.005(5) -0.018(6)
C4T2 0.024(8) 0.018(8) 0.028(7) 0.000(5) -0.007(6) -0.018(6)
C3T2 0.027(8) 0.022(8) 0.028(7) 0.002(5) -0.007(6) -0.013(6)
C1T7 0.045(10) 0.047(11) 0.034(12) 0.015(10) -0.014(9) -0.027(8)
C6T7 0.048(10) 0.046(11) 0.021(10) 0.020(11) -0.013(9) -0.033(9)
C2T7 0.033(8) 0.037(10) 0.030(11) 0.002(10) -0.004(8) -0.015(8)
C4T7 0.030(6) 0.031(6) 0.030(6) 0.007(4) -0.004(4) -0.016(4)
C2T8 0.049(11) 0.033(9) 0.040(14) 0.016(12) -0.014(11) -0.026(9)
C3T7 0.035(8) 0.035(8) 0.019(9) 0.005(8) -0.005(7) -0.018(7)
C2T9 0.036(12) 0.050(17) 0.036(11) 0.004(11) -0.002(9) -0.027(11)
C3T9 0.056(15) 0.042(18) 0.043(11) -0.012(11) 0.001(10) -0.023(13)
C4T9 0.068(16) 0.036(15) 0.033(12) -0.004(11) -0.004(9) -0.032(12)
C5T9 0.053(14) 0.038(15) 0.039(12) -0.001(11) -0.008(10) -0.038(11)
C6T9 0.044(14) 0.013(13) 0.039(12) 0.000(10) -0.007(10) -0.017(11)
C1T9 0.044(13) 0.028(13) 0.032(11) 0.002(9) -0.005(8) -0.024(10)
C7T9 0.04(3) 0.03(2) 0.034(12) -0.012(13) -0.005(11) -0.02(2)
C71T 0.11(2) 0.21(5) 0.047(9) -0.006(18) -0.027(12) -0.06(3)

_geom_special_details            
;
 All esds (except the esd in the dihedral angle between two l.s. planes)
 are estimated using the full covariance matrix.  The cell esds are taken
 into account individually in the estimation of esds in distances, angles
 and torsion angles; correlations between esds in cell parameters are only
 used when they are defined by crystal symmetry.  An approximate (isotropic)
 treatment of cell esds is used for estimating esds involving l.s. planes.
;
loop_
_geom_bond_atom_site_label_1
_geom_bond_atom_site_label_2
_geom_bond_distance
_geom_bond_site_symmetry_2
_geom_bond_publ_flag
Ag2 Ag1 2.7730(10) . ?
Ag2 Ag3 2.7663(10) . ?
Ag2 C112 2.242(8) . ?
Ag2 C123 2.287(9) . ?
Ag5 Ag6 2.7634(9) . ?
Ag5 Ag8 2.7673(10) . ?
Ag5 C185 2.294(8) . ?
Ag5 C156 2.231(9) . ?
Ag5 C4T1 2.67(3) . ?
Ag1 Ag4 2.7588(10) . ?
Ag1 C112 2.255(8) . ?
Ag1 C141 2.208(9) . ?
Ag7 Ag6 2.7680(10) . ?
Ag7 Ag8 2.7702(10) . ?
Ag7 C178 2.243(9) . ?
Ag7 C167 2.280(8) . ?
Ag6 C167 2.215(8) . ?
Ag6 C156 2.260(8) . ?
Ag8 C185 2.211(8) . ?
Ag8 C178 2.233(9) . ?
Ag4 Ag3 2.7557(11) . ?
Ag4 C141 2.277(9) . ?
Ag4 C134 2.225(9) . ?
Ag4 C4T2 2.67(3) . ?
Ag3 C123 2.218(10) . ?
Ag3 C134 2.281(9) . ?
Br78 C478 1.866(9) . ?
Br67 C467 1.871(9) . ?
Br12 C412 1.886(8) . ?
Br85 C485 1.867(10) . ?
Br34 C434 1.872(9) . ?
Br23 C423 1.867(10) . ?
Br56 C456 1.875(10) . ?
Br41 C441 1.883(10) . ?
F178 C278 1.371(9) . ?
F478 C678 1.344(9) . ?
F378 C578 1.367(10) . ?
F185 C285 1.363(10) . ?
F278 C378 1.343(10) . ?
F367 C567 1.328(10) . ?
F285 C385 1.339(10) . ?
F312 C512 1.343(10) . ?
F485 C685 1.359(10) . ?
F112 C212 1.367(10) . ?
F167 C267 1.366(10) . ?
F456 C656 1.340(11) . ?
F212 C312 1.346(10) . ?
F467 C667 1.343(9) . ?
F141 C241 1.345(11) . ?
F434 C634 1.358(10) . ?
F123 C223 1.340(11) . ?
F156 C256 1.359(12) . ?
F267 C367 1.340(10) . ?
F412 C612 1.367(10) . ?
F223 C323 1.340(11) . ?
F134 C234 1.361(11) . ?
F234 C334 1.341(11) . ?
F334 C534 1.343(11) . ?
F441 C641 1.361(11) . ?
F385 C585 1.346(10) . ?
F256 C356 1.344(13) . ?
F356 C556 1.354(13) . ?
F241 C341 1.345(12) . ?
F423 C623 1.359(12) . ?
F341 C541 1.357(12) . ?
F323 C523 1.362(13) . ?
C185 C685 1.418(11) . ?
C185 C285 1.375(12) . ?
C678 C578 1.371(13) . ?
C678 C178 1.399(12) . ?
C278 C378 1.370(12) . ?
C278 C178 1.385(12) . ?
C323 C223 1.392(13) . ?
C323 C423 1.391(15) . ?
C512 C612 1.382(12) . ?
C512 C412 1.382(13) . ?
C212 C112 1.378(12) . ?
C212 C312 1.374(12) . ?
C112 C612 1.390(13) . ?
C578 C478 1.365(13) . ?
C534 C634 1.396(13) . ?
C534 C434 1.388(14) . ?
C634 C134 1.386(14) . ?
C141 C241 1.402(13) . ?
C141 C641 1.382(13) . ?
C685 C585 1.370(14) . ?
C378 C478 1.414(13) . ?
C585 C485 1.360(15) . ?
C567 C667 1.389(12) . ?
C567 C467 1.412(12) . ?
C267 C167 1.393(12) . ?
C267 C367 1.394(12) . ?
C667 C167 1.392(11) . ?
C385 C285 1.383(12) . ?
C385 C485 1.397(13) . ?
C334 C234 1.387(14) . ?
C334 C434 1.380(14) . ?
C234 C134 1.381(13) . ?
C5T3 H5T3 0.9500 . ?
C5T3 C6T3 1.400(15) . ?
C5T3 C4T3 1.385(15) . ?
C656 C156 1.396(14) . ?
C656 C556 1.378(14) . ?
C241 C341 1.404(13) . ?
C312 C412 1.387(13) . ?
C467 C367 1.383(13) . ?
C1T6 C6T6 1.401(14) . ?
C1T6 C2T6 1.389(14) . ?
C1T6 C7T6 1.517(15) . ?
C6T3 H6T3 0.9500 . ?
C6T3 C1T3 1.386(13) . ?
C1T4 C2T4 1.396(14) . ?
C1T4 C7T4 1.520(15) . ?
C1T4 C6T4 1.380(14) . ?
C123 C223 1.378(13) . ?
C123 C623 1.397(14) . ?
C3T6 H3T6 0.9500 . ?
C3T6 C4T6 1.393(14) . ?
C3T6 C2T6 1.412(14) . ?
C6T6 H6T6 0.9500 . ?
C6T6 C5T6 1.401(16) . ?
C156 C256 1.398(13) . ?
C5T4 H5T4 0.9500 . ?
C5T4 C4T4 1.374(15) . ?
C5T4 C6T4 1.390(15) . ?
C641 C541 1.380(14) . ?
C1T3 C7T3 1.499(14) . ?
C1T3 C2T3 1.401(14) . ?
C556 C456 1.387(17) . ?
C356 C256 1.366(14) . ?
C356 C456 1.369(18) . ?
C423 C523 1.370(16) . ?
C5T6 H5T6 0.9500 . ?
C5T6 C4T6 1.389(16) . ?
C541 C441 1.371(16) . ?
C3T4 H3T4 0.9500 . ?
C3T4 C2T4 1.397(15) . ?
C3T4 C4T4 1.408(14) . ?
C2T4 H2T4 0.9500 . ?
C4T6 H4T6 0.9500 . ?
C4T4 H4T4 0.9500 . ?
C7T3 H8T3 0.9800 . ?
C7T3 H1T3 0.9800 . ?
C7T3 H7T3 0.9800 . ?
C3T3 H3T3 0.9500 . ?
C3T3 C4T3 1.398(15) . ?
C3T3 C2T3 1.381(15) . ?
C2T6 H2T6 0.9500 . ?
C4T3 H4T3 0.9500 . ?
C623 C523 1.385(15) . ?
C341 C441 1.354(15) . ?
C7T6 H7T6 0.9800 . ?
C7T6 H1T6 0.9800 . ?
C7T6 H8T6 0.9800 . ?
C7T4 H1T4 0.9800 . ?
C7T4 H7T4 0.9800 . ?
C7T4 H8T4 0.9800 . ?
C6T4 H6T4 0.9500 . ?
C2T3 H2T3 0.9500 . ?
C1T5 C2T5 1.3900 . ?
C1T5 C6T5 1.3900 . ?
C1T5 C7T5 1.479(18) . ?
C2T5 H2T5 0.9500 . ?
C2T5 C3T5 1.3900 . ?
C3T5 H3T5 0.9500 . ?
C3T5 C4T5 1.3900 . ?
C4T5 H4T5 0.9500 . ?
C4T5 C5T5 1.3900 . ?
C5T5 H5T5 0.9500 . ?
C5T5 C6T5 1.3900 . ?
C6T5 H6T5 0.9500 . ?
C6T1 H6T1 0.9500 . ?
C6T1 C1T1 1.41(3) . ?
C6T1 C5T1 1.41(3) . ?
C1T1 C7T1 1.47(3) . ?
C1T1 C2T1 1.45(3) . ?
C5T1 H5T1 0.9500 . ?
C5T1 C4T1 1.36(3) . ?
C3T8 H3T8 0.9500 . ?
C3T8 C4T8 1.38(3) . ?
C3T8 C2T8 1.42(3) . ?
C21T H21T 0.9500 . ?
C21T C31T 1.37(2) . ?
C21T C11T 1.40(3) . ?
C31T H31T 0.9500 . ?
C31T C41T 1.41(3) . ?
C41T H41T 0.9500 . ?
C41T C51T 1.34(3) . ?
C51T H51T 0.9500 . ?
C51T C61T 1.35(3) . ?
C61T H61T 0.9500 . ?
C61T C11T 1.38(3) . ?
C11T C71T 1.40(3) . ?
C5T7 H5T7 0.9500 . ?
C5T7 C6T7 1.41(4) . ?
C5T7 C4T7 1.41(3) . ?
C4T8 H4T8 0.9500 . ?
C4T8 C5T8 1.46(3) . ?
C1T8 C6T8 1.42(3) . ?
C1T8 C7T8 1.46(3) . ?
C1T8 C2T8 1.38(4) . ?
C6T8 H6T8 0.9500 . ?
C6T8 C5T8 1.41(3) . ?
C5T8 H5T8 0.9500 . ?
C7T5 H8T5 0.9800 . ?
C7T5 H1T5 0.9800 . ?
C7T5 H7T5 0.9800 . ?
C7T1 H8T1 0.9800 . ?
C7T1 H7T1 0.9800 . ?
C7T1 H1T1 0.9800 . ?
C7T7 H1T7 0.9800 . ?
C7T7 H8T7 0.9800 . ?
C7T7 H7T7 0.9800 . ?
C7T7 C1T7 1.51(4) . ?
C7T8 H7T8 0.9800 . ?
C7T8 H1T8 0.9800 . ?
C7T8 H8T8 0.9800 . ?
C7T2 H8T2 0.9800 . ?
C7T2 H1T2 0.9800 . ?
C7T2 H7T2 0.9800 . ?
C7T2 C1T2 1.52(3) . ?
C1T2 C6T2 1.40(3) . ?
C1T2 C2T2 1.39(4) . ?
C2T1 H2T1 0.9500 . ?
C2T1 C3T1 1.35(4) . ?
C6T2 H6T2 0.9500 . ?
C6T2 C5T2 1.43(4) . ?
C3T1 H3T1 0.9500 . ?
C3T1 C4T1 1.44(4) . ?
C5T2 H5T2 0.9500 . ?
C5T2 C4T2 1.42(4) . ?
C2T2 H2T2 0.9500 . ?
C2T2 C3T2 1.41(3) . ?
C4T1 H4T1 0.9500 . ?
C4T2 H4T2 0.9500 . ?
C4T2 C3T2 1.40(3) . ?
C3T2 H3T2 0.9500 . ?
C1T7 C6T7 1.47(4) . ?
C1T7 C2T7 1.40(4) . ?
C6T7 H6T7 0.9500 . ?
C2T7 H2T7 0.9500 . ?
C2T7 C3T7 1.33(3) . ?
C4T7 H4T7 0.9500 . ?
C4T7 C3T7 1.34(4) . ?
C2T8 H2T8 0.9500 . ?
C3T7 H3T7 0.9500 . ?
C2T9 H2T9 0.9500 . ?
C2T9 C3T9 1.3900 . ?
C2T9 C1T9 1.3900 . ?
C3T9 H3T9 0.9500 . ?
C3T9 C4T9 1.3900 . ?
C4T9 H4T9 0.9500 . ?
C4T9 C5T9 1.3900 . ?
C5T9 H5T9 0.9500 . ?
C5T9 C6T9 1.3900 . ?
C6T9 H6T9 0.9500 . ?
C6T9 C1T9 1.3900 . ?
C1T9 C7T9 1.52(4) . ?
C7T9 H7T9 0.9800 . ?
C7T9 H1T9 0.9800 . ?
C7T9 H8T9 0.9800 . ?
C71T H71T 0.9800 . ?
C71T H81T 0.9800 . ?
C71T H11T 0.9800 . ?

loop_
_geom_angle_atom_site_label_1
_geom_angle_atom_site_label_2
_geom_angle_atom_site_label_3
_geom_angle
_geom_angle_site_symmetry_1
_geom_angle_site_symmetry_3
_geom_angle_publ_flag
Ag3 Ag2 Ag1 87.53(3) . . ?
C112 Ag2 Ag1 52.1(2) . . ?
C112 Ag2 Ag3 132.6(2) . . ?
C112 Ag2 C123 157.8(3) . . ?
C123 Ag2 Ag1 112.6(3) . . ?
C123 Ag2 Ag3 51.0(2) . . ?
Ag6 Ag5 Ag8 83.80(3) . . ?
C185 Ag5 Ag6 110.5(2) . . ?
C185 Ag5 Ag8 50.8(2) . . ?
C185 Ag5 C4T1 99.1(7) . . ?
C156 Ag5 Ag6 52.5(2) . . ?
C156 Ag5 Ag8 129.8(2) . . ?
C156 Ag5 C185 157.2(3) . . ?
C156 Ag5 C4T1 102.6(7) . . ?
C4T1 Ag5 Ag6 144.6(6) . . ?
C4T1 Ag5 Ag8 101.3(6) . . ?
Ag4 Ag1 Ag2 83.84(3) . . ?
C112 Ag1 Ag2 51.7(2) . . ?
C112 Ag1 Ag4 111.1(2) . . ?
C141 Ag1 Ag2 127.8(2) . . ?
C141 Ag1 Ag4 53.2(2) . . ?
C141 Ag1 C112 160.6(3) . . ?
Ag6 Ag7 Ag8 83.66(3) . . ?
C178 Ag7 Ag6 129.5(2) . . ?
C178 Ag7 Ag8 51.6(2) . . ?
C178 Ag7 C167 155.3(3) . . ?
C167 Ag7 Ag6 50.9(2) . . ?
C167 Ag7 Ag8 110.1(2) . . ?
Ag5 Ag6 Ag7 89.07(3) . . ?
C167 Ag6 Ag5 133.4(2) . . ?
C167 Ag6 Ag7 53.1(2) . . ?
C167 Ag6 C156 162.6(3) . . ?
C156 Ag6 Ag5 51.5(2) . . ?
C156 Ag6 Ag7 116.1(3) . . ?
Ag5 Ag8 Ag7 88.95(3) . . ?
C185 Ag8 Ag5 53.5(2) . . ?
C185 Ag8 Ag7 133.9(2) . . ?
C185 Ag8 C178 163.3(3) . . ?
C178 Ag8 Ag5 117.3(2) . . ?
C178 Ag8 Ag7 51.9(2) . . ?
Ag3 Ag4 Ag1 88.03(3) . . ?
C141 Ag4 Ag1 50.9(2) . . ?
C141 Ag4 Ag3 110.1(2) . . ?
C141 Ag4 C4T2 102.0(7) . . ?
C134 Ag4 Ag1 135.5(2) . . ?
C134 Ag4 Ag3 53.2(2) . . ?
C134 Ag4 C141 153.7(3) . . ?
C134 Ag4 C4T2 99.1(7) . . ?
C4T2 Ag4 Ag1 106.5(7) . . ?
C4T2 Ag4 Ag3 146.8(6) . . ?
Ag4 Ag3 Ag2 84.02(3) . . ?
C123 Ag3 Ag2 53.3(2) . . ?
C123 Ag3 Ag4 129.9(2) . . ?
C123 Ag3 C134 161.2(4) . . ?
C134 Ag3 Ag2 113.3(2) . . ?
C134 Ag3 Ag4 51.4(2) . . ?
Ag8 C185 Ag5 75.8(3) . . ?
C685 C185 Ag5 120.9(6) . . ?
C685 C185 Ag8 113.7(6) . . ?
C285 C185 Ag5 107.7(6) . . ?
C285 C185 Ag8 120.9(6) . . ?
C285 C185 C685 113.2(8) . . ?
F478 C678 C578 117.6(8) . . ?
F478 C678 C178 120.0(8) . . ?
C578 C678 C178 122.4(8) . . ?
F178 C278 C178 118.7(8) . . ?
C378 C278 F178 116.4(7) . . ?
C378 C278 C178 124.8(8) . . ?
F223 C323 C223 120.0(9) . . ?
F223 C323 C423 120.0(9) . . ?
C423 C323 C223 120.0(9) . . ?
F312 C512 C612 120.5(8) . . ?
F312 C512 C412 120.5(8) . . ?
C412 C512 C612 119.0(8) . . ?
F112 C212 C112 119.6(7) . . ?
F112 C212 C312 115.2(8) . . ?
C312 C212 C112 125.2(8) . . ?
Ag2 C112 Ag1 76.1(3) . . ?
C212 C112 Ag2 117.3(6) . . ?
C212 C112 Ag1 109.8(6) . . ?
C212 C112 C612 113.0(7) . . ?
C612 C112 Ag2 113.9(6) . . ?
C612 C112 Ag1 122.3(6) . . ?
F378 C578 C678 119.3(8) . . ?
C478 C578 F378 118.3(8) . . ?
C478 C578 C678 122.4(8) . . ?
F334 C534 C634 120.1(8) . . ?
F334 C534 C434 121.1(8) . . ?
C434 C534 C634 118.8(8) . . ?
F434 C634 C534 115.8(8) . . ?
F434 C634 C134 119.8(8) . . ?
C134 C634 C534 124.3(8) . . ?
Ag1 C141 Ag4 75.9(3) . . ?
C241 C141 Ag1 115.8(7) . . ?
C241 C141 Ag4 118.7(7) . . ?
C641 C141 Ag1 120.8(7) . . ?
C641 C141 Ag4 107.7(7) . . ?
C641 C141 C241 112.8(8) . . ?
F485 C685 C185 119.1(8) . . ?
F485 C685 C585 117.4(7) . . ?
C585 C685 C185 123.5(8) . . ?
F278 C378 C278 120.8(8) . . ?
F278 C378 C478 120.1(8) . . ?
C278 C378 C478 119.1(8) . . ?
F385 C585 C685 119.5(9) . . ?
F385 C585 C485 119.6(9) . . ?
C485 C585 C685 120.9(8) . . ?
F367 C567 C667 121.2(7) . . ?
F367 C567 C467 119.6(8) . . ?
C667 C567 C467 119.1(8) . . ?
Ag8 C178 Ag7 76.5(3) . . ?
C678 C178 Ag7 115.0(6) . . ?
C678 C178 Ag8 109.3(6) . . ?
C278 C178 Ag7 115.9(6) . . ?
C278 C178 Ag8 120.8(6) . . ?
C278 C178 C678 114.2(8) . . ?
F167 C267 C167 119.9(7) . . ?
F167 C267 C367 115.7(8) . . ?
C167 C267 C367 124.4(8) . . ?
F467 C667 C567 115.5(7) . . ?
F467 C667 C167 120.0(7) . . ?
C567 C667 C167 124.4(7) . . ?
F285 C385 C285 119.5(8) . . ?
F285 C385 C485 121.4(8) . . ?
C285 C385 C485 119.1(9) . . ?
F234 C334 C234 119.7(9) . . ?
F234 C334 C434 121.0(9) . . ?
C434 C334 C234 119.2(9) . . ?
F134 C234 C334 115.7(8) . . ?
F134 C234 C134 119.5(9) . . ?
C134 C234 C334 124.8(9) . . ?
F412 C612 C512 115.6(8) . . ?
F412 C612 C112 119.5(7) . . ?
C512 C612 C112 124.9(8) . . ?
F185 C285 C185 118.8(8) . . ?
F185 C285 C385 116.3(8) . . ?
C185 C285 C385 124.9(8) . . ?
C6T3 C5T3 H5T3 120.1 . . ?
C4T3 C5T3 H5T3 120.1 . . ?
C4T3 C5T3 C6T3 119.8(9) . . ?
C534 C434 Br34 120.7(7) . . ?
C334 C434 Br34 120.0(7) . . ?
C334 C434 C534 119.1(8) . . ?
F456 C656 C156 119.7(9) . . ?
F456 C656 C556 116.6(9) . . ?
C556 C656 C156 123.7(10) . . ?
F141 C241 C141 119.9(8) . . ?
F141 C241 C341 117.0(8) . . ?
C141 C241 C341 123.1(9) . . ?
F212 C312 C212 121.5(8) . . ?
F212 C312 C412 119.2(8) . . ?
C212 C312 C412 119.3(8) . . ?
C567 C467 Br67 120.8(7) . . ?
C367 C467 Br67 120.6(7) . . ?
C367 C467 C567 118.5(8) . . ?
Ag6 C167 Ag7 76.0(3) . . ?
C267 C167 Ag7 118.4(6) . . ?
C267 C167 Ag6 115.6(6) . . ?
C667 C167 Ag7 107.7(6) . . ?
C667 C167 Ag6 119.7(6) . . ?
C667 C167 C267 113.9(7) . . ?
C6T6 C1T6 C7T6 121.3(10) . . ?
C2T6 C1T6 C6T6 118.1(10) . . ?
C2T6 C1T6 C7T6 120.6(10) . . ?
C5T3 C6T3 H6T3 119.5 . . ?
C1T3 C6T3 C5T3 121.1(10) . . ?
C1T3 C6T3 H6T3 119.5 . . ?
C2T4 C1T4 C7T4 119.7(9) . . ?
C6T4 C1T4 C2T4 118.8(9) . . ?
C6T4 C1T4 C7T4 121.4(10) . . ?
Ag3 C123 Ag2 75.7(3) . . ?
C223 C123 Ag2 108.8(6) . . ?
C223 C123 Ag3 118.5(7) . . ?
C223 C123 C623 114.1(9) . . ?
C623 C123 Ag2 119.6(7) . . ?
C623 C123 Ag3 114.9(7) . . ?
C512 C412 Br12 120.7(7) . . ?
C512 C412 C312 118.6(8) . . ?
C312 C412 Br12 120.6(7) . . ?
C585 C485 Br85 122.9(8) . . ?
C585 C485 C385 118.4(9) . . ?
C385 C485 Br85 118.7(8) . . ?
C4T6 C3T6 H3T6 120.0 . . ?
C4T6 C3T6 C2T6 119.9(10) . . ?
C2T6 C3T6 H3T6 120.0 . . ?
C1T6 C6T6 H6T6 119.6 . . ?
C1T6 C6T6 C5T6 120.8(10) . . ?
C5T6 C6T6 H6T6 119.6 . . ?
Ag5 C156 Ag6 76.0(3) . . ?
C656 C156 Ag5 118.1(7) . . ?
C656 C156 Ag6 108.9(6) . . ?
C656 C156 C256 113.0(8) . . ?
C256 C156 Ag5 115.5(7) . . ?
C256 C156 Ag6 120.8(7) . . ?
C4T4 C5T4 H5T4 120.1 . . ?
C4T4 C5T4 C6T4 119.9(10) . . ?
C6T4 C5T4 H5T4 120.1 . . ?
F441 C641 C141 118.5(8) . . ?
F441 C641 C541 116.0(8) . . ?
C541 C641 C141 125.4(9) . . ?
C6T3 C1T3 C7T3 122.2(9) . . ?
C6T3 C1T3 C2T3 117.8(9) . . ?
C2T3 C1T3 C7T3 119.9(9) . . ?
F356 C556 C656 119.9(10) . . ?
F356 C556 C456 119.6(9) . . ?
C656 C556 C456 120.5(11) . . ?
F256 C356 C256 119.7(11) . . ?
F256 C356 C456 119.6(9) . . ?
C256 C356 C456 120.6(10) . . ?
F156 C256 C156 118.6(8) . . ?
F156 C256 C356 116.8(9) . . ?
C356 C256 C156 124.5(10) . . ?
F123 C223 C323 115.9(8) . . ?
F123 C223 C123 120.1(8) . . ?
C123 C223 C323 124.1(9) . . ?
C323 C423 Br23 120.1(8) . . ?
C523 C423 Br23 122.4(8) . . ?
C523 C423 C323 117.4(9) . . ?
C578 C478 Br78 122.3(7) . . ?
C578 C478 C378 117.1(8) . . ?
C378 C478 Br78 120.6(7) . . ?
C6T6 C5T6 H5T6 119.6 . . ?
C4T6 C5T6 C6T6 120.7(10) . . ?
C4T6 C5T6 H5T6 119.6 . . ?
F341 C541 C641 119.8(10) . . ?
F341 C541 C441 121.0(10) . . ?
C441 C541 C641 119.2(9) . . ?
Ag4 C134 Ag3 75.4(3) . . ?
C634 C134 Ag4 120.3(6) . . ?
C634 C134 Ag3 108.8(7) . . ?
C234 C134 Ag4 113.9(7) . . ?
C234 C134 Ag3 119.5(6) . . ?
C234 C134 C634 113.7(9) . . ?
C2T4 C3T4 H3T4 120.1 . . ?
C2T4 C3T4 C4T4 119.8(10) . . ?
C4T4 C3T4 H3T4 120.1 . . ?
C1T4 C2T4 C3T4 120.2(9) . . ?
C1T4 C2T4 H2T4 119.9 . . ?
C3T4 C2T4 H2T4 119.9 . . ?
C3T6 C4T6 H4T6 120.5 . . ?
C5T6 C4T6 C3T6 119.1(11) . . ?
C5T6 C4T6 H4T6 120.5 . . ?
C5T4 C4T4 C3T4 119.7(10) . . ?
C5T4 C4T4 H4T4 120.2 . . ?
C3T4 C4T4 H4T4 120.2 . . ?
C1T3 C7T3 H8T3 109.5 . . ?
C1T3 C7T3 H1T3 109.5 . . ?
C1T3 C7T3 H7T3 109.5 . . ?
H8T3 C7T3 H1T3 109.5 . . ?
H8T3 C7T3 H7T3 109.5 . . ?
H1T3 C7T3 H7T3 109.5 . . ?
C4T3 C3T3 H3T3 120.5 . . ?
C2T3 C3T3 H3T3 120.5 . . ?
C2T3 C3T3 C4T3 119.1(10) . . ?
C1T6 C2T6 C3T6 121.3(9) . . ?
C1T6 C2T6 H2T6 119.3 . . ?
C3T6 C2T6 H2T6 119.3 . . ?
C5T3 C4T3 C3T3 120.0(10) . . ?
C5T3 C4T3 H4T3 120.0 . . ?
C3T3 C4T3 H4T3 120.0 . . ?
F267 C367 C267 120.2(8) . . ?
F267 C367 C467 120.2(8) . . ?
C467 C367 C267 119.6(8) . . ?
F423 C623 C123 120.0(9) . . ?
F423 C623 C523 116.8(9) . . ?
C523 C623 C123 123.2(10) . . ?
F241 C341 C241 118.0(9) . . ?
F241 C341 C441 121.7(9) . . ?
C441 C341 C241 120.2(10) . . ?
C556 C456 Br56 120.7(9) . . ?
C356 C456 Br56 121.6(9) . . ?
C356 C456 C556 117.6(9) . . ?
C1T6 C7T6 H7T6 109.5 . . ?
C1T6 C7T6 H1T6 109.5 . . ?
C1T6 C7T6 H8T6 109.5 . . ?
H7T6 C7T6 H1T6 109.5 . . ?
H7T6 C7T6 H8T6 109.5 . . ?
H1T6 C7T6 H8T6 109.5 . . ?
F323 C523 C423 119.8(10) . . ?
F323 C523 C623 118.9(10) . . ?
C423 C523 C623 121.3(10) . . ?
C1T4 C7T4 H1T4 109.5 . . ?
C1T4 C7T4 H7T4 109.5 . . ?
C1T4 C7T4 H8T4 109.5 . . ?
H1T4 C7T4 H7T4 109.5 . . ?
H1T4 C7T4 H8T4 109.5 . . ?
H7T4 C7T4 H8T4 109.5 . . ?
C1T4 C6T4 C5T4 121.6(10) . . ?
C1T4 C6T4 H6T4 119.2 . . ?
C5T4 C6T4 H6T4 119.2 . . ?
C541 C441 Br41 119.8(8) . . ?
C341 C441 Br41 121.0(8) . . ?
C341 C441 C541 119.2(9) . . ?
C1T3 C2T3 H2T3 119.0 . . ?
C3T3 C2T3 C1T3 122.1(10) . . ?
C3T3 C2T3 H2T3 119.0 . . ?
C2T5 C1T5 C6T5 120.0 . . ?
C2T5 C1T5 C7T5 107.9(11) . . ?
C6T5 C1T5 C7T5 132.1(11) . . ?
C1T5 C2T5 H2T5 120.0 . . ?
C3T5 C2T5 C1T5 120.0 . . ?
C3T5 C2T5 H2T5 120.0 . . ?
C2T5 C3T5 H3T5 120.0 . . ?
C2T5 C3T5 C4T5 120.0 . . ?
C4T5 C3T5 H3T5 120.0 . . ?
C3T5 C4T5 H4T5 120.0 . . ?
C3T5 C4T5 C5T5 120.0 . . ?
C5T5 C4T5 H4T5 120.0 . . ?
C4T5 C5T5 H5T5 120.0 . . ?
C6T5 C5T5 C4T5 120.0 . . ?
C6T5 C5T5 H5T5 120.0 . . ?
C1T5 C6T5 H6T5 120.0 . . ?
C5T5 C6T5 C1T5 120.0 . . ?
C5T5 C6T5 H6T5 120.0 . . ?
C1T1 C6T1 H6T1 118.4 . . ?
C1T1 C6T1 C5T1 123(2) . . ?
C5T1 C6T1 H6T1 118.4 . . ?
C6T1 C1T1 C7T1 127(3) . . ?
C6T1 C1T1 C2T1 114.1(19) . . ?
C2T1 C1T1 C7T1 119(2) . . ?
C6T1 C5T1 H5T1 120.7 . . ?
C4T1 C5T1 C6T1 119(2) . . ?
C4T1 C5T1 H5T1 120.7 . . ?
C4T8 C3T8 H3T8 119.9 . . ?
C4T8 C3T8 C2T8 120(2) . . ?
C2T8 C3T8 H3T8 119.9 . . ?
C31T C21T H21T 119.2 . . ?
C31T C21T C11T 121.7(19) . . ?
C11T C21T H21T 119.2 . . ?
C21T C31T H31T 120.6 . . ?
C21T C31T C41T 118.7(17) . . ?
C41T C31T H31T 120.6 . . ?
C31T C41T H41T 120.6 . . ?
C51T C41T C31T 119(2) . . ?
C51T C41T H41T 120.6 . . ?
C41T C51T H51T 118.7 . . ?
C41T C51T C61T 123(2) . . ?
C61T C51T H51T 118.7 . . ?
C51T C61T H61T 119.5 . . ?
C51T C61T C11T 121.0(18) . . ?
C11T C61T H61T 119.5 . . ?
C61T C11T C21T 117.1(19) . . ?
C61T C11T C71T 114(2) . . ?
C71T C11T C21T 129(3) . . ?
C6T7 C5T7 H5T7 121.6 . . ?
C6T7 C5T7 C4T7 117(3) . . ?
C4T7 C5T7 H5T7 121.6 . . ?
C3T8 C4T8 H4T8 120.4 . . ?
C3T8 C4T8 C5T8 119(2) . . ?
C5T8 C4T8 H4T8 120.4 . . ?
C6T8 C1T8 C7T8 123(2) . . ?
C2T8 C1T8 C6T8 114(2) . . ?
C2T8 C1T8 C7T8 123(3) . . ?
C1T8 C6T8 H6T8 117.0 . . ?
C5T8 C6T8 C1T8 126(2) . . ?
C5T8 C6T8 H6T8 117.0 . . ?
C4T8 C5T8 H5T8 122.0 . . ?
C6T8 C5T8 C4T8 116(2) . . ?
C6T8 C5T8 H5T8 122.0 . . ?
C1T5 C7T5 H8T5 109.5 . . ?
C1T5 C7T5 H1T5 109.5 . . ?
C1T5 C7T5 H7T5 109.5 . . ?
H8T5 C7T5 H1T5 109.5 . . ?
H8T5 C7T5 H7T5 109.5 . . ?
H1T5 C7T5 H7T5 109.5 . . ?
C1T1 C7T1 H8T1 109.5 . . ?
C1T1 C7T1 H7T1 109.5 . . ?
C1T1 C7T1 H1T1 109.5 . . ?
H8T1 C7T1 H7T1 109.5 . . ?
H8T1 C7T1 H1T1 109.5 . . ?
H7T1 C7T1 H1T1 109.5 . . ?
H1T7 C7T7 H8T7 109.5 . . ?
H1T7 C7T7 H7T7 109.5 . . ?
H8T7 C7T7 H7T7 109.5 . . ?
C1T7 C7T7 H1T7 109.5 . . ?
C1T7 C7T7 H8T7 109.5 . . ?
C1T7 C7T7 H7T7 109.5 . . ?
C1T8 C7T8 H7T8 109.5 . . ?
C1T8 C7T8 H1T8 109.5 . . ?
C1T8 C7T8 H8T8 109.5 . . ?
H7T8 C7T8 H1T8 109.5 . . ?
H7T8 C7T8 H8T8 109.5 . . ?
H1T8 C7T8 H8T8 109.5 . . ?
H8T2 C7T2 H1T2 109.5 . . ?
H8T2 C7T2 H7T2 109.5 . . ?
H1T2 C7T2 H7T2 109.5 . . ?
C1T2 C7T2 H8T2 109.5 . . ?
C1T2 C7T2 H1T2 109.5 . . ?
C1T2 C7T2 H7T2 109.5 . . ?
C6T2 C1T2 C7T2 122(3) . . ?
C2T2 C1T2 C7T2 118(3) . . ?
C2T2 C1T2 C6T2 121(2) . . ?
C1T1 C2T1 H2T1 117.6 . . ?
C3T1 C2T1 C1T1 125(2) . . ?
C3T1 C2T1 H2T1 117.6 . . ?
C1T2 C6T2 H6T2 120.5 . . ?
C1T2 C6T2 C5T2 119(2) . . ?
C5T2 C6T2 H6T2 120.5 . . ?
C2T1 C3T1 H3T1 121.4 . . ?
C2T1 C3T1 C4T1 117(3) . . ?
C4T1 C3T1 H3T1 121.4 . . ?
C6T2 C5T2 H5T2 121.1 . . ?
C4T2 C5T2 C6T2 118(3) . . ?
C4T2 C5T2 H5T2 121.1 . . ?
C1T2 C2T2 H2T2 118.7 . . ?
C1T2 C2T2 C3T2 123(2) . . ?
C3T2 C2T2 H2T2 118.7 . . ?
Ag5 C4T1 H4T1 83.2 . . ?
C5T1 C4T1 Ag5 81.7(17) . . ?
C5T1 C4T1 C3T1 122(3) . . ?
C5T1 C4T1 H4T1 119.0 . . ?
C3T1 C4T1 Ag5 105(2) . . ?
C3T1 C4T1 H4T1 119.0 . . ?
Ag4 C4T2 H4T2 76.4 . . ?
C5T2 C4T2 Ag4 104(2) . . ?
C5T2 C4T2 H4T2 118.0 . . ?
C3T2 C4T2 Ag4 88.6(18) . . ?
C3T2 C4T2 C5T2 124(3) . . ?
C3T2 C4T2 H4T2 118.0 . . ?
C2T2 C3T2 H3T2 122.0 . . ?
C4T2 C3T2 C2T2 116(2) . . ?
C4T2 C3T2 H3T2 122.0 . . ?
C6T7 C1T7 C7T7 117(2) . . ?
C2T7 C1T7 C7T7 123(3) . . ?
C2T7 C1T7 C6T7 119(2) . . ?
C5T7 C6T7 C1T7 119(2) . . ?
C5T7 C6T7 H6T7 120.3 . . ?
C1T7 C6T7 H6T7 120.3 . . ?
C1T7 C2T7 H2T7 121.3 . . ?
C3T7 C2T7 C1T7 117(3) . . ?
C3T7 C2T7 H2T7 121.3 . . ?
C5T7 C4T7 H4T7 119.6 . . ?
C3T7 C4T7 C5T7 121(2) . . ?
C3T7 C4T7 H4T7 119.6 . . ?
C3T8 C2T8 H2T8 117.9 . . ?
C1T8 C2T8 C3T8 124(3) . . ?
C1T8 C2T8 H2T8 117.9 . . ?
C2T7 C3T7 C4T7 126(2) . . ?
C2T7 C3T7 H3T7 117.0 . . ?
C4T7 C3T7 H3T7 117.0 . . ?
C3T9 C2T9 H2T9 120.0 . . ?
C3T9 C2T9 C1T9 120.0 . . ?
C1T9 C2T9 H2T9 120.0 . . ?
C2T9 C3T9 H3T9 120.0 . . ?
C4T9 C3T9 C2T9 120.0 . . ?
C4T9 C3T9 H3T9 120.0 . . ?
C3T9 C4T9 H4T9 120.0 . . ?
C3T9 C4T9 C5T9 120.0 . . ?
C5T9 C4T9 H4T9 120.0 . . ?
C4T9 C5T9 H5T9 120.0 . . ?
C6T9 C5T9 C4T9 120.0 . . ?
C6T9 C5T9 H5T9 120.0 . . ?
C5T9 C6T9 H6T9 120.0 . . ?
C5T9 C6T9 C1T9 120.0 . . ?
C1T9 C6T9 H6T9 120.0 . . ?
C2T9 C1T9 C7T9 119(2) . . ?
C6T9 C1T9 C2T9 120.0 . . ?
C6T9 C1T9 C7T9 121(2) . . ?
C1T9 C7T9 H7T9 109.5 . . ?
C1T9 C7T9 H1T9 109.5 . . ?
C1T9 C7T9 H8T9 109.5 . . ?
H7T9 C7T9 H1T9 109.5 . . ?
H7T9 C7T9 H8T9 109.5 . . ?
H1T9 C7T9 H8T9 109.5 . . ?
C11T C71T H71T 109.5 . . ?
C11T C71T H81T 109.5 . . ?
C11T C71T H11T 109.5 . . ?
H71T C71T H81T 109.5 . . ?
H71T C71T H11T 109.5 . . ?
H81T C71T H11T 109.5 . . ?

loop_
_geom_torsion_atom_site_label_1
_geom_torsion_atom_site_label_2
_geom_torsion_atom_site_label_3
_geom_torsion_atom_site_label_4
_geom_torsion
_geom_torsion_site_symmetry_1
_geom_torsion_site_symmetry_2
_geom_torsion_site_symmetry_3
_geom_torsion_site_symmetry_4
_geom_torsion_publ_flag
Ag2 C112 C612 F412 42.3(9) . . . . ?
Ag2 C112 C612 C512 -137.1(8) . . . . ?
Ag2 C123 C223 F123 -42.2(10) . . . . ?
Ag2 C123 C223 C323 136.9(8) . . . . ?
Ag2 C123 C623 F423 49.6(13) . . . . ?
Ag2 C123 C623 C523 -131.6(10) . . . . ?
Ag5 C185 C685 F485 52.3(10) . . . . ?
Ag5 C185 C685 C585 -130.1(8) . . . . ?
Ag5 C185 C285 F185 -42.5(9) . . . . ?
Ag5 C185 C285 C385 135.8(7) . . . . ?
Ag5 C156 C256 F156 37.6(10) . . . . ?
Ag5 C156 C256 C356 -140.0(8) . . . . ?
Ag1 C112 C612 F412 -46.0(10) . . . . ?
Ag1 C112 C612 C512 134.6(8) . . . . ?
Ag1 C141 C241 F141 -33.1(11) . . . . ?
Ag1 C141 C241 C341 145.0(9) . . . . ?
Ag1 C141 C641 F441 36.1(12) . . . . ?
Ag1 C141 C641 C541 -142.6(9) . . . . ?
Ag6 C156 C256 F156 -50.8(11) . . . . ?
Ag6 C156 C256 C356 131.6(9) . . . . ?
Ag8 C185 C685 F485 -34.8(10) . . . . ?
Ag8 C185 C685 C585 142.8(8) . . . . ?
Ag8 C185 C285 F185 41.1(10) . . . . ?
Ag8 C185 C285 C385 -140.5(7) . . . . ?
Ag4 C141 C241 F141 54.4(11) . . . . ?
Ag4 C141 C241 C341 -127.5(9) . . . . ?
Ag4 C141 C641 F441 -47.8(10) . . . . ?
Ag4 C141 C641 C541 133.6(10) . . . . ?
Ag4 C4T2 C3T2 C2T2 107(2) . . . . ?
Ag3 C123 C223 F123 41.4(11) . . . . ?
Ag3 C123 C223 C323 -139.5(8) . . . . ?
Ag3 C123 C623 F423 -37.5(12) . . . . ?
Ag3 C123 C623 C523 141.2(10) . . . . ?
Br67 C467 C367 F267 0.6(13) . . . . ?
Br67 C467 C367 C267 -177.1(7) . . . . ?
Br23 C423 C523 F323 2.7(17) . . . . ?
Br23 C423 C523 C623 -177.2(9) . . . . ?
F178 C278 C378 F278 1.0(12) . . . . ?
F178 C278 C378 C478 179.9(7) . . . . ?
F178 C278 C178 Ag7 41.6(9) . . . . ?
F178 C278 C178 Ag8 -47.7(10) . . . . ?
F178 C278 C178 C678 178.7(7) . . . . ?
F478 C678 C578 F378 0.6(12) . . . . ?
F478 C678 C578 C478 -179.6(8) . . . . ?
F478 C678 C178 Ag7 -41.2(10) . . . . ?
F478 C678 C178 Ag8 42.5(9) . . . . ?
F478 C678 C178 C278 -178.7(7) . . . . ?
F378 C578 C478 Br78 1.4(11) . . . . ?
F378 C578 C478 C378 178.3(7) . . . . ?
F278 C378 C478 Br78 -2.9(11) . . . . ?
F278 C378 C478 C578 -179.8(8) . . . . ?
F367 C567 C667 F467 -0.4(12) . . . . ?
F367 C567 C667 C167 176.5(8) . . . . ?
F367 C567 C467 Br67 0.2(12) . . . . ?
F367 C567 C467 C367 -178.3(8) . . . . ?
F285 C385 C285 F185 -1.0(11) . . . . ?
F285 C385 C285 C185 -179.4(8) . . . . ?
F285 C385 C485 Br85 -2.8(12) . . . . ?
F285 C385 C485 C585 179.1(8) . . . . ?
F312 C512 C612 F412 -0.9(12) . . . . ?
F312 C512 C612 C112 178.6(8) . . . . ?
F312 C512 C412 Br12 -1.3(12) . . . . ?
F312 C512 C412 C312 -179.2(8) . . . . ?
F485 C685 C585 F385 -0.3(13) . . . . ?
F485 C685 C585 C485 177.5(8) . . . . ?
F112 C212 C112 Ag2 -44.3(10) . . . . ?
F112 C212 C112 Ag1 40.0(9) . . . . ?
F112 C212 C112 C612 -179.8(7) . . . . ?
F112 C212 C312 F212 0.6(12) . . . . ?
F112 C212 C312 C412 179.2(8) . . . . ?
F167 C267 C167 Ag7 52.6(10) . . . . ?
F167 C267 C167 Ag6 -34.8(11) . . . . ?
F167 C267 C167 C667 -179.3(8) . . . . ?
F167 C267 C367 F267 0.0(13) . . . . ?
F167 C267 C367 C467 177.7(8) . . . . ?
F456 C656 C156 Ag5 -40.8(11) . . . . ?
F456 C656 C156 Ag6 43.0(10) . . . . ?
F456 C656 C156 C256 -179.8(8) . . . . ?
F456 C656 C556 F356 1.4(13) . . . . ?
F456 C656 C556 C456 179.1(9) . . . . ?
F212 C312 C412 Br12 2.0(11) . . . . ?
F212 C312 C412 C512 179.9(8) . . . . ?
F467 C667 C167 Ag7 -47.9(9) . . . . ?
F467 C667 C167 Ag6 35.7(10) . . . . ?
F467 C667 C167 C267 178.7(8) . . . . ?
F141 C241 C341 F241 -1.6(15) . . . . ?
F141 C241 C341 C441 178.0(10) . . . . ?
F434 C634 C134 Ag4 -38.4(11) . . . . ?
F434 C634 C134 Ag3 45.3(10) . . . . ?
F434 C634 C134 C234 -178.8(8) . . . . ?
F223 C323 C223 F123 -1.7(12) . . . . ?
F223 C323 C223 C123 179.3(8) . . . . ?
F223 C323 C423 Br23 -2.9(13) . . . . ?
F223 C323 C423 C523 -179.0(9) . . . . ?
F134 C234 C134 Ag4 35.1(10) . . . . ?
F134 C234 C134 Ag3 -51.1(11) . . . . ?
F134 C234 C134 C634 178.1(8) . . . . ?
F234 C334 C234 F134 -0.7(13) . . . . ?
F234 C334 C234 C134 178.0(9) . . . . ?
F234 C334 C434 Br34 -1.7(13) . . . . ?
F234 C334 C434 C534 -177.5(8) . . . . ?
F334 C534 C634 F434 0.0(12) . . . . ?
F334 C534 C634 C134 -178.6(8) . . . . ?
F334 C534 C434 Br34 3.1(12) . . . . ?
F334 C534 C434 C334 178.9(8) . . . . ?
F441 C641 C541 F341 -0.5(15) . . . . ?
F441 C641 C541 C441 -179.6(10) . . . . ?
F385 C585 C485 Br85 0.9(13) . . . . ?
F385 C585 C485 C385 178.9(8) . . . . ?
F256 C356 C256 F156 0.7(13) . . . . ?
F256 C356 C256 C156 178.3(9) . . . . ?
F256 C356 C456 Br56 -2.6(14) . . . . ?
F256 C356 C456 C556 -179.0(9) . . . . ?
F356 C556 C456 Br56 2.6(13) . . . . ?
F356 C556 C456 C356 179.0(9) . . . . ?
F241 C341 C441 Br41 0.4(16) . . . . ?
F241 C341 C441 C541 179.5(11) . . . . ?
F423 C623 C523 F323 -0.4(17) . . . . ?
F423 C623 C523 C423 179.5(11) . . . . ?
F341 C541 C441 Br41 0.7(16) . . . . ?
F341 C541 C441 C341 -178.4(11) . . . . ?
C185 C685 C585 F385 -177.9(8) . . . . ?
C185 C685 C585 C485 -0.1(15) . . . . ?
C678 C578 C478 Br78 -178.5(7) . . . . ?
C678 C578 C478 C378 -1.6(13) . . . . ?
C278 C378 C478 Br78 178.2(6) . . . . ?
C278 C378 C478 C578 1.3(12) . . . . ?
C323 C423 C523 F323 178.7(10) . . . . ?
C323 C423 C523 C623 -1.2(17) . . . . ?
C212 C112 C612 F412 179.4(7) . . . . ?
C212 C112 C612 C512 0.0(12) . . . . ?
C212 C312 C412 Br12 -176.6(6) . . . . ?
C212 C312 C412 C512 1.3(13) . . . . ?
C112 C212 C312 F212 -179.2(8) . . . . ?
C112 C212 C312 C412 -0.7(14) . . . . ?
C578 C678 C178 Ag7 139.1(7) . . . . ?
C578 C678 C178 Ag8 -137.2(7) . . . . ?
C578 C678 C178 C278 1.6(12) . . . . ?
C534 C634 C134 Ag4 140.1(8) . . . . ?
C534 C634 C134 Ag3 -136.2(8) . . . . ?
C534 C634 C134 C234 -0.3(13) . . . . ?
C634 C534 C434 Br34 -176.1(7) . . . . ?
C634 C534 C434 C334 -0.3(13) . . . . ?
C141 C241 C341 F241 -179.8(9) . . . . ?
C141 C241 C341 C441 -0.1(17) . . . . ?
C141 C641 C541 F341 178.1(10) . . . . ?
C141 C641 C541 C441 -0.9(17) . . . . ?
C685 C185 C285 F185 -178.8(7) . . . . ?
C685 C185 C285 C385 -0.5(12) . . . . ?
C685 C585 C485 Br85 -176.9(7) . . . . ?
C685 C585 C485 C385 1.1(14) . . . . ?
C378 C278 C178 Ag7 -139.1(7) . . . . ?
C378 C278 C178 Ag8 131.7(8) . . . . ?
C378 C278 C178 C678 -1.9(12) . . . . ?
C567 C667 C167 Ag7 135.3(8) . . . . ?
C567 C667 C167 Ag6 -141.1(7) . . . . ?
C567 C667 C167 C267 1.8(13) . . . . ?
C567 C467 C367 F267 179.1(8) . . . . ?
C567 C467 C367 C267 1.4(14) . . . . ?
C178 C678 C578 F378 -179.8(8) . . . . ?
C178 C678 C578 C478 0.1(13) . . . . ?
C178 C278 C378 F278 -178.3(8) . . . . ?
C178 C278 C378 C478 0.5(13) . . . . ?
C667 C567 C467 Br67 178.5(7) . . . . ?
C667 C567 C467 C367 0.0(13) . . . . ?
C334 C234 C134 Ag4 -143.5(8) . . . . ?
C334 C234 C134 Ag3 130.3(9) . . . . ?
C334 C234 C134 C634 -0.5(14) . . . . ?
C234 C334 C434 Br34 175.5(7) . . . . ?
C234 C334 C434 C534 -0.4(14) . . . . ?
C612 C512 C412 Br12 176.6(6) . . . . ?
C612 C512 C412 C312 -1.3(13) . . . . ?
C285 C185 C685 F485 -177.8(7) . . . . ?
C285 C185 C685 C585 -0.2(13) . . . . ?
C285 C385 C485 Br85 176.4(6) . . . . ?
C285 C385 C485 C585 -1.7(14) . . . . ?
C5T3 C6T3 C1T3 C7T3 -179.5(9) . . . . ?
C5T3 C6T3 C1T3 C2T3 1.8(14) . . . . ?
C434 C534 C634 F434 179.3(8) . . . . ?
C434 C534 C634 C134 0.7(14) . . . . ?
C434 C334 C234 F134 -177.8(8) . . . . ?
C434 C334 C234 C134 0.8(15) . . . . ?
C656 C156 C256 F156 177.7(8) . . . . ?
C656 C156 C256 C356 0.1(14) . . . . ?
C656 C556 C456 Br56 -175.1(7) . . . . ?
C656 C556 C456 C356 1.3(15) . . . . ?
C241 C141 C641 F441 179.3(8) . . . . ?
C241 C141 C641 C541 0.6(15) . . . . ?
C241 C341 C441 Br41 -179.3(8) . . . . ?
C241 C341 C441 C541 -0.2(18) . . . . ?
C312 C212 C112 Ag2 135.6(8) . . . . ?
C312 C212 C112 Ag1 -140.2(8) . . . . ?
C312 C212 C112 C612 0.0(12) . . . . ?
C467 C567 C667 F467 -178.7(8) . . . . ?
C467 C567 C667 C167 -1.7(14) . . . . ?
C167 C267 C367 F267 -179.0(8) . . . . ?
C167 C267 C367 C467 -1.3(15) . . . . ?
C1T6 C6T6 C5T6 C4T6 0.1(15) . . . . ?
C6T3 C5T3 C4T3 C3T3 0.9(14) . . . . ?
C6T3 C1T3 C2T3 C3T3 -2.0(14) . . . . ?
C123 C623 C523 F323 -179.2(11) . . . . ?
C123 C623 C523 C423 0.7(19) . . . . ?
C412 C512 C612 F412 -178.8(7) . . . . ?
C412 C512 C612 C112 0.6(13) . . . . ?
C485 C385 C285 F185 179.9(8) . . . . ?
C485 C385 C285 C185 1.5(13) . . . . ?
C6T6 C1T6 C2T6 C3T6 -0.9(13) . . . . ?
C6T6 C5T6 C4T6 C3T6 0.2(15) . . . . ?
C156 C656 C556 F356 -178.2(9) . . . . ?
C156 C656 C556 C456 -0.5(15) . . . . ?
C641 C141 C241 F141 -178.2(8) . . . . ?
C641 C141 C241 C341 -0.1(14) . . . . ?
C641 C541 C441 Br41 179.8(8) . . . . ?
C641 C541 C441 C341 0.7(17) . . . . ?
C556 C656 C156 Ag5 138.8(8) . . . . ?
C556 C656 C156 Ag6 -137.4(8) . . . . ?
C556 C656 C156 C256 -0.2(14) . . . . ?
C256 C356 C456 Br56 175.0(7) . . . . ?
C256 C356 C456 C556 -1.3(15) . . . . ?
C223 C323 C423 Br23 177.5(7) . . . . ?
C223 C323 C423 C523 1.4(15) . . . . ?
C223 C123 C623 F423 -179.1(9) . . . . ?
C223 C123 C623 C523 -0.3(15) . . . . ?
C423 C323 C223 F123 178.0(8) . . . . ?
C423 C323 C223 C123 -1.1(14) . . . . ?
C2T4 C1T4 C6T4 C5T4 1.5(14) . . . . ?
C2T4 C3T4 C4T4 C5T4 1.4(14) . . . . ?
C4T6 C3T6 C2T6 C1T6 1.2(13) . . . . ?
C4T4 C5T4 C6T4 C1T4 1.3(14) . . . . ?
C4T4 C3T4 C2T4 C1T4 1.3(14) . . . . ?
C7T3 C1T3 C2T3 C3T3 179.2(9) . . . . ?
C2T6 C1T6 C6T6 C5T6 0.2(14) . . . . ?
C2T6 C3T6 C4T6 C5T6 -0.8(14) . . . . ?
C4T3 C5T3 C6T3 C1T3 -1.3(14) . . . . ?
C4T3 C3T3 C2T3 C1T3 1.7(15) . . . . ?
C367 C267 C167 Ag7 -128.4(9) . . . . ?
C367 C267 C167 Ag6 144.2(8) . . . . ?
C367 C267 C167 C667 -0.3(13) . . . . ?
C623 C123 C223 F123 -178.5(8) . . . . ?
C623 C123 C223 C323 0.6(14) . . . . ?
C456 C356 C256 F156 -177.0(9) . . . . ?
C456 C356 C256 C156 0.7(15) . . . . ?
C7T6 C1T6 C6T6 C5T6 179.8(9) . . . . ?
C7T6 C1T6 C2T6 C3T6 179.5(9) . . . . ?
C7T4 C1T4 C2T4 C3T4 176.5(9) . . . . ?
C7T4 C1T4 C6T4 C5T4 -177.7(9) . . . . ?
C6T4 C1T4 C2T4 C3T4 -2.7(13) . . . . ?
C6T4 C5T4 C4T4 C3T4 -2.7(14) . . . . ?
C2T3 C3T3 C4T3 C5T3 -1.1(14) . . . . ?
C1T5 C2T5 C3T5 C4T5 0.0 . . . . ?
C2T5 C1T5 C6T5 C5T5 0.0 . . . . ?
C2T5 C3T5 C4T5 C5T5 0.0 . . . . ?
C3T5 C4T5 C5T5 C6T5 0.0 . . . . ?
C4T5 C5T5 C6T5 C1T5 0.0 . . . . ?
C6T5 C1T5 C2T5 C3T5 0.0 . . . . ?
C6T1 C1T1 C2T1 C3T1 -2(4) . . . . ?
C6T1 C5T1 C4T1 Ag5 105(2) . . . . ?
C6T1 C5T1 C4T1 C3T1 3(4) . . . . ?
C1T1 C6T1 C5T1 C4T1 -2(3) . . . . ?
C1T1 C2T1 C3T1 C4T1 3(5) . . . . ?
C5T1 C6T1 C1T1 C7T1 179(2) . . . . ?
C5T1 C6T1 C1T1 C2T1 1(3) . . . . ?
C3T8 C4T8 C5T8 C6T8 5(3) . . . . ?
C21T C31T C41T C51T -1(4) . . . . ?
C31T C21T C11T C61T 4(3) . . . . ?
C31T C21T C11T C71T -179(3) . . . . ?
C31T C41T C51T C61T 1(4) . . . . ?
C41T C51T C61T C11T 0(4) . . . . ?
C51T C61T C11T C21T -3(3) . . . . ?
C51T C61T C11T C71T 180(3) . . . . ?
C11T C21T C31T C41T -2(3) . . . . ?
C5T7 C4T7 C3T7 C2T7 -3(4) . . . . ?
C4T8 C3T8 C2T8 C1T8 -1(4) . . . . ?
C1T8 C6T8 C5T8 C4T8 -8(3) . . . . ?
C6T8 C1T8 C2T8 C3T8 0(4) . . . . ?
C7T5 C1T5 C2T5 C3T5 -178.8(11) . . . . ?
C7T5 C1T5 C6T5 C5T5 178.4(14) . . . . ?
C7T1 C1T1 C2T1 C3T1 180(3) . . . . ?
C7T7 C1T7 C6T7 C5T7 -177(2) . . . . ?
C7T7 C1T7 C2T7 C3T7 178(2) . . . . ?
C7T8 C1T8 C6T8 C5T8 -180(2) . . . . ?
C7T8 C1T8 C2T8 C3T8 -176(2) . . . . ?
C7T2 C1T2 C6T2 C5T2 -177(2) . . . . ?
C7T2 C1T2 C2T2 C3T2 174(2) . . . . ?
C1T2 C6T2 C5T2 C4T2 2(4) . . . . ?
C1T2 C2T2 C3T2 C4T2 2(4) . . . . ?
C2T1 C3T1 C4T1 Ag5 -93(3) . . . . ?
C2T1 C3T1 C4T1 C5T1 -3(5) . . . . ?
C6T2 C1T2 C2T2 C3T2 -3(3) . . . . ?
C6T2 C5T2 C4T2 Ag4 -101(3) . . . . ?
C6T2 C5T2 C4T2 C3T2 -3(5) . . . . ?
C5T2 C4T2 C3T2 C2T2 0(4) . . . . ?
C2T2 C1T2 C6T2 C5T2 0(3) . . . . ?
C1T7 C2T7 C3T7 C4T7 3(4) . . . . ?
C6T7 C5T7 C4T7 C3T7 4(3) . . . . ?
C6T7 C1T7 C2T7 C3T7 -2(3) . . . . ?
C2T7 C1T7 C6T7 C5T7 2(3) . . . . ?
C4T7 C5T7 C6T7 C1T7 -3(3) . . . . ?
C2T8 C3T8 C4T8 C5T8 -1(3) . . . . ?
C2T8 C1T8 C6T8 C5T8 5(3) . . . . ?
C2T9 C3T9 C4T9 C5T9 0.0 . . . . ?
C3T9 C2T9 C1T9 C6T9 0.0 . . . . ?
C3T9 C2T9 C1T9 C7T9 176(4) . . . . ?
C3T9 C4T9 C5T9 C6T9 0.0 . . . . ?
C4T9 C5T9 C6T9 C1T9 0.0 . . . . ?
C5T9 C6T9 C1T9 C2T9 0.0 . . . . ?
C5T9 C6T9 C1T9 C7T9 -176(4) . . . . ?
C1T9 C2T9 C3T9 C4T9 0.0 . . . . ?

_smtbx_masks_special_details     ?
loop_
_smtbx_masks_void_nr
_smtbx_masks_void_average_x
_smtbx_masks_void_average_y
_smtbx_masks_void_average_z
_smtbx_masks_void_volume
_smtbx_masks_void_count_electrons
_smtbx_masks_void_content
1 0.000 0.500 0.500 166.0 43.9 '0.9 C7H8'

_smtbx_masks_void_probe_radius   1.2
_smtbx_masks_void_truncation_radius 1.2
_shelx_res_file                  
;
TITL mo_mm_tns_am356_0m_a.res in P-1
    mo_mm_tns_am356_0m.res
    created by SHELXL-2019/3 at 16:26:40 on 16-Jun-2025
REM Old TITL mo_MM_TNS_AM356_0m in P-1
REM SHELXT solution in P-1: R1 0.177, Rweak 0.011, Alpha 0.080
REM <I/s> 0.000 for 0 systematic absences, Orientation as input
REM Formula found by SHELXT: C101 F31 Br9 Ag7
CELL 0.71073 14.0505 14.9314 27.0506 85.576 75.456 65.54
ZERR 16 0.0012 0.0015 0.0025 0.003 0.003 0.003
LATT 1
SFAC C H Ag Br F
UNIT 200.24 119.2 16 16 64
RIGU C6T8 C6T7 C5T7 C3T8 C4T7 C4T8 C3T7 C2T7 C5T8 C1T7 C7T7 C7T8 C1T8 C2T8
ISOR 0.01 0.02 C5T1 C4T1 C3T1 C2T1 C1T1 C6T1 C4T2
ISOR 0.01 0.02 C6T2 C5T2 C3T2 C2T2 C1T2
ISOR 0.005 0.01 C4T8 C4T7 C3T8
ISOR 0.005 0.01 C61T C11T C21T C51T
RIGU C3T2 C4T2 C5T2 C6T2 C2T2 C1T2
RIGU C4T2 C5T2 C6T2 C1T2 C2T2 C3T2
ISOR 0.01 0.02 C1T5 C2T5 C6T5 C3T5
RIGU C2T1 C3T1 C4T1 C5T1 C6T1 C1T1 C7T1
ISOR C1T9 C2T9 H2T9 C3T9 H3T9 C4T9 C6T9 C7T9 H4T9 C5T9 H6T9 H7T9 H1T9 H8T9 =
 H5T9 C61T C21T H21T C31T C11T H31T C41T C71T H41T C51T H61T H71T H81T H11T =
 H51T
RIGU C1T9 C2T9 H2T9 C3T9 H3T9 C4T9 C6T9 C7T9 H4T9 C5T9 H6T9 H7T9 H1T9 H8T9 =
 H5T9
RIGU C71T C21T H21T C31T C11T H31T C41T C61T H41T C51T H61T H71T H81T H11T =
 H51T
ISOR 0.01 0.02 C523
ISOR 0.01 0.02 F323

L.S. 10
PLAN  50
SIZE 0.048 0.145 0.164
TEMP -173.15
CONF
MORE -1
BOND $H
list 4
ABIN
fmap 2
acta
OMIT -6 2 3
OMIT -2 -2 5
OMIT 1 10 17
OMIT 10 2 6
REM <olex2.extras>
REM <HklSrc "%.\\mo_MM_TNS_AM356_0m.hkl">
REM </olex2.extras>

WGHT    0.088700   68.162994
FVAR       0.15102
AG2   3    0.141427    0.074208    0.232599    11.00000    0.02146    0.01837 =
         0.02273    0.00463   -0.00337   -0.01237
AG5   3    0.577205    0.280988    0.245914    11.00000    0.02084    0.01545 =
         0.02322   -0.00116   -0.00332   -0.00881
AG1   3    0.077996    0.275272    0.243887    11.00000    0.02165    0.01795 =
         0.01811   -0.00165   -0.00210   -0.00842
AG7   3    0.527135    0.484061    0.145080    11.00000    0.02108    0.01872 =
         0.02485    0.00177   -0.00643   -0.01241
AG6   3    0.623575    0.444835    0.226420    11.00000    0.02390    0.02074 =
         0.01975    0.00215   -0.00383   -0.01384
AG8   3    0.590805    0.282026    0.142041    11.00000    0.01808    0.01750 =
         0.02449    0.00422   -0.00709   -0.00728
AG4   3    0.179845    0.222199    0.323136    11.00000    0.02213    0.02458 =
         0.02608    0.00551   -0.00721   -0.00812
AG3   3    0.126178    0.062631    0.336660    11.00000    0.02373    0.04150 =
         0.02640    0.01080   -0.01075   -0.02100
BR78  4    0.163871    0.431208    0.046908    11.00000    0.02563    0.02399 =
         0.03818    0.00524   -0.01712   -0.01316
BR67  4    0.890681    0.666342    0.059603    11.00000    0.02682    0.03340 =
         0.03240    0.00941   -0.00592   -0.02235
BR12  4    0.385112    0.171161    0.005462    11.00000    0.02808    0.03005 =
         0.02192   -0.00165    0.00566   -0.01462
BR85  4    0.965439   -0.158827    0.170995    11.00000    0.02798    0.01519 =
         0.07239   -0.00771   -0.00592   -0.00119
BR34  4    0.549610   -0.095901    0.437167    11.00000    0.03268    0.04641 =
         0.05455    0.02041   -0.02772   -0.01859
BR23  4   -0.225747   -0.110197    0.309410    11.00000    0.03909    0.05336 =
         0.07438    0.02203   -0.01400   -0.03896
BR56  4    0.337225    0.531938    0.467259    11.00000    0.07567    0.06733 =
         0.03283   -0.02570    0.02168   -0.04909
BR41  4   -0.205139    0.643754    0.419746    11.00000    0.04375    0.05147 =
         0.07768   -0.04326    0.01089   -0.01055
F178  5    0.550097    0.405973    0.029247    11.00000    0.01790    0.02859 =
         0.02548   -0.00095    0.00198   -0.01280
F478  5    0.343057    0.396187    0.195947    11.00000    0.02071    0.03368 =
         0.02017    0.00577   -0.00322   -0.01281
F378  5    0.179712    0.414102    0.157280    11.00000    0.01490    0.03533 =
         0.03269   -0.00162   -0.00052   -0.01434
F185  5    0.817533    0.218419    0.185513    11.00000    0.02222    0.01816 =
         0.04496    0.00426   -0.00871   -0.01381
F278  5    0.387222    0.420747   -0.009322    11.00000    0.03761    0.03099 =
         0.01966    0.00430   -0.00961   -0.01909
F367  5    0.911709    0.454778    0.054126    11.00000    0.01814    0.02299 =
         0.02738    0.00082    0.00365   -0.00305
F285  5    0.972851    0.039197    0.179864    11.00000    0.01219    0.02716 =
         0.03759   -0.00142   -0.00166   -0.00927
F312  5    0.154576    0.185025    0.041735    11.00000    0.02922    0.03855 =
         0.02063   -0.00186   -0.00743   -0.02056
F485  5    0.569076    0.081115    0.182509    11.00000    0.01994    0.02387 =
         0.03826   -0.00526   -0.00580   -0.01010
F112  5    0.330152    0.168212    0.201414    11.00000    0.02342    0.04098 =
         0.02414    0.00507   -0.00935   -0.01616
F167  5    0.557860    0.676511    0.198509    11.00000    0.02528    0.01830 =
         0.02968   -0.00287    0.00388   -0.00999
F456  5    0.373533    0.506431    0.274122    11.00000    0.02244    0.03290 =
         0.03295    0.00895   -0.00412   -0.01158
F212  5    0.443609    0.168565    0.106517    11.00000    0.01598    0.04173 =
         0.03167    0.00143   -0.00033   -0.01796
F467  5    0.784222    0.372839    0.107874    11.00000    0.03046    0.01220 =
         0.03696   -0.00268   -0.00291   -0.00732
F141  5    0.122848    0.460548    0.271948    11.00000    0.03563    0.02933 =
         0.03394   -0.00031    0.00318   -0.01724
F434  5    0.377139   -0.005206    0.282384    11.00000    0.02631    0.04369 =
         0.02445   -0.00091   -0.00434   -0.01845
F123  5   -0.102411    0.172414    0.295336    11.00000    0.02681    0.02034 =
         0.04419   -0.00293   -0.00610   -0.01041
F156  5    0.678602    0.309984    0.336969    11.00000    0.02917    0.04059 =
         0.03169    0.00959   -0.00984   -0.01834
F267  5    0.683826    0.758493    0.142518    11.00000    0.03667    0.01616 =
         0.04578   -0.00365   -0.00501   -0.01865
F412  5    0.039841    0.185146    0.136158    11.00000    0.02044    0.03057 =
         0.02476   -0.00005   -0.00507   -0.01593
F223  5   -0.250110    0.101513    0.304381    11.00000    0.02004    0.04178 =
         0.04230    0.00473   -0.00945   -0.01710
F134  5    0.165980    0.161285    0.440450    11.00000    0.02129    0.04143 =
         0.03158   -0.00506    0.00101   -0.00720
F234  5    0.325206    0.057868    0.484294    11.00000    0.04295    0.04975 =
         0.02803    0.00709   -0.01593   -0.02453
F334  5    0.538353   -0.108750    0.326043    11.00000    0.01880    0.02692 =
         0.04711   -0.00516   -0.00569   -0.00548
F441  5   -0.071669    0.281937    0.363468    11.00000    0.03102    0.02900 =
         0.04119   -0.00681    0.00513   -0.02146
F385  5    0.726128   -0.098382    0.176943    11.00000    0.03518    0.01975 =
         0.06270   -0.00807   -0.00715   -0.01652
F256  5    0.570929    0.386879    0.429765    11.00000    0.06054    0.08191 =
         0.02137    0.00415   -0.00527   -0.04721
F356  5    0.265307    0.580299    0.367651    11.00000    0.03027    0.03075 =
         0.05672   -0.01249    0.01477   -0.00466
F241  5   -0.008703    0.617521    0.331572    11.00000    0.04575    0.01568 =
         0.07012   -0.00836   -0.00331   -0.01015
F423  5    0.165527   -0.151481    0.292592    11.00000    0.02517    0.03269 =
         0.10744    0.03671   -0.02101   -0.01566
F341  5   -0.206666    0.440338    0.421696    11.00000    0.04346    0.06961 =
         0.04501   -0.02340    0.02216   -0.03473
F323  5    0.017646   -0.222304    0.299701    11.00000    0.04895    0.03159 =
         0.14553    0.04419   -0.02460   -0.02838
C185  1    0.686042    0.159565    0.184708    11.00000    0.01908    0.01342 =
         0.02041    0.00364   -0.00654   -0.00958
C678  1    0.357247    0.401809    0.144955    11.00000    0.01977    0.01277 =
         0.01979    0.00023   -0.00759   -0.00719
C278  1    0.458334    0.406707    0.062557    11.00000    0.01432    0.01347 =
         0.02095   -0.00090   -0.00074   -0.00889
C323  1   -0.147447    0.038679    0.301013    11.00000    0.01986    0.03075 =
         0.02175    0.00410   -0.00272   -0.01546
C512  1    0.197682    0.182505    0.081147    11.00000    0.01870    0.01876 =
         0.02122   -0.00089   -0.00090   -0.00881
C212  1    0.281793    0.173277    0.162685    11.00000    0.01921    0.01495 =
         0.01930   -0.00251   -0.00296   -0.00790
C112  1    0.178826    0.177205    0.174033    11.00000    0.02099    0.00621 =
         0.01935   -0.00309    0.00185   -0.00565
C578  1    0.273310    0.410586    0.125017    11.00000    0.02176    0.01281 =
         0.03074    0.00449   -0.00364   -0.01035
C534  1    0.445894   -0.043788    0.355008    11.00000    0.01758    0.01042 =
         0.03984   -0.00175   -0.00888   -0.00877
C634  1    0.359925    0.011608    0.333156    11.00000    0.01967    0.02990 =
         0.01930    0.00200   -0.00280   -0.01537
C141  1    0.033994    0.361267    0.315174    11.00000    0.02035    0.02352 =
         0.02635   -0.00152   -0.00807   -0.00805
C685  1    0.668853    0.072864    0.183010    11.00000    0.01840    0.01634 =
         0.02503   -0.00324   -0.00392   -0.01367
C378  1    0.376066    0.415176    0.041465    11.00000    0.01892    0.01550 =
         0.02117    0.00117   -0.00466   -0.00688
C585  1    0.748900   -0.020145    0.179980    11.00000    0.04050    0.02336 =
         0.02853   -0.00291   -0.00675   -0.02657
C567  1    0.823205    0.509178    0.088291    11.00000    0.01788    0.01377 =
         0.02479    0.00137   -0.00437   -0.00855
C178  1    0.455161    0.398107    0.114244    11.00000    0.01616    0.01654 =
         0.02458    0.00034   -0.00740   -0.00720
C267  1    0.644039    0.618309    0.161806    11.00000    0.01850    0.01946 =
         0.02096   -0.00295   -0.00104   -0.00837
C667  1    0.754745    0.468902    0.117242    11.00000    0.01726    0.00735 =
         0.02033    0.00056   -0.00479   -0.00548
C385  1    0.873597    0.048182    0.180656    11.00000    0.01955    0.01604 =
         0.02034    0.00028   -0.00469   -0.00598
C334  1    0.338425    0.039178    0.434749    11.00000    0.03118    0.03017 =
         0.02523    0.00691   -0.01340   -0.01723
C234  1    0.256525    0.092608    0.410607    11.00000    0.01886    0.03012 =
         0.02605    0.00528   -0.00010   -0.01648
C612  1    0.140621    0.181790    0.130800    11.00000    0.01678    0.01475 =
         0.02428   -0.00002    0.00111   -0.01054
C285  1    0.791116    0.140973    0.183191    11.00000    0.02055    0.01640 =
         0.01553   -0.00368    0.00146   -0.01112
C5T3  1    0.324404   -0.101700    0.196751    11.00000    0.03366    0.01550 =
         0.02989   -0.00125   -0.00801   -0.00375
AFIX  43
H5T3  2    0.311813   -0.114863    0.232170    11.00000   -1.20000
AFIX   0

C434  1    0.434237   -0.029526    0.406667    11.00000    0.01901    0.02723 =
         0.03754    0.01323   -0.01634   -0.01568
C656  1    0.426136    0.475161    0.311394    11.00000    0.02780    0.02498 =
         0.03175    0.00577   -0.00849   -0.01715
C241  1    0.044360    0.451189    0.309483    11.00000    0.02414    0.01369 =
         0.02735   -0.00026   -0.00572   -0.00300
C312  1    0.342978    0.173736    0.114337    11.00000    0.01345    0.01789 =
         0.02728    0.00062   -0.00032   -0.00789
C467  1    0.799338    0.609235    0.096485    11.00000    0.02234    0.02095 =
         0.02636    0.00850   -0.01001   -0.01170
C167  1    0.663736    0.519990    0.155519    11.00000    0.01706    0.01090 =
         0.01776   -0.00126   -0.00253   -0.00712
C1T6  1    0.842069    0.126734    0.046981    11.00000    0.02546    0.03184 =
         0.02233   -0.00751   -0.00142   -0.01000
C6T3  1    0.249246   -0.094520    0.169432    11.00000    0.02739    0.01748 =
         0.02546   -0.00223   -0.00098   -0.00529
AFIX  43
H6T3  2    0.186464   -0.104218    0.186445    11.00000   -1.20000
AFIX   0

C1T4  1    0.241817    0.660523    0.107738    11.00000    0.02296    0.00512 =
         0.04220   -0.00279   -0.00920    0.00220
C123  1    0.038441    0.015419    0.293845    11.00000    0.02302    0.03704 =
         0.02498    0.01041   -0.00925   -0.02071
C412  1    0.301035    0.177424    0.072566    11.00000    0.02119    0.01566 =
         0.01867    0.00146    0.00369   -0.00968
C485  1    0.851736   -0.034327    0.178308    11.00000    0.02506    0.02081 =
         0.02921   -0.00638   -0.00304   -0.00353
C3T6  1    0.659092    0.156471    0.044115    11.00000    0.02660    0.02532 =
         0.01946   -0.00458    0.00023   -0.01152
AFIX  43
H3T6  2    0.589529    0.201402    0.040975    11.00000   -1.20000
AFIX   0
C6T6  1    0.864333    0.026403    0.052069    11.00000    0.02959    0.02346 =
         0.03025   -0.00442   -0.00239   -0.00500
AFIX  43
H6T6  2    0.934139   -0.018855    0.054702    11.00000   -1.20000
AFIX   0

C156  1    0.532732    0.405314    0.299998    11.00000    0.02176    0.02512 =
         0.01887   -0.00179    0.00601   -0.01491
C5T4  1    0.256274    0.636673    0.195429    11.00000    0.02828    0.01683 =
         0.03269   -0.00624   -0.00511    0.00010
AFIX  43
H5T4  2    0.229186    0.621558    0.229372    11.00000   -1.20000
AFIX   0

C641  1   -0.052173    0.364442    0.354393    11.00000    0.02182    0.02260 =
         0.03450   -0.00082   -0.00852   -0.01405
C1T3  1    0.264892   -0.073497    0.117970    11.00000    0.02455    0.02166 =
         0.03216   -0.00422   -0.00610   -0.00633
C556  1    0.369504    0.514859    0.359686    11.00000    0.03312    0.02753 =
         0.03955   -0.00873    0.00611   -0.02292
C356  1    0.522145    0.418228    0.391010    11.00000    0.04479    0.04386 =
         0.02211   -0.00322   -0.00396   -0.03373
C256  1    0.576422    0.379946    0.342747    11.00000    0.02824    0.02534 =
         0.02823    0.00340   -0.00663   -0.02068
C223  1   -0.068721    0.074345    0.296928    11.00000    0.01708    0.02714 =
         0.02081    0.00708   -0.00426   -0.01157
C423  1   -0.119459   -0.062282    0.301289    11.00000    0.03617    0.04180 =
         0.03669    0.01605   -0.00931   -0.03311
C478  1    0.279391    0.416203    0.073805    11.00000    0.01690    0.01364 =
         0.03784   -0.00176   -0.01317   -0.00621
C5T6  1    0.784937   -0.008020    0.053324    11.00000    0.03581    0.02858 =
         0.03096   -0.00088    0.00759   -0.01380
AFIX  43
H5T6  2    0.801483   -0.076300    0.056872    11.00000   -1.20000
AFIX   0

C541  1   -0.123117    0.445845    0.385270    11.00000    0.02400    0.04898 =
         0.03446   -0.01080    0.00388   -0.02440
C134  1    0.262343    0.081811    0.359559    11.00000    0.02680    0.03455 =
         0.02977    0.01445   -0.01499   -0.02577
C3T4  1    0.389805    0.672911    0.132759    11.00000    0.03088    0.01391 =
         0.03513   -0.00847   -0.00486   -0.00583
AFIX  43
H3T4  2    0.453844    0.683939    0.124175    11.00000   -1.20000
AFIX   0
C2T4  1    0.337116    0.674737    0.094999    11.00000    0.02800    0.01968 =
         0.03070    0.00057    0.00048   -0.00839
AFIX  43
H2T4  2    0.366208    0.685682    0.060554    11.00000   -1.20000
AFIX   0

C4T6  1    0.682302    0.056557    0.049437    11.00000    0.03502    0.02824 =
         0.02920   -0.00094   -0.00156   -0.01284
AFIX  43
H4T6  2    0.628668    0.032904    0.050395    11.00000   -1.20000
AFIX   0

C4T4  1    0.347654    0.654662    0.183603    11.00000    0.02721    0.01608 =
         0.03068   -0.00307   -0.00806   -0.00035
AFIX  43
H4T4  2    0.382208    0.654786    0.209595    11.00000   -1.20000
AFIX   0

C7T3  1    0.185336   -0.064574    0.087896    11.00000    0.03603    0.03022 =
         0.02720   -0.00626   -0.00699   -0.01257
AFIX 137
H8T3  2    0.138012   -0.095817    0.106174    11.00000   -1.50000
H1T3  2    0.223949   -0.097225    0.054282    11.00000   -1.50000
H7T3  2    0.142021    0.005156    0.083566    11.00000   -1.50000
AFIX   0
C3T3  1    0.434945   -0.068864    0.120060    11.00000    0.02893    0.02782 =
         0.04067   -0.00805   -0.00483   -0.01053
AFIX  43
H3T3  2    0.497827   -0.059353    0.103021    11.00000   -1.20000
AFIX   0

C2T6  1    0.739119    0.190888    0.043395    11.00000    0.02592    0.02744 =
         0.01843   -0.00067    0.00171   -0.01445
AFIX  43
H2T6  2    0.722170    0.259311    0.040397    11.00000   -1.20000
AFIX   0

C4T3  1    0.417167   -0.089573    0.172034    11.00000    0.03211    0.01496 =
         0.03586   -0.00388   -0.00501   -0.00450
AFIX  43
H4T3  2    0.468761   -0.095327    0.190402    11.00000   -1.20000
AFIX   0

C367  1    0.708203    0.663657    0.133243    11.00000    0.02605    0.01161 =
         0.02651   -0.00221   -0.00320   -0.00884
C623  1    0.062880   -0.085302    0.294689    11.00000    0.02256    0.02351 =
         0.04707    0.02057   -0.00842   -0.01202
C341  1   -0.026000    0.535015    0.340540    11.00000    0.02397    0.01748 =
         0.04829   -0.01334   -0.00047   -0.00441
C456  1    0.417177    0.485717    0.400661    11.00000    0.06189    0.03799 =
         0.02193   -0.00820    0.00644   -0.03921
C7T6  1    0.927273    0.164968    0.045717    11.00000    0.02536    0.04844 =
         0.04065   -0.01617   -0.00707   -0.01746
AFIX 137
H7T6  2    0.912360    0.197588    0.078586    11.00000   -1.50000
H1T6  2    0.926066    0.212157    0.018359    11.00000   -1.50000
H8T6  2    0.998419    0.109850    0.039391    11.00000   -1.50000
AFIX   0

C523  1   -0.013633   -0.122944    0.298547    11.00000    0.03328    0.02630 =
         0.05796    0.02025   -0.00573   -0.02150
C7T4  1    0.181761    0.668480    0.066906    11.00000    0.04698    0.02146 =
         0.04176    0.00751   -0.01930   -0.01332
AFIX 137
H1T4  2    0.148908    0.737437    0.057662    11.00000   -1.50000
H7T4  2    0.125360    0.644320    0.080108    11.00000   -1.50000
H8T4  2    0.232301    0.628812    0.036626    11.00000   -1.50000
AFIX   0
C6T4  1    0.203566    0.640639    0.157628    11.00000    0.02534    0.01651 =
         0.04091    0.00003   -0.00779   -0.00696
AFIX  43
H6T4  2    0.139662    0.629387    0.166350    11.00000   -1.20000
AFIX   0

C441  1   -0.108825    0.531765    0.378107    11.00000    0.02324    0.02462 =
         0.04393   -0.01520   -0.00264   -0.00262
C2T3  1    0.359867   -0.062424    0.093840    11.00000    0.02482    0.01431 =
         0.03002   -0.00529    0.00045   -0.00353
AFIX  43
H2T3  2    0.373022   -0.050100    0.058329    11.00000   -1.20000
AFIX  66

C1T5  1   -0.116473    0.542643    0.218195    11.00000    0.05838    0.04204 =
         0.09045    0.02856   -0.04895   -0.03188
C2T5  1   -0.193221    0.554270    0.263939    11.00000    0.05172    0.05615 =
         0.07999   -0.02568   -0.02591   -0.01738
AFIX  43
H2T5  2   -0.224417    0.614293    0.283341    11.00000   -1.20000
AFIX  65
C3T5  1   -0.224326    0.478076    0.281296    11.00000    0.04293    0.07197 =
         0.05109   -0.02077   -0.01345   -0.01643
AFIX  43
H3T5  2   -0.276780    0.486023    0.312560    11.00000   -1.20000
AFIX  65
C4T5  1   -0.178683    0.390253    0.252908    11.00000    0.02608    0.03225 =
         0.04927    0.01638   -0.02089   -0.01233
AFIX  43
H4T5  2   -0.199942    0.338177    0.264771    11.00000   -1.20000
AFIX  65
C5T5  1   -0.101934    0.378624    0.207164    11.00000    0.02495    0.02618 =
         0.04353   -0.01509   -0.01660   -0.00291
AFIX  43
H5T5  2   -0.070739    0.318601    0.187763    11.00000   -1.20000
AFIX  65
C6T5  1   -0.070829    0.454819    0.189807    11.00000    0.02557    0.06923 =
         0.03987    0.01696   -0.01581   -0.02269
AFIX  43
H6T5  2   -0.018374    0.446871    0.158543    11.00000   -1.20000
AFIX   0

PART 1
C6T1  1    0.478484    0.170535    0.359040    10.50000    0.02164    0.01555 =
         0.02668    0.00273   -0.00448   -0.00840
AFIX  43
H6T1  2    0.529273    0.124711    0.376093    10.50000   -1.20000
AFIX   0
C1T1  1    0.391171    0.250828    0.387727    10.50000    0.02455    0.01286 =
         0.02515   -0.00055   -0.00245   -0.01340
C5T1  1    0.494070    0.154956    0.306248    10.50000    0.02697    0.02273 =
         0.02630    0.00098   -0.00560   -0.01679
AFIX  43
H5T1  2    0.554926    0.100908    0.288086    10.50000   -1.20000
AFIX   0

C3T8  1    0.063991   -0.017832    0.434482    10.50000    0.02446    0.02379 =
         0.01825    0.00347   -0.00365   -0.00928
AFIX  43
H3T8  2    0.132679   -0.029496    0.439469    10.50000   -1.20000
AFIX   0

C21T  1    0.458355    0.341792    0.630941    10.66660    0.03773    0.04094 =
         0.03879   -0.00266   -0.00711   -0.01987
AFIX  43
H21T  2    0.385405    0.380950    0.630408    10.66660   -1.20000
AFIX   0
C31T  1    0.486758    0.325446    0.676679    10.66660    0.03675    0.03060 =
         0.02997   -0.00712    0.00257   -0.01924
AFIX  43
H31T  2    0.434841    0.354349    0.707491    10.66660   -1.20000
AFIX   0
C41T  1    0.594909    0.264683    0.677219    10.66660    0.04074    0.02667 =
         0.04762    0.00641   -0.00606   -0.02041
AFIX  43
H41T  2    0.617163    0.252602    0.708369    10.66660   -1.20000
AFIX   0
C51T  1    0.665350    0.224501    0.633068    10.66660    0.04229    0.03642 =
         0.04868    0.00073   -0.00488   -0.01856
AFIX  43
H51T  2    0.737549    0.182440    0.633636    10.66660   -1.20000
AFIX   0
C61T  1    0.637961    0.241319    0.587720    10.66660    0.04444    0.03609 =
         0.04578   -0.00172    0.00081   -0.02078
AFIX  43
H61T  2    0.690840    0.210815    0.557427    10.66660   -1.20000
AFIX   0
C11T  1    0.534292    0.302160    0.584753    10.66660    0.04553    0.03883 =
         0.03880   -0.00380   -0.00602   -0.02181

PART 2
C5T7  1    0.003176   -0.054929    0.436289    10.50000    0.04153    0.03029 =
         0.02565    0.00964   -0.00748   -0.02317
AFIX  43
H5T7  2    0.052850   -0.120946    0.438261    10.50000   -1.20000
AFIX   0

PART 1
C4T8  1   -0.010116    0.077675    0.431877    10.50000    0.02549    0.02288 =
         0.02881    0.00387   -0.00243   -0.01074
AFIX  43
H4T8  2    0.006682    0.131751    0.435799    10.50000   -1.20000
AFIX   0
C1T8  1   -0.060436   -0.089178    0.423371    10.50000    0.04320    0.03398 =
         0.02501    0.01355   -0.00266   -0.02667
C6T8  1   -0.135435    0.010098    0.422260    10.50000    0.04217    0.03184 =
         0.01346    0.01205   -0.00072   -0.02658
AFIX  43
H6T8  2   -0.206134    0.020467    0.420880    10.50000   -1.20000
AFIX   0
C5T8  1   -0.114625    0.094419    0.423015    10.50000    0.02605    0.02966 =
         0.03830    0.00717   -0.00115   -0.01643
AFIX  43
H5T8  2   -0.165414    0.158348    0.418066    10.50000   -1.20000
AFIX   0

PART 0
C7T5  1   -0.098090    0.633887    0.210251    11.00000    0.09963    0.07097 =
         0.10462    0.01928   -0.03448   -0.05069
AFIX 137
H8T5  2   -0.155252    0.685937    0.233913    11.00000   -1.50000
H1T5  2   -0.098730    0.654502    0.175009    11.00000   -1.50000
H7T5  2   -0.028109    0.621681    0.216567    11.00000   -1.50000
AFIX   0

PART 1
C7T1  1    0.367620    0.272500    0.442650    10.50000    0.04589    0.07733 =
         0.02222   -0.00819   -0.00062   -0.03204
AFIX 137
H8T1  2    0.375035    0.212294    0.461619    10.50000   -1.50000
H7T1  2    0.293832    0.322441    0.453996    10.50000   -1.50000
H1T1  2    0.418289    0.297215    0.448956    10.50000   -1.50000
AFIX   0

PART 2
C7T7  1   -0.290231    0.091930    0.428237    10.50000    0.05106    0.06278 =
         0.06607    0.03781   -0.02850   -0.03784
AFIX 137
H1T7  2   -0.287165    0.050821    0.400833    10.50000   -1.50000
H8T7  2   -0.327603    0.161510    0.421114    10.50000   -1.50000
H7T7  2   -0.329287    0.076727    0.460858    10.50000   -1.50000
AFIX   0

PART 1
C7T8  1   -0.086739   -0.173493    0.422136    10.50000    0.05979    0.04015 =
         0.03601    0.00848   -0.00297   -0.03614
AFIX 137
H7T8  2   -0.096906   -0.199755    0.456472    10.50000   -1.50000
H1T8  2   -0.027782   -0.224544    0.398572    10.50000   -1.50000
H8T8  2   -0.153229   -0.152923    0.410533    10.50000   -1.50000
AFIX   0

PART 2
C7T2  1    0.515521    0.174986    0.415452    10.50000    0.06913    0.09745 =
         0.05246    0.02914   -0.03958   -0.05691
AFIX 137
H8T2  2    0.565686    0.105654    0.409098    10.50000   -1.50000
H1T2  2    0.465147    0.182734    0.448919    10.50000   -1.50000
H7T2  2    0.555994    0.215140    0.414966    10.50000   -1.50000
AFIX   0
C1T2  1    0.452922    0.208303    0.374060    10.50000    0.02330    0.03295 =
         0.02938    0.00314   -0.00332   -0.01735

PART 1
C2T1  1    0.317234    0.315466    0.358356    10.50000    0.01799    0.02406 =
         0.02617    0.00709    0.00184   -0.01708
AFIX  43
H2T1  2    0.255918    0.369783    0.376008    10.50000   -1.20000
AFIX   0

PART 2
C6T2  1    0.492965    0.159939    0.326231    10.50000    0.02209    0.01969 =
         0.02973    0.00193   -0.00304   -0.01442
AFIX  43
H6T2  2    0.558816    0.102836    0.319254    10.50000   -1.20000
AFIX   0

PART 1
C3T1  1    0.329111    0.304146    0.307962    10.50000    0.02380    0.02783 =
         0.02800    0.00267   -0.00169   -0.01142
AFIX  43
H3T1  2    0.279766    0.350204    0.290307    10.50000   -1.20000
AFIX   0

PART 2
C5T2  1    0.433334    0.197683    0.287923    10.50000    0.02295    0.02456 =
         0.03080    0.00269   -0.00404   -0.01482
AFIX  43
H5T2  2    0.457075    0.165310    0.255424    10.50000   -1.20000
AFIX   0
C2T2  1    0.356244    0.291600    0.384610    10.50000    0.02772    0.02557 =
         0.02719   -0.00168   -0.00651   -0.01829
AFIX  43
H2T2  2    0.329565    0.321110    0.417944    10.50000   -1.20000
AFIX   0

PART 1
C4T1  1    0.419920    0.219136    0.281899    10.50000    0.02296    0.02162 =
         0.02380    0.00050   -0.00475   -0.01757
AFIX  43
H4T1  2    0.428293    0.207535    0.246705    10.50000   -1.20000
AFIX   0

PART 2
C4T2  1    0.337658    0.285005    0.300137    10.50000    0.02407    0.01751 =
         0.02750    0.00025   -0.00665   -0.01758
AFIX  43
H4T2  2    0.299363    0.311851    0.274374    10.50000   -1.20000
AFIX   0
C3T2  1    0.296338    0.333906    0.347731    10.50000    0.02669    0.02156 =
         0.02819    0.00208   -0.00722   -0.01331
AFIX  43
H3T2  2    0.231729    0.392199    0.354855    10.50000   -1.20000
AFIX   0

C1T7  1   -0.177521    0.071543    0.431164    10.50000    0.04522    0.04692 =
         0.03410    0.01474   -0.01403   -0.02689
C6T7  1   -0.101928   -0.032188    0.431394    10.50000    0.04756    0.04616 =
         0.02070    0.02032   -0.01277   -0.03313
AFIX  43
H6T7  2   -0.123742   -0.083388    0.428272    10.50000   -1.20000
AFIX   0
C2T7  1   -0.142402    0.145928    0.433798    10.50000    0.03335    0.03672 =
         0.03016    0.00247   -0.00376   -0.01538
AFIX  43
H2T7  2   -0.188634    0.213452    0.432632    10.50000   -1.20000
AFIX   0
C4T7  1    0.030960    0.025419    0.438116    10.50000    0.03011    0.03097 =
         0.03003    0.00686   -0.00448   -0.01636
AFIX  43
H4T7  2    0.102150    0.013401    0.439449    10.50000   -1.20000
AFIX   0

PART 1
C2T8  1    0.037808   -0.098536    0.429732    10.50000    0.04868    0.03253 =
         0.04031    0.01634   -0.01403   -0.02563
AFIX  43
H2T8  2    0.091260   -0.163078    0.431010    10.50000   -1.20000
AFIX   0

PART 2
C3T7  1   -0.041919    0.118330    0.437989    10.50000    0.03543    0.03461 =
         0.01923    0.00548   -0.00542   -0.01825
AFIX  43
H3T7  2   -0.019669    0.169196    0.441195    10.50000   -1.20000
AFIX  66

C2T9  1    0.689044    0.202414    0.602651    10.33333    0.03605    0.04962 =
         0.03589    0.00413   -0.00205   -0.02742
AFIX  43
H2T9  2    0.744445    0.169187    0.620072    10.33333   -1.20000
AFIX  65
C3T9  1    0.709556    0.187304    0.550269    10.33333    0.05606    0.04244 =
         0.04281   -0.01178    0.00125   -0.02301
AFIX  43
H3T9  2    0.778976    0.143751    0.531890    10.33333   -1.20000
AFIX  65
C4T9  1    0.628497    0.235920    0.524779    10.33333    0.06773    0.03626 =
         0.03347   -0.00441   -0.00375   -0.03212
AFIX  43
H4T9  2    0.642517    0.225593    0.488979    10.33333   -1.20000
AFIX  65
C5T9  1    0.526926    0.299645    0.551670    10.33333    0.05251    0.03796 =
         0.03882   -0.00067   -0.00798   -0.03824
AFIX  43
H5T9  2    0.471525    0.332872    0.534249    10.33333   -1.20000
AFIX  65
C6T9  1    0.506412    0.314756    0.604052    10.33333    0.04403    0.01291 =
         0.03936   -0.00007   -0.00723   -0.01684
AFIX  43
H6T9  2    0.436992    0.358309    0.622431    10.33333   -1.20000
AFIX  65
C1T9  1    0.587470    0.266141    0.629543    10.33333    0.04355    0.02812 =
         0.03203    0.00212   -0.00499   -0.02382
AFIX   0
C7T9  1    0.565110    0.276376    0.687237    10.33333    0.03607    0.03178 =
         0.03419   -0.01204   -0.00518   -0.02095
AFIX 137
H7T9  2    0.532808    0.231260    0.703493    10.33333   -1.50000
H1T9  2    0.515303    0.344200    0.698377    10.33333   -1.50000
H8T9  2    0.632796    0.260270    0.697055    10.33333   -1.50000
AFIX   0

PART 1
C71T  1    0.518422    0.313053    0.535091    10.66660    0.10740    0.21448 =
         0.04730   -0.00563   -0.02706   -0.05999
AFIX 137
H71T  2    0.459783    0.294459    0.533950    10.66660   -1.50000
H81T  2    0.584751    0.270517    0.511194    10.66660   -1.50000
H11T  2    0.499646    0.381796    0.525433    10.66660   -1.50000
AFIX   0
HKLF 4


REM  mo_mm_tns_am356_0m_a.res in P-1
REM wR2 = 0.1907, GooF = S = 1.092, Restrained GooF = 1.084 for all data
REM R1 = 0.0674 for 16885 Fo > 4sig(Fo) and 0.0899 for all 22031 data
REM 1481 parameters refined using 471 restraints

END

WGHT      0.0887     68.1807

REM Highest difference peak  2.569,  deepest hole -1.906,  1-sigma level  0.259
Q1    1   0.5211  0.5029  0.1813  11.00000  0.05    2.57
Q2    1   0.6004  0.2534  0.2118  11.00000  0.05    2.48
Q3    1   0.6408  0.4219  0.1906  11.00000  0.05    2.39
Q4    1   0.0680  0.3035  0.2784  11.00000  0.05    2.37
Q5    1   0.6055  0.2613  0.1076  11.00000  0.05    2.17
Q6    1   0.1138  0.1050  0.2646  11.00000  0.05    2.14
Q7    1   0.0967  0.2518  0.2062  11.00000  0.05    2.14
Q8    1   0.5369  0.4592  0.1095  11.00000  0.05    1.97
Q9    1   0.1982  0.2000  0.2855  11.00000  0.05    1.87
Q10   1   0.1250  0.0519  0.2998  11.00000  0.05    1.84
Q11   1   0.1027  0.2664  0.3150  11.00000  0.05    1.84
Q12   1   0.5768  0.3006  0.2797  11.00000  0.05    1.82
Q13   1   0.5758  0.3063  0.1775  11.00000  0.05    1.80
Q14   1   0.6742  0.2162  0.1211  11.00000  0.05    1.80
Q15   1   0.0792  0.1097  0.3663  11.00000  0.05    1.79
Q16   1   0.6141  0.4676  0.2613  11.00000  0.05    1.75
Q17   1   0.0552  0.0979  0.3268  11.00000  0.05    1.75
Q18   1   0.1615  0.0520  0.1962  11.00000  0.05    1.75
Q19   1   0.5004  0.3265  0.2437  11.00000  0.05    1.73
Q20   1   0.5950  0.4267  0.1273  11.00000  0.05    1.67
Q21   1   0.1590  0.2487  0.3569  11.00000  0.05    1.67
Q22   1   0.6964  0.3887  0.2099  11.00000  0.05    1.67
Q23   1  -0.2555 -0.0789  0.3378  11.00000  0.05    1.65
Q24   1   0.8840  0.6848  0.0937  11.00000  0.05    1.63
Q25   1   0.0723  0.1058  0.2213  11.00000  0.05    1.60
Q26   1  -0.2165  0.6730  0.2617  11.00000  0.05    1.59
Q27   1   0.5539  0.4884  0.2258  11.00000  0.05    1.58
Q28   1   0.5629 -0.1194  0.4029  11.00000  0.05    1.58
Q29   1   0.9189  0.6308  0.0245  11.00000  0.05    1.58
Q30   1   0.2035  0.0068  0.3242  11.00000  0.05    1.58
Q31   1   0.6183 -0.1478  0.4134  11.00000  0.05    1.55
Q32   1   0.0132  0.3103  0.2325  11.00000  0.05    1.53
Q33   1   0.1647  0.2047  0.2145  11.00000  0.05    1.53
Q34   1   0.6444  0.2521  0.2613  11.00000  0.05    1.52
Q35   1   0.2442  0.1932  0.3352  11.00000  0.05    1.51
Q36   1   0.2214  0.0326  0.2401  11.00000  0.05    1.49
Q37   1   0.6978  0.2091  0.5277  11.00000  0.05    1.49
Q38   1   0.5208  0.3315  0.1517  11.00000  0.05    1.49
Q39   1   0.2042  0.0209  0.2006  11.00000  0.05    1.47
Q40   1   0.5563  0.4977  0.2527  11.00000  0.05    1.46
Q41   1   0.4737 -0.0521  0.4363  11.00000  0.05    1.45
Q42   1   0.1178  0.2771  0.3513  11.00000  0.05    1.45
Q43   1   0.2561  0.1651  0.3116  11.00000  0.05    1.45
Q44   1   0.1998  0.0210  0.3441  11.00000  0.05    1.44
Q45   1   0.1020  0.4843  0.0732  11.00000  0.05    1.40
Q46   1   0.6585  0.2189  0.2326  11.00000  0.05    1.38
Q47   1   0.0792  0.0850  0.3155  11.00000  0.05    1.30
Q48   1   0.3425  0.5196  0.4368  11.00000  0.05    1.30
Q49   1   0.1585  0.4512  0.0810  11.00000  0.05    1.30
Q50   1   0.4449  0.5529  0.1699  11.00000  0.05    1.30
;
_shelx_res_checksum              32267
_shelx_hkl_file                  
;
  -2   0   0  108.09   17.90
  -2   0   0   97.09    8.50
   2   0   0  100.89    8.90
   2   0   0   97.19   18.20
  -3   0   0  968.50  110.39
  -3   0   0 1003.70   68.09
  -3   0   0  991.80   54.89
   3   0   0  979.30  113.99
   3   0   0 1019.20   68.99
   3   0   0 1006.70   55.19
  -4   0   0 3061.89  165.38
  -4   0   0 3048.99  249.38
  -4   0   0 3143.19  182.48
   4   0   0 3186.78  254.97
   4   0   0 3013.80  165.58
   4   0   0 3232.18  185.08
  -5   0   0  736.33   40.30
  -6   0   0   -1.30    3.50
  -6   0   0    2.20    4.70
  -7   0   0   48.10    6.90
  -8   0   0  138.89   13.40
  -8   0   0  161.08   13.60
  -9   0   0   15.40    6.80
  -9   0   0   13.00    5.30
  -9   0   0   19.50    7.20
 -10   0   0   79.69    8.80
 -10   0   0   78.89   10.70
 -10   0   0   96.89   10.90
 -11   0   0    7.30    7.60
 -11   0   0   11.80    8.60
 -11   0   0   11.30    9.00
 -12   0   0    9.10    9.90
 -12   0   0   27.50   10.20
 -12   0   0   22.80    7.80
 -13   0   0   -4.90   10.30
 -13   0   0   -0.80    8.00
 -13   0   0  -10.70   10.30
 -14   0   0   57.19   13.30
 -14   0   0   36.50   10.10
 -14   0   0   33.40   12.40
 -15   0   0   17.20   12.30
 -15   0   0   26.40   13.20
 -15   0   0   24.20   12.20
 -15   1   0   15.90   12.70
 -15   1   0    9.90   12.90
 -15   1   0   21.70   13.10
 -14   1   0  205.98   20.30
 -14   1   0  163.58   18.70
 -13   1   0   39.10   12.40
 -13   1   0   57.19   12.20
 -13   1   0   47.20   10.80
 -12   1   0    0.20    8.20
 -12   1   0    0.70   10.10
 -12   1   0   10.30   10.90
 -11   1   0   90.79   12.50
 -11   1   0   86.79   12.50
 -11   1   0   61.69    9.50
 -10   1   0  656.53   38.40
 -10   1   0  645.44   37.20
 -10   1   0  641.34   39.10
  -9   1   0  321.17   23.80
  -9   1   0  372.06   24.00
  -9   1   0  364.46   22.50
  -8   1   0   23.20    7.30
  -8   1   0   19.00    7.00
  -8   1   0   12.80    6.00
  -7   1   0 2207.38  119.39
  -7   1   0 2234.38  118.79
  -7   1   0 2283.27  118.29
  -6   1   0    5.90    5.80
  -6   1   0    0.20    4.10
  -5   1   0  442.06   26.20
  -5   1   0  512.25   27.30
  -4   1   0  127.79    8.70
   3  -1   0  112.19    7.60
  -3   1   0  124.09    7.70
   2  -1   0 1930.91  104.09
   2  -1   0 2070.89  103.89
   2  -1   0 1967.00  103.69
  -2   1   0 1918.01  104.19
  -2   1   0 2043.80  103.89
   1  -1   0 4225.18  228.28
   1  -1   0 4248.17  280.67
  -1   1   0 4031.20  228.08
  -1   1   0 3946.71  276.17
   2   1   0 5125.89  267.27
  -3  -1   0   72.09    4.60
  -3  -1   0   64.19    5.10
  -3  -1   0   56.59    6.10
   3   1   0   50.29    5.90
   3   1   0   57.99    5.30
  -4  -1   0   37.90    4.30
   4   1   0   18.50    4.20
  -5  -1   0   78.39    7.30
  -6  -1   0    7.60    4.70
  -7  -1   0  160.98   12.30
  -8  -1   0  327.07   20.70
  -9  -1   0   28.80    7.20
 -10  -1   0   42.20    8.80
 -11  -1   0  744.83   43.80
 -12  -1   0   95.39   15.00
 -13  -1   0   21.60   10.40
 -14  -1   0   23.60   11.00
 -14  -1   0   12.20    8.40
 -15  -1   0  140.39   16.50
 -15  -1   0  120.89   13.50
 -16  -1   0   11.80   10.40
 -16  -1   0   19.30   11.90
 -15   2   0   11.40   12.80
 -15   2   0    8.50   13.50
 -15   2   0    2.90   12.40
 -14   2   0    5.80   11.00
 -14   2   0   18.10   14.90
 -14   2   0   -1.30   13.20
 -13   2   0   15.80   12.40
 -13   2   0   12.50   11.50
 -12   2   0  790.22   46.50
 -12   2   0  754.82   48.30
 -12   2   0  815.52   47.90
 -11   2   0   60.99    9.80
 -11   2   0   56.69   12.10
 -11   2   0   54.49   12.40
 -10   2   0  210.78   17.40
 -10   2   0  232.18   19.70
 -10   2   0  177.88   19.30
  -9   2   0  664.03   37.20
  -9   2   0  651.43   38.40
  -9   2   0  610.04   38.80
  -8   2   0 1470.05   79.39
  -8   2   0 1428.16   80.19
  -8   2   0 1540.45   80.89
   7  -2   0    8.50   22.60
   7  -2   0   29.00   28.20
  -7   2   0    6.10   22.90
  -7   2   0   34.20   28.80
  -6   2   0  498.45   30.50
  -6   2   0  526.95   29.20
   5  -2   0  108.69    9.30
  -5   2   0  139.29   12.70
  -5   2   0  105.29    9.80
   4  -2   0  450.35   25.10
   4  -2   0  437.66   24.70
  -4   2   0  440.66   25.30
  -4   2   0  487.75   26.30
   3  -2   0   98.69    9.80
   3  -2   0  100.19    7.40
  -3   2   0   91.39    7.90
  -3   2   0  101.59    8.60
   2  -2   0  738.43   37.30
   2  -2   0  664.93   37.90
  -2   2   0  654.73   38.00
  -2   2   0  733.03   37.50
   1  -2   0  492.95   28.20
   1  -2   0  534.95   27.70
   1  -2   0  542.25   27.60
  -1   2   0  472.45   28.10
  -1   2   0  510.15   27.50
  -1   2   0  513.15   27.70
   0  -2   0  692.83   32.50
   0  -2   0  579.94   32.80
   0  -2   0  601.04   32.80
   0   2   0  597.94   32.40
   0   2   0  589.34   32.80
   0   2   0  603.84   32.90
  -1  -2   0  817.62   41.80
  -1  -2   0  767.32   42.30
   1   2   0  847.62   41.80
   1   2   0  736.43   42.20
  -2  -2   0  319.27   18.20
  -2  -2   0  295.57   17.10
   2   2   0  354.96   18.30
   2   2   0  302.77   17.20
  -3  -2   0 1434.26   72.29
  -3  -2   0 1272.07   72.79
   3   2   0 1344.87   72.89
   3   2   0 1450.15   72.29
  -4  -2   0  444.56   26.80
  -4  -2   0  503.25   26.20
   4   2   0  491.95   27.00
   4   2   0  486.75   26.20
  -5  -2   0 1016.20   55.19
  -5  -2   0 1070.29   54.49
   5   2   0  990.90   54.89
   5   2   0 1043.10   55.49
  -6  -2   0  655.53   39.50
  -6  -2   0  757.02   39.40
  -6  -2   0  751.52   38.60
  -7  -2   0   14.40    4.80
  -7  -2   0   15.30    5.00
  -8  -2   0  828.52   45.70
  -9  -2   0  144.49   13.00
 -10  -2   0 1289.67   70.39
 -11  -2   0   26.50    8.60
 -12  -2   0  152.18   16.50
 -13  -2   0  274.77   22.90
 -14  -2   0   -1.30    9.40
 -15  -2   0   57.79   12.20
 -16  -2   0   -0.50   10.70
 -14   3   0    1.20   13.50
 -14   3   0    3.20   11.50
 -14   3   0   52.49   14.10
 -13   3   0  151.98   18.90
 -13   3   0  175.88   17.90
 -13   3   0  178.88   20.00
 -12   3   0   24.00   13.30
 -12   3   0   19.80   11.00
 -11   3   0  102.09   14.80
 -11   3   0  101.79   13.70
 -11   3   0   78.69   14.40
 -10   3   0  959.90   56.19
 -10   3   0  982.40   55.09
 -10   3   0  982.30   56.99
  -9   3   0  580.64   36.30
  -9   3   0  592.54   35.10
  -9   3   0  575.94   36.30
  -8   3   0  327.77   23.70
  -8   3   0  313.47   21.50
  -7   3   0   10.70    6.30
  -7   3   0   29.30    8.60
   6  -3   0 1847.42   93.69
   6  -3   0 1709.83   93.19
  -6   3   0 1740.63   93.89
  -6   3   0 1765.32   94.79
   5  -3   0   82.69    8.80
   5  -3   0   81.19    8.20
  -5   3   0   92.99   10.00
  -5   3   0   82.29   10.00
   4  -3   0 1233.78   66.89
   4  -3   0 1291.57   67.69
  -4   3   0 1245.88   68.09
  -4   3   0 1262.87   67.29
   3  -3   0   42.70    7.00
   3  -3   0   56.49    6.50
  -3   3   0   49.20    6.80
  -3   3   0   40.90    9.90
   2  -3   0   78.29    6.70
   2  -3   0   53.89    6.80
  -2   3   0   50.89    5.30
  -2   3   0   49.30    5.90
  -2   3   0   60.89    7.20
   1  -3   0  428.06   24.20
   1  -3   0  427.66   24.80
   1  -3   0  447.96   23.80
  -1   3   0  444.96   24.00
  -1   3   0  426.76   24.30
  -1   3   0  408.96   24.80
   0  -3   0  413.46   19.70
   0  -3   0  307.97   20.30
   0  -3   0  364.66   20.30
   0   3   0  319.17   20.20
   0   3   0  349.07   19.70
   0   3   0  354.26   20.50
  -1  -3   0   26.50    4.30
  -1  -3   0   38.00    3.80
  -1  -3   0   33.90    5.10
   1   3   0   36.80    3.80
   1   3   0   28.60    4.40
   1   3   0   28.20    4.80
  -2  -3   0  141.29    9.10
  -2  -3   0  124.79    8.40
  -2  -3   0  143.19   10.50
   2   3   0  149.79   10.50
   2   3   0  132.89    8.70
   2   3   0  115.49    8.40
  -3  -3   0  310.97   18.20
  -3  -3   0  348.57   19.90
   3   3   0  302.87   18.30
   3   3   0  371.66   20.10
  -4  -3   0  371.26   21.40
  -4  -3   0  369.36   22.60
   4   3   0  417.06   21.40
   4   3   0  388.96   22.80
  -5  -3   0   13.50    3.60
  -5  -3   0   12.10    4.80
   5   3   0    1.60    3.10
   5   3   0    2.20    4.80
  -6  -3   0   83.89    8.80
  -6  -3   0  106.79   11.40
   6   3   0   87.19    8.50
   6   3   0   98.89   11.00
  -7  -3   0  541.25   31.90
  -7  -3   0  595.64   30.30
  -7  -3   0  541.05   30.90
   7   3   0  516.25   33.00
  -8  -3   0  627.04   32.60
  -8  -3   0  547.45   34.20
  -8  -3   0  607.44   33.60
  -9  -3   0  254.97   18.20
 -10  -3   0  391.06   24.50
 -11  -3   0  115.49   11.90
 -12  -3   0  135.29   15.90
 -13  -3   0   39.20    9.90
 -14  -3   0  514.15   33.70
 -15  -3   0   17.90   11.10
 -16  -3   0    5.00   11.10
 -14   4   0  -10.20   14.50
 -14   4   0    1.60   12.60
 -13   4   0  172.38   20.20
 -13   4   0  137.09   16.90
 -13   4   0  146.79   18.40
 -12   4   0   51.09   12.40
 -12   4   0   61.79   13.90
 -12   4   0   43.00   14.80
 -11   4   0   93.89   15.80
 -11   4   0  100.49   15.70
 -10   4   0   54.69   12.80
 -10   4   0   62.79   11.20
 -10   4   0   57.69   12.50
  -9   4   0   37.10    9.90
  -9   4   0   34.50   11.10
  -8   4   0 1321.67   73.39
  -8   4   0 1316.37   72.29
   7  -4   0  328.57   20.80
   7  -4   0  294.07   19.90
   7  -4   0  341.67   22.80
  -7   4   0  342.77   22.70
  -7   4   0  320.87   23.80
   6  -4   0  746.63   42.50
   6  -4   0  785.22   43.00
   6  -4   0  767.32   44.60
  -6   4   0  836.82   44.20
  -6   4   0  762.82   45.00
   5  -4   0  139.59   11.80
  -5   4   0  182.08   14.00
   4  -4   0   35.30    5.50
   3  -4   0   15.90    5.20
  -3   4   0   23.70    5.20
  -3   4   0   19.30    5.90
   2  -4   0 1855.41   97.69
   2  -4   0 1909.61   99.59
   2  -4   0 1824.42   97.69
  -2   4   0 1892.11   98.49
  -2   4   0 1817.82   97.89
  -2   4   0 1809.72   97.89
   1  -4   0  341.47   20.00
   1  -4   0  286.67   19.00
  -1   4   0  287.37   19.30
  -1   4   0  400.66   20.50
  -1   4   0  349.77   20.00
   0  -4   0  216.48   14.10
   0  -4   0  212.58   14.60
   0   4   0  170.38   14.70
   0   4   0  224.68   14.20
  -1  -4   0  212.68   16.00
  -1  -4   0  273.57   16.60
   1   4   0  234.68   15.80
   1   4   0  290.17   16.70
  -2  -4   0    7.20    4.20
  -2  -4   0    9.70    4.40
   2   4   0   12.00    5.00
   2   4   0   16.00    4.20
  -3  -4   0  600.24   32.10
  -3  -4   0  483.75   30.30
  -3  -4   0  597.94   30.80
   3   4   0  590.04   36.40
  -4  -4   0 4486.85  245.18
  -4  -4   0 4804.52  246.48
   4   4   0 5038.70  246.58
   4   4   0 4464.85  245.28
  -5  -4   0   39.50    4.70
  -5  -4   0   28.60    6.00
   5   4   0   43.90    4.90
   5   4   0   36.80    6.40
  -6  -4   0  954.70   54.89
  -6  -4   0 1064.69   56.69
   6   4   0 1024.50   54.89
   6   4   0 1060.69   56.39
  -7  -4   0  469.75   27.80
   7   4   0  501.65   27.80
   7   4   0  496.75   29.80
  -8  -4   0 1281.97   69.39
  -8  -4   0 1260.27   70.89
  -8  -4   0 1293.67   69.99
   8   4   0 1391.16   71.29
  -9  -4   0 1394.16   78.29
  -9  -4   0 1478.45   76.79
  -9  -4   0 1462.25   77.59
 -10  -4   0   73.89    9.10
 -10  -4   0   45.30    9.40
 -10  -4   0   68.79    6.80
 -11  -4   0  241.88   16.70
 -11  -4   0  265.77   19.90
 -11  -4   0  256.27   19.10
 -12  -4   0  599.04   36.20
 -13  -4   0  239.88   20.90
 -15  -4   0   48.40   12.00
 -16  -4   0  111.89   15.80
 -17  -4   0   16.20   11.90
 -13   5   0   19.40   13.40
 -13   5   0   11.20   15.10
 -13   5   0   21.60   14.40
 -12   5   0  118.39   18.20
 -12   5   0  104.29   17.20
 -12   5   0  110.29   16.50
 -11   5   0    7.90   11.30
 -11   5   0   -1.30   10.20
 -11   5   0   11.10   13.70
 -10   5   0   14.50   12.70
 -10   5   0    4.10   10.70
 -10   5   0   23.60   11.20
  -9   5   0  186.38   18.10
   8  -5   0    1.60    6.80
   8  -5   0   -6.00    9.10
  -8   5   0    3.90    8.70
  -8   5   0    6.80   11.20
   7  -5   0    6.70    7.10
   7  -5   0   15.70    7.40
   7  -5   0   13.40    8.90
  -7   5   0   15.40   10.10
  -7   5   0   29.00    8.40
   6  -5   0   68.39   10.60
   6  -5   0   51.99    7.90
  -6   5   0   49.90    8.60
  -6   5   0   55.89   10.60
   5  -5   0   15.90    5.90
  -5   5   0   18.10    8.90
  -5   5   0   11.10    6.40
   4  -5   0   49.60    6.80
  -4   5   0   40.80    7.60
   3  -5   0  144.59   10.90
   3  -5   0  120.89   12.30
  -3   5   0  101.09   11.70
  -3   5   0  142.99   12.80
  -3   5   0  117.59   12.20
   2  -5   0  814.52   45.40
   2  -5   0  817.62   43.90
   2  -5   0  767.72   43.50
  -2   5   0  804.22   44.00
  -2   5   0  775.52   44.10
   1  -5   0  166.38   15.50
   1  -5   0  218.58   14.60
   1  -5   0  181.78   13.20
  -1   5   0  166.98   15.60
  -1   5   0  194.38   13.90
  -1   5   0  221.08   16.00
   0  -5   0  884.41   52.89
   0  -5   0 1008.90   52.69
   0  -5   0  960.30   51.69
   0   5   0  927.31   51.69
   0   5   0 1004.30   52.39
   0   5   0  978.40   52.79
  -1  -5   0 1194.68   66.59
  -1  -5   0 1335.97   65.59
  -1  -5   0 1213.18   66.79
   1   5   0 1167.68   66.09
   1   5   0 1325.87   65.59
   1   5   0 1145.59   66.69
  -2  -5   0 7392.66  394.76
  -2  -5   0 7283.87  393.96
   2   5   0 7375.36  394.86
   2   5   0 8126.79  393.56
  -3  -5   0 1355.86   73.79
  -3  -5   0 1392.46   74.09
   3   5   0 1410.96   73.79
   3   5   0 1469.45   75.49
   3   5   0 1352.46   73.89
  -4  -5   0   13.20    5.70
  -4  -5   0   14.40    4.50
  -4  -5   0   11.00    4.10
   4   5   0    4.00    6.30
   4   5   0    2.60    4.30
  -5  -5   0 4147.08  204.18
  -5  -5   0 3820.42  202.48
   5   5   0 3675.93  202.58
   5   5   0 3845.02  204.28
  -6  -5   0 4795.62  250.87
  -6  -5   0 4607.84  249.48
   6   5   0 4891.21  251.17
   6   5   0 4784.52  249.48
  -7  -5   0  121.49   14.10
  -7  -5   0  136.99   11.00
   7   5   0  144.59   10.60
   7   5   0  110.89   14.60
  -8  -5   0  113.59   13.50
  -8  -5   0   89.89    8.70
   8   5   0   90.29   11.20
   8   5   0   89.69    9.50
  -9  -5   0  586.24   34.90
  -9  -5   0  607.24   36.70
  -9  -5   0  599.34   34.20
   9   5   0  634.44   36.10
   9   5   0  656.03   36.90
 -10  -5   0   60.19    6.80
 -10  -5   0   59.79    8.80
 -10  -5   0   53.49    9.50
 -11  -5   0 1509.85   80.59
 -11  -5   0 1530.25   81.79
 -11  -5   0 1491.15   82.49
 -12  -5   0    9.50    7.70
 -12  -5   0   -7.20    8.40
 -13  -5   0    2.30    8.40
 -13  -5   0   12.70    8.80
 -14  -5   0   68.89   12.00
 -15  -5   0   97.19   13.40
 -16  -5   0    2.30   10.00
 -17  -5   0   70.39   13.90
 -12   6   0  117.49   19.20
 -12   6   0  117.99   18.10
 -12   6   0  116.79   18.30
 -11   6   0    4.40   14.80
 -11   6   0  -13.40   10.50
 -11   6   0  -10.40   13.90
 -10   6   0   95.29   15.40
 -10   6   0   95.59   17.10
 -10   6   0   88.89   13.90
  -9   6   0   13.70   12.80
  -9   6   0   11.20   10.50
   8  -6   0  119.69   14.60
   8  -6   0  141.69   15.20
  -8   6   0  131.49   14.70
  -8   6   0  131.99   16.80
   7  -6   0  448.16   30.10
   7  -6   0  407.06   26.60
   7  -6   0  432.16   27.20
  -7   6   0  463.85   31.30
  -7   6   0  430.76   28.90
   6  -6   0  146.09   13.60
   6  -6   0  112.09   13.10
   6  -6   0  187.88   18.90
  -6   6   0  129.39   13.80
  -6   6   0  113.19   14.30
   5  -6   0  364.06   23.30
  -5   6   0  372.26   24.80
  -5   6   0  404.26   27.20
   4  -6   0   49.99    7.40
   4  -6   0   43.50    8.90
  -4   6   0   41.00    7.70
  -4   6   0   54.49   10.40
  -4   6   0   31.30    7.40
   3  -6   0  871.91   48.70
   3  -6   0  790.62   46.70
   3  -6   0  853.61   46.80
  -3   6   0  916.41   49.00
  -3   6   0  866.31   47.40
  -3   6   0  818.52   47.40
   2  -6   0  296.67   19.50
   2  -6   0  279.97   17.40
   2  -6   0  181.78   15.80
  -2   6   0  227.88   17.10
  -2   6   0  201.88   16.70
   1  -6   0  698.33   37.20
   1  -6   0  558.24   34.50
  -1   6   0  608.54   35.10
  -1   6   0  626.24   36.20
   0  -6   0  222.08   16.60
   0  -6   0  251.47   19.40
   0  -6   0  260.97   18.90
   0   6   0  317.47   19.50
  -1  -6   0  851.01   50.79
  -1  -6   0  887.41   50.89
  -1  -6   0  985.80   49.60
   1   6   0  882.81   50.59
   1   6   0  969.90   49.70
   1   6   0  897.11   51.19
  -2  -6   0 1253.67   73.89
  -2  -6   0 1254.07   73.29
  -2  -6   0 1558.14   72.69
   2   6   0 1436.96   73.19
   2   6   0 1294.27   74.09
  -3  -6   0   21.90    5.00
  -3  -6   0   11.50    6.90
   3   6   0   10.80    5.40
   3   6   0   15.60    6.70
   3   6   0   18.30    5.10
  -4  -6   0 1473.85   75.69
  -4  -6   0 1437.06   73.99
  -4  -6   0 1316.07   73.39
   4   6   0 1493.75   75.89
   4   6   0 1222.98   73.39
   4   6   0 1391.66   73.29
   4   6   0 1358.06   73.29
  -5  -6   0  366.96   20.40
  -5  -6   0  358.66   23.20
  -5  -6   0  292.67   19.60
   5   6   0  276.77   19.50
   5   6   0  335.07   23.10
  -6  -6   0  150.08   15.10
   6   6   0  116.19   11.30
   6   6   0  117.99   15.20
  -7  -6   0  620.94   35.00
  -7  -6   0  663.23   37.90
   7   6   0  630.24   35.00
   7   6   0  614.04   37.70
  -8  -6   0   16.50    7.50
  -8  -6   0    1.40    4.90
   8   6   0    1.10    4.70
   8   6   0    4.10    8.00
  -9  -6   0   20.80    6.40
  -9  -6   0   29.40    8.40
   9   6   0   21.50    8.70
   9   6   0   19.20    5.80
 -10  -6   0  156.68   17.80
 -10  -6   0  145.19   13.70
 -10  -6   0  176.78   13.20
  10   6   0  151.28   17.10
  10   6   0  148.19   13.30
 -11  -6   0   75.59   11.70
 -11  -6   0   70.39    8.30
 -11  -6   0   81.49   10.10
 -12  -6   0   72.49   12.00
 -12  -6   0   78.19   10.50
 -12  -6   0   74.79    8.40
 -13  -6   0   95.39   13.60
 -13  -6   0  121.49   12.40
 -13  -6   0  128.69   13.10
 -14  -6   0    2.30    9.30
 -14  -6   0  -13.90    9.30
 -15  -6   0    5.90    9.70
 -15  -6   0   49.60   11.20
 -16  -6   0   16.90   10.40
 -17  -6   0   59.49   13.50
 -12   7   0  119.69   22.00
 -12   7   0  115.19   17.00
 -11   7   0    8.40   16.50
 -11   7   0   14.00   14.70
 -11   7   0    6.80   12.40
 -10   7   0  251.57   24.80
 -10   7   0  255.67   28.60
   9  -7   0  237.28   20.50
  -9   7   0  241.08   26.90
  -9   7   0  210.78   22.90
   8  -7   0   95.39   11.60
   8  -7   0  138.79   15.40
  -8   7   0  100.19   14.40
  -8   7   0  123.89   17.40
   7  -7   0   67.99   10.50
   7  -7   0   52.59    9.30
   7  -7   0   62.39   13.10
  -7   7   0   60.89   11.90
  -7   7   0   54.89   14.20
   6  -7   0  412.86   26.90
   6  -7   0  452.35   26.60
   6  -7   0  414.36   30.60
  -6   7   0  453.35   31.20
  -6   7   0  385.56   28.50
   5  -7   0  150.38   15.30
  -5   7   0  237.18   21.50
  -5   7   0  199.58   18.20
   4  -7   0   97.49   10.40
  -4   7   0   96.09   12.40
  -4   7   0   85.79   10.60
  -4   7   0  120.99   14.00
   3  -7   0 1088.69   60.89
   3  -7   0 1049.70   59.19
   3  -7   0 1117.99   59.29
  -3   7   0 1100.39   59.79
  -3   7   0 1032.60   59.49
  -3   7   0 1115.49   61.29
   2  -7   0  799.62   44.40
   2  -7   0  764.82   46.20
   2  -7   0  763.12   44.90
  -2   7   0  789.92   44.80
  -2   7   0  824.52   45.50
  -2   7   0  838.12   46.50
   1  -7   0  345.57   21.40
   1  -7   0  308.27   19.80
   1  -7   0  260.67   22.30
  -1   7   0  311.67   20.50
  -1   7   0  300.37   21.70
  -1   7   0  309.17   22.90
   0  -7   0   42.00    8.40
   0  -7   0   22.20    8.90
   0   7   0   51.99    8.90
   0   7   0   30.70    8.50
  -1  -7   0  111.69   11.50
  -1  -7   0  102.09   11.80
  -1  -7   0   89.29   11.80
   1   7   0  135.19   14.90
   1   7   0  120.59   12.00
   1   7   0  104.59   12.90
  -2  -7   0  107.79   12.00
  -2  -7   0  155.28   15.00
  -2  -7   0  161.78   15.40
  -3  -7   0  577.74   35.30
  -3  -7   0  528.05   34.30
  -3  -7   0  591.24   33.00
   3   7   0  567.34   35.80
   3   7   0  603.34   33.60
   3   7   0  620.54   33.10
  -4  -7   0  176.68   17.20
  -4  -7   0  123.69   14.80
  -4  -7   0  170.58   12.80
   4   7   0  166.18   13.00
   4   7   0  171.08   17.10
   4   7   0  171.48   13.20
  -5  -7   0 1028.40   50.99
  -5  -7   0  954.20   52.89
  -5  -7   0  871.21   49.99
   5   7   0  823.42   50.29
   5   7   0  954.60   53.29
  -6  -7   0  495.15   28.90
  -6  -7   0  568.64   32.70
   6   7   0  469.45   29.50
   6   7   0  545.45   33.00
  -7  -7   0    6.00    7.70
   7   7   0   13.00    5.80
   7   7   0  -10.40    7.40
  -8  -7   0 1694.33   91.49
  -8  -7   0 1657.03   89.09
   8   7   0 1685.93   91.89
   8   7   0 1666.23   89.29
  -9  -7   0  360.76   22.40
  -9  -7   0  369.46   26.60
   9   7   0  392.16   26.90
   9   7   0  371.26   22.60
 -10  -7   0  144.19   14.00
  10   7   0  190.68   19.70
  10   7   0  179.98   13.80
 -11  -7   0   68.49    8.70
 -11  -7   0   65.69   11.60
 -11  -7   0   67.79    8.70
 -12  -7   0  104.19   10.80
 -12  -7   0  120.39   12.30
 -12  -7   0  145.29   17.70
 -13  -7   0   55.69   12.00
 -13  -7   0   61.49    8.60
 -13  -7   0   48.20    9.60
 -14  -7   0  170.28   15.30
 -14  -7   0  149.69   19.50
 -14  -7   0  173.18   17.50
 -15  -7   0   37.80   10.10
 -15  -7   0   27.10   10.90
 -17  -7   0    1.40    9.90
 -11   8   0   65.79   19.90
 -11   8   0    9.40   12.60
 -10   8   0   91.49   14.70
 -10   8   0  131.29   20.50
   9  -8   0  396.66   30.70
   9  -8   0  408.76   28.00
  -9   8   0  346.77   29.30
  -9   8   0  418.36   33.90
   8  -8   0  335.07   24.40
   8  -8   0  339.87   28.80
   8  -8   0  299.77   23.00
  -8   8   0  362.76   30.80
  -8   8   0  309.37   25.90
   7  -8   0   92.19   11.30
   7  -8   0  102.59   12.80
   7  -8   0   90.49   15.40
  -7   8   0  107.59   16.80
  -7   8   0   69.59   12.70
   6  -8   0  166.68   16.40
   5  -8   0   12.00    8.40
   5  -8   0    2.40    7.70
  -5   8   0    7.30   13.00
  -5   8   0    3.30    8.60
   4  -8   0 3478.05  179.58
   4  -8   0 3348.76  179.18
  -4   8   0 3445.36  181.28
  -4   8   0 3376.86  179.78
  -4   8   0 3326.97  179.98
   3  -8   0   10.30    8.70
   3  -8   0   12.40    6.80
  -3   8   0   10.70    7.10
  -3   8   0   17.80   10.20
  -3   8   0   -0.90    8.30
   2  -8   0   24.50    7.10
   2  -8   0   24.10    7.50
   2  -8   0   29.70    9.90
  -2   8   0   16.20    7.80
  -2   8   0   23.30    7.90
  -2   8   0   24.50    9.30
   1  -8   0  200.38   15.80
   1  -8   0  176.38   17.90
   1  -8   0  216.98   19.30
  -1   8   0  193.08   18.40
  -1   8   0  249.38   18.00
  -1   8   0  228.08   19.50
   0  -8   0 1001.90   53.79
   0  -8   0  872.51   51.39
   0  -8   0  976.40   53.19
   0   8   0 1021.10   53.29
   0   8   0  888.11   51.79
   0   8   0  861.61   53.29
  -1  -8   0    4.90    8.70
  -1  -8   0   32.00    8.40
  -1  -8   0   51.89    7.30
   1   8   0   24.20    8.80
   1   8   0   47.30    7.80
   1   8   0   58.39    9.10
  -2  -8   0  183.88   18.90
  -2  -8   0  210.48   19.00
  -2  -8   0  228.18   16.00
   2   8   0  240.18   17.80
   2   8   0  209.98   19.70
   2   8   0  226.58   16.70
  -3  -8   0  130.69   11.90
  -3  -8   0   99.39   12.40
  -3  -8   0  124.49   12.40
   3   8   0  127.29   13.50
   3   8   0   90.49   12.30
   3   8   0  119.39   12.50
  -4  -8   0   91.79   10.30
  -4  -8   0   24.60    8.30
  -4  -8   0   55.19    9.60
   4   8   0   44.10   10.30
   4   8   0   95.39   10.80
  -5  -8   0  718.53   40.10
  -5  -8   0  759.12   43.40
  -5  -8   0  770.92   41.40
   5   8   0  701.33   39.90
   5   8   0  639.54   40.30
   5   8   0  740.33   43.80
   5   8   0  739.73   40.00
  -6  -8   0 2025.50   98.69
  -6  -8   0 1871.31  100.69
  -6  -8   0 1910.21   97.99
   6   8   0 1803.02  100.99
   6   8   0 1616.54   97.99
  -7  -8   0 1704.93   87.69
  -7  -8   0 1654.43   84.99
  -7  -8   0 1486.25   84.19
   7   8   0 1507.05   84.69
   7   8   0 1585.64   87.79
  -8  -8   0    5.70    8.90
   8   8   0   15.60    6.20
   8   8   0   11.00    8.90
  -9  -8   0  155.08   18.60
   9   8   0  144.79   15.70
   9   8   0  131.29   12.50
 -10  -8   0 1268.97   70.89
 -10  -8   0 1292.77   67.39
  10   8   0 1169.08   70.79
  10   8   0 1232.68   67.99
 -11  -8   0   35.50   10.40
 -11  -8   0   39.70    7.80
  11   8   0   44.70    7.80
  11   8   0   32.80   10.50
 -12  -8   0  379.06   26.80
 -12  -8   0  293.97   21.50
 -12  -8   0  286.67   21.80
 -13  -8   0   14.80   10.80
 -13  -8   0    0.10    8.00
 -13  -8   0    7.30    7.40
 -14  -8   0   25.20   11.60
 -14  -8   0   20.40    8.00
 -14  -8   0   17.20    8.70
 -15  -8   0   -5.80    8.10
 -15  -8   0  -16.90    7.20
 -15  -8   0    4.70   11.70
 -16  -8   0  339.67   25.20
 -16  -8   0  391.86   28.80
 -17  -8   0   17.70   10.10
 -17  -8   0   32.80   11.80
 -10   9   0   18.60   13.50
 -10   9   0   21.60   17.60
   9  -9   0   80.29   12.40
   9  -9   0  123.89   16.80
   9  -9   0  139.19   16.10
  -9   9   0  174.58   22.10
  -9   9   0   89.69   15.90
   8  -9   0   -4.30    9.60
   8  -9   0   27.70   11.10
   8  -9   0   47.80   14.50
  -8   9   0   11.40   16.20
  -8   9   0   16.90   12.10
   7  -9   0  146.59   18.30
   7  -9   0  116.29   13.40
   7  -9   0  144.49   15.10
  -7   9   0  125.19   18.70
  -7   9   0  134.19   16.00
   6  -9   0  534.75   36.90
   6  -9   0  528.15   32.00
   6  -9   0  495.35   32.20
  -6   9   0  462.15   33.70
  -6   9   0  493.95   36.90
   5  -9   0  239.48   22.00
   5  -9   0  180.38   18.90
  -5   9   0  211.88   21.10
  -5   9   0  229.08   25.40
   4  -9   0  375.16   25.20
   4  -9   0  329.07   23.70
  -4   9   0  347.17   25.50
  -4   9   0  430.76   29.50
  -4   9   0  292.77   24.90
   3  -9   0  117.29   14.70
   3  -9   0  144.89   15.90
   3  -9   0  158.68   16.80
  -3   9   0  179.38   17.80
  -3   9   0  135.79   14.30
  -3   9   0  148.49   17.60
   2  -9   0  963.70   56.19
   2  -9   0 1012.60   58.59
   2  -9   0 1033.50   57.29
  -2   9   0  958.60   57.19
  -2   9   0 1021.80   57.99
  -2   9   0 1106.69   58.69
   1  -9   0   47.80   11.60
   1  -9   0   51.29    8.50
   1  -9   0   67.39   10.10
  -1   9   0   58.09    9.60
  -1   9   0   65.19   11.20
  -1   9   0   49.90   10.60
   0  -9   0  488.55   29.60
   0  -9   0  507.35   32.00
   0  -9   0  417.76   32.30
   0   9   0  513.55   30.80
   0   9   0  533.55   32.30
   0   9   0  508.85   32.80
  -1  -9   0  612.84   38.90
  -1  -9   0  676.23   39.60
  -1  -9   0  585.14   36.50
   1   9   0  617.24   37.30
   1   9   0  598.84   39.60
   1   9   0  766.22   39.00
  -2  -9   0  806.32   46.70
  -2  -9   0  717.83   45.60
  -2  -9   0  796.42   44.10
   2   9   0  801.92   45.40
   2   9   0  823.72   47.30
   2   9   0  755.12   44.20
  -3  -9   0    2.40    7.30
  -3  -9   0   12.00    8.50
  -3  -9   0   18.10    6.10
   3   9   0  -13.10    8.70
   3   9   0    8.50    7.60
   3   9   0   14.40    7.00
  -4  -9   0   26.00    6.80
  -4  -9   0   10.40    8.30
  -4  -9   0   36.30    9.80
   4   9   0   31.60   10.50
   4   9   0   22.30    7.20
   4   9   0   22.10    7.10
  -5  -9   0  116.39   11.90
  -5  -9   0   97.69   11.80
  -5  -9   0  162.98   18.00
   5   9   0  108.79   11.20
   5   9   0   92.39   13.80
   5   9   0  129.09   12.80
   5   9   0  146.69   12.80
  -6  -9   0   -3.30    5.70
  -6  -9   0    1.60    8.50
  -6  -9   0  -11.80    6.70
   6   9   0   -9.90    6.50
   6   9   0   -1.20    8.70
  -7  -9   0  110.89   11.20
  -7  -9   0   95.09   13.20
  -7  -9   0  119.29   14.20
   7   9   0   85.39   13.60
  -8  -9   0   42.60    6.70
  -8  -9   0   28.30    8.40
   8   9   0   27.80   12.20
   8   9   0   33.70   10.80
  -9  -9   0  724.03   44.10
   9   9   0  672.93   44.20
 -10  -9   0   85.99   14.50
  10   9   0   76.99   14.30
  10   9   0   83.59    9.40
 -11  -9   0  307.37   25.90
  11   9   0  310.17   27.30
  11   9   0  293.27   20.30
 -12  -9   0  357.86   25.50
 -12  -9   0  396.76   30.90
  12   9   0  417.26   25.40
  12   9   0  433.46   31.10
 -13  -9   0   16.80    8.20
 -13  -9   0   32.20    8.90
 -13  -9   0   44.70   12.20
 -14  -9   0  166.78   16.60
 -14  -9   0  188.98   20.20
 -14  -9   0  140.39   16.40
 -15  -9   0  244.58   26.30
 -15  -9   0  298.97   21.70
 -15  -9   0  321.17   22.30
 -16  -9   0  122.59   16.70
 -16  -9   0  114.99   13.50
 -16  -9   0  101.79   11.90
 -17  -9   0  -33.00   12.50
 -17  -9   0    4.40    9.10
   9 -10   0   77.29   16.10
   9 -10   0   32.70   11.30
   9 -10   0  101.49   14.90
  -9  10   0   69.99   20.50
   8 -10   0   43.20   12.10
   8 -10   0   51.79   14.70
   8 -10   0    8.20    9.90
  -8  10   0   45.80   14.30
  -8  10   0   33.50   24.10
   7 -10   0   46.90   15.50
   7 -10   0   34.80   10.90
   7 -10   0   72.79   12.20
  -7  10   0   39.10   13.20
  -7  10   0   53.29   17.70
   6 -10   0   95.69   13.70
   6 -10   0  113.09   17.90
   6 -10   0  113.19   13.30
  -6  10   0   88.99   17.80
  -6  10   0   86.59   14.50
   5 -10   0   85.19   22.30
   5 -10   0   98.09   12.30
   5 -10   0   88.69   12.60
  -5  10   0   59.79   15.30
  -5  10   0   66.79   13.10
   4 -10   0   64.19   11.00
   4 -10   0   73.79   11.70
  -4  10   0   47.20   13.80
  -4  10   0   57.69   11.40
  -4  10   0   55.39   12.40
   3 -10   0   79.99   11.20
   3 -10   0   74.79   11.70
  -3  10   0   64.19   14.60
  -3  10   0   70.29   12.20
   2 -10   0   84.79   13.70
   2 -10   0   74.99   12.70
   2 -10   0   99.19   12.20
  -2  10   0  104.49   14.30
  -2  10   0   70.69   12.80
  -2  10   0   72.59   11.80
   1 -10   0  323.27   24.60
   1 -10   0  269.27   21.20
   1 -10   0  326.37   23.90
  -1  10   0  259.17   23.30
  -1  10   0  253.67   22.70
  -1  10   0  279.77   25.00
   0 -10   0   32.70    9.80
   0 -10   0   34.70   11.70
   0  10   0   11.50   11.00
  -1 -10   0  887.11   50.09
  -1 -10   0  920.11   52.99
  -1 -10   0  885.61   52.59
   1  10   0  954.40   52.39
   1  10   0  872.41   53.49
   1  10   0  851.91   50.79
  -2 -10   0  493.15   36.50
  -2 -10   0  601.54   34.40
  -2 -10   0  590.74   37.40
   2  10   0  588.24   35.00
   2  10   0  651.73   36.70
   2  10   0  540.95   38.40
  -3 -10   0   47.00   10.50
  -3 -10   0   32.40    7.70
  -3 -10   0   23.90   10.90
   3  10   0   50.19    8.80
   3  10   0   42.90    9.00
   3  10   0   22.30   11.60
  -4 -10   0 2668.83  147.49
  -4 -10   0 2871.91  146.29
  -4 -10   0 2839.52  145.19
   4  10   0 2630.44  147.99
   4  10   0 2786.72  144.99
   4  10   0 2608.14  145.19
  -5 -10   0  143.89   15.10
  -5 -10   0  170.48   15.10
  -5 -10   0  175.48   19.60
   5  10   0  168.08   15.00
   5  10   0  139.09   15.20
   5  10   0  160.28   20.10
  -6 -10   0  330.37   20.50
  -6 -10   0  250.57   22.80
  -6 -10   0  295.67   25.30
   6  10   0  244.28   26.00
   6  10   0  342.37   20.30
   6  10   0  282.97   21.30
  -7 -10   0   19.10    6.80
  -7 -10   0   -1.70    8.70
  -7 -10   0   19.50   10.50
   7  10   0    3.90    7.20
   7  10   0    3.30    9.90
  -8 -10   0  109.99   15.70
  -8 -10   0  114.29   12.30
  -8 -10   0  148.59   15.40
   8  10   0  109.19   15.70
   8  10   0   80.39   11.40
  -9 -10   0  712.43   45.30
  -9 -10   0  709.43   39.50
   9  10   0  681.13   40.30
   9  10   0  695.83   45.20
 -10 -10   0  104.49   16.80
  10  10   0   81.59   15.00
  10  10   0  100.89   10.50
 -11 -10   0  238.58   23.90
  11  10   0  188.48   24.30
  11  10   0  197.98   16.50
 -12 -10   0   13.00   12.60
  12  10   0   24.80   12.90
  12  10   0   25.50    7.90
 -13 -10   0  317.77   28.80
 -14 -10   0   75.79   23.70
 -14 -10   0  114.69   12.50
 -15 -10   0   12.50    8.80
 -15 -10   0    0.40   12.80
 -16 -10   0  249.58   19.90
 -16 -10   0  217.98   25.70
 -17 -10   0  178.68   17.90
 -17 -10   0  186.58   20.80
   8 -11   0   96.79   14.10
   8 -11   0  146.69   25.90
   8 -11   0   86.79   17.50
  -8  11   0  112.49   23.30
   7 -11   0   17.70   15.50
   7 -11   0   12.20   10.00
  -7  11   0   -4.50   18.90
  -7  11   0   22.20   14.40
   6 -11   0  135.99   14.90
   6 -11   0  104.79   18.70
  -6  11   0   93.89   16.80
  -6  11   0  160.88   21.50
   5 -11   0   49.60   16.10
   5 -11   0   45.00   12.40
  -5  11   0   68.19   14.70
  -5  11   0   61.29   16.50
   4 -11   0   20.60   11.00
   4 -11   0   14.10    9.80
   4 -11   0    2.10   14.20
  -4  11   0    8.90   10.10
  -4  11   0   12.50   13.30
  -4  11   0   10.20   11.80
   3 -11   0   66.09   12.40
   3 -11   0   58.39   11.00
  -3  11   0   48.70   12.40
  -3  11   0   55.99   12.90
   2 -11   0   -9.10    8.50
   2 -11   0    9.70    9.40
  -2  11   0   -6.40   10.20
  -2  11   0   10.80   10.90
   1 -11   0  296.67   26.50
   1 -11   0  312.27   23.40
   1 -11   0  318.17   26.30
  -1  11   0  295.47   26.70
  -1  11   0  374.46   28.50
  -1  11   0  330.17   27.20
   0 -11   0  582.34   36.80
   0 -11   0  551.64   37.20
   0 -11   0  491.75   37.30
   0  11   0  642.14   38.40
   0  11   0  560.74   36.60
  -1 -11   0  119.19   16.00
  -1 -11   0  171.78   16.00
  -1 -11   0  102.39   14.50
   1  11   0  170.18   19.10
   1  11   0  105.99   16.90
   1  11   0  173.58   19.50
  -2 -11   0  311.37   26.50
  -2 -11   0  325.97   22.60
  -2 -11   0  238.28   24.20
   2  11   0  386.16   25.40
   2  11   0  333.47   24.00
   2  11   0  242.78   27.20
  -3 -11   0 1157.18   65.09
  -3 -11   0 1160.08   62.39
  -3 -11   0 1061.69   63.99
   3  11   0 1105.69   62.49
   3  11   0 1119.79   63.09
   3  11   0 1107.89   66.09
  -4 -11   0  581.94   39.70
  -4 -11   0  548.45   37.90
  -4 -11   0  593.74   35.50
   4  11   0  491.45   39.90
   4  11   0  690.23   36.20
   4  11   0  607.24   36.20
  -5 -11   0   37.50   10.80
  -5 -11   0   27.30   11.60
  -5 -11   0   27.20    8.40
   5  11   0   21.00   13.00
   5  11   0   60.39   10.00
   5  11   0   41.80    9.70
  -6 -11   0 3658.83  203.28
  -6 -11   0 3959.10  200.48
  -6 -11   0 3692.93  201.28
   6  11   0 3997.70  199.98
   6  11   0 3867.51  200.48
   6  11   0 3570.14  203.48
  -7 -11   0    2.60   11.00
  -7 -11   0    3.70    7.40
  -7 -11   0    3.60    9.60
   7  11   0   -8.70    8.30
   7  11   0    8.70   10.90
  -8 -11   0  290.47   26.40
  -8 -11   0  193.28   21.80
  -8 -11   0  255.87   18.80
   8  11   0  267.77   26.60
   8  11   0  247.58   20.10
  -9 -11   0   63.99    9.10
  -9 -11   0   45.70   13.50
   9  11   0   46.60   16.40
   9  11   0   56.19   10.10
 -10 -11   0   93.49   10.80
 -10 -11   0   93.39   14.90
  10  11   0   82.69   15.40
  10  11   0   74.09   10.70
 -11 -11   0   17.50   13.20
 -11 -11   0   18.20   10.30
  11  11   0   23.70    7.90
  11  11   0    2.40   11.90
 -12 -11   0   30.20   15.10
  12  11   0    5.60   13.00
  12  11   0   24.40    8.00
 -13 -11   0  179.68   20.80
 -14 -11   0   -4.70    9.60
 -14 -11   0    3.80   13.50
 -15 -11   0    9.60    9.90
 -15 -11   0    4.90   13.90
 -16 -11   0   15.80   10.10
 -16 -11   0   -9.80   12.50
 -17 -11   0   24.50   15.70
 -17 -11   0   30.20   10.60
   7 -12   0   93.99   16.00
   7 -12   0   85.99   23.10
   7 -12   0   93.79   20.20
  -7  12   0   40.00   21.20
  -7  12   0   67.69   16.90
   6 -12   0   16.00   11.30
   6 -12   0   15.60   16.90
   6 -12   0   47.90   11.70
  -6  12   0   22.90   14.50
  -6  12   0    9.30   18.00
   5 -12   0   11.50   11.30
   5 -12   0    5.30   16.10
   5 -12   0   11.70   10.70
  -5  12   0   12.60   16.70
  -5  12   0    8.70   13.70
   4 -12   0   41.70   16.40
   4 -12   0   27.00   12.50
  -4  12   0   42.80   16.20
  -4  12   0   46.50   13.80
   3 -12   0   92.89   14.00
  -3  12   0   76.09   15.90
  -3  12   0   69.49   14.10
   2 -12   0   39.70   12.30
  -2  12   0   51.49   13.60
  -2  12   0   26.80   13.00
   1 -12   0    7.40    9.70
   1 -12   0   12.20   11.00
  -1  12   0    6.00   11.70
  -1  12   0    3.70   11.20
  -1  12   0  -11.70    5.00
   0 -12   0  124.69   16.50
   0 -12   0  108.59   15.30
   0  12   0  122.49   16.80
   0  12   0   97.49   15.70
  -1 -12   0    7.50   12.20
  -1 -12   0   11.30   10.70
  -1 -12   0   24.80    9.00
   1  12   0    8.60   11.00
   1  12   0   -7.00   11.30
   1  12   0   -1.00   11.20
  -2 -12   0   35.50   11.90
  -2 -12   0   33.00   12.90
  -2 -12   0   51.79   10.40
   2  12   0   52.59   11.80
   2  12   0   52.19   11.90
   2  12   0    5.30   13.50
  -3 -12   0   46.10   13.20
  -3 -12   0   48.80   13.30
   3  12   0    2.30   14.90
  -4 -12   0   33.80   13.30
  -4 -12   0   24.20    9.50
  -4 -12   0    3.80   12.60
   4  12   0   58.39   11.60
   4  12   0   19.10   13.50
   4  12   0   66.49   11.20
  -5 -12   0  893.51   52.59
  -5 -12   0  876.81   54.99
  -5 -12   0  937.41   56.99
   5  12   0 1009.80   53.59
   5  12   0  937.81   53.49
  -6 -12   0   90.49   11.30
  -6 -12   0  110.69   16.50
  -6 -12   0   57.09   14.00
   6  12   0   60.69   11.70
   6  12   0   60.99   14.20
  -7 -12   0  241.58   22.80
  -7 -12   0  280.27   20.30
  -7 -12   0  265.87   27.00
   7  12   0  199.88   21.00
   7  12   0  204.88   25.30
  -8 -12   0 1780.92   88.19
  -8 -12   0 1478.05   91.09
  -8 -12   0 1692.53   86.79
   8  12   0 1480.55   86.79
   8  12   0 1537.75   91.29
  -9 -12   0  141.79   15.10
   9  12   0  131.69   14.20
   9  12   0  121.09   17.40
 -10 -12   0   89.09   10.70
 -10 -12   0   61.89   14.70
  10  12   0   65.59   15.90
  10  12   0   83.39   11.40
 -11 -12   0   87.89   13.40
 -11 -12   0   81.69   11.00
 -11 -12   0   70.89   15.80
  11  12   0   92.89   17.40
  11  12   0   94.09   11.70
 -12 -12   0   46.70   12.20
 -12 -12   0   63.09   15.10
 -12 -12   0   43.50    9.40
  12  12   0   34.60    9.10
  12  12   0   36.50   14.50
 -13 -12   0    3.30   12.60
  13  12   0  -15.90    7.30
 -14 -12   0  475.45   37.80
 -15 -12   0   50.69   16.80
 -15 -12   0   73.49   11.90
 -16 -12   0   -7.00   13.10
 -16 -12   0   13.60   11.10
   6 -13   0  288.07   28.30
   6 -13   0  271.27   25.90
   6 -13   0  293.07   35.20
   5 -13   0   -9.90   11.00
   5 -13   0   33.50   12.70
   5 -13   0   14.70   16.40
  -5  13   0   -3.00   14.80
  -5  13   0    6.60   18.30
   4 -13   0   52.49   14.90
   4 -13   0   88.69   19.20
   4 -13   0   66.39   13.60
  -4  13   0   96.99   17.40
   3 -13   0  191.98   19.80
   3 -13   0  159.68   18.50
   3 -13   0  192.78   23.80
  -3  13   0  155.18   19.80
  -3  13   0  162.48   22.30
  -3  13   0  196.38   21.90
   2 -13   0  406.96   32.70
   2 -13   0  456.05   30.40
  -2  13   0  412.96   33.90
  -2  13   0  435.66   33.30
   1 -13   0  216.08   25.00
  -1  13   0  203.48   36.80
  -1  13   0  247.98   26.40
   0 -13   0   38.20   13.80
   0  13   0   54.49   14.50
   0  13   0   50.69   15.80
  -1 -13   0   21.70   12.60
  -1 -13   0   27.80   13.30
   1  13   0   22.00   13.80
   1  13   0   42.40   13.00
   1  13   0   47.90   13.20
  -2 -13   0  401.36   32.10
  -2 -13   0  366.86   32.60
  -2 -13   0  419.76   28.90
   2  13   0  399.76   30.30
   2  13   0  365.96   33.60
   2  13   0  452.55   31.50
  -3 -13   0   53.29   15.00
  -3 -13   0   57.19   11.50
  -3 -13   0   50.49   14.00
   3  13   0   56.39   15.00
   3  13   0   70.39   15.00
   3  13   0   52.69   13.00
  -4 -13   0    3.00   13.50
  -4 -13   0   -5.80   12.30
  -4 -13   0    4.20    9.40
   4  13   0   20.00   11.30
   4  13   0    7.60   10.80
   4  13   0  -17.30   12.60
  -5 -13   0  205.28   20.10
  -5 -13   0  172.28   30.00
   5  13   0  244.08   22.00
  -6 -13   0   92.29   17.30
  -6 -13   0   93.09   16.00
   6  13   0   71.39   16.70
   6  13   0  111.99   13.30
   6  13   0  118.69   14.40
   6  13   0  119.99   14.10
  -7 -13   0  457.45   29.80
  -7 -13   0  394.26   34.80
  -7 -13   0  458.05   32.40
   7  13   0  518.05   29.90
   7  13   0  397.46   30.20
  -8 -13   0   52.09   10.40
  -8 -13   0   35.70   14.20
   8  13   0   35.20   11.20
  -9 -13   0  174.58   17.70
  -9 -13   0  164.48   19.60
   9  13   0  131.49   15.40
   9  13   0  154.78   19.90
 -10 -13   0  241.08   28.80
 -10 -13   0  297.87   21.30
  10  13   0  230.48   21.90
 -11 -13   0   61.69   12.80
 -11 -13   0   30.30   15.00
 -11 -13   0   52.79   10.90
  11  13   0   37.50   10.80
 -12 -13   0  214.38   22.70
 -12 -13   0  179.18   17.70
 -12 -13   0  185.68   22.30
  12  13   0  187.18   18.60
 -13 -13   0    7.10   11.40
 -13 -13   0    6.90    8.90
 -13 -13   0   -0.40   13.10
  13  13   0    6.70   14.40
 -14 -13   0  142.79   18.70
 -14 -13   0  127.59   20.90
 -15 -13   0   86.69   18.70
 -15 -13   0   97.99   14.90
 -16 -13   0   87.59   19.10
 -16 -13   0  120.19   15.80
   5 -14   0  224.78   25.80
   5 -14   0  157.68   18.60
  -5  14   0  145.69   22.90
   4 -14   0  327.87   33.20
   4 -14   0  199.68   25.90
   4 -14   0  209.08   22.30
  -4  14   0  308.27   30.50
  -4  14   0  136.99   34.00
   3 -14   0  103.49   17.90
   3 -14   0  118.39   16.50
   3 -14   0  129.39   22.00
  -3  14   0  107.69   19.90
  -3  14   0  136.69   21.90
   2 -14   0   50.09   14.60
   2 -14   0   90.29   13.80
   2 -14   0   79.69   19.50
  -2  14   0   41.00   17.50
  -2  14   0  -15.70   15.90
   1 -14   0   19.60   26.60
  -1  14   0   18.20   15.70
  -1  14   0   21.00   15.90
  -1  14   0    8.70   14.50
   0 -14   0  223.18   22.20
   0 -14   0  198.48   23.80
   0  14   0  209.98   22.40
   0  14   0  251.37   28.50
   0  14   0  189.78   22.80
  -1 -14   0   36.20   14.90
   1  14   0   51.29   14.40
   1  14   0   -0.10   13.60
  -2 -14   0   64.59   16.20
   2  14   0   76.19   15.80
   2  14   0   68.89   14.50
   2  14   0   43.40   17.00
  -3 -14   0  153.48   20.00
  -3 -14   0  164.68   19.80
  -3 -14   0  152.88   16.90
   3  14   0  188.68   19.80
   3  14   0  151.48   21.10
  -4 -14   0   10.50   13.00
  -4 -14   0    8.10   10.60
  -4 -14   0  -15.70   11.90
   4  14   0  -13.10   15.00
   4  14   0    7.70   11.80
   4  14   0   12.10   12.60
  -5 -14   0    8.30   10.30
  -5 -14   0    4.30   12.10
  -5 -14   0    7.40   12.50
   5  14   0   22.10   12.20
   5  14   0    9.80   12.00
   5  14   0  -12.20   14.10
  -6 -14   0    3.30   12.00
  -6 -14   0  -14.70   13.20
  -6 -14   0    0.10    9.50
   6  14   0   -4.50   10.20
   6  14   0   -8.50   10.30
   6  14   0    8.30   13.90
   6  14   0    1.50   10.60
  -7 -14   0   88.39   18.30
  -7 -14   0   99.69   13.00
   7  14   0  124.89   14.10
   7  14   0   98.19   14.60
   7  14   0   97.19   13.70
  -8 -14   0  257.77   29.20
  -8 -14   0  272.07   22.50
   8  14   0  220.18   23.10
  -9 -14   0  673.53   48.10
  -9 -14   0  729.93   42.00
   9  14   0  667.63   42.40
 -10 -14   0   18.20   11.60
 -10 -14   0    4.90   15.50
  10  14   0    7.30   11.10
  10  14   0   18.00   18.00
 -11 -14   0   12.40   14.50
 -11 -14   0    7.80   12.70
  11  14   0   10.60   10.10
  11  14   0    4.90   14.90
 -12 -14   0  200.68   23.50
 -12 -14   0  153.98   22.10
  12  14   0  136.09   21.80
  12  14   0  185.18   19.00
 -13 -14   0  233.88   21.90
 -13 -14   0  227.78   24.10
 -13 -14   0  172.28   24.00
  13  14   0  197.88   24.80
 -14 -14   0  215.88   25.10
 -14 -14   0  258.37   32.30
 -14 -14   0  233.58   23.20
 -15 -14   0   22.30   16.80
 -16 -14   0   11.20   12.10
 -16 -14   0   -9.40   15.60
   4 -15   0    5.50   14.50
   4 -15   0   38.70   14.00
  -4  15   0    5.30   16.50
   3 -15   0   63.79   20.30
   3 -15   0   18.00   16.50
   3 -15   0   66.39   15.20
  -3  15   0   49.20   17.70
  -3  15   0   75.19   26.70
   2 -15   0  219.38   28.00
   2 -15   0  211.88   23.50
   2 -15   0  184.58   23.10
  -2  15   0  204.38   24.10
  -2  15   0  206.78   25.40
   1 -15   0   71.99   20.90
   1 -15   0   21.50   14.50
  -1  15   0   55.19   18.80
  -1  15   0   26.80   15.70
   0 -15   0    7.60   14.40
   0 -15   0   20.80   12.10
   0  15   0   -5.30   16.10
   0  15   0   18.20   15.90
   0  15   0    1.70   15.20
  -1 -15   0   16.00   12.10
  -1 -15   0   -9.10   14.40
   1  15   0   14.00   16.20
   1  15   0   17.70   15.20
   1  15   0    6.10   14.20
  -2 -15   0  124.19   19.90
   2  15   0  108.89   21.60
   2  15   0  167.88   19.60
  -3 -15   0    2.00   13.60
  -3 -15   0    8.80   11.00
   3  15   0  -15.20   15.10
   3  15   0    1.30   13.10
  -4 -15   0  355.76   34.30
  -4 -15   0  390.76   29.20
   4  15   0  377.86   31.50
   4  15   0  363.56   35.70
   4  15   0  415.86   31.50
  -5 -15   0   39.90   12.30
  -5 -15   0   36.10   15.50
   5  15   0   36.20   13.90
   5  15   0   28.10   13.10
   5  15   0   21.70   16.10
  -6 -15   0  194.38   21.50
  -6 -15   0  182.68   23.30
   6  15   0  177.08   25.70
   6  15   0  262.57   23.30
   6  15   0  223.28   22.70
  -7 -15   0   26.60   11.60
  -7 -15   0   27.10   14.50
   7  15   0   27.00   12.40
   7  15   0   10.70   12.40
   7  15   0   26.70   11.70
  -8 -15   0   26.70   10.90
  -8 -15   0   17.40   14.60
   8  15   0    4.80   12.00
  -9 -15   0  117.39   14.80
  -9 -15   0  106.79   19.60
   9  15   0   80.19   19.50
   9  15   0   94.89   15.30
 -10 -15   0  210.48   23.10
 -10 -15   0  263.17   22.60
 -10 -15   0  190.58   24.30
  10  15   0  200.28   22.10
  10  15   0  209.68   26.60
 -11 -15   0  -16.20   14.90
 -11 -15   0   -1.40   13.30
 -11 -15   0   32.00   12.10
  11  15   0   -8.90   14.90
  11  15   0   -3.10   11.00
 -12 -15   0   20.40   17.10
 -12 -15   0   45.80   15.10
 -12 -15   0   29.20   11.50
  12  15   0   36.70   11.40
  12  15   0   28.50   18.90
 -13 -15   0    9.10   16.40
 -13 -15   0   11.80   13.10
 -13 -15   0   28.00   11.60
  13  15   0   -8.50   25.00
 -14 -15   0  -17.20   17.50
 -14 -15   0   17.90   13.40
 -14 -15   0    6.30   11.30
 -15 -15   0  374.36   31.10
 -15 -15   0  297.47   36.70
 -15 -15   0  374.26   27.60
   2 -16   0  -22.70   15.70
   2 -16   0  -10.50   18.00
  -2  16   0  -38.80   16.80
   1 -16   0    8.20   14.10
   1 -16   0  -40.70   14.60
  -1  16   0  -24.30   29.00
  -1  16   0  -11.00   19.30
   0 -16   0  241.08   25.40
   0 -16   0  244.38   28.50
   0 -16   0  175.08   23.70
   0  16   0  200.38   25.00
   0  16   0  202.08   25.00
   0  16   0  258.57   27.90
  -1 -16   0   83.89   18.00
  -1 -16   0   53.89   20.80
  -1 -16   0   68.79   15.60
   1  16   0   72.09   19.10
   1  16   0   79.39   18.30
   1  16   0   55.59   17.60
  -2 -16   0  338.57   35.20
  -2 -16   0  265.87   32.90
   2  16   0  296.47   33.40
   2  16   0  259.07   30.80
   2  16   0  346.17   33.70
  -3 -16   0   33.40   17.00
  -3 -16   0   43.90   13.80
   3  16   0   59.89   16.90
   3  16   0   38.60   19.40
   3  16   0   63.09   17.30
  -4 -16   0   87.89   19.20
  -4 -16   0  127.99   16.60
   4  16   0   98.59   19.70
  -5 -16   0   76.99   20.10
  -5 -16   0   88.89   14.70
   5  16   0   90.09   16.30
   5  16   0   61.19   20.00
   5  16   0  116.29   17.40
  -6 -16   0 1056.49   59.19
  -6 -16   0  894.41   63.29
   6  16   0 1040.90   59.19
   6  16   0 1007.20   59.19
   6  16   0  870.11   63.79
   6  16   0  998.30   58.69
  -7 -16   0   -4.90   14.90
  -7 -16   0   27.30   12.30
   7  16   0  -16.60   15.60
   7  16   0   28.00   12.80
   7  16   0    2.40   12.30
  -8 -16   0  624.04   47.40
  -8 -16   0  655.83   41.70
   8  16   0  531.75   41.80
   8  16   0  639.74   49.10
   8  16   0  767.32   41.40
  -9 -16   0  175.38   21.70
  -9 -16   0  143.79   23.30
  -9 -16   0  167.08   17.60
   9  16   0  183.48   18.80
   9  16   0  148.29   22.80
 -10 -16   0    5.40   16.90
 -10 -16   0   30.20   15.20
 -10 -16   0   11.90   12.00
  10  16   0    3.20   16.50
  10  16   0    3.30   12.50
 -11 -16   0   35.50   15.10
 -11 -16   0   38.80   13.50
 -11 -16   0   37.20   19.20
  11  16   0   18.70   12.40
  11  16   0   30.30   21.10
 -12 -16   0  204.28   23.50
 -12 -16   0  233.28   22.90
 -12 -16   0  186.68   26.30
  12  16   0  195.18   21.90
  12  16   0  220.88   29.00
 -13 -16   0   97.59   15.90
 -13 -16   0   91.79   17.60
 -13 -16   0   79.39   23.80
  13  16   0   71.29   21.00
 -14 -16   0  137.39   17.10
 -14 -16   0  135.59   19.70
 -14 -16   0  125.19   25.00
   0 -17   0    5.30   21.80
   0 -17   0  -21.60   17.40
   0  17   0  -12.40   16.50
  -1 -17   0   30.60   15.60
  -1 -17   0   17.00   20.60
  -1 -17   0  -10.30   16.70
   1  17   0   29.70   18.70
   1  17   0   -1.90   16.70
   1  17   0   31.70   20.00
  -2 -17   0   21.80   14.60
  -2 -17   0   19.30   15.90
   2  17   0    8.80   18.60
   2  17   0    5.60   17.00
   2  17   0   -9.00   17.10
  -3 -17   0   21.90   14.50
  -3 -17   0   19.60   19.40
  -3 -17   0  -11.90   16.40
   3  17   0   42.20   17.20
   3  17   0    9.20   16.90
   3  17   0   11.50   17.10
  -4 -17   0  101.39   22.20
  -4 -17   0  128.19   17.90
   4  17   0  101.29   18.50
   4  17   0  104.69   22.20
   4  17   0   97.19   18.80
  -5 -17   0  129.09   22.70
   5  17   0  102.49   23.20
  -6 -17   0   58.19   14.00
  -6 -17   0   21.50   19.00
   6  17   0   24.10   14.70
   6  17   0    0.60   10.80
   6  17   0   32.80   15.30
   6  17   0    1.80   24.90
  -7 -17   0   77.89   22.60
  -7 -17   0   92.99   16.90
   7  17   0  104.69   17.50
   7  17   0   61.69   19.10
   7  17   0  104.39   17.00
   7  17   0   14.50   24.40
  -8 -17   0  414.26   37.40
  -8 -17   0  411.96   31.90
  -8 -17   0  379.36   38.20
   8  17   0  416.16   30.00
   8  17   0  414.96   34.90
   8  17   0  361.06   38.90
   8  17   0  302.87   32.20
  -9 -17   0   99.29   21.40
  -9 -17   0  135.19   21.80
  -9 -17   0  113.09   16.70
   9  17   0   92.39   16.80
   9  17   0   99.89   22.20
 -10 -17   0  110.09   20.60
 -10 -17   0  142.49   25.10
 -10 -17   0  207.08   23.10
  10  17   0  163.38   19.20
  10  17   0  169.08   25.10
 -11 -17   0   47.20   13.10
 -11 -17   0   48.30   16.90
  11  17   0   11.50   13.60
  11  17   0   42.80   19.30
 -12 -17   0   16.70   16.00
 -12 -17   0    2.70   12.20
 -12 -17   0   -8.90   18.80
  12  17   0   -4.20   18.60
  12  17   0    3.50   11.40
 -13 -17   0  -10.50   14.20
 -13 -17   0   -2.10   13.50
 -13 -17   0  -11.80   20.60
  13  17   0   -3.20   10.80
  -2 -18   0   38.20   21.80
  -2 -18   0  -17.70   17.90
   2  18   0   -1.30   19.30
   2  18   0   62.19   34.40
   2  18   0   -0.50   16.30
  -3 -18   0   18.00   20.70
  -3 -18   0  -10.10   17.40
   3  18   0   34.10   17.70
   3  18   0   15.90   18.20
   3  18   0    1.40   17.10
  -4 -18   0  105.89   21.10
  -4 -18   0   91.69   23.20
  -4 -18   0  136.39   25.10
   4  18   0  108.79   22.50
   4  18   0  166.28   22.40
   4  18   0  137.29   24.70
  -5 -18   0  172.08   26.60
  -5 -18   0  176.88   21.60
  -5 -18   0  179.58   27.80
   5  18   0  200.48   26.70
   5  18   0  179.68   23.50
   5  18   0  201.68   23.50
  -6 -18   0   23.80   15.20
  -6 -18   0  -34.00   20.30
   6  18   0    5.60   19.00
   6  18   0  -11.80   15.60
   6  18   0   19.90   16.40
   6  18   0   16.40   16.00
  -7 -18   0   56.59   21.40
  -7 -18   0   30.60   14.40
   7  18   0    5.20   21.50
   7  18   0    5.50   14.30
   7  18   0   64.49   16.00
  -8 -18   0   28.40   15.20
  -8 -18   0   29.20   18.70
  -8 -18   0   -6.00   18.70
   8  18   0   15.50   14.90
   8  18   0  -26.40   14.90
   8  18   0   37.90   18.30
   8  18   0   46.10   13.70
  -9 -18   0  162.38   23.90
  -9 -18   0  169.88   22.30
  -9 -18   0  118.49   27.20
   9  18   0  224.38   21.70
   9  18   0  152.28   30.20
 -10 -18   0   75.89   20.60
 -10 -18   0   86.69   24.30
 -10 -18   0  112.99   24.10
  10  18   0  136.89   18.20
 -11 -18   0   50.89   22.30
 -11 -18   0   70.39   19.10
  11  18   0   93.19   16.90
  -6 -19   0   -8.20   19.80
   6  19   0   18.40   16.90
   6  19   0   15.70   16.90
  -7 -19   0  -10.40   19.60
  -7 -19   0   18.00   20.40
   7  19   0   10.00   16.50
   7  19   0   10.50   15.90
   7  19   0   18.60   15.80
  -8 -19   0  -20.60   22.50
  -8 -19   0    3.80   19.00
   8  19   0   16.90   13.90
   8  19   0  -12.30   14.90
   8  19   0   23.60   13.90
   7  19  -1   -1.10   15.90
   7  19  -1    3.70   15.10
  -7 -19   1  -30.70   19.60
   6  19  -1  -21.00   16.40
  -6 -19   1    9.20   19.10
  11  18  -1  169.48   20.10
 -11 -18   1  167.18   23.30
 -11 -18   1  167.28   28.60
 -11 -18   1  175.18   26.80
  10  18  -1   47.60   27.40
 -10 -18   1   41.50   21.90
 -10 -18   1   69.49   16.60
 -10 -18   1   44.60   18.50
   9  18  -1   10.90   13.70
   9  18  -1   10.50   24.80
  -9 -18   1   -0.20   19.50
  -9 -18   1   61.29   19.20
  -9 -18   1   40.10   15.80
   8  18  -1   -2.30   14.50
   8  18  -1   -3.10   12.40
   8  18  -1    7.20   14.30
   8  18  -1  -11.60   16.70
  -8 -18   1   27.00   14.80
  -8 -18   1   16.30   18.20
  -8 -18   1   -3.90   21.50
   7  18  -1  119.39   24.80
   7  18  -1   93.89   19.50
   7  18  -1  180.78   21.00
  -7 -18   1  122.49   28.20
  -7 -18   1  185.18   21.30
  -7 -18   1  131.49   31.50
   6  18  -1    6.10   16.00
   6  18  -1   19.00   18.40
   6  18  -1    8.10   15.40
   6  18  -1   21.30   16.10
  -6 -18   1  -18.20   33.90
  -6 -18   1   32.30   15.10
   5  18  -1   21.20   17.10
   5  18  -1   24.50   16.60
   5  18  -1    3.20   18.90
  -5 -18   1   11.10   14.70
  -5 -18   1   -0.80   19.60
  -5 -18   1   -1.00   19.40
   4  18  -1   10.60   18.50
   4  18  -1   17.80   17.60
  -4 -18   1   -6.30   17.10
  -4 -18   1   42.50   21.40
   3  18  -1    5.00   16.80
   3  18  -1   12.80   17.20
   3  18  -1  -11.40   17.80
  -3 -18   1  -28.10   18.90
  -3 -18   1  -34.70   18.30
   2  18  -1  172.38   26.90
   2  18  -1  225.38   32.70
   2  18  -1  248.98   29.00
  -2 -18   1  213.18   27.50
  -2 -18   1  258.97   31.50
  13  17  -1  -10.90   10.80
 -13 -17   1   -6.10   15.60
 -13 -17   1  -12.10   22.10
 -13 -17   1  -18.90   12.70
  12  17  -1   47.60   22.00
  12  17  -1   53.79   13.20
 -12 -17   1   26.50   19.80
 -12 -17   1   56.19   14.60
 -12 -17   1   41.50   17.10
  11  17  -1  107.39   16.10
  11  17  -1   75.89   21.40
 -11 -17   1   79.49   15.80
 -11 -17   1   30.80   24.20
 -11 -17   1   89.79   18.90
  10  17  -1   87.49   22.00
  10  17  -1  111.49   17.40
 -10 -17   1  116.69   16.30
 -10 -17   1  129.39   20.10
 -10 -17   1   76.39   22.70
   9  17  -1  171.38   18.90
   9  17  -1  140.69   23.90
  -9 -17   1  137.89   18.10
  -9 -17   1  125.79   24.10
  -9 -17   1  185.58   23.90
   8  17  -1    4.60   16.30
   8  17  -1   40.80   13.10
   8  17  -1   33.00   18.60
  -8 -17   1  -13.50   17.50
  -8 -17   1   44.60   14.30
  -8 -17   1   31.90   17.40
   7  17  -1   12.70   15.40
   7  17  -1   25.20   15.60
   7  17  -1   -8.60   15.90
   7  17  -1    9.30   14.20
  -7 -17   1   -9.90   17.90
  -7 -17   1   44.20   19.30
  -7 -17   1   21.70   14.30
   6  17  -1   33.30   16.10
   6  17  -1    1.80    9.10
   6  17  -1   38.60   15.50
  -6 -17   1   44.30   20.80
  -6 -17   1   50.59   15.30
  -6 -17   1   74.19   20.00
   5  17  -1   60.99   19.60
   5  17  -1   94.79   18.30
   5  17  -1   15.80   21.30
  -5 -17   1   65.69   20.70
  -5 -17   1   66.99   20.40
   4  17  -1  175.98   21.80
   4  17  -1  176.68   22.60
   4  17  -1  154.48   24.00
  -4 -17   1  154.08   24.40
  -4 -17   1  159.88   24.60
  -4 -17   1  157.18   19.40
   3  17  -1   -8.40   15.90
   3  17  -1   -3.40   17.00
   3  17  -1    9.40   16.90
  -3 -17   1    9.40   17.40
  -3 -17   1    3.50   14.20
  -3 -17   1   15.40   19.10
   2  17  -1  -10.60   16.80
   2  17  -1  -27.40   16.90
   2  17  -1   14.60   17.50
  -2 -17   1   -9.20   17.70
  -2 -17   1  -20.00   13.40
   1  17  -1   -4.70   17.70
   1  17  -1   10.20   16.90
   1  17  -1   13.20   19.60
  -1 -17   1   24.80   15.60
  -1 -17   1  -25.10   15.80
  -1 -17   1  -10.10   19.90
   0  17  -1  -21.60   17.40
   0  17  -1  -13.20   15.60
   0 -17   1  -10.10   20.10
   0 -17   1  -25.10   15.60
  14  16  -1   75.39   12.20
  14  16  -1   65.69   24.20
 -14 -16   1   45.10   14.20
 -14 -16   1   37.00   19.40
 -14 -16   1   84.59   17.50
  13  16  -1  102.49   14.70
  13  16  -1  104.39   23.80
 -13 -16   1  111.19   18.90
 -13 -16   1   93.89   15.80
 -13 -16   1   86.49   27.40
  12  16  -1    5.10   18.50
  12  16  -1   16.50   11.50
 -12 -16   1   17.10   15.10
 -12 -16   1   -3.40   11.80
 -12 -16   1   21.80   18.10
  11  16  -1   22.00   18.70
  11  16  -1  -10.80   11.30
 -11 -16   1    7.60   14.80
 -11 -16   1   -8.60   17.90
 -11 -16   1   10.20   11.90
  10  16  -1   -3.40   20.20
  10  16  -1    6.30   13.10
 -10 -16   1   17.00   12.20
 -10 -16   1    4.80   14.90
 -10 -16   1  -20.50   18.10
   9  16  -1   12.60   12.80
   9  16  -1   13.80   16.90
  -9 -16   1   25.70   18.00
  -9 -16   1   27.90   11.60
  -9 -16   1   16.00   14.10
   8  16  -1  396.56   40.80
   8  16  -1  523.35   33.50
   8  16  -1  447.46   35.40
   8  16  -1  501.85   33.00
  -8 -16   1  474.45   34.60
  -8 -16   1  502.45   38.70
  -8 -16   1  468.05   41.00
   7  16  -1   65.29   20.40
   7  16  -1   52.89   24.50
   7  16  -1  128.19   16.70
   7  16  -1   88.49   16.10
  -7 -16   1  122.99   16.10
  -7 -16   1  118.19   20.30
  -7 -16   1   77.09   20.10
   6  16  -1   27.50   13.80
   6  16  -1   21.10   17.70
  -6 -16   1   17.30   17.00
   5  16  -1   20.30   14.20
   5  16  -1    1.80   17.80
   5  16  -1   26.90   14.40
  -5 -16   1   27.80   17.00
  -5 -16   1    9.60   17.20
  -5 -16   1   32.50   13.40
   4  16  -1  129.39   18.30
   4  16  -1   97.09   19.90
  -4 -16   1  119.79   21.60
  -4 -16   1  125.19   21.90
  -4 -16   1  129.49   17.30
   3  16  -1   27.40   15.70
   3  16  -1   29.90   16.70
   3  16  -1   22.30   16.50
  -3 -16   1   43.40   19.40
  -3 -16   1   49.70   15.10
  -3 -16   1   30.20   17.20
   2  16  -1  225.78   24.90
   2  16  -1  251.67   29.30
   2  16  -1  163.68   23.30
  -2 -16   1  195.68   24.50
  -2 -16   1  225.48   30.00
  -2 -16   1  207.88   26.00
   1  16  -1   97.29   19.30
   1  16  -1   76.19   20.00
   1  16  -1   76.29   20.00
  -1 -16   1   95.89   16.20
  -1 -16   1   89.69   21.70
  -1 -16   1   73.39   18.60
   0  16  -1   33.50   16.60
   0  16  -1   10.80   16.00
   0  16  -1   22.50   19.50
   0 -16   1   45.30   20.40
   0 -16   1   48.90   14.60
   0 -16   1    7.50   16.40
  -1  16  -1  -12.60   14.00
  -1  16  -1  -13.70   19.10
   1 -16   1    9.50   16.80
   1 -16   1   23.00   14.20
  -2  16  -1  -22.00   17.60
   2 -16   1   15.60   19.00
   2 -16   1  -27.30   15.50
   2 -16   1    7.70   15.30
 -15 -15   1   46.80   15.60
 -15 -15   1   54.99   12.80
 -15 -15   1   25.60   20.80
  14  15  -1    2.90   18.60
 -14 -15   1   50.09   16.10
 -14 -15   1   -4.20   17.60
 -14 -15   1   14.00   11.10
 -13 -15   1   51.49   18.50
 -13 -15   1   91.99   14.40
 -13 -15   1   85.39   17.20
  12  15  -1    1.10   10.80
  12  15  -1   11.30   17.10
 -12 -15   1    8.10   17.00
 -12 -15   1    0.90   10.20
 -12 -15   1    1.80   13.80
  11  15  -1   19.00   16.30
  11  15  -1    1.30   11.30
 -11 -15   1   18.90   11.70
 -11 -15   1   13.80   13.80
 -11 -15   1    6.90   16.40
  10  15  -1   30.50   16.20
  10  15  -1   59.49   12.90
 -10 -15   1   20.70   14.80
 -10 -15   1   40.60   16.00
 -10 -15   1   53.89   12.90
   9  15  -1  233.78   30.60
   9  15  -1  320.37   25.30
  -9 -15   1  291.37   29.20
  -9 -15   1  311.77   25.40
  -9 -15   1  291.27   31.50
   8  15  -1  313.97   26.40
  -8 -15   1  291.87   24.80
  -8 -15   1  287.07   29.60
  -8 -15   1  225.38   30.10
   7  15  -1   26.70   12.00
   7  15  -1   20.20   12.50
   7  15  -1   16.00   11.60
  -7 -15   1   13.30   11.10
  -7 -15   1    9.50   13.80
   6  15  -1  188.38   27.40
   6  15  -1  257.87   23.60
   6  15  -1  223.08   23.90
  -6 -15   1  194.98   24.20
  -6 -15   1  233.98   22.70
   5  15  -1    8.90   13.20
   5  15  -1   -8.70   14.10
   5  15  -1   10.50   12.90
  -5 -15   1   17.20   11.80
  -5 -15   1    0.90   14.50
   4  15  -1   27.90   13.80
   4  15  -1    7.20   16.30
  -4 -15   1   -4.00   14.00
  -4 -15   1   44.20   12.10
   3  15  -1   49.00   15.30
   3  15  -1   33.20   17.90
  -3 -15   1   70.19   17.00
  -3 -15   1   64.29   13.90
   2  15  -1   72.89   16.20
   2  15  -1   71.69   18.70
  -2 -15   1   85.79   17.90
   1  15  -1    7.20   14.40
   1  15  -1    5.00   15.90
   1  15  -1   21.40   15.30
  -1 -15   1   22.40   12.50
  -1 -15   1    1.70   14.10
  -1 -15   1   21.10   16.60
   0  15  -1  136.59   21.60
   0  15  -1  145.49   21.50
   0  15  -1  184.08   23.70
   0 -15   1  165.28   21.00
   0 -15   1  173.58   18.70
   0 -15   1  173.18   24.60
  -1  15  -1  199.48   23.80
  -1  15  -1  185.58   23.70
   1 -15   1  214.58   26.50
   1 -15   1  203.88   22.50
  -2  15  -1   34.60   19.00
  -2  15  -1   26.40   15.40
  -2  15  -1   45.60   18.20
   2 -15   1   11.00   16.00
   2 -15   1   47.00   14.00
   2 -15   1   -0.50   18.70
  -3  15  -1  359.46   36.50
  -3  15  -1  420.86   42.70
   3 -15   1  414.26   31.90
   3 -15   1  311.17   33.70
   3 -15   1  505.05   41.40
  -4  15  -1  -10.50   18.00
   4 -15   1    4.60   12.90
   4 -15   1   27.30   14.20
 -15 -14   1  167.48   23.40
  14  14  -1  166.28   24.00
  14  14  -1  169.48   17.80
 -14 -14   1  165.48   20.60
 -14 -14   1  123.89   21.30
  13  14  -1   42.90   10.30
  13  14  -1   13.70   17.70
 -13 -14   1   10.10   12.50
 -13 -14   1    7.20   16.80
  12  14  -1  168.48   16.10
  12  14  -1  138.59   21.70
 -12 -14   1  157.98   19.10
 -12 -14   1  140.69   19.10
 -12 -14   1  138.79   21.80
  11  14  -1  -14.70   14.50
  11  14  -1    6.80   10.30
 -11 -14   1    5.90   12.90
 -11 -14   1    1.80   14.10
 -11 -14   1    7.70   10.40
  10  14  -1   61.19   13.00
  10  14  -1   63.29   19.40
 -10 -14   1   54.39   14.70
 -10 -14   1   79.49   17.10
 -10 -14   1   76.19   12.60
   9  14  -1   59.89   12.90
  -9 -14   1   49.80   11.40
  -9 -14   1   69.99   17.10
  -9 -14   1   67.19   16.60
   8  14  -1   25.50   11.90
  -8 -14   1   27.80   14.90
  -8 -14   1   29.50   11.30
   7  14  -1   -7.60   11.10
   7  14  -1   12.70   10.20
   7  14  -1   18.50   10.70
  -7 -14   1   33.80   11.00
  -7 -14   1   10.10   13.50
   6  14  -1   -9.80   10.90
   6  14  -1   14.60   11.20
   6  14  -1   -5.10   13.30
   6  14  -1   -7.40   11.00
  -6 -14   1   -1.80   12.00
  -6 -14   1   11.20   10.00
   5  14  -1   -2.50   11.70
   5  14  -1   -8.10   11.50
   5  14  -1   -0.20   13.90
  -5 -14   1   -3.20   13.40
  -5 -14   1    7.50   10.80
   4  14  -1    5.30   11.50
   4  14  -1   11.20   11.90
   4  14  -1   -9.30   12.70
  -4 -14   1    8.20   13.40
  -4 -14   1    0.40   10.50
   3  14  -1   30.10   13.90
   3  14  -1   45.30   15.90
   3  14  -1   48.40   16.10
  -3 -14   1   39.50   14.80
  -3 -14   1   42.20   11.40
   2  14  -1  193.18   19.40
   2  14  -1  161.68   21.60
   2  14  -1  186.48   20.10
  -2 -14   1  151.98   20.60
   1  14  -1  -13.90   13.20
   1  14  -1    6.80   13.50
  -1 -14   1   -9.00   13.20
   0  14  -1   31.30   15.90
   0  14  -1   69.39   16.30
   0  14  -1   66.99   16.10
   0 -14   1   76.29   17.20
   0 -14   1   31.40   14.30
   0 -14   1   41.30   12.40
  -1  14  -1  194.28   22.70
  -1  14  -1  160.78   21.50
  -1  14  -1  223.48   23.80
   1 -14   1  178.58   24.40
   1 -14   1  200.58   21.60
   1 -14   1  193.88   24.30
  -2  14  -1  802.12   51.29
  -2  14  -1  885.41   53.59
  -2  14  -1  673.83   50.49
   2 -14   1  784.32   47.60
   2 -14   1  610.04   53.39
   2 -14   1  876.91   54.79
  -3  14  -1   45.80   15.70
  -3  14  -1   14.10   14.30
  -3  14  -1   41.00   18.20
   3 -14   1   38.40   16.00
   3 -14   1   36.20   13.30
   3 -14   1   71.09   19.00
  -4  14  -1   97.49   22.60
   4 -14   1   87.39   16.50
   4 -14   1  115.09   21.50
  -5  14  -1  121.89   21.70
   5 -14   1  180.68   19.50
   5 -14   1  184.58   26.90
   5 -14   1  104.49   15.90
 -16 -13   1  123.19   15.50
 -16 -13   1   82.49   18.90
 -15 -13   1  147.99   21.20
  14  13  -1    4.70    8.60
 -14 -13   1   -0.90   15.20
  13  13  -1   32.20   16.70
  13  13  -1   29.00    9.80
 -13 -13   1   23.90   15.00
 -13 -13   1   15.20    9.90
 -13 -13   1   26.40   12.50
  12  13  -1  367.36   26.10
 -12 -13   1  387.76   29.90
 -12 -13   1  341.67   25.20
 -12 -13   1  364.56   33.20
  11  13  -1    4.60    9.60
 -11 -13   1    6.40   14.30
 -11 -13   1   13.10    9.40
 -11 -13   1   24.70   12.30
  10  13  -1   -5.80    4.30
  10  13  -1   12.10   10.70
 -10 -13   1    4.30   12.70
 -10 -13   1    9.20   11.90
 -10 -13   1    6.60    9.30
   9  13  -1  584.94   35.20
   9  13  -1  475.45   39.70
  -9 -13   1  618.74   37.90
  -9 -13   1  489.85   39.50
  -9 -13   1  526.25   33.80
   8  13  -1   -3.00    8.70
   8  13  -1  -15.00    9.00
  -8 -13   1    5.60    8.90
  -8 -13   1   -5.20   12.70
   7  13  -1    9.30   10.90
   7  13  -1   35.30    9.50
   7  13  -1   32.60    9.70
  -7 -13   1   25.60   10.90
  -7 -13   1    7.80   12.60
   6  13  -1  214.18   19.80
   6  13  -1  159.98   21.10
   6  13  -1  173.98   17.70
   6  13  -1  219.78   20.30
  -6 -13   1  195.78   24.80
  -6 -13   1  166.48   18.60
   5  13  -1   49.00   15.70
   5  13  -1   79.89   12.90
   5  13  -1   81.99   13.00
  -5 -13   1   82.69   12.40
  -5 -13   1   84.59   25.40
   4  13  -1   28.20   11.50
   4  13  -1   21.10   11.40
   4  13  -1    3.10   13.60
  -4 -13   1   13.30   12.00
  -4 -13   1   25.70   10.00
   3  13  -1  -13.00   10.80
   3  13  -1    5.20   11.40
   3  13  -1  -20.30   12.10
  -3 -13   1   -5.30    9.80
  -3 -13   1   11.50   12.00
   2  13  -1   10.70   13.30
   2  13  -1   38.90   12.60
   2  13  -1   26.00   12.60
  -2 -13   1   29.50   13.10
  -2 -13   1   33.90   10.50
   1  13  -1   75.49   16.20
   1  13  -1   72.39   15.10
   1  13  -1   81.39   15.10
  -1 -13   1   56.89   14.30
   0  13  -1  712.13   45.80
   0  13  -1  804.92   47.70
   0 -13   1  622.84   45.80
  -1  13  -1   42.70   14.40
  -1  13  -1   24.50   15.50
   1 -13   1   35.50   13.40
  -2  13  -1   10.50   17.10
  -2  13  -1   52.39   14.20
   2 -13   1   26.70   11.10
   2 -13   1   41.90   13.20
   2 -13   1   63.19   17.00
  -3  13  -1   45.90   17.70
  -3  13  -1   66.29   16.60
  -3  13  -1   43.20   14.40
   3 -13   1   48.00   17.90
   3 -13   1   35.10   13.90
   3 -13   1   49.80   11.80
  -4  13  -1  949.40   61.79
   4 -13   1 1102.29   64.49
   4 -13   1  926.41   58.89
   4 -13   1 1028.60   58.99
  -5  13  -1   77.39   18.70
  -5  13  -1   59.29   20.20
   5 -13   1   40.30   13.10
   5 -13   1   59.39   13.90
   5 -13   1   57.29   18.30
  -6  13  -1  291.17   33.30
  -6  13  -1  347.67   43.30
   6 -13   1  296.97   35.00
   6 -13   1  287.77   26.30
   6 -13   1  292.87   27.20
 -16 -12   1   40.30   11.50
 -16 -12   1    0.00   14.20
 -15 -12   1    0.40   14.40
 -15 -12   1   -8.40   10.50
  14  12  -1   -1.90    8.30
 -14 -12   1    2.00   13.10
  13  12  -1  157.28   17.00
 -13 -12   1  180.08   21.30
 -13 -12   1  186.78   22.50
  12  12  -1    9.20   11.80
  12  12  -1   12.20    8.80
 -12 -12   1   -5.60    8.60
 -12 -12   1    9.40   12.20
 -12 -12   1   18.20   11.20
  11  12  -1   15.20   14.20
  11  12  -1   12.30    8.90
 -11 -12   1  -10.80   10.60
 -11 -12   1   16.50   13.10
 -11 -12   1   -1.90    8.80
  10  12  -1  403.16   33.60
  10  12  -1  373.26   27.00
 -10 -12   1  418.46   33.30
 -10 -12   1  394.56   26.10
 -10 -12   1  390.76   29.00
   9  12  -1  138.99   14.60
   9  12  -1  102.79   17.90
  -9 -12   1  126.99   21.00
  -9 -12   1  141.59   15.20
   8  12  -1   14.70   10.00
   8  12  -1    9.80   12.70
  -8 -12   1   32.00    9.20
  -8 -12   1   27.70   12.50
   7  12  -1  685.53   37.90
   7  12  -1  537.55   43.80
   7  12  -1  722.13   39.90
  -7 -12   1  669.43   38.70
  -7 -12   1  571.34   43.10
   6  12  -1   33.70   10.40
   6  12  -1   56.89   10.40
   6  12  -1   37.70   10.10
   6  12  -1   19.70   13.10
  -6 -12   1   38.10   12.90
  -6 -12   1    7.90   11.80
  -6 -12   1   36.20    9.20
   5  12  -1  246.58   21.10
   5  12  -1  219.08   20.30
  -5 -12   1  198.58   19.40
  -5 -12   1  189.58   24.70
   4  12  -1  609.14   38.30
   4  12  -1  636.74   37.90
   4  12  -1  655.23   46.30
  -4 -12   1  482.45   39.60
  -4 -12   1  611.14   37.50
  -4 -12   1  689.93   41.60
   3  12  -1  871.91   56.69
   3  12  -1  977.40   53.89
   3  12  -1  919.01   52.79
  -3 -12   1  939.31   55.49
  -3 -12   1  813.22   53.99
   2  12  -1   14.10   10.40
   2  12  -1   36.90   12.70
   2  12  -1   17.20   12.40
  -2 -12   1   20.80    9.70
  -2 -12   1   15.40   11.50
  -2 -12   1   21.40   12.70
   1  12  -1  146.69   18.90
   1  12  -1  106.09   15.50
   1  12  -1  157.98   17.70
  -1 -12   1  174.18   21.50
  -1 -12   1  108.59   13.70
   0  12  -1  254.17   26.10
   0  12  -1  306.17   27.40
   0  12  -1  229.98   33.20
   0 -12   1  279.47   26.30
  -1  12  -1   38.10   12.90
  -1  12  -1   10.20    6.50
  -1  12  -1   45.10   12.90
   1 -12   1   35.20   11.80
   1 -12   1   32.40   10.40
  -2  12  -1  581.84   38.30
  -2  12  -1  529.55   37.20
   2 -12   1  527.75   36.80
   2 -12   1  529.55   40.00
  -3  12  -1  234.88   22.40
  -3  12  -1  201.18   23.70
   3 -12   1  237.18   24.40
   3 -12   1  215.18   23.50
  -4  12  -1   15.10   13.30
  -4  12  -1   19.00   14.90
  -4  12  -1   12.40   12.50
   4 -12   1   11.40   14.80
   4 -12   1   11.10   12.70
  -5  12  -1   62.19   18.10
  -5  12  -1   53.39   14.90
   5 -12   1   35.00   17.20
   5 -12   1   61.39   12.90
   5 -12   1   46.20   11.90
  -6  12  -1  104.99   22.30
  -6  12  -1   87.29   17.70
   6 -12   1  128.69   21.20
  -7  12  -1   38.80   16.80
  -7  12  -1   43.20   20.90
   7 -12   1   82.89   17.90
   7 -12   1   55.39   12.70
   7 -12   1   90.59   15.00
 -16 -11   1    3.70    9.20
 -16 -11   1   11.10   14.30
 -15 -11   1   27.60   10.30
 -15 -11   1    9.00   13.50
  14  11  -1   10.90    8.70
 -14 -11   1   -4.00   12.90
 -14 -11   1   13.80   10.00
  13  11  -1   13.90   13.70
  13  11  -1    9.60    8.40
 -13 -11   1    4.00   13.90
  12  11  -1   27.80    8.30
  12  11  -1   13.60   13.60
 -12 -11   1   26.90   13.80
  11  11  -1   38.60   14.60
  11  11  -1   41.70    9.40
 -11 -11   1   74.19   16.10
 -11 -11   1   50.69   11.40
  10  11  -1   -8.20   10.70
  10  11  -1   -7.10    8.00
 -10 -11   1  -14.50   10.10
 -10 -11   1   20.00   12.40
 -10 -11   1    2.20    8.10
   9  11  -1   38.20   10.10
   9  11  -1   22.80   12.50
  -9 -11   1   40.50    8.90
  -9 -11   1   38.20   12.50
   8  11  -1  413.66   36.30
   8  11  -1  409.36   28.10
  -8 -11   1  445.16   26.80
  -8 -11   1  404.46   32.20
   7  11  -1   96.19   16.40
   7  11  -1  132.39   13.40
  -7 -11   1  148.29   14.70
  -7 -11   1  114.59   15.80
   6  11  -1  736.43   50.29
   6  11  -1  783.92   45.50
   6  11  -1  891.71   45.70
   6  11  -1  822.82   46.50
  -6 -11   1  708.13   47.30
  -6 -11   1  836.62   49.60
  -6 -11   1  785.82   45.70
   5  11  -1  414.86   35.40
   5  11  -1  495.35   30.40
   5  11  -1  574.14   30.40
  -5 -11   1  474.15   31.90
  -5 -11   1  473.25   34.50
  -5 -11   1  426.56   29.80
   4  11  -1  253.77   19.90
   4  11  -1  191.08   19.50
   4  11  -1  192.68   25.50
  -4 -11   1  225.48   19.00
  -4 -11   1  264.57   24.20
  -4 -11   1  200.28   20.50
   3  11  -1  206.78   26.50
   3  11  -1  297.87   23.30
  -3 -11   1  278.27   24.30
  -3 -11   1  240.38   20.20
  -3 -11   1  279.17   23.90
   2  11  -1  870.01   49.40
   2  11  -1  811.02   51.39
   2  11  -1  830.32   47.50
  -2 -11   1  662.23   49.60
  -2 -11   1  834.82   47.30
  -2 -11   1  902.01   50.29
   1  11  -1  118.79   16.70
   1  11  -1  150.78   14.80
   1  11  -1  135.99   16.00
  -1 -11   1   97.69   14.90
  -1 -11   1  122.39   14.80
  -1 -11   1  112.19   14.80
   0  11  -1   12.10   11.20
   0 -11   1   31.20   10.30
   0 -11   1   23.70   11.60
  -1  11  -1   48.30   13.50
  -1  11  -1   35.30   11.30
  -1  11  -1   37.70   12.40
   1 -11   1   36.70   10.70
   1 -11   1   31.60    9.20
  -2  11  -1   73.19   14.50
  -2  11  -1   71.69   13.20
   2 -11   1   55.19   11.20
   2 -11   1   66.19   12.60
  -3  11  -1   18.30   11.10
  -3  11  -1    8.50   11.00
   3 -11   1   34.10   11.20
   3 -11   1    5.40    9.00
   3 -11   1  -17.10   13.00
  -4  11  -1   37.00   15.70
  -4  11  -1   28.80   11.40
  -4  11  -1   14.90   11.70
   4 -11   1   42.40   10.60
   4 -11   1   41.50   12.10
   4 -11   1   17.60   14.40
  -5  11  -1   20.40   12.10
  -5  11  -1   38.90   15.50
   5 -11   1   27.20   14.40
   5 -11   1   32.50   10.50
   5 -11   1   22.90    6.10
  -6  11  -1    9.20   12.70
  -6  11  -1   11.40   16.40
   6 -11   1  -10.10    9.90
   6 -11   1   21.00   14.90
   6 -11   1   -7.10    9.30
  -7  11  -1   18.50   13.40
   7 -11   1   22.80   14.70
   7 -11   1   21.80   11.10
  -8  11  -1   68.69   20.70
   8 -11   1   43.20   11.70
   8 -11   1   24.50   15.40
 -17 -10   1   -7.20   12.50
 -17 -10   1    4.40    9.70
 -16 -10   1  119.99   17.70
 -16 -10   1  146.69   16.70
 -16 -10   1  118.99   13.20
 -15 -10   1  112.29   12.80
 -15 -10   1  113.89   18.20
 -15 -10   1  116.29   13.20
 -14 -10   1   11.10    9.90
 -14 -10   1    4.00    9.10
  13  10  -1  299.57   21.50
  13  10  -1  288.17   28.00
 -13 -10   1  283.97   28.20
  12  10  -1    6.90   12.40
  12  10  -1    9.60    7.50
 -12 -10   1   11.30   12.00
  11  10  -1  357.36   34.00
  11  10  -1  347.57   23.10
 -11 -10   1  317.47   29.20
  10  10  -1   52.09   13.60
  10  10  -1   89.59   10.50
 -10 -10   1   94.99   12.40
 -10 -10   1   71.19    9.30
 -10 -10   1   50.69   13.30
   9  10  -1  205.18   17.60
   9  10  -1  188.98   22.60
  -9 -10   1  208.28   19.30
  -9 -10   1  215.88   23.00
  -9 -10   1  180.98   15.90
   8  10  -1   -0.40   10.40
   8  10  -1    1.20    8.20
  -8 -10   1   -1.60    7.00
  -8 -10   1   11.10   10.10
   7  10  -1   32.30   12.00
   7  10  -1   37.60    8.90
  -7 -10   1   44.50   11.90
  -7 -10   1   46.00    8.20
   6  10  -1 6021.60  319.67
   6  10  -1 6198.88  320.27
   6  10  -1 5719.43  323.07
   6  10  -1 6290.87  319.77
  -6 -10   1 5999.20  319.97
  -6 -10   1 6507.25  320.77
  -6 -10   1 5988.20  322.77
   5  10  -1   10.50    7.40
   5  10  -1    0.60   10.40
   5  10  -1   10.80    7.20
   5  10  -1    1.80    7.60
  -5 -10   1   -4.70    8.90
  -5 -10   1   18.10    7.60
  -5 -10   1   17.20    9.80
   4  10  -1 1665.43   92.49
   4  10  -1 1689.03   92.09
   4  10  -1 1645.54   95.19
  -4 -10   1 1897.61   94.99
  -4 -10   1 1679.03   92.09
  -4 -10   1 1697.23   93.39
   3  10  -1   22.40    8.40
   3  10  -1   32.20    9.00
   3  10  -1    4.50   11.00
  -3 -10   1   36.70    8.00
  -3 -10   1   -3.60    8.50
  -3 -10   1   16.60   10.00
   2  10  -1  857.91   48.30
   2  10  -1  864.81   49.30
   2  10  -1  813.12   51.49
  -2 -10   1  878.61   50.39
  -2 -10   1  831.52   49.99
  -2 -10   1  824.52   47.80
   1  10  -1   -8.70    9.60
  -1 -10   1   13.70    9.90
  -1 -10   1   19.20    9.50
   0  10  -1 1075.29   60.69
   0  10  -1 1155.38   62.09
   0  10  -1 1071.69   62.59
   0 -10   1 1025.70   61.79
   0 -10   1 1077.89   61.69
   0 -10   1 1058.59   59.79
  -1  10  -1   34.30   12.50
  -1  10  -1   30.30   10.80
  -1  10  -1   48.50   11.30
   1 -10   1   46.00   11.30
   1 -10   1   52.69   11.00
   1 -10   1   37.30    8.60
  -2  10  -1  135.09   15.60
  -2  10  -1  151.58   15.40
  -2  10  -1  144.59   17.20
   2 -10   1  208.88   19.30
   2 -10   1  128.69   14.80
  -3  10  -1   37.80   13.20
  -3  10  -1   27.00   18.80
  -3  10  -1    8.30   10.10
   3 -10   1   52.79   10.50
   3 -10   1   29.40    9.00
  -4  10  -1   41.30   12.90
  -4  10  -1   80.09   16.10
  -4  10  -1   64.99   12.10
   4 -10   1   74.99   15.90
   4 -10   1   56.29   11.10
   4 -10   1   70.59   12.10
  -5  10  -1  483.75   35.00
  -5  10  -1  421.46   30.90
  -5  10  -1  334.57   29.00
   5 -10   1  410.06   27.90
   5 -10   1  439.36   28.00
  -6  10  -1   28.50   12.80
  -6  10  -1   43.90   15.80
   6 -10   1   34.50   10.70
   6 -10   1   36.90   20.60
   6 -10   1   27.60   10.60
  -7  10  -1  118.09   16.60
  -7  10  -1  127.39   19.90
   7 -10   1  111.59   14.00
   7 -10   1  138.99   15.80
   7 -10   1  124.19   18.70
  -8  10  -1   10.80   12.50
  -8  10  -1   35.80   18.30
   8 -10   1   30.10   14.80
   8 -10   1    7.40   10.40
   8 -10   1   24.90   11.50
  -9  10  -1   34.10   17.80
  -9  10  -1   33.90   16.00
   9 -10   1   21.10   11.60
   9 -10   1   78.99   14.10
   9 -10   1   63.89   16.60
 -17  -9   1   19.90   10.10
 -17  -9   1   12.60   11.80
 -16  -9   1  166.58   15.70
 -16  -9   1  133.99   17.50
 -16  -9   1  135.89   15.40
 -15  -9   1    8.90   12.10
 -15  -9   1   17.50    9.50
 -15  -9   1   22.50    8.60
 -14  -9   1  145.49   16.30
 -14  -9   1  156.48   13.90
 -14  -9   1  139.49   17.60
 -13  -9   1  535.25   38.70
 -13  -9   1  577.64   34.30
 -13  -9   1  559.84   34.10
  12   9  -1   73.09   14.60
  12   9  -1   51.99    9.30
 -12  -9   1   60.69    9.80
 -12  -9   1   50.59   13.00
  11   9  -1  314.37   27.90
  11   9  -1  327.07   21.90
 -11  -9   1  332.97   22.10
 -11  -9   1  295.67   27.20
  10   9  -1    0.10   10.50
  10   9  -1    9.20    7.30
 -10  -9   1   12.50   10.10
   9   9  -1  122.09   16.30
   9   9  -1  118.69   12.20
  -9  -9   1  202.78   20.20
  -9  -9   1  156.78   15.40
  -9  -9   1  126.89   12.60
   8   9  -1 1349.36   74.29
   8   9  -1 1395.06   77.99
  -8  -9   1 1287.07   73.59
  -8  -9   1 1468.85   77.79
   7   9  -1  358.56   23.70
   7   9  -1  355.56   28.20
  -7  -9   1  390.36   28.10
  -7  -9   1  358.86   22.40
   6   9  -1    0.30    7.10
   6   9  -1   -3.50    9.00
  -6  -9   1    4.20    7.70
  -6  -9   1    6.60    6.10
  -6  -9   1   -4.90    8.20
   5   9  -1  206.58   16.50
   5   9  -1  206.88   15.70
   5   9  -1  212.48   15.70
   5   9  -1  205.28   20.70
  -5  -9   1  208.48   15.20
  -5  -9   1  163.78   17.90
  -5  -9   1  215.28   20.50
   4   9  -1  352.96   27.90
   4   9  -1  379.86   24.30
   4   9  -1  401.36   25.00
  -4  -9   1  369.56   23.80
  -4  -9   1  385.56   28.00
  -4  -9   1  377.46   25.90
   3   9  -1   22.30    9.80
   3   9  -1   25.80    7.80
   3   9  -1   45.30    8.80
  -3  -9   1   32.10    9.30
  -3  -9   1   38.00   10.10
  -3  -9   1   37.50    7.40
   2   9  -1   63.89   11.00
  -2  -9   1   65.99    8.50
  -2  -9   1   51.09    9.90
   1   9  -1  125.49   14.50
  -1  -9   1  108.59   13.00
  -1  -9   1  145.99   16.70
   0   9  -1 1116.59   59.59
   0   9  -1 1079.49   57.99
   0   9  -1 1007.30   59.69
   0  -9   1 1005.00   57.09
   0  -9   1  981.10   59.29
   0  -9   1 1049.09   58.99
  -1   9  -1   73.39   12.60
  -1   9  -1   79.49   11.90
  -1   9  -1   73.19   10.20
   1  -9   1   82.29   10.00
   1  -9   1   79.49   10.90
   1  -9   1   80.59   12.20
  -2   9  -1   47.30   10.50
  -3   9  -1   31.60   11.80
  -3   9  -1   22.60    9.60
  -3   9  -1   37.20   10.60
   3  -9   1   41.20    8.40
   3  -9   1   38.60    9.50
  -4   9  -1  470.95   32.70
  -4   9  -1  429.06   29.90
  -4   9  -1  434.76   29.30
   4  -9   1  427.86   29.00
   4  -9   1  409.86   27.90
   4  -9   1  470.55   33.60
  -5   9  -1  458.25   30.20
  -5   9  -1  536.95   33.80
  -5   9  -1  385.26   28.60
   5  -9   1  408.56   27.90
   5  -9   1  466.65   33.20
   5  -9   1  347.57   30.20
  -6   9  -1  239.78   25.80
  -6   9  -1  139.89   16.90
   6  -9   1  170.78   18.00
   6  -9   1  187.28   18.20
   6  -9   1  144.79   18.50
  -7   9  -1  275.37   25.10
  -7   9  -1  342.67   30.20
   7  -9   1  296.37   23.70
   7  -9   1  306.97   23.30
   7  -9   1  320.67   29.10
  -8   9  -1   59.29   13.50
  -8   9  -1   63.29   17.60
   8  -9   1   81.99   15.30
   8  -9   1   86.79   12.20
   8  -9   1   64.99   12.50
  -9   9  -1   69.19   19.40
  -9   9  -1   36.80   13.30
   9  -9   1  100.79   14.00
   9  -9   1   56.89   13.80
   9  -9   1   21.80   10.30
 -10   9  -1  -14.20   16.80
 -10   9  -1   10.50   13.70
  10  -9   1   -0.20    9.20
 -17  -8   1   36.50   11.90
 -17  -8   1   27.40   10.50
 -16  -8   1  119.99   15.40
 -15  -8   1   59.69   10.80
 -15  -8   1   50.19    9.30
 -15  -8   1   55.69   12.50
 -14  -8   1  143.09   15.00
 -14  -8   1  160.48   16.70
 -14  -8   1  146.79   17.70
 -13  -8   1   32.60    9.00
 -13  -8   1   60.69   12.10
 -13  -8   1   26.20    8.00
  12   8  -1  533.65   36.80
  12   8  -1  548.95   32.90
 -12  -8   1  556.64   36.60
 -12  -8   1  550.94   32.60
 -12  -8   1  519.95   33.00
  11   8  -1  173.58   21.10
  11   8  -1  196.18   16.00
 -11  -8   1  190.98   16.30
 -11  -8   1  203.08   21.30
  10   8  -1  119.19   16.10
  10   8  -1  145.19   13.50
 -10  -8   1  126.99   13.60
 -10  -8   1  137.99   15.80
   9   8  -1   91.89    9.90
   9   8  -1   82.49   13.30
  -9  -8   1  106.89   13.60
  -9  -8   1  106.79   11.50
   8   8  -1  180.18   20.10
  -8  -8   1  186.58   14.20
  -8  -8   1  251.67   21.00
   7   8  -1 1104.49   60.89
   7   8  -1 1109.29   63.89
  -7  -8   1 1057.29   59.99
  -7  -8   1 1200.08   63.79
   6   8  -1   29.80    7.20
   6   8  -1   26.00    9.90
  -6  -8   1   27.80    6.20
  -6  -8   1   23.20    7.80
  -6  -8   1   34.70    9.10
   5   8  -1 2659.53  137.99
   5   8  -1 2520.95  134.99
   5   8  -1 2277.27  134.99
  -5  -8   1 2720.93  135.99
  -5  -8   1 2552.24  135.19
  -5  -8   1 2645.14  137.59
   4   8  -1 3253.87  165.38
   4   8  -1 3050.99  167.58
   4   8  -1 2942.41  165.38
  -4  -8   1 3145.19  165.48
  -4  -8   1 3257.37  167.68
  -4  -8   1 3192.08  166.08
   3   8  -1  586.54   36.60
   3   8  -1  604.54   33.50
   3   8  -1  550.64   34.30
  -3  -8   1  607.74   33.30
  -3  -8   1  590.94   36.20
  -3  -8   1  532.25   34.70
   2   8  -1  127.79   15.10
   2   8  -1  169.88   16.40
   2   8  -1  138.39   13.50
  -2  -8   1  150.58   13.40
  -2  -8   1  159.38   15.00
  -2  -8   1  156.98   14.80
   1   8  -1 1552.84   83.69
   1   8  -1 1494.25   82.59
   1   8  -1 1527.55   84.59
  -1  -8   1 1532.75   82.49
  -1  -8   1 1506.15   83.89
  -1  -8   1 1615.14   84.19
   0   8  -1   75.49   11.30
   0  -8   1   94.29   11.10
  -1   8  -1  132.19   14.40
  -1   8  -1  172.38   18.10
  -1   8  -1   96.69   12.70
   1  -8   1  148.19   16.60
   1  -8   1  104.79   12.30
   1  -8   1  117.09   14.70
  -2   8  -1  623.34   37.70
  -2   8  -1  615.24   35.80
  -2   8  -1  591.04   36.30
   2  -8   1  606.84   36.40
   2  -8   1  577.64   34.60
   2  -8   1  560.84   35.30
  -3   8  -1   -6.10    7.70
  -3   8  -1   -8.50    9.90
  -3   8  -1   11.50    7.80
   3  -8   1    0.50    6.40
   3  -8   1   15.10    7.00
  -4   8  -1  841.42   44.10
  -4   8  -1  664.33   43.30
   4  -8   1  749.92   42.80
  -5   8  -1    8.80    7.90
  -5   8  -1    9.60    8.90
   5  -8   1   -3.40    7.60
   5  -8   1   24.20   12.00
   5  -8   1    6.60    7.80
  -6   8  -1  754.72   47.50
   6  -8   1  724.33   43.50
   6  -8   1  774.12   47.00
   6  -8   1  760.42   43.50
  -7   8  -1  230.38   25.50
  -7   8  -1  178.28   19.80
   7  -8   1  201.88   17.90
   7  -8   1  166.88   18.20
   7  -8   1  217.08   20.60
  -8   8  -1   45.80   15.90
  -8   8  -1   58.29   12.70
   8  -8   1   85.49   13.90
   8  -8   1   66.89   11.50
   8  -8   1   46.50   10.70
  -9   8  -1  601.44   41.60
  -9   8  -1  545.25   37.00
   9  -8   1  651.33   36.50
   9  -8   1  480.45   35.10
   9  -8   1  585.84   37.80
 -10   8  -1    9.10   16.00
 -10   8  -1   19.90   12.30
 -11   8  -1    3.10   12.40
 -11   8  -1    5.60   17.50
 -17  -7   1   11.20   11.30
 -16  -7   1   37.30   11.10
 -15  -7   1   80.49   13.30
 -15  -7   1  101.89   13.80
 -14  -7   1   12.20    9.80
 -14  -7   1   17.90   10.00
 -13  -7   1  357.96   27.20
 -13  -7   1  375.76   25.40
 -13  -7   1  350.96   23.10
 -12  -7   1  229.58   21.30
 -12  -7   1  185.78   17.60
 -12  -7   1  188.88   15.70
  11   7  -1   95.49   13.90
  11   7  -1  112.79   11.30
 -11  -7   1  104.29   13.60
 -11  -7   1   97.69   11.10
 -11  -7   1  115.19   10.60
  10   7  -1  900.21   52.89
  10   7  -1  860.41   49.50
 -10  -7   1  912.41   52.29
 -10  -7   1  904.71   49.70
   9   7  -1   35.20   10.00
   9   7  -1   28.30    6.60
  -9  -7   1   18.30    6.60
  -9  -7   1   41.70    9.10
   8   7  -1  707.33   41.50
   8   7  -1  644.24   38.00
  -8  -7   1  684.63   38.10
  -8  -7   1  694.43   41.30
   7   7  -1  448.46   30.00
   7   7  -1  457.75   26.50
  -7  -7   1  444.56   25.60
  -7  -7   1  430.86   25.70
   6   7  -1   -4.60    7.70
   6   7  -1    5.60    6.00
  -6  -7   1   10.20    8.30
  -6  -7   1    4.00    6.30
  -6  -7   1    3.40    5.10
   5   7  -1 1816.62   95.89
   5   7  -1 1635.24   93.49
  -5  -7   1 1630.54   93.09
  -5  -7   1 1854.91   95.69
  -5  -7   1 1862.41   93.99
   4   7  -1  733.03   40.40
   4   7  -1  775.62   43.40
   4   7  -1  695.83   40.60
   4   7  -1  694.23   40.50
  -4  -7   1  704.53   40.20
  -4  -7   1  722.13   41.20
  -4  -7   1  797.22   43.20
   3   7  -1  741.93   43.50
   3   7  -1  797.42   41.20
   3   7  -1  680.43   41.60
  -3  -7   1  772.82   43.50
  -3  -7   1  680.83   42.10
  -3  -7   1  766.12   41.10
   2   7  -1    0.50    7.50
   2   7  -1    7.30    6.40
   2   7  -1    4.60    7.30
  -2  -7   1    3.00    6.70
  -2  -7   1    4.30    5.70
  -2  -7   1   -6.00    7.10
   1   7  -1 1391.66   80.19
   1   7  -1 1450.45   79.49
   1   7  -1 1523.65   78.69
  -1  -7   1 1508.85   80.09
  -1  -7   1 1541.95   78.59
  -1  -7   1 1381.36   79.59
   0   7  -1  987.00   56.79
   0   7  -1  980.20   56.49
   0   7  -1 1046.10   55.69
   0  -7   1  986.90   55.09
   0  -7   1  938.21   56.69
   0  -7   1 1137.19   56.59
  -1   7  -1  501.25   30.20
  -1   7  -1  474.55   29.90
  -1   7  -1  432.46   28.20
   1  -7   1  520.55   29.50
   1  -7   1  434.76   27.70
   1  -7   1  490.25   30.40
  -2   7  -1  229.68   17.40
  -2   7  -1  220.78   18.20
   2  -7   1  274.87   18.20
   2  -7   1  200.48   16.40
  -3   7  -1  691.93   36.60
  -3   7  -1  522.95   34.00
  -3   7  -1  560.54   33.80
   3  -7   1  604.74   33.50
   3  -7   1  508.05   32.80
  -4   7  -1  722.83   41.70
  -4   7  -1  668.73   39.00
  -4   7  -1  666.73   38.50
   4  -7   1  634.24   38.10
   4  -7   1  656.83   38.00
  -5   7  -1   31.90   11.80
  -5   7  -1    3.60    8.00
  -5   7  -1    6.20    6.70
   5  -7   1    7.60    6.80
   5  -7   1   31.40   11.00
  -6   7  -1  282.07   23.70
  -6   7  -1  182.48   19.00
   6  -7   1  196.28   17.00
   6  -7   1  265.27   22.30
   6  -7   1  220.28   18.20
  -7   7  -1   34.00   12.90
  -7   7  -1   20.10    9.70
   7  -7   1   32.10   11.90
   7  -7   1   23.30    8.60
   7  -7   1   25.50    7.90
  -8   7  -1  558.44   38.20
  -8   7  -1  718.63   42.70
   8  -7   1  590.94   39.00
   8  -7   1  641.54   37.00
   8  -7   1  603.94   36.90
  -9   7  -1    3.70    9.90
  -9   7  -1   19.20   14.20
   9  -7   1   -6.00    8.20
   9  -7   1   30.50   11.00
   9  -7   1   37.00   10.00
 -10   7  -1  256.97   23.90
 -10   7  -1  252.57   28.50
 -11   7  -1    0.90   17.40
 -11   7  -1   13.00   12.10
 -11   7  -1   -2.60   11.50
 -12   7  -1   11.80   11.40
 -12   7  -1    4.70   18.00
 -17  -6   1    8.90   11.30
 -16  -6   1   11.00   10.80
 -15  -6   1   45.00   10.30
 -15  -6   1   36.40   11.10
 -14  -6   1  156.78   15.90
 -14  -6   1  177.78   16.70
 -13  -6   1  103.69   12.70
 -13  -6   1   91.69   13.00
 -12  -6   1  220.08   15.90
 -12  -6   1  218.48   20.50
 -12  -6   1  224.48   18.70
 -11  -6   1   50.89   10.40
 -11  -6   1   46.70    8.80
 -11  -6   1   49.10    7.30
  10   6  -1   54.79    8.10
  10   6  -1   43.10   10.50
 -10  -6   1   61.39   10.60
 -10  -6   1   48.60    8.60
   9   6  -1   35.90    6.60
   9   6  -1   48.50   10.10
  -9  -6   1   31.50    8.50
  -9  -6   1   37.60    7.30
   8   6  -1  164.28   16.00
   8   6  -1  121.29   11.50
  -8  -6   1  105.79   11.10
   7   6  -1  109.29   11.00
   7   6  -1  123.39   14.80
  -7  -6   1  117.19   10.50
   6   6  -1 2376.96  125.99
   6   6  -1 2512.85  127.99
  -6  -6   1 2211.68  125.59
  -6  -6   1 2448.75  127.59
   5   6  -1  978.90   53.59
   5   6  -1  850.61   51.19
  -5  -6   1  936.81   51.39
  -5  -6   1 1068.79   53.69
  -5  -6   1  909.11   51.49
   4   6  -1  280.97   20.40
   4   6  -1  354.66   20.40
   4   6  -1  359.06   23.50
   4   6  -1  360.56   20.30
  -4  -6   1  347.17   23.40
  -4  -6   1  305.07   20.10
  -4  -6   1  382.76   21.60
   3   6  -1 2457.75  133.79
   3   6  -1 2593.34  135.29
   3   6  -1 2510.05  133.49
  -3  -6   1 2633.54  135.19
  -3  -6   1 2539.25  134.19
  -3  -6   1 2497.65  133.59
   2   6  -1 1597.94   77.79
   2   6  -1 1381.36   78.59
   2   6  -1 1359.26   77.29
  -2  -6   1 1515.65   76.99
  -2  -6   1 1408.36   77.79
  -2  -6   1 1398.86   78.49
   1   6  -1  909.51   46.00
   1   6  -1  790.92   46.40
   1   6  -1  790.42   47.50
  -1  -6   1  915.61   45.90
  -1  -6   1  855.61   47.50
  -1  -6   1  757.82   46.90
   0   6  -1  135.59   12.10
   0   6  -1  141.39   13.70
   0   6  -1  122.99   14.70
   0  -6   1  129.19   13.80
   0  -6   1  137.99   11.40
   0  -6   1  124.69   12.10
  -1   6  -1  709.13   38.60
  -1   6  -1  654.73   38.40
  -1   6  -1  635.44   37.40
   1  -6   1  637.34   36.90
   1  -6   1  628.14   39.00
   1  -6   1  714.13   38.10
  -2   6  -1  263.37   20.10
  -2   6  -1  301.77   19.40
  -2   6  -1  247.08   18.40
   2  -6   1  246.08   17.60
   2  -6   1  288.67   20.70
  -3   6  -1   20.60    6.60
  -3   6  -1   18.70    6.40
   3  -6   1   14.70    5.50
  -4   6  -1  103.79   11.70
  -4   6  -1  134.29   13.70
  -4   6  -1  105.89   12.80
   4  -6   1  104.89   11.30
   4  -6   1  125.19   12.50
  -5   6  -1    5.60    7.30
  -5   6  -1   22.20   10.50
   5  -6   1    5.10    6.10
   5  -6   1   22.70    9.10
  -6   6  -1   24.10   10.80
  -6   6  -1    8.00    7.90
   6  -6   1   20.30    6.90
   6  -6   1   21.90    9.70
   6  -6   1   12.30    6.40
  -7   6  -1   42.80    9.50
  -7   6  -1   55.19   12.20
   7  -6   1   51.79   11.60
   7  -6   1   37.80    8.30
   7  -6   1   26.20    7.40
  -8   6  -1   69.29   12.00
  -8   6  -1   82.79   20.50
   8  -6   1   69.69    9.70
   8  -6   1   81.49   12.10
   8  -6   1   98.09   10.80
  -9   6  -1  294.97   23.70
  -9   6  -1  293.97   27.40
 -10   6  -1   75.09   13.50
 -10   6  -1   53.39   15.50
 -11   6  -1   -1.40   14.50
 -11   6  -1   18.10   12.50
 -12   6  -1  366.06   34.40
 -12   6  -1  395.16   33.00
 -12   6  -1  382.86   31.40
 -17  -5   1   73.99   14.90
 -16  -5   1  102.29   14.70
 -15  -5   1   34.30   11.40
 -14  -5   1   10.60   10.00
 -13  -5   1  431.96   28.40
 -13  -5   1  450.25   29.70
 -12  -5   1   25.70    9.10
 -12  -5   1   37.60    9.30
 -11  -5   1  150.78   15.30
 -11  -5   1  166.18   12.50
 -11  -5   1  134.89   16.40
  10   5  -1   86.39   10.90
 -10  -5   1   81.39   10.10
 -10  -5   1   92.69   11.30
 -10  -5   1   85.89    9.30
   9   5  -1   60.89    9.90
   9   5  -1   71.99    8.00
  -9  -5   1   50.39    6.50
  -9  -5   1   59.29    9.40
  -9  -5   1   63.89    8.30
   8   5  -1  205.18   15.00
   8   5  -1  225.08   18.20
  -8  -5   1  205.28   15.40
  -8  -5   1  249.18   18.40
   7   5  -1    6.80    4.80
   7   5  -1    8.90    7.10
  -7  -5   1    0.40    6.60
  -7  -5   1    2.80    5.00
   6   5  -1  297.87   21.20
   6   5  -1  291.67   18.30
  -6  -5   1  288.37   18.10
   5   5  -1 3203.28  163.48
   5   5  -1 3083.69  164.78
  -5  -5   1 3142.29  164.68
  -5  -5   1 3021.90  163.28
   4   5  -1 3624.44  210.78
   4   5  -1 4323.47  212.38
  -4  -5   1 4050.19  210.88
  -4  -5   1 4413.06  212.28
  -4  -5   1 3744.43  210.58
   3   5  -1  473.45   28.00
   3   5  -1  427.76   25.60
   3   5  -1  403.96   25.70
   3   5  -1  497.75   25.80
  -3  -5   1  463.65   27.90
  -3  -5   1  494.55   26.40
  -3  -5   1  443.86   26.10
   2   5  -1 1023.40   58.79
   2   5  -1 1117.29   57.29
  -2  -5   1 1079.29   57.29
  -2  -5   1 1032.20   57.89
  -2  -5   1 1108.89   59.59
   1   5  -1 1112.69   54.19
   1   5  -1 1026.60   55.59
   1   5  -1  971.60   54.69
  -1  -5   1 1004.80   56.39
  -1  -5   1  926.31   55.09
  -1  -5   1 1010.50   54.09
   0   5  -1 7205.88  377.06
   0   5  -1 7338.57  376.66
   0   5  -1 7188.58  376.06
   0  -5   1 7193.48  376.86
   0  -5   1 7096.49  376.66
  -1   5  -1   20.30    6.50
  -1   5  -1    9.80    6.90
  -1   5  -1   11.50    5.20
   1  -5   1    3.10    7.20
   1  -5   1   10.20    4.50
  -2   5  -1 1210.38   59.89
   2  -5   1  968.10   59.19
   2  -5   1 1133.19   59.79
   2  -5   1 1114.69   60.89
  -3   5  -1 1265.47   69.49
  -3   5  -1 1358.66   70.69
  -3   5  -1 1246.48   69.59
   3  -5   1 1290.47   69.19
   3  -5   1 1304.47   70.19
  -4   5  -1    5.80    4.90
  -4   5  -1   -5.90    7.20
  -4   5  -1    8.70    6.50
   4  -5   1   14.80    5.40
   4  -5   1    9.10    5.30
  -5   5  -1   77.59   11.10
  -5   5  -1   95.29   10.20
   5  -5   1   91.49    8.60
   5  -5   1  103.19   11.60
   5  -5   1   86.29    9.00
  -6   5  -1   42.00   10.80
  -6   5  -1   35.80    8.30
   6  -5   1   28.30    7.20
   6  -5   1   45.30    9.30
   6  -5   1   24.40    6.20
  -7   5  -1    5.10    7.80
  -7   5  -1   10.00   10.90
   7  -5   1    0.60    6.00
   7  -5   1   14.00    9.20
   7  -5   1    9.30    6.40
  -8   5  -1   20.90   11.10
  -8   5  -1    6.10    8.50
   8  -5   1   -7.70    6.20
  -9   5  -1    7.40    9.10
  -9   5  -1   22.40   13.00
 -10   5  -1  157.18   18.50
 -11   5  -1   66.19   13.00
 -11   5  -1   87.49   14.50
 -11   5  -1   74.89   16.00
 -12   5  -1  202.78   23.50
 -12   5  -1  210.68   25.20
 -12   5  -1  247.78   27.40
 -13   5  -1   34.70   13.80
 -13   5  -1    7.00   15.00
 -13   5  -1   14.10   13.30
 -16  -4   1   -8.90   11.00
 -15  -4   1   79.09   13.80
 -14  -4   1  611.94   38.50
 -13  -4   1   88.89   12.40
 -12  -4   1  195.68   17.90
 -11  -4   1  810.52   48.00
 -11  -4   1  900.81   48.60
 -10  -4   1    5.50    6.50
 -10  -4   1   15.10    7.50
   9   4  -1  120.99   13.90
  -9  -4   1  119.79   12.00
  -9  -4   1  124.49   14.00
  -9  -4   1  114.39    9.70
   8   4  -1    0.00    6.50
  -8  -4   1    2.60    4.00
  -8  -4   1   13.70    6.00
  -8  -4   1    7.70    5.20
   7   4  -1 1727.33   93.09
   7   4  -1 1774.52   94.19
  -7  -4   1 1670.33   93.19
  -7  -4   1 1845.52   94.19
   6   4  -1  195.38   13.60
   6   4  -1  198.58   16.40
  -6  -4   1  242.48   18.10
  -6  -4   1  197.78   14.00
   5   4  -1  305.57   17.70
   5   4  -1  289.57   19.70
  -5  -4   1  277.57   19.50
  -5  -4   1  303.57   18.40
   4   4  -1  109.99    8.70
   4   4  -1   80.09   10.80
  -4  -4   1   97.69   10.90
  -4  -4   1  110.69    8.10
   3   4  -1    8.30    3.30
   3   4  -1   14.00    3.60
   3   4  -1    9.00    5.20
  -3  -4   1    5.60    4.20
  -3  -4   1    5.30    5.10
  -3  -4   1   15.40    3.40
   2   4  -1  610.24   34.50
   2   4  -1  662.73   37.20
   2   4  -1  641.24   34.30
  -2  -4   1  667.33   35.60
  -2  -4   1  606.54   34.10
  -2  -4   1  614.44   34.70
   1   4  -1 6358.06  341.07
   1   4  -1 6370.16  341.57
  -1  -4   1 6841.02  341.67
  -1  -4   1 6558.34  341.17
   0   4  -1  567.64   31.50
   0   4  -1  595.74   30.10
   0   4  -1  521.85   30.90
   0  -4   1  538.95   30.90
   0  -4   1  578.84   30.00
   0  -4   1  473.05   30.90
  -1   4  -1  581.64   33.10
  -1   4  -1  603.34   34.10
  -1   4  -1  647.64   33.80
   1  -4   1  622.84   33.60
   1  -4   1  573.84   34.40
   1  -4   1  586.74   32.90
  -2   4  -1  773.92   39.50
  -2   4  -1  616.94   38.90
  -2   4  -1  831.12   40.40
   2  -4   1  615.34   38.70
   2  -4   1  751.82   39.10
  -3   4  -1  109.39   11.20
  -3   4  -1  122.09   10.60
  -3   4  -1  102.69   10.90
   3  -4   1   91.19    9.60
  -4   4  -1   65.79    7.90
  -4   4  -1   67.29    9.80
   4  -4   1   83.29    7.60
  -5   4  -1   34.90    6.50
  -5   4  -1   15.40    7.70
   5  -4   1   30.60    5.50
   5  -4   1   25.90    8.20
   5  -4   1   23.10    5.50
  -6   4  -1 1485.35   78.69
  -6   4  -1 1394.46   79.19
   6  -4   1 1423.36   77.79
   6  -4   1 1509.95   79.09
   6  -4   1 1484.75   77.99
  -7   4  -1  210.68   20.10
  -7   4  -1  194.68   16.60
   7  -4   1  169.68   14.30
   7  -4   1  175.98   14.30
   7  -4   1  213.18   16.70
  -9   4  -1   55.19   12.50
  -9   4  -1   62.79   10.60
 -10   4  -1   18.70   12.20
 -10   4  -1    7.00    8.90
 -11   4  -1  422.56   37.40
 -11   4  -1  620.54   37.60
 -11   4  -1  573.34   37.20
 -12   4  -1    9.10   13.80
 -12   4  -1    3.60   10.60
 -12   4  -1   -0.60   10.40
 -13   4  -1    0.30   13.30
 -13   4  -1    8.60   12.20
 -13   4  -1   16.00   12.30
 -14   4  -1    2.70   13.30
 -14   4  -1    5.50   15.00
 -14   4  -1    0.60   12.90
 -16  -3   1  176.58   19.50
 -15  -3   1   16.60   11.20
 -14  -3   1   57.99   12.40
 -12  -3   1  547.25   33.90
 -11  -3   1  140.29   14.70
 -10  -3   1  117.89   12.80
  -9  -3   1 1532.55   85.89
  -9  -3   1 1684.73   86.29
   8   3  -1    1.90    5.40
  -8  -3   1    2.80    4.90
  -8  -3   1   -2.10    5.60
   7   3  -1  148.09   13.80
   7   3  -1  164.68   12.40
  -7  -3   1  161.28   10.80
  -7  -3   1  141.19   13.10
  -7  -3   1  165.98   12.20
   6   3  -1  261.57   19.40
   6   3  -1  258.27   16.00
  -6  -3   1  250.97   17.40
  -6  -3   1  238.68   15.90
   5   3  -1    6.20    3.60
   5   3  -1    1.60    4.70
  -5  -3   1    9.00    4.80
  -5  -3   1    2.50    3.70
   4   3  -1    3.30    4.10
   4   3  -1    4.20    3.20
  -4  -3   1    5.80    3.20
  -4  -3   1    8.80    4.40
   3   3  -1    9.50    3.50
   3   3  -1    9.50    4.40
  -3  -3   1    7.80    4.00
  -3  -3   1   11.80    3.20
   2   3  -1   64.69    6.80
   2   3  -1   65.19    8.10
   2   3  -1   63.59    6.00
   2   3  -1   57.49    6.20
  -2  -3   1   68.59    6.50
  -2  -3   1   67.99    5.90
  -2  -3   1   69.69    5.80
   1   3  -1   40.80    4.90
   1   3  -1   41.20    5.40
   1   3  -1   54.59    4.70
  -1  -3   1   43.50    5.60
  -1  -3   1   51.89    5.30
  -1  -3   1   48.40    5.40
   0   3  -1  310.07   19.20
   0   3  -1  329.07   18.40
   0   3  -1  317.47   19.30
   0  -3   1  294.97   19.30
   0  -3   1  323.67   19.10
   0  -3   1  377.26   18.50
  -1   3  -1  217.38   13.10
  -1   3  -1  243.48   13.90
  -1   3  -1  190.58   14.40
   1  -3   1  224.58   13.00
   1  -3   1  167.78   14.50
   1  -3   1  231.18   13.60
  -2   3  -1  204.98   17.60
  -2   3  -1  187.28   13.40
  -2   3  -1  221.78   13.50
   2  -3   1  241.08   14.70
  -3   3  -1  100.89    8.50
  -3   3  -1   93.99    9.30
  -3   3  -1   98.79    8.10
   3  -3   1   80.99    7.80
   3  -3   1  104.79    8.10
  -4   3  -1 2649.43  137.89
  -4   3  -1 2681.53  138.59
   4  -3   1 2643.64  137.69
   4  -3   1 2507.95  137.39
  -5   3  -1 1788.02   98.89
  -5   3  -1 1881.41   98.19
   5  -3   1 1901.41   97.69
   5  -3   1 1855.01   97.49
   5  -3   1 1817.52   98.49
  -6   3  -1  710.03   42.80
  -6   3  -1  771.62   43.70
   6  -3   1  835.02   43.30
  -7   3  -1  155.68   14.60
  -7   3  -1  159.78   16.70
   7  -3   1  158.68   12.30
  -8   3  -1 3154.58  166.98
  -8   3  -1 3166.18  167.78
  -9   3  -1  305.27   23.40
  -9   3  -1  285.57   21.70
 -10   3  -1  196.98   20.90
 -10   3  -1  178.38   19.10
 -11   3  -1  328.57   25.40
 -11   3  -1  336.27   27.00
 -11   3  -1  330.27   26.70
 -12   3  -1   26.00   11.90
 -12   3  -1   28.10   13.30
 -12   3  -1   44.10   12.00
 -13   3  -1   73.69   12.90
 -13   3  -1   87.49   15.70
 -13   3  -1   56.09   14.70
 -14   3  -1   -1.40   11.10
 -14   3  -1   28.80   12.10
 -14   3  -1    5.30   13.40
 -16  -2   1   26.60   12.40
 -15  -2   1   20.00   10.50
 -14  -2   1   75.59   13.10
 -13  -2   1   21.60   10.20
 -12  -2   1  147.39   16.90
 -11  -2   1   36.10    9.00
 -10  -2   1  906.11   50.89
  -9  -2   1   53.29    8.30
  -8  -2   1  488.15   28.60
  -7  -2   1   61.99    7.40
   6   2  -1   33.10    5.50
  -6  -2   1   30.80    5.50
  -6  -2   1   26.90    5.50
   5   2  -1  977.60   51.79
   5   2  -1  921.81   51.99
  -5  -2   1  966.90   51.99
  -5  -2   1  995.20   51.79
   4   2  -1   51.89    6.10
   4   2  -1   60.19    5.70
  -4  -2   1   57.69    5.80
  -4  -2   1   51.59    6.00
   3   2  -1 1138.99   52.69
   3   2  -1  892.71   53.09
  -3  -2   1  909.31   52.99
  -3  -2   1 1033.10   52.69
   2   2  -1 1988.90   99.09
   2   2  -1 1843.52   99.49
  -2  -2   1 1714.63   99.39
  -2  -2   1 2023.60   98.99
  -2  -2   1 1876.21   98.79
   1   2  -1 1270.37   67.09
   1   2  -1 1258.57   67.29
   1   2  -1 1337.47   67.69
  -1  -2   1 1225.18   67.19
  -1  -2   1 1250.47   67.09
  -1  -2   1 1338.47   67.69
   0   2  -1  590.24   32.40
   0   2  -1  573.64   32.20
   0   2  -1  635.14   31.90
   0  -2   1  566.04   32.20
   0  -2   1  587.34   32.30
   0  -2   1  643.64   31.90
  -1   2  -1   73.79    6.20
  -1   2  -1   63.09    5.90
  -1   2  -1   50.59    5.40
   1  -2   1   46.00    5.20
   1  -2   1   79.89    6.10
   1  -2   1   60.49    5.80
  -2   2  -1  298.47   15.80
  -2   2  -1  243.78   17.10
  -2   2  -1  254.07   15.70
   2  -2   1  297.97   15.70
   2  -2   1  281.77   15.70
  -3   2  -1 3535.25  192.68
  -3   2  -1 3723.13  192.28
   3  -2   1 3777.22  192.18
   3  -2   1 3676.13  192.08
  -4   2  -1  185.88   12.90
  -4   2  -1  216.08   19.20
  -5   2  -1   14.20    6.50
   5  -2   1   13.30    4.10
  -6   2  -1 3717.23  198.68
  -6   2  -1 3805.92  198.08
   6  -2   1 3810.22  197.68
  -7   2  -1  254.07   18.50
  -7   2  -1  246.68   16.80
  -9   2  -1   26.30    8.70
 -10   2  -1  780.92   44.60
 -10   2  -1  788.62   46.60
 -10   2  -1  788.92   46.30
 -11   2  -1  363.16   25.50
 -11   2  -1  353.16   27.10
 -11   2  -1  390.56   27.50
 -12   2  -1  100.29   13.00
 -12   2  -1   44.70   12.40
 -13   2  -1   41.70   13.10
 -13   2  -1   28.00   11.10
 -13   2  -1   34.10   11.70
 -14   2  -1   96.39   14.80
 -14   2  -1   54.69   14.60
 -14   2  -1   95.19   16.70
 -15   2  -1   17.50   12.50
 -15   2  -1   -2.80   13.90
 -15   2  -1   19.70   11.10
 -16  -1   1   15.30   12.70
 -15  -1   1   63.69   13.30
 -14  -1   1    3.10   10.40
 -14  -1   1   -3.60    9.00
 -13  -1   1  127.39   15.60
 -13  -1   1  120.39   14.20
 -12  -1   1  121.39   14.30
 -11  -1   1   12.30    8.30
 -10  -1   1   65.79   10.30
  -9  -1   1  170.18   15.00
  -8  -1   1  696.43   39.50
  -7  -1   1    2.60    4.70
  -6  -1   1  283.97   17.70
  -5  -1   1   23.10    4.40
   4   1  -1 6584.14  343.67
   3   1  -1  920.21   50.19
   3   1  -1  975.40   50.29
  -3  -1   1 1010.10   50.29
  -3  -1   1  884.21   50.09
   2   1  -1    1.30    2.40
   2   1  -1    2.60    1.90
  -2  -1   1    2.80    2.10
  -2  -1   1    3.00    2.30
  -1   1  -1  486.75   28.60
  -1   1  -1  568.04   28.60
   1  -1   1  530.35   28.90
   1  -1   1  522.35   28.60
   1  -1   1  599.44   28.60
  -2   1  -1   22.70    3.00
  -2   1  -1   17.90    4.00
   2  -1   1   20.20    4.00
   2  -1   1   26.10    2.70
   2  -1   1   21.00    2.50
  -3   1  -1    9.90    3.90
  -4   1  -1   43.70    4.80
  -4   1  -1   71.39    6.30
   4  -1   1   56.29    5.60
  -5   1  -1  501.15   27.60
  -6   1  -1   -6.50    5.80
  -6   1  -1   -0.70    4.30
   6  -1   1    9.00    3.40
  -7   1  -1   11.80   19.30
  -8   1  -1  131.89   11.20
  -8   1  -1  130.39   13.10
  -8   1  -1  124.29   14.20
  -9   1  -1  169.28   17.00
  -9   1  -1  205.48   15.20
  -9   1  -1  241.88   17.70
 -10   1  -1  181.38   14.80
 -10   1  -1  185.68   17.50
 -10   1  -1  136.89   16.70
 -11   1  -1  238.58   20.50
 -11   1  -1  225.78   17.50
 -11   1  -1  198.38   19.80
 -12   1  -1  418.06   28.40
 -12   1  -1  470.45   31.20
 -12   1  -1  457.75   30.50
 -13   1  -1   33.40   11.50
 -13   1  -1   34.00   12.40
 -13   1  -1   27.10    9.50
 -14   1  -1  375.16   30.80
 -14   1  -1  409.06   29.00
 -14   1  -1  382.16   31.30
 -15   1  -1   52.69   16.20
 -15   1  -1    8.70   13.00
 -15   1  -1   18.60   12.20
 -15   0   1   59.59   13.20
 -15   0   1   27.10   12.70
 -15   0   1   35.40   10.70
 -14   0   1   53.49   10.70
 -14   0   1   65.49   13.90
 -14   0   1   70.19   13.70
 -13   0   1   -8.20   10.60
 -13   0   1   -0.20   10.70
 -13   0   1    0.30    8.00
 -12   0   1   46.40   11.10
 -12   0   1   33.20   10.50
 -12   0   1   37.40    9.50
 -11   0   1  235.98   18.00
 -11   0   1  262.27   23.30
 -11   0   1  264.27   19.70
 -10   0   1   80.89   10.70
 -10   0   1   83.39   11.60
 -10   0   1   67.89    8.80
  -9   0   1  131.09   13.90
  -9   0   1  146.49   12.20
  -9   0   1  149.69   13.90
  -8   0   1  344.47   22.40
  -8   0   1  361.36   21.50
  -8   0   1  376.16   23.20
  -7   0   1  145.49   12.60
  -7   0   1  165.08   12.90
  -7   0   1  151.88   12.60
  -6   0   1  374.76   21.00
  -6   0   1  320.97   21.10
  -6   0   1  342.87   19.90
  -5   0   1 1627.74   89.39
  -5   0   1 1673.13   89.99
  -5   0   1 1780.42   89.29
  -4   0   1   22.20    3.80
  -3   0   1  185.98   11.80
  -3   0   1  212.18   11.40
  -3   0   1  188.68   12.00
  -2   0   1  565.34   31.00
  -2   0   1  567.74   31.20
  -2   0   1  617.24   31.00
  -1   0   1   31.30    8.80
  -1   0   1   13.90    8.90
  -2   0  -1 2007.10  107.39
   2   0   1 2108.09  107.39
  -3   0  -1   63.79    5.00
   3   0   1   69.69    5.00
  -4   0  -1 2229.98  115.99
   4   0   1 2204.68  115.99
  -5   0  -1 2924.81  152.78
  -6   0  -1   22.70   19.30
  -6   0  -1   16.80   21.10
  -6   0  -1   26.30    9.60
   6   0   1    1.20   11.80
   6   0   1   20.10   11.30
   6   0   1   13.00   14.70
  -7   0  -1    1.70    5.00
  -8   0  -1   13.10    6.10
  -9   0  -1  556.54   33.10
 -10   0  -1  346.57   23.70
 -11   0  -1  336.37   23.40
 -11   0  -1  306.57   20.60
 -12   0  -1    8.20    9.10
 -13   0  -1  115.49   12.70
 -13   0  -1  123.29   14.50
 -13   0  -1   99.09   14.50
 -14   0  -1   50.59   12.40
 -14   0  -1   56.79   10.70
 -14   0  -1   36.20   11.90
 -15   0  -1  -11.30   13.70
 -15   0  -1   13.00   12.00
 -15   0  -1   -5.90   11.60
 -16   0  -1  233.28   24.40
 -16   0  -1  215.58   24.30
 -15   1   1   18.70   13.20
 -15   1   1   42.30   13.30
 -15   1   1   43.30   12.60
 -14   1   1   23.00   11.80
 -14   1   1  -15.00    9.10
 -14   1   1   -7.10   11.90
 -13   1   1   61.69   11.30
 -13   1   1   71.39   14.40
 -13   1   1   50.59   12.90
 -12   1   1  392.36   27.70
 -12   1   1  380.76   27.90
 -12   1   1  355.16   25.10
 -11   1   1   44.30   10.60
 -11   1   1   36.10    8.60
 -11   1   1   27.20   10.00
 -10   1   1   39.20   11.30
 -10   1   1   38.90   10.30
 -10   1   1   36.60    8.50
  -9   1   1  575.44   35.60
  -9   1   1  563.54   34.00
  -9   1   1  629.84   35.30
  -8   1   1  250.87   18.20
  -8   1   1  244.18   16.60
  -8   1   1  254.57   18.60
  -7   1   1  537.35   29.80
  -7   1   1  471.25   31.00
  -7   1   1  565.14   30.90
  -6   1   1    5.00    4.70
  -6   1   1   -3.00    4.70
  -6   1   1    0.60    5.70
  -5   1   1  329.17   21.10
  -5   1   1  326.67   19.20
   4  -1  -1 2178.68  113.49
  -4   1   1 2173.48  113.69
  -4   1   1 2123.69  113.29
   3  -1  -1 7400.46  365.76
   3  -1  -1 6847.62  365.86
  -3   1   1 6802.12  365.96
   2  -1  -1  152.88   11.40
   2  -1  -1  200.88   10.80
  -2   1   1  200.88   10.80
  -2   1   1  185.38   11.60
   1  -1  -1  878.61   44.30
   1  -1  -1  786.52   44.50
  -1   1   1  816.12   44.50
  -1   1   1  887.91   44.40
  -2  -1  -1  422.56   26.10
  -2  -1  -1  550.14   25.80
  -3  -1  -1   58.49    4.50
  -3  -1  -1   47.10    4.50
  -3  -1  -1   54.39    4.90
  -4  -1  -1 1559.44   90.09
  -4  -1  -1 1766.42   89.89
  -4  -1  -1 1872.41   90.19
   4   1   1 1661.53   89.79
  -5  -1  -1 1320.07   72.89
  -5  -1  -1 1430.76   72.39
  -6  -1  -1  733.63   39.20
  -6  -1  -1  696.23   38.30
  -7  -1  -1   87.19    9.30
  -8  -1  -1   91.79   10.20
  -9  -1  -1   45.90    7.80
 -10  -1  -1   61.89    9.30
 -11  -1  -1  653.43   38.80
 -12  -1  -1  108.19   13.10
 -13  -1  -1    9.60    9.60
 -14  -1  -1   -1.30    9.90
 -15  -1  -1    1.30   10.00
 -16  -1  -1   -2.30   11.20
 -15   2   1    1.70   13.30
 -14   2   1  140.19   18.20
 -14   2   1  146.49   17.50
 -14   2   1  148.29   21.50
 -13   2   1   28.80   12.00
 -13   2   1   18.00   11.10
 -13   2   1   28.10   13.10
 -12   2   1   25.10    9.90
 -12   2   1    8.30   10.90
 -12   2   1    9.60   11.50
 -11   2   1  164.48   17.10
 -11   2   1  178.48   19.60
 -11   2   1  171.78   19.80
 -10   2   1  492.25   32.50
 -10   2   1  491.15   30.40
 -10   2   1  504.15   32.30
  -9   2   1  452.45   27.20
  -9   2   1  465.95   28.80
  -9   2   1  392.36   28.60
  -8   2   1  224.88   18.80
  -8   2   1  220.28   16.60
  -8   2   1  236.28   18.40
  -7   2   1 1079.09   60.09
  -7   2   1 1196.88   61.69
  -7   2   1 1069.09   60.89
  -6   2   1  106.69    9.90
  -6   2   1  105.89   12.80
   5  -2  -1  288.67   18.20
  -5   2   1  280.07   18.80
  -5   2   1  266.77   17.20
   4  -2  -1  593.64   32.40
   4  -2  -1  583.94   32.00
  -4   2   1  542.75   32.50
  -4   2   1  579.64   31.60
   3  -2  -1   12.40    3.30
   3  -2  -1   21.90    5.00
  -3   2   1   15.00    3.60
  -3   2   1   15.20    5.10
   2  -2  -1   11.00    3.00
   2  -2  -1   14.90    4.30
  -2   2   1   10.70    3.10
  -2   2   1   19.30    4.60
   1  -2  -1 1621.14   87.09
   1  -2  -1 1739.33   86.79
   1  -2  -1 1632.54   86.79
  -1   2   1 1555.24   87.09
  -1   2   1 1688.33   86.79
  -1   2   1 1686.43   86.89
   0  -2  -1   75.69    6.10
   0  -2  -1   72.89    5.30
   0  -2  -1   63.19    6.10
   0   2   1   71.99    5.80
   0   2   1   82.79    5.30
   0   2   1   64.19    6.20
  -1  -2  -1   19.80    3.00
  -2  -2  -1 2336.67  124.39
   2   2   1 2403.46  124.39
  -3  -2  -1   98.59    8.10
  -3  -2  -1   90.79    6.30
   3   2   1   98.39    6.10
   3   2   1   99.69    8.20
  -4  -2  -1 1542.05   76.39
  -4  -2  -1 1410.46   76.29
  -4  -2  -1 1355.56   76.89
   4   2   1 1358.36   76.29
   4   2   1 1596.04   77.09
  -5  -2  -1  440.26   24.00
  -5  -2  -1  435.76   23.10
  -5  -2  -1  385.76   23.10
  -6  -2  -1  321.77   19.80
  -6  -2  -1  310.97   18.80
  -6  -2  -1  329.67   18.40
  -7  -2  -1    4.10    3.90
  -7  -2  -1    3.40    4.60
  -7  -2  -1    3.10    5.20
  -8  -2  -1 2384.16  127.89
  -8  -2  -1 2453.55  127.09
  -9  -2  -1  122.99   11.30
 -10  -2  -1 1214.58   66.39
 -11  -2  -1  124.89   12.60
 -12  -2  -1  129.19   13.70
 -14  -2  -1   92.99   13.60
 -15  -2  -1  293.27   24.60
 -16  -2  -1   52.09   13.30
 -14   3   1    7.80   14.80
 -14   3   1   14.70   13.40
 -14   3   1   -3.70   12.60
 -13   3   1   14.70   11.20
 -13   3   1   22.20   13.10
 -13   3   1    0.40   13.90
 -12   3   1  322.67   26.80
 -12   3   1  276.27   25.70
 -12   3   1  311.97   25.60
 -11   3   1   97.89   13.20
 -11   3   1   67.29   17.30
 -11   3   1   75.39   14.30
 -10   3   1   12.80   10.30
  -9   3   1  420.56   29.50
  -9   3   1  466.35   29.70
  -9   3   1  425.56   27.80
  -8   3   1  520.25   32.50
  -8   3   1  510.55   31.10
  -8   3   1  527.75   32.40
   6  -3  -1  242.68   16.90
  -6   3   1  306.17   20.00
  -6   3   1  268.57   17.90
   5  -3  -1   35.60    6.00
   5  -3  -1   57.59   12.60
  -5   3   1   57.99    7.00
  -5   3   1   54.49    8.20
   4  -3  -1  419.06   24.20
   4  -3  -1  408.86   26.70
  -4   3   1  428.46   26.10
  -4   3   1  445.86   24.80
   3  -3  -1   -0.10    5.40
   3  -3  -1    7.20    3.80
  -3   3   1    5.10    5.90
  -3   3   1    9.90    4.90
   2  -3  -1   78.39    7.30
   2  -3  -1   92.49    9.20
   1  -3  -1   -1.50    4.20
   1  -3  -1    0.00    3.00
   1  -3  -1    2.20    3.70
  -1   3   1   -1.50    4.40
  -1   3   1    3.00    3.40
  -1   3   1    2.70    3.30
   0  -3  -1   17.30    3.20
   0  -3  -1    9.50    4.00
   0  -3  -1   15.20    3.80
   0   3   1   14.00    3.90
   0   3   1    7.80    3.80
   0   3   1   13.70    3.40
  -1  -3  -1    1.30    3.40
  -1  -3  -1    0.00    2.50
  -1  -3  -1   -2.90    3.50
   1   3   1    1.00    2.60
   1   3   1   -1.70    3.10
   1   3   1   -0.60    3.00
  -2  -3  -1  260.97   13.70
  -2  -3  -1  262.07   14.90
  -2  -3  -1  201.98   13.20
   2   3   1  201.28   13.20
   2   3   1  254.17   13.40
  -3  -3  -1   17.60    4.40
   3   3   1   26.40    4.90
   3   3   1   24.60    3.10
  -4  -3  -1    4.70    4.40
  -4  -3  -1    8.20    2.80
   4   3   1    6.60    4.50
   4   3   1    6.50    2.60
  -5  -3  -1  571.14   30.40
  -5  -3  -1  535.65   31.60
   5   3   1  571.44   31.80
   5   3   1  566.84   30.30
  -6  -3  -1 2906.61  175.48
  -6  -3  -1 3213.58  174.98
  -6  -3  -1 3402.66  174.18
   6   3   1 3785.02  176.38
  -7  -3  -1   71.49    7.60
  -7  -3  -1   59.19    7.70
  -7  -3  -1   63.09    6.90
  -8  -3  -1 1367.06   72.79
  -8  -3  -1 1394.56   73.39
  -8  -3  -1 1352.96   73.89
  -9  -3  -1   13.40    4.40
  -9  -3  -1    1.90    5.30
  -9  -3  -1    0.90    6.20
 -10  -3  -1 1506.05   76.69
 -10  -3  -1 1331.67   76.59
 -11  -3  -1   17.50    7.50
 -12  -3  -1 1166.48   64.59
 -13  -3  -1  357.36   25.30
 -14  -3  -1   17.40    9.40
 -15  -3  -1  162.28   17.30
 -16  -3  -1   34.90   11.90
 -13   4   1    2.80   12.20
 -13   4   1   25.20   14.00
 -13   4   1   22.90   11.30
 -12   4   1   16.20   12.30
 -12   4   1    8.60   13.00
 -12   4   1   -0.10   11.60
 -11   4   1  278.67   25.20
 -11   4   1  300.17   26.50
 -11   4   1  264.57   23.60
 -10   4   1   14.10   10.30
 -10   4   1   22.50   10.30
  -9   4   1  104.29   13.50
  -9   4   1  125.79   15.00
  -9   4   1  104.99   14.30
  -8   4   1  534.05   34.20
  -8   4   1  528.45   32.70
   7  -4  -1  300.77   19.20
   7  -4  -1  266.87   21.60
  -7   4   1  281.77   20.70
  -7   4   1  298.97   22.20
   6  -4  -1  157.48   13.20
  -6   4   1  182.18   17.00
  -6   4   1  170.08   15.00
   5  -4  -1  666.13   36.30
   5  -4  -1  697.53   37.00
   5  -4  -1  651.83   38.10
  -5   4   1  672.03   37.50
  -5   4   1  616.44   38.30
   4  -4  -1 2357.26  125.09
   4  -4  -1 2352.66  125.89
  -4   4   1 2373.46  126.09
  -4   4   1 2399.06  125.39
   3  -4  -1  998.30   53.49
   3  -4  -1  979.10   54.49
  -3   4   1 1007.90   53.79
  -3   4   1  980.20   54.69
   2  -4  -1 1219.98   64.79
   2  -4  -1 1171.28   63.89
   2  -4  -1 1181.28   63.79
  -2   4   1 1201.48   63.99
  -2   4   1 1145.29   63.89
  -2   4   1 1261.57   64.89
   1  -4  -1 4014.60  211.18
   1  -4  -1 4100.79  210.58
   1  -4  -1 4145.49  210.98
  -1   4   1 3748.43  211.08
  -1   4   1 4009.90  211.18
  -1   4   1 4126.99  210.98
   0  -4  -1   43.50    4.90
   0  -4  -1   33.00    5.30
   0  -4  -1   38.00    6.00
   0   4   1   37.90    5.50
   0   4   1   38.60    5.90
   0   4   1   34.50    4.70
  -1  -4  -1   -6.70    3.20
  -1  -4  -1   -5.40    3.90
  -1  -4  -1   -9.40    4.30
   1   4   1   -7.60    3.90
   1   4   1   -3.00    4.10
   1   4   1   -2.90    3.30
  -2  -4  -1 3035.30  166.48
  -2  -4  -1 3278.27  166.28
  -2  -4  -1 3305.47  167.38
   2   4   1 3381.06  167.58
   2   4   1 2880.21  166.38
   2   4   1 3203.78  166.18
  -3  -4  -1 1873.41   88.19
  -3  -4  -1 1782.22   89.39
  -3  -4  -1 1565.54   87.89
   3   4   1 1488.45   87.89
  -4  -4  -1  568.64   32.40
   4   4   1  530.05   30.70
   4   4   1  615.24   32.70
  -5  -4  -1  250.97   13.70
  -5  -4  -1  241.08   16.70
   5   4   1  200.48   16.30
   5   4   1  222.78   13.70
  -6  -4  -1  101.39   12.30
  -6  -4  -1  110.89    9.10
   6   4   1  112.19    8.50
   6   4   1   99.79   12.70
  -7  -4  -1  254.67   16.00
  -7  -4  -1  253.87   15.80
  -7  -4  -1  276.67   19.00
   7   4   1  232.68   18.50
   7   4   1  246.38   15.90
  -8  -4  -1  427.56   25.70
  -8  -4  -1  422.86   25.30
  -8  -4  -1  494.25   27.80
  -9  -4  -1  217.58   17.80
 -10  -4  -1  235.48   17.10
 -10  -4  -1  242.88   15.70
 -11  -4  -1  341.97   23.90
 -11  -4  -1  369.76   23.40
 -12  -4  -1  531.15   32.70
 -12  -4  -1  541.55   30.80
 -13  -4  -1  282.07   22.00
 -14  -4  -1  503.05   32.80
 -15  -4  -1    8.80   10.20
 -16  -4  -1   15.80   10.80
 -17  -4  -1   43.50   12.20
 -13   5   1   87.29   17.30
 -13   5   1   84.69   15.50
 -12   5   1   14.50   12.50
 -12   5   1   -6.40   11.60
 -12   5   1    6.90   13.40
 -11   5   1    4.20   10.40
 -11   5   1   10.70   11.60
 -11   5   1    8.70   13.50
 -10   5   1   65.09   14.90
 -10   5   1   55.69   14.20
 -10   5   1   71.99   12.70
  -9   5   1   14.50   12.10
  -9   5   1   13.90    9.80
  -9   5   1   -2.50    9.30
   8  -5  -1   45.30    8.90
   8  -5  -1   32.30   10.20
  -8   5   1   41.00   11.70
  -8   5   1   35.10    9.90
   7  -5  -1  191.28   14.90
   7  -5  -1  195.78   16.30
   7  -5  -1  210.38   19.90
  -7   5   1  225.68   18.70
  -7   5   1  219.18   20.00
   6  -5  -1  120.09   12.10
   6  -5  -1  120.09   10.10
  -6   5   1  118.69   12.10
  -6   5   1  129.49   14.10
   5  -5  -1    7.90    5.80
   5  -5  -1   20.70    7.60
  -5   5   1    1.70    6.40
  -5   5   1    9.90    8.20
   4  -5  -1  242.88   18.50
   4  -5  -1  220.08   15.50
  -4   5   1  232.48   18.70
  -4   5   1  218.08   17.10
   3  -5  -1   35.20    6.20
   3  -5  -1   24.70    8.00
   3  -5  -1   31.30    5.90
  -3   5   1   37.80    7.00
  -3   5   1   32.00    8.00
  -3   5   1   25.20    5.90
   2  -5  -1 1214.28   72.89
   2  -5  -1 1489.15   73.59
  -2   5   1 1248.98   73.29
  -2   5   1 1530.35   74.49
  -2   5   1 1369.76   73.39
   1  -5  -1   -0.70    4.70
   1  -5  -1   -7.90    4.30
   1  -5  -1  -14.40    5.90
  -1   5   1   -4.80    6.00
  -1   5   1   -8.90    4.90
   0  -5  -1 1913.31  110.49
   0  -5  -1 2175.68  109.79
   0  -5  -1 2081.39  110.49
   0   5   1 2119.39  110.49
   0   5   1 2089.09  110.69
   0   5   1 2108.89  109.89
  -1  -5  -1 1306.57   71.09
  -1  -5  -1 1421.76   69.99
  -1  -5  -1 1234.88   70.99
   1   5   1 1283.77   71.19
   1   5   1 1277.47   70.49
   1   5   1 1373.16   69.99
  -2  -5  -1  188.28   12.90
   2   5   1  213.68   13.20
  -3  -5  -1 5800.02  294.17
  -3  -5  -1 5476.25  293.77
   3   5   1 5477.75  293.67
   3   5   1 5560.14  293.87
   3   5   1 5835.22  295.47
  -4  -5  -1 4757.62  273.27
  -4  -5  -1 5475.05  273.47
  -4  -5  -1 5542.15  275.07
   4   5   1 4809.92  273.37
   4   5   1 5614.44  275.27
  -5  -5  -1 1286.67   66.99
   5   5   1 1298.07   66.99
   5   5   1 1097.89   64.79
  -6  -5  -1    5.60    4.20
   6   5   1    6.70    4.30
   6   5   1   11.60    6.70
  -7  -5  -1 1490.65   81.59
  -7  -5  -1 1531.35   83.09
   7   5   1 1500.45   81.09
   7   5   1 1613.64   83.49
  -8  -5  -1   17.50    5.30
  -8  -5  -1   24.80    7.50
   8   5   1   34.90    8.00
   8   5   1   20.60    4.90
  -9  -5  -1  607.74   34.90
  -9  -5  -1  546.35   32.60
  -9  -5  -1  576.14   32.30
 -10  -5  -1  157.78   12.40
 -10  -5  -1  165.68   15.30
 -10  -5  -1  146.49   13.00
 -11  -5  -1  595.54   35.20
 -11  -5  -1  634.44   36.20
 -11  -5  -1  647.54   38.00
 -12  -5  -1   -2.80    5.80
 -12  -5  -1  -16.70    7.90
 -12  -5  -1   10.20    7.80
 -13  -5  -1  -13.70    8.70
 -13  -5  -1   16.50    8.80
 -13  -5  -1   -1.60    6.20
 -14  -5  -1   25.20    9.60
 -15  -5  -1  171.58   18.90
 -16  -5  -1   99.99   14.40
 -17  -5  -1   -4.30    9.80
 -12   6   1   25.40   13.60
 -12   6   1   19.00   14.00
 -12   6   1   27.50   15.20
 -11   6   1  -26.20   12.80
 -11   6   1  -14.20   11.00
 -11   6   1   14.70   12.50
 -10   6   1   39.60   12.10
 -10   6   1   75.79   15.80
 -10   6   1   36.00   12.50
  -9   6   1   35.10   11.20
  -9   6   1   33.80   13.10
   8  -6  -1   36.40   11.30
   8  -6  -1   29.30    9.00
  -8   6   1   10.90   11.80
  -8   6   1   27.30   10.10
   7  -6  -1  397.06   24.70
   7  -6  -1  365.86   23.40
   7  -6  -1  356.16   27.80
  -7   6   1  373.26   26.20
  -7   6   1  393.46   28.50
   6  -6  -1  379.16   23.80
   6  -6  -1  380.06   23.10
  -6   6   1  371.16   26.90
  -6   6   1  337.47   24.80
   5  -6  -1  114.29   11.10
   5  -6  -1  125.69   14.70
  -5   6   1  131.69   14.20
  -5   6   1  124.49   12.50
   4  -6  -1  189.58   18.00
   4  -6  -1  186.68   14.30
  -4   6   1  204.88   18.30
  -4   6   1  191.88   16.00
  -4   6   1  156.98   19.30
   3  -6  -1  509.25   30.30
   3  -6  -1  600.34   30.60
  -3   6   1  539.95   31.10
  -3   6   1  457.35   30.60
   2  -6  -1  575.64   34.00
   2  -6  -1  596.44   35.90
   2  -6  -1  569.74   34.70
  -2   6   1  630.34   36.00
  -2   6   1  625.84   34.90
  -2   6   1  625.24   34.80
   1  -6  -1 1257.27   67.29
   1  -6  -1 1184.28   72.29
   1  -6  -1 1231.38   68.79
  -1   6   1 1291.07   68.59
  -1   6   1 1318.37   68.49
  -1   6   1 1227.08   67.49
   0  -6  -1 1010.10   50.09
   0  -6  -1  877.21   49.90
   0  -6  -1  846.92   48.50
   0   6   1  937.71   49.80
   0   6   1  848.62   48.90
   0   6   1  857.41   49.99
  -1  -6  -1    2.10    6.30
  -1  -6  -1    2.90    4.90
   1   6   1   -0.30    5.90
   1   6   1    2.70    6.30
   1   6   1    0.80    5.00
  -2  -6  -1 8771.12  479.25
  -2  -6  -1 9037.40  478.55
  -2  -6  -1 9999.00  478.05
   2   6   1 8420.76  478.35
   2   6   1 9594.04  479.75
  -3  -6  -1  132.59   13.60
  -3  -6  -1  138.49   10.60
   3   6   1  135.59   10.80
   3   6   1  132.69   13.90
   3   6   1  117.19   11.20
  -4  -6  -1  176.08   12.30
  -4  -6  -1  168.68   16.00
  -4  -6  -1  167.98   13.30
   4   6   1  190.08   12.00
   4   6   1  150.68   16.20
   4   6   1  147.19   11.90
   4   6   1  185.48   12.20
  -5  -6  -1  960.30   49.80
  -5  -6  -1  776.72   46.50
  -5  -6  -1  929.71   47.10
   5   6   1  802.82   46.80
   5   6   1  894.81   49.50
  -6  -6  -1 3462.85  175.38
   6   6   1 3385.06  175.48
   6   6   1 3073.79  173.18
  -7  -6  -1   93.99    9.30
  -7  -6  -1  128.39   14.60
   7   6   1  110.29   12.10
   7   6   1  109.09    9.60
  -8  -6  -1   40.00    5.90
  -8  -6  -1   44.70    9.00
   8   6   1   28.80    9.10
   8   6   1   45.60    5.90
  -9  -6  -1  181.28   17.60
  -9  -6  -1  176.08   13.40
   9   6   1  200.08   17.90
   9   6   1  182.88   13.30
 -10  -6  -1  193.08   14.20
 -10  -6  -1  161.78   14.00
 -10  -6  -1  196.08   18.50
 -11  -6  -1   45.20   11.00
 -11  -6  -1   63.89    8.80
 -11  -6  -1   62.79    7.90
 -12  -6  -1   -0.40    8.80
 -12  -6  -1    9.80    7.80
 -12  -6  -1    6.20    6.20
 -13  -6  -1   49.70    9.50
 -13  -6  -1   40.40   11.20
 -13  -6  -1   67.39    8.50
 -14  -6  -1  192.08   17.80
 -14  -6  -1  130.59   16.10
 -15  -6  -1   -9.70    9.70
 -15  -6  -1   22.40    9.90
 -16  -6  -1   85.19   20.30
 -17  -6  -1   12.50   10.50
 -12   7   1   53.59   16.10
 -12   7   1   25.30   17.60
 -11   7   1   12.80   12.90
 -11   7   1    0.80   12.80
 -11   7   1   -2.70   15.30
 -10   7   1   73.09   14.10
 -10   7   1   88.39   17.70
 -10   7   1   90.99   16.50
   9  -7  -1  140.69   16.00
   9  -7  -1  161.18   16.00
  -9   7   1  136.79   19.60
  -9   7   1  155.08   17.40
   8  -7  -1  928.31   51.39
   8  -7  -1  915.81   53.59
   8  -7  -1  793.42   49.80
  -8   7   1  874.31   52.69
  -8   7   1  982.20   55.49
   7  -7  -1  160.58   17.30
   7  -7  -1  154.48   15.20
   7  -7  -1  150.58   16.00
  -7   7   1  165.98   19.60
  -7   7   1  147.49   17.60
   6  -7  -1   45.00    8.60
   6  -7  -1   62.09   10.20
  -6   7   1   59.89   11.00
  -6   7   1   65.09   17.30
   5  -7  -1  687.13   40.90
  -5   7   1  774.72   44.00
  -5   7   1  693.43   41.90
   4  -7  -1   -0.20    8.60
   4  -7  -1   24.60    7.40
   4  -7  -1    6.70    6.50
  -4   7   1   -1.70    6.10
  -4   7   1    2.60    9.90
  -4   7   1   13.50    8.10
   3  -7  -1  171.38   14.40
   3  -7  -1  155.48   17.10
   3  -7  -1  132.89   13.30
  -3   7   1  134.29   13.90
  -3   7   1  152.28   15.50
  -3   7   1  194.08   18.00
   2  -7  -1   22.80    9.00
   2  -7  -1   18.90    7.20
   2  -7  -1   45.80    6.90
  -2   7   1   28.20    7.60
  -2   7   1   43.40    9.30
  -2   7   1   31.20    7.40
   1  -7  -1    9.60    7.50
   1  -7  -1    3.50    5.50
   1  -7  -1    9.40    6.70
  -1   7   1    0.30    6.30
  -1   7   1   -4.60    6.50
   0  -7  -1  157.68   13.80
   0  -7  -1  119.39   11.80
   0  -7  -1  124.29   14.40
   0   7   1  125.29   14.80
   0   7   1  131.39   12.60
   0   7   1  128.09   14.60
  -1  -7  -1  255.07   16.80
  -1  -7  -1  232.48   19.20
   1   7   1  248.78   18.90
   1   7   1  250.17   19.60
   1   7   1  257.47   17.50
  -2  -7  -1   41.60    8.00
   2   7   1   25.70    6.20
   2   7   1   20.40    7.30
  -3  -7  -1   74.99    7.60
  -3  -7  -1   62.39    9.70
  -3  -7  -1   51.39    8.60
   3   7   1   56.89    7.40
   3   7   1   51.29    7.60
   3   7   1   51.49    9.60
  -4  -7  -1 1566.14   85.09
  -4  -7  -1 1720.73   85.79
  -4  -7  -1 1428.26   86.99
   4   7   1 1512.55   87.39
   4   7   1 1765.32   85.09
  -5  -7  -1  160.28   16.40
  -5  -7  -1  150.58   11.80
  -5  -7  -1  164.98   14.00
   5   7   1  121.89   12.10
   5   7   1  151.58   16.50
  -6  -7  -1   14.90    5.80
  -6  -7  -1   14.30    8.30
  -6  -7  -1   12.80    4.80
   6   7   1    9.70    5.50
   6   7   1    7.20    7.80
  -7  -7  -1   12.30    8.30
   7   7   1    6.30    5.10
   7   7   1    3.50    8.10
  -8  -7  -1  232.58   15.00
   8   7   1  204.68   20.00
   8   7   1  231.28   15.00
  -9  -7  -1   45.10    6.80
   9   7   1   53.49    6.70
   9   7   1   42.40   10.00
 -10  -7  -1  349.77   24.70
 -10  -7  -1  278.77   20.20
  10   7   1  322.67   20.00
  10   7   1  325.37   24.50
 -11  -7  -1   77.99    9.20
 -11  -7  -1   94.29   13.20
 -11  -7  -1   82.19    9.40
 -12  -7  -1  125.09   14.40
 -12  -7  -1  161.88   18.20
 -12  -7  -1  153.58   14.10
 -13  -7  -1  171.58   16.30
 -13  -7  -1  170.48   15.40
 -13  -7  -1  174.38   20.30
 -14  -7  -1  194.68   16.50
 -14  -7  -1  195.48   18.10
 -14  -7  -1  181.08   22.00
 -15  -7  -1    6.60   10.20
 -15  -7  -1   19.00    9.30
 -15  -7  -1   13.20    7.80
 -16  -7  -1    8.70    9.20
 -17  -7  -1  202.48   19.60
 -11   8   1   10.00   15.40
 -11   8   1  -14.50   14.80
 -10   8   1  398.86   35.10
 -10   8   1  351.96   29.30
 -10   8   1  392.16   32.00
   9  -8  -1   32.00   11.40
   9  -8  -1   -0.10   11.90
  -9   8   1   10.80   15.60
  -9   8   1   27.20   12.70
   8  -8  -1   49.40   11.90
   8  -8  -1   17.50    8.90
   8  -8  -1   50.49   14.10
  -8   8   1   60.59   12.90
  -8   8   1   50.29   16.00
   7  -8  -1   24.30    9.50
   7  -8  -1   27.90   12.50
   7  -8  -1    0.90    8.30
  -7   8   1   23.40   13.80
  -7   8   1   14.10   11.10
   6  -8  -1 1392.66   77.29
  -6   8   1 1411.16   79.89
  -6   8   1 1422.66   79.79
   5  -8  -1   -3.10    7.50
  -5   8   1   14.30   11.00
  -5   8   1   12.80    9.40
   4  -8  -1  291.77   20.60
   4  -8  -1  284.17   24.00
  -4   8   1  287.17   24.80
  -4   8   1  300.17   22.10
   3  -8  -1   18.90   10.20
   3  -8  -1   23.50    7.90
   3  -8  -1   31.80    7.80
  -3   8   1   29.40    7.80
  -3   8   1   25.70    8.30
  -3   8   1   35.70   11.40
   2  -8  -1  253.17   21.50
   2  -8  -1  239.18   18.00
   2  -8  -1  253.67   19.40
  -2   8   1  244.08   19.50
  -2   8   1  288.07   22.10
  -2   8   1  262.17   19.80
   1  -8  -1  131.89   16.00
   1  -8  -1  163.58   14.00
   1  -8  -1  184.68   15.90
  -1   8   1  171.38   15.30
  -1   8   1  120.99   15.60
  -1   8   1  192.68   17.80
   0  -8  -1 1589.84   87.69
   0  -8  -1 1602.04   87.59
   0  -8  -1 1549.24   85.99
   0   8   1 1626.84   87.79
   0   8   1 1693.73   87.49
   0   8   1 1580.04   86.39
  -1  -8  -1  146.29   14.40
  -1  -8  -1  154.18   16.20
  -1  -8  -1  156.38   12.80
   1   8   1  135.19   16.40
   1   8   1  145.79   14.20
   1   8   1  167.68   16.10
  -2  -8  -1  250.87   17.10
  -2  -8  -1  248.58   20.30
  -2  -8  -1  237.48   20.20
   2   8   1  271.37   18.70
   2   8   1  247.98   20.50
   2   8   1  241.78   17.80
  -3  -8  -1  708.63   37.70
  -3  -8  -1  655.63   39.20
  -3  -8  -1  626.64   40.10
   3   8   1  765.52   38.10
   3   8   1  615.04   38.10
   3   8   1  652.73   40.70
  -4  -8  -1 1403.46   74.69
  -4  -8  -1 1381.06   76.29
  -4  -8  -1 1387.96   73.69
   4   8   1 1272.07   76.39
   4   8   1 1466.15   73.79
   4   8   1 1333.97   73.89
  -5  -8  -1 1610.04   79.99
  -5  -8  -1 1491.45   79.09
  -5  -8  -1 1437.66   81.69
   5   8   1 1522.95   78.99
   5   8   1 1430.66   81.99
   5   8   1 1394.56   79.19
  -6  -8  -1   41.50    8.80
  -6  -8  -1   27.40    7.00
   6   8   1   16.20    8.30
   6   8   1   28.70    6.30
  -7  -8  -1    3.90    6.50
  -7  -8  -1   11.90    8.20
  -7  -8  -1    2.90    4.70
   7   8   1   13.70    6.20
   7   8   1    1.90    8.10
  -8  -8  -1  286.17   22.60
   8   8   1  261.17   22.30
   8   8   1  241.78   17.10
  -9  -8  -1   12.70    8.90
   9   8   1    6.20    5.40
   9   8   1    4.10    9.20
 -10  -8  -1  687.83   38.00
  10   8   1  650.73   37.70
  10   8   1  691.03   42.60
 -11  -8  -1   29.30   10.60
 -11  -8  -1   17.00    6.90
 -12  -8  -1  687.13   39.40
 -12  -8  -1  662.83   38.80
 -12  -8  -1  681.63   43.20
 -13  -8  -1    8.90    7.30
 -13  -8  -1    3.00    7.20
 -13  -8  -1    2.40   10.10
 -14  -8  -1  787.92   44.30
 -14  -8  -1  742.33   47.70
 -14  -8  -1  776.22   44.10
 -15  -8  -1  325.17   22.50
 -15  -8  -1  328.17   23.00
 -15  -8  -1  291.17   26.60
 -16  -8  -1   51.49   10.50
 -16  -8  -1   23.00   11.90
 -17  -8  -1  -13.90   11.10
  10  -9  -1  112.39   15.90
 -10   9   1   91.99   19.60
   9  -9  -1   32.30   12.30
   9  -9  -1   36.30   14.20
  -9   9   1   36.40   17.90
  -9   9   1   32.50   12.40
   8  -9  -1  279.37   23.50
   8  -9  -1  223.68   21.40
   8  -9  -1  293.97   28.10
  -8   9   1  263.17   24.20
  -8   9   1  323.67   30.70
   7  -9  -1  311.27   23.90
   7  -9  -1  284.27   23.50
   7  -9  -1  354.56   28.70
  -7   9   1  313.37   29.80
  -7   9   1  262.77   24.50
   6  -9  -1   59.89   11.30
   6  -9  -1   69.09   14.50
  -6   9   1   59.69   15.10
  -6   9   1   30.50   10.40
   5  -9  -1   30.20   13.00
   5  -9  -1   22.50    9.80
  -5   9   1   22.40   10.30
  -5   9   1   18.80   13.10
   4  -9  -1  515.75   33.30
   4  -9  -1  473.85   29.90
   4  -9  -1  495.45   30.70
  -4   9   1  468.45   33.30
  -4   9   1  443.76   31.00
   3  -9  -1    2.40    8.20
   3  -9  -1   10.80   10.40
   3  -9  -1    1.60    7.20
  -3   9   1   -8.20    7.90
  -3   9   1   -7.00   11.20
  -3   9   1   -5.60    8.40
   2  -9  -1  976.70   56.49
   2  -9  -1  917.71   53.79
   2  -9  -1  916.31   54.99
  -2   9   1  933.61   55.49
  -2   9   1 1110.59   56.99
  -2   9   1  972.90   54.89
   1  -9  -1   62.29    9.20
   1  -9  -1   63.69   11.80
   1  -9  -1   68.19   10.40
  -1   9   1   63.39   10.20
  -1   9   1   94.29   12.80
  -1   9   1   51.69   10.50
   0  -9  -1   20.80    8.80
   0  -9  -1   29.40    7.20
   0  -9  -1   -6.60    9.90
   0   9   1    3.60    8.70
   0   9   1   37.40    9.90
   0   9   1   29.00    8.20
  -1  -9  -1 1728.13   99.29
  -1  -9  -1 1872.21   99.79
  -1  -9  -1 1805.92   97.89
   1   9   1 1876.11   98.29
   1   9   1 1868.71  100.09
   1   9   1 1822.82   98.99
  -2  -9  -1   88.19   12.10
  -2  -9  -1  101.89   11.90
  -2  -9  -1  107.39   12.50
   2   9   1   65.99   11.60
   2   9   1  129.49   14.30
   2   9   1   87.39   10.10
  -3  -9  -1  221.48   20.50
  -3  -9  -1  253.47   16.70
  -3  -9  -1  219.08   19.30
   3   9   1  227.08   17.50
   3   9   1  218.68   20.90
   3   9   1  211.68   17.70
  -4  -9  -1  707.53   40.60
  -4  -9  -1  705.83   39.00
  -4  -9  -1  708.93   42.10
   4   9   1  636.24   39.20
   4   9   1  734.83   39.20
   4   9   1  625.24   42.00
  -5  -9  -1  842.12   46.70
  -5  -9  -1  820.22   49.70
  -5  -9  -1  833.72   48.00
   5   9   1  756.32   49.80
   5   9   1  874.51   46.60
   5   9   1  909.71   46.70
  -6  -9  -1  137.29   11.60
  -6  -9  -1   87.29   12.80
   6   9   1   95.39   10.00
   6   9   1   81.19   12.50
  -7  -9  -1   12.30    5.80
  -7  -9  -1   -0.80    7.10
  -7  -9  -1    5.30    8.90
   7   9   1   -3.40    9.20
   7   9   1   -2.30    6.10
  -8  -9  -1   94.19   10.30
  -8  -9  -1   77.39    8.40
  -8  -9  -1   98.29   13.80
   8   9   1   96.79   10.00
   8   9   1   65.99   12.40
  -9  -9  -1  684.33   41.30
   9   9   1  643.04   41.80
   9   9   1  617.74   36.60
 -10  -9  -1  453.35   32.70
  10   9   1  419.76   32.80
  10   9   1  456.85   26.50
 -11  -9  -1  140.79   16.80
  11   9   1  128.99   16.60
 -12  -9  -1   61.49   10.00
 -12  -9  -1   74.09   13.80
 -12  -9  -1   47.20    8.60
 -13  -9  -1  661.23   37.40
 -13  -9  -1  667.63   38.50
 -13  -9  -1  596.74   42.20
 -14  -9  -1  494.95   36.90
 -14  -9  -1  528.05   32.00
 -15  -9  -1   33.20   14.10
 -15  -9  -1   38.50    9.40
 -15  -9  -1   38.70    9.20
 -16  -9  -1  241.48   20.40
 -16  -9  -1  283.47   26.00
 -17  -9  -1   -8.50   12.10
 -17  -9  -1    1.50    8.60
   9 -10  -1   42.80   16.60
   9 -10  -1   31.70   10.70
   9 -10  -1   89.19   13.80
  -9  10   1   63.09   20.20
   8 -10  -1  -10.80    8.60
   8 -10  -1   31.70   10.60
   8 -10  -1   -0.30   13.70
  -8  10   1   22.60   13.20
   7 -10  -1   14.50   14.30
   7 -10  -1   27.80   10.30
   7 -10  -1   13.50   10.70
  -7  10   1    9.60   16.40
  -7  10   1   27.80   12.60
   6 -10  -1  127.99   18.40
   6 -10  -1  113.19   14.40
  -6  10   1   79.39   14.30
  -6  10   1  117.99   19.20
   5 -10  -1   60.79   10.90
   5 -10  -1   72.59   11.90
  -5  10   1   70.79   16.20
  -5  10   1   60.69   12.40
   4 -10  -1   25.50    8.70
  -4  10   1   18.60   12.60
  -4  10   1   13.60   10.90
   3 -10  -1   97.69   14.30
   3 -10  -1   95.59   11.90
   3 -10  -1   82.29   11.70
  -3  10   1   69.49   12.20
  -3  10   1   70.29   14.00
   1 -10  -1   30.20    8.60
   1 -10  -1   25.20   11.00
  -1  10   1   34.20   11.50
  -1  10   1   20.40    9.40
  -1  10   1   27.30   10.50
   0 -10  -1  774.12   47.60
   0 -10  -1  875.81   50.49
   0 -10  -1  824.62   50.59
   0  10   1  807.12   50.89
   0  10   1  894.01   48.80
   0  10   1  908.71   50.19
  -1 -10  -1  292.07   19.50
  -1 -10  -1  264.37   23.70
  -1 -10  -1  237.98   23.40
   1  10   1  271.07   21.90
   1  10   1  286.17   21.30
   1  10   1  185.18   23.10
  -2 -10  -1   61.39   12.20
  -2 -10  -1   68.99    8.90
  -2 -10  -1   29.40   11.10
   2  10   1   61.49   12.90
   2  10   1   71.99   11.00
   2  10   1   64.19   10.00
  -3 -10  -1  509.55   30.70
  -3 -10  -1  488.85   33.10
  -3 -10  -1  545.05   34.60
   3  10   1  543.45   31.50
   3  10   1  524.25   32.00
   3  10   1  455.35   34.30
  -4 -10  -1  542.45   33.20
  -4 -10  -1  546.45   35.60
  -4 -10  -1  536.75   36.30
   4  10   1  502.25   36.70
   4  10   1  588.14   34.10
   4  10   1  639.74   33.70
  -5 -10  -1  119.79   13.90
  -5 -10  -1  143.89   14.30
  -5 -10  -1  128.19   15.60
   5  10   1  147.19   14.80
   5  10   1  143.89   14.30
   5  10   1  124.79   15.20
  -6 -10  -1  660.63   37.50
  -6 -10  -1  597.64   39.50
  -6 -10  -1  651.13   35.70
   6  10   1  669.93   35.40
   6  10   1  546.15   39.40
   6  10   1  547.25   35.60
  -7 -10  -1  456.45   26.70
  -7 -10  -1  473.95   28.40
  -7 -10  -1  408.26   31.40
   7  10   1  438.16   31.90
   7  10   1  380.36   26.70
  -8 -10  -1    2.20    6.30
  -8 -10  -1  -12.60    9.70
  -8 -10  -1   11.80    8.10
   8  10   1    8.00    8.90
   8  10   1   -6.40   10.20
  -9 -10  -1  196.18   21.90
  -9 -10  -1  129.99   12.90
  -9 -10  -1  119.39   13.30
   9  10   1  104.89   16.30
 -10 -10  -1   86.59   15.30
  10  10   1   99.99   15.40
 -11 -10  -1 1390.96   79.89
  11  10   1 1393.86   79.99
 -12 -10  -1   12.70   12.40
 -13 -10  -1   25.90   12.40
 -13 -10  -1    8.40    9.50
 -14 -10  -1  217.08   26.80
 -14 -10  -1  240.78   20.50
 -15 -10  -1  513.85   37.40
 -15 -10  -1  485.35   32.10
 -16 -10  -1   39.90   14.20
 -16 -10  -1   26.20    9.40
 -17 -10  -1    4.50   13.20
 -17 -10  -1  -18.00    8.80
   8 -11  -1   24.90   13.20
   8 -11  -1    0.40   10.30
   8 -11  -1   -1.00   16.00
  -8  11   1   14.00   19.70
  -8  11   1  -15.40   13.10
   7 -11  -1   48.40   12.00
   7 -11  -1   38.10   16.10
  -7  11   1   27.40   13.70
  -7  11   1   12.60   18.10
   6 -11  -1   10.20   15.10
  -6  11   1   -9.90   15.50
  -6  11   1   16.20   13.10
   5 -11  -1   -0.70   10.20
   5 -11  -1    6.40   15.60
   5 -11  -1   31.20    6.50
  -5  11   1   19.00   15.20
  -5  11   1    7.00   11.70
   4 -11  -1   46.40   10.70
   4 -11  -1   17.90    9.80
  -4  11   1   16.20   12.70
  -4  11   1   27.60   14.50
   3 -11  -1   82.79   12.00
   3 -11  -1   74.09   12.90
  -3  11   1   80.59   13.20
  -3  11   1   68.39   14.20
   2 -11  -1   -3.40    8.80
   2 -11  -1    8.30    9.80
  -2  11   1   -8.50    9.40
  -2  11   1  -17.00    9.60
   1 -11  -1   78.59   14.10
   1 -11  -1   65.59   12.50
   1 -11  -1   51.49   10.20
  -1  11   1   52.29   12.90
  -1  11   1   36.60   12.20
  -1  11   1   80.99   13.90
   0 -11  -1   30.50   10.80
   0 -11  -1   24.50   12.10
   0  11   1   20.60   11.30
  -1 -11  -1  463.75   33.30
  -1 -11  -1  424.66   33.00
  -1 -11  -1  477.75   29.80
   1  11   1  474.05   31.20
   1  11   1  526.95   32.30
   1  11   1  428.06   33.60
  -2 -11  -1  974.90   54.59
  -2 -11  -1  938.51   57.99
  -2 -11  -1 1015.40   57.79
   2  11   1  834.92   57.29
   2  11   1 1031.30   55.39
   2  11   1 1003.80   55.89
  -3 -11  -1  198.88   23.50
  -3 -11  -1  293.27   20.80
  -3 -11  -1  289.17   25.30
   3  11   1  306.77   22.80
   3  11   1  220.98   25.10
   3  11   1  263.77   21.40
  -4 -11  -1 2223.08  127.09
  -4 -11  -1 2336.57  125.79
  -4 -11  -1 2402.86  128.59
   4  11   1 2401.66  129.09
   4  11   1 2427.86  125.89
   4  11   1 2346.57  126.19
  -5 -11  -1   64.19   13.70
  -5 -11  -1   51.89   11.80
  -5 -11  -1   44.40    8.80
   5  11   1   59.99    9.80
   5  11   1   55.69   12.80
   5  11   1   65.39    9.90
  -6 -11  -1  428.06   28.20
  -6 -11  -1  469.85   33.10
   6  11   1  427.96   28.50
   6  11   1  443.46   28.00
   6  11   1  388.26   32.70
   6  11   1  499.25   28.10
  -7 -11  -1   30.40   12.60
  -7 -11  -1   22.10   10.00
  -7 -11  -1   24.60    8.00
   7  11   1   11.20    8.60
   7  11   1   35.60   12.20
  -8 -11  -1 2134.49  103.89
  -8 -11  -1 1951.50  102.59
  -8 -11  -1 1861.11  106.49
   8  11   1 1840.52  106.79
   8  11   1 1784.42  102.59
  -9 -11  -1  177.18   16.60
  -9 -11  -1  186.38   15.40
  -9 -11  -1  227.78   24.30
   9  11   1  161.18   26.90
   9  11   1  148.89   16.60
 -10 -11  -1    6.10    6.90
 -10 -11  -1    0.60   12.30
  10  11   1    8.00    8.00
  10  11   1   20.80   11.80
 -11 -11  -1  -12.20   11.80
  11  11   1  -16.50   11.90
 -12 -11  -1    9.90   15.00
  12  11   1   -4.10   12.10
 -13 -11  -1  531.15   39.10
 -14 -11  -1  315.27   24.50
 -14 -11  -1  288.57   29.70
 -15 -11  -1    1.90   14.00
 -15 -11  -1    1.90    9.80
 -16 -11  -1   25.80   10.60
 -16 -11  -1   23.00   14.10
 -17 -11  -1  152.68   20.30
 -17 -11  -1  164.68   16.50
   7 -12  -1   37.80   13.60
   7 -12  -1   21.60   17.40
   7 -12  -1   31.90   11.90
  -7  12   1   17.70   20.10
  -7  12   1    5.90   15.80
   6 -12  -1  168.48   17.90
   6 -12  -1  130.49   15.30
   6 -12  -1  100.39   19.70
  -6  12   1  102.89   18.60
  -6  12   1  131.69   23.00
   5 -12  -1  269.97   32.40
   5 -12  -1  298.27   24.50
   5 -12  -1  267.67   24.10
  -5  12   1  287.97   28.20
  -5  12   1  277.97   32.00
   4 -12  -1   40.10   12.40
  -4  12   1   33.10   15.90
  -4  12   1   43.70   14.10
   3 -12  -1  147.19   15.70
  -3  12   1  125.09   16.60
   2 -12  -1  179.18   19.40
   2 -12  -1  157.58   17.20
  -2  12   1  160.38   18.60
  -2  12   1  128.49   16.70
   1 -12  -1  154.38   18.70
   1 -12  -1  226.38   23.50
   1 -12  -1  179.68   18.80
  -1  12   1  217.98   23.10
  -1  12   1  187.98   19.80
   0 -12  -1  179.28   22.60
   0 -12  -1  205.88   21.00
   0  12   1  188.28   27.90
   0  12   1  193.28   23.00
   0  12   1  216.68   23.50
  -1 -12  -1  263.97   21.50
  -1 -12  -1  274.77   25.90
  -1 -12  -1  259.97   27.70
   1  12   1  304.67   24.70
   1  12   1  322.57   25.80
   1  12   1  187.58   25.70
  -2 -12  -1  413.56   31.40
  -2 -12  -1  431.56   27.90
  -2 -12  -1  332.17   31.40
   2  12   1  458.95   30.40
   2  12   1  319.57   32.20
   2  12   1  434.96   30.10
  -3 -12  -1  745.13   47.60
  -3 -12  -1  734.13   46.00
   3  12   1  593.74   47.30
   3  12   1  850.01   45.30
   3  12   1  728.43   43.80
  -4 -12  -1  441.16   29.00
  -4 -12  -1  391.36   32.30
  -4 -12  -1  419.56   34.00
   4  12   1  505.55   30.20
   4  12   1  362.46   34.10
   4  12   1  476.35   30.90
  -5 -12  -1   67.99   10.60
  -5 -12  -1   43.70   13.00
  -5 -12  -1   65.49   14.90
   5  12   1   78.09   23.80
   5  12   1   95.39   11.60
  -6 -12  -1  621.54   45.20
  -6 -12  -1  728.43   47.80
  -6 -12  -1  716.33   42.90
   6  12   1  758.12   43.30
   6  12   1  733.63   48.80
   6  12   1  835.72   43.40
   6  12   1  770.52   43.20
  -7 -12  -1  277.87   20.20
  -7 -12  -1  253.17   26.10
  -7 -12  -1  214.48   22.40
   7  12   1  254.77   26.50
   7  12   1  229.98   20.70
  -8 -12  -1  268.17   27.90
  -8 -12  -1  306.17   21.40
  -8 -12  -1  300.57   24.50
   8  12   1  257.67   27.90
   8  12   1  282.77   21.50
  -9 -12  -1  161.08   16.30
  -9 -12  -1  175.08   34.90
  -9 -12  -1  157.38   15.60
   9  12   1  166.78   15.20
   9  12   1  144.69   19.60
 -10 -12  -1    2.00    7.50
 -10 -12  -1   -1.50   12.50
  10  12   1   -4.40   12.80
  10  12   1   -5.60    8.20
 -11 -12  -1    0.20   13.60
 -11 -12  -1    0.00    7.80
  11  12   1    3.20   13.00
  11  12   1    5.80    8.20
 -12 -12  -1   14.20   13.00
 -12 -12  -1    3.40    7.70
  12  12   1   13.20   13.20
 -13 -12  -1  -15.00   11.90
 -14 -12  -1  127.99   19.20
 -15 -12  -1    4.20    9.60
 -15 -12  -1   10.10   14.90
 -16 -12  -1   10.00   13.60
 -16 -12  -1   15.80   10.80
   6 -13  -1  126.49   20.80
   6 -13  -1  134.99   23.40
   6 -13  -1  111.69   15.80
  -6  13   1   80.89   18.40
   5 -13  -1  -14.90   10.60
   5 -13  -1   17.20   12.40
  -5  13   1  -11.70   15.90
  -5  13   1   -5.30   17.90
   4 -13  -1  337.37   29.80
   4 -13  -1  425.16   37.70
   4 -13  -1  401.56   29.00
  -4  13   1  375.56   32.50
   3 -13  -1   80.39   14.90
   3 -13  -1  126.09   15.20
  -3  13   1   68.89   15.70
  -3  13   1  107.79   19.40
   2 -13  -1   34.80   13.00
   2 -13  -1   39.20   11.00
  -2  13   1   30.00   13.70
   1 -13  -1  333.77   27.90
   1 -13  -1  238.18   27.50
  -1  13   1  228.48   28.70
  -1  13   1  274.67   26.80
   0 -13  -1  214.98   24.90
   0 -13  -1  189.08   20.80
   0  13   1  276.87   36.80
   0  13   1  234.98   25.00
  -1 -13  -1  291.07   27.60
  -1 -13  -1  255.47   27.30
   1  13   1  280.97   26.90
   1  13   1  266.67   27.70
   1  13   1  302.47   27.00
  -2 -13  -1   41.10   14.40
  -2 -13  -1   41.40   10.90
  -2 -13  -1   17.30   12.40
   2  13   1   55.89   12.70
   2  13   1    7.50   14.50
   2  13   1   66.49   13.40
  -3 -13  -1   11.40   10.10
  -3 -13  -1   -2.40   12.90
  -3 -13  -1   -6.80   12.30
   3  13   1   10.50   12.10
   3  13   1   -1.60   11.60
   3  13   1   -3.30   12.00
  -4 -13  -1   16.60    9.90
  -4 -13  -1   22.00   14.70
  -4 -13  -1    1.60   12.50
   4  13   1   12.40   10.90
   4  13   1   11.50   13.30
   4  13   1   26.00   11.90
  -5 -13  -1  927.61   59.49
  -5 -13  -1 1058.89   64.89
  -5 -13  -1  969.50   56.89
   5  13   1 1054.29   57.59
   5  13   1 1023.10   57.79
   5  13   1  987.40   61.99
  -6 -13  -1  315.97   30.40
  -6 -13  -1  425.36   37.60
   6  13   1  433.36   28.40
   6  13   1  440.06   28.50
   6  13   1  393.56   34.40
  -7 -13  -1  171.78   17.50
  -7 -13  -1  153.78   17.90
  -7 -13  -1  143.29   20.50
   7  13   1  162.18   17.10
   7  13   1  186.68   17.50
   7  13   1  150.08   15.70
  -8 -13  -1  148.09   16.70
  -8 -13  -1  104.59   16.80
  -8 -13  -1  119.09   19.50
   8  13   1  160.68   15.60
  -9 -13  -1    9.90    9.40
  -9 -13  -1    3.80   11.30
  -9 -13  -1   -6.90   12.10
   9  13   1    3.00   13.20
   9  13   1   -4.40    9.30
 -10 -13  -1  299.17   21.10
 -10 -13  -1  296.77   31.00
  10  13   1  206.18   21.20
 -11 -13  -1  399.66   34.30
 -11 -13  -1  424.96   26.90
  11  13   1  350.96   26.50
 -12 -13  -1   60.59   16.40
 -12 -13  -1   47.00   13.10
 -12 -13  -1   48.70   10.40
 -13 -13  -1    6.20   14.50
 -13 -13  -1    5.50   11.40
 -13 -13  -1    9.20    8.60
 -14 -13  -1  600.34   44.70
 -15 -13  -1   25.40   16.10
 -15 -13  -1   17.60   11.30
 -16 -13  -1  126.09   21.40
 -16 -13  -1  153.38   17.30
   5 -14  -1   22.00   13.20
   5 -14  -1   81.49   15.20
   5 -14  -1   59.79   18.40
  -5  14   1   66.99   17.90
   4 -14  -1  143.89   19.30
   4 -14  -1   65.09   17.40
   4 -14  -1  109.49   22.00
  -4  14   1   86.09   22.10
  -4  14   1   78.19   22.70
   3 -14  -1   -2.20   12.50
   3 -14  -1   21.40   18.90
   3 -14  -1   27.70   12.60
  -3  14   1   31.20   17.10
  -3  14   1    7.70   17.50
   2 -14  -1  744.23   46.70
   2 -14  -1  635.94   47.70
  -2  14   1  822.02   50.59
  -2  14   1  845.82   53.09
   1 -14  -1   11.50   11.10
   1 -14  -1    8.20   14.10
  -1  14   1    4.30   14.20
  -1  14   1   16.90   15.00
  -1  14   1   36.60   16.90
   0 -14  -1   55.69   12.70
   0 -14  -1   50.79   24.90
   0  14   1   67.89   16.10
   0  14   1   21.70   16.10
   0  14   1   80.49   16.90
  -1 -14  -1   95.89   17.20
  -1 -14  -1   80.09   16.80
   1  14   1   92.39   17.60
   1  14   1   96.29   16.40
  -2 -14  -1   11.50   13.20
  -2 -14  -1  -11.90   13.40
   2  14   1    8.40   13.50
   2  14   1   26.50   13.50
   2  14   1   -7.70   13.50
  -3 -14  -1   -8.10   12.90
  -3 -14  -1    9.30   10.00
  -3 -14  -1  -11.40   12.60
   3  14   1    5.00   13.00
   3  14   1    0.80   12.30
  -4 -14  -1   98.19   17.70
  -4 -14  -1  121.29   14.70
  -4 -14  -1  120.99   17.70
   4  14   1  115.69   15.70
   4  14   1   61.29   16.70
   4  14   1  122.39   15.90
  -5 -14  -1   -3.60   10.40
  -5 -14  -1   -0.80   13.10
  -5 -14  -1   -8.80   12.40
   5  14   1    7.10   11.10
   5  14   1   -2.10   10.90
   5  14   1   -4.50   12.90
  -6 -14  -1   -8.00   11.80
  -6 -14  -1    0.20    9.80
  -6 -14  -1    0.50   12.30
   6  14   1    7.40   10.70
   6  14   1   -8.40   12.30
   6  14   1  -12.30   10.30
  -7 -14  -1   41.70   10.80
  -7 -14  -1   11.50   13.70
   7  14   1   60.79   11.70
   7  14   1   42.70   11.40
   7  14   1   46.60   10.80
  -8 -14  -1  133.59   14.30
  -8 -14  -1  110.99   19.30
  -8 -14  -1  114.79   17.30
   8  14   1  136.69   15.60
  -9 -14  -1  262.77   30.40
  -9 -14  -1  330.87   24.60
  -9 -14  -1  302.97   25.90
   9  14   1  260.47   23.40
 -10 -14  -1   35.00   14.90
  10  14   1   23.90   10.90
  10  14   1   44.60   25.00
 -11 -14  -1  119.99   20.10
 -11 -14  -1  128.89   14.00
  11  14   1  111.79   14.30
  11  14   1  144.59   20.40
 -12 -14  -1  810.62   47.70
 -12 -14  -1  708.93   44.00
 -12 -14  -1  792.12   52.39
  12  14   1  693.23   51.49
 -13 -14  -1   30.90   10.70
 -13 -14  -1   22.20   16.70
 -13 -14  -1    9.90   11.50
 -14 -14  -1   29.40   13.40
 -14 -14  -1   16.30   15.40
 -14 -14  -1   22.80    9.60
 -15 -14  -1    4.70   17.60
 -16 -14  -1  446.36   34.70
 -16 -14  -1  417.16   39.80
   4 -15  -1  146.39   28.30
   4 -15  -1  214.18   24.90
   4 -15  -1  174.98   33.40
   3 -15  -1  116.09   17.00
   3 -15  -1   97.99   22.40
   3 -15  -1   76.89   19.00
  -3  15   1  105.19   20.20
   2 -15  -1  -32.30   13.50
   2 -15  -1   27.50   13.20
   2 -15  -1   21.20   19.80
  -2  15   1   24.00   18.20
  -2  15   1   12.90   15.00
   1 -15  -1   32.70   15.80
  -1  15   1   49.30   17.40
   0 -15  -1  195.68   19.00
   0 -15  -1  119.69   20.00
   0  15   1  138.09   21.30
   0  15   1  192.98   23.30
   0  15   1  144.79   21.20
  -1 -15  -1  -12.80   14.10
  -1 -15  -1   28.30   12.50
   1  15   1    9.30   14.40
   1  15   1    2.70   14.30
   1  15   1   24.60   16.20
  -2 -15  -1  185.88   22.50
  -2 -15  -1  218.18   23.50
   2  15   1  188.88   23.60
   2  15   1  208.28   21.60
  -3 -15  -1   18.30   13.80
  -3 -15  -1   28.00   14.30
  -3 -15  -1   21.60   11.10
   3  15   1   -3.30   15.10
   3  15   1   19.40   13.60
  -4 -15  -1  136.69   20.00
  -4 -15  -1  203.98   21.20
  -4 -15  -1  135.59   20.10
   4  15   1   77.89   19.90
   4  15   1  148.09   18.50
   4  15   1  224.88   24.60
  -5 -15  -1   -9.20   13.60
  -5 -15  -1    6.20   10.60
  -5 -15  -1  -11.90   14.10
   5  15   1    1.30   12.70
   5  15   1    6.90   11.70
   5  15   1    1.30   15.60
  -6 -15  -1   14.30   14.00
  -6 -15  -1   16.90   15.20
  -6 -15  -1   22.00   11.70
   6  15   1   14.30   13.90
   6  15   1  -24.10   15.70
   6  15   1   31.70   13.10
  -7 -15  -1   20.00   15.40
  -7 -15  -1    3.70   13.20
  -7 -15  -1   17.90   11.00
   7  15   1   28.90   11.10
   7  15   1  -16.60   11.30
   7  15   1   17.20   15.50
  -8 -15  -1  117.59   14.70
  -8 -15  -1   76.99   17.80
  -8 -15  -1  105.09   17.00
   8  15   1  123.29   16.20
  -9 -15  -1   40.70   17.10
  -9 -15  -1   51.69   11.70
   9  15   1   56.89   12.30
 -10 -15  -1   28.70   11.90
 -10 -15  -1   19.90   16.60
  10  15   1   42.80   12.50
  10  15   1   42.50   16.30
 -11 -15  -1   64.69   19.00
 -11 -15  -1  104.89   13.80
  11  15   1   86.49   13.80
  11  15   1   67.49   18.70
 -12 -15  -1   95.29   16.60
 -12 -15  -1  105.19   13.90
 -12 -15  -1   81.99   21.10
  12  15   1   84.39   12.90
  12  15   1   55.09   19.30
 -13 -15  -1   73.79   13.20
 -13 -15  -1   94.29   21.70
 -13 -15  -1   85.49   15.80
 -14 -15  -1  160.48   23.90
 -14 -15  -1  201.08   20.80
 -14 -15  -1  240.18   26.30
 -15 -15  -1   91.99   22.50
 -15 -15  -1   81.79   13.30
 -15 -15  -1  115.69   17.60
   2 -16  -1   40.30   20.00
   2 -16  -1    9.10   14.80
  -2  16   1   28.30   18.10
   1 -16  -1   47.30   14.60
   1 -16  -1  -25.60   14.10
  -1  16   1    6.00   19.70
   0 -16  -1   20.90   13.80
   0 -16  -1    8.40   15.90
   0  16   1   29.50   17.60
   0  16   1   19.60   19.10
  -1 -16  -1   19.20   12.90
  -1 -16  -1   -5.40   14.90
   1  16   1   -3.40   15.90
   1  16   1   -7.40   15.00
   1  16   1   34.80   17.60
  -2 -16  -1   13.90   16.40
  -2 -16  -1   41.20   20.20
   2  16   1    0.20   16.30
   2  16   1    5.70   15.60
   2  16   1   55.39   18.00
  -3 -16  -1  185.18   23.80
  -3 -16  -1  196.68   23.40
   3  16   1  183.38   24.20
   3  16   1  204.18   22.60
   3  16   1  186.38   22.50
  -4 -16  -1  318.27   27.40
  -4 -16  -1  298.17   33.20
   4  16   1  277.17   30.90
   4  16   1  328.17   30.80
  -5 -16  -1  124.49   16.70
  -5 -16  -1   80.49   20.50
   5  16   1  150.48   18.00
   5  16   1  117.09   17.50
   5  16   1  102.69   23.50
  -6 -16  -1  670.53   52.59
  -6 -16  -1  713.03   47.20
   6  16   1  699.53   53.99
   6  16   1  834.62   48.50
   6  16   1  857.91   48.80
  -7 -16  -1   -8.50   15.80
  -7 -16  -1   28.50   13.00
   7  16   1    9.50   17.60
   7  16   1  -24.50   17.00
   7  16   1    3.10   12.00
   7  16   1   -4.90   13.10
  -8 -16  -1  180.58   25.50
  -8 -16  -1  214.98   22.60
   8  16   1  162.78   24.70
   8  16   1  168.38   19.60
   8  16   1  217.68   22.50
  -9 -16  -1   -2.10   16.30
  -9 -16  -1   49.99   12.70
   9  16   1   16.90   12.50
   9  16   1   29.50   16.80
 -10 -16  -1  616.14   38.60
 -10 -16  -1  565.14   46.20
  10  16   1  623.84   39.10
  10  16   1  555.14   46.40
 -11 -16  -1   20.70   17.90
 -11 -16  -1   31.90   16.70
 -11 -16  -1   37.90   13.00
  11  16   1   75.49   31.70
  11  16   1   44.30   12.70
 -12 -16  -1   85.39   20.90
 -12 -16  -1   92.69   15.30
 -12 -16  -1   97.39   18.00
  12  16   1  113.89   14.10
  12  16   1  136.59   24.70
 -13 -16  -1   10.10   14.30
 -13 -16  -1    2.80   11.90
 -13 -16  -1    0.90   18.00
 -14 -16  -1   -1.70   20.30
 -14 -16  -1   53.59   15.80
 -14 -16  -1   42.10   12.80
   0 -17  -1   -3.90   17.30
   0 -17  -1  -16.80   19.90
   0  17   1  -14.10   17.50
  -1 -17  -1  325.67   37.80
  -1 -17  -1  238.88   27.90
  -1 -17  -1  277.47   28.70
   1  17   1  254.17   27.40
   1  17   1  270.67   29.20
  -2 -17  -1    3.70   17.30
  -2 -17  -1   -1.40   14.10
   2  17   1   13.60   16.30
   2  17   1   -0.20   17.50
   2  17   1    7.20   16.80
  -3 -17  -1   47.10   20.20
  -3 -17  -1   69.89   16.00
   3  17   1   28.90   17.70
   3  17   1   50.79   17.30
   3  17   1   52.29   17.80
  -4 -17  -1   22.60   13.80
  -4 -17  -1   15.40   16.50
   4  17   1  -25.00   18.00
   4  17   1   32.10   15.80
   4  17   1   19.50   15.50
  -5 -17  -1  336.87   37.80
   5  17   1  390.66   39.00
   5  17   1  395.96   33.60
  -6 -17  -1  391.86   38.30
  -6 -17  -1  472.05   33.60
   6  17   1  390.86   42.00
   6  17   1  302.77   30.50
   6  17   1  449.46   33.30
  -7 -17  -1    7.80   16.40
  -7 -17  -1   17.50   13.50
   7  17   1   33.10   14.70
   7  17   1   30.30   14.50
   7  17   1    7.40   16.70
   7  17   1   -8.70   29.90
  -8 -17  -1  488.55   41.10
  -8 -17  -1  486.55   35.00
   8  17   1  430.96   41.90
   8  17   1  367.06   34.50
   8  17   1  511.25   34.60
  -9 -17  -1  159.98   18.10
  -9 -17  -1  137.29   24.40
   9  17   1  155.88   19.40
   9  17   1  144.99   22.90
 -10 -17  -1  158.28   26.10
 -10 -17  -1  165.28   20.20
 -10 -17  -1  218.28   25.10
  10  17   1  231.48   28.30
  10  17   1  258.27   22.10
 -11 -17  -1  160.98   38.30
 -11 -17  -1  169.88   23.30
 -11 -17  -1  155.78   18.30
  11  17   1  186.08   18.80
  11  17   1  152.98   25.60
 -12 -17  -1   63.99   13.90
 -12 -17  -1   65.69   17.80
 -12 -17  -1   47.10   20.60
  12  17   1  102.99   14.30
  12  17   1   80.39   22.90
 -13 -17  -1   22.80   15.30
 -13 -17  -1   10.60   13.00
 -13 -17  -1    2.40   17.70
  -2 -18  -1   14.40   22.10
  -2 -18  -1  -15.60   17.20
   2  18   1    6.30   22.70
   2  18   1    3.60   19.10
  -3 -18  -1   81.99   23.00
  -3 -18  -1   35.70   18.60
   3  18   1   91.49   20.40
   3  18   1   66.79   18.50
   3  18   1  106.29   22.20
  -4 -18  -1    5.70   19.50
  -4 -18  -1   52.39   17.70
   4  18   1   18.60   17.20
   4  18   1    4.90   16.50
   4  18   1   42.80   21.70
  -5 -18  -1   -1.80   19.10
  -5 -18  -1   58.89   15.80
   5  18   1   -7.50   16.60
   5  18   1   32.60   17.20
   5  18   1   35.70   17.50
  -6 -18  -1   -3.10   18.80
  -6 -18  -1    8.80   14.60
   6  18   1   31.00   17.20
   6  18   1   22.70   16.90
   6  18   1    8.00   15.10
  -7 -18  -1  402.96   32.60
   7  18   1  330.27   32.60
   7  18   1  397.76   31.40
   7  18   1  308.97   31.40
   7  18   1  291.97   38.40
  -8 -18  -1  194.58   30.60
  -8 -18  -1  295.27   26.90
   8  18   1  199.58   28.20
   8  18   1  192.98   23.60
   8  18   1  278.37   25.10
   8  18   1  230.18   22.70
  -9 -18  -1   26.20   20.40
  -9 -18  -1   -3.10   17.30
  -9 -18  -1   14.20   17.60
   9  18   1   -5.30   17.60
   9  18   1    1.70   15.90
 -10 -18  -1  291.37   38.50
 -10 -18  -1  390.56   36.90
  10  18   1  373.56   29.70
 -11 -18  -1   13.80   18.90
 -11 -18  -1   38.20   20.00
 -11 -18  -1    8.60   16.90
  11  18   1   18.50   13.80
 -12 -18  -1   20.40   17.30
 -12 -18  -1   21.10   14.60
 -12 -18  -1   26.70   20.30
  12  18   1   30.10   12.90
  -6 -19  -1  -19.00   20.10
  -6 -19  -1   -3.30   20.90
   6  19   1   -7.80   16.40
   6  19   1    9.50   17.00
   6  19   1   -2.20   16.00
  -7 -19  -1   29.80   22.20
  -7 -19  -1    2.20   20.50
   7  19   1    3.50   16.30
   7  19   1   33.90   16.40
   7  19   1   23.20   15.60
  -8 -19  -1    5.30   18.80
  -8 -19  -1   -6.20   20.10
   8  19   1   -5.20   14.50
   8  19   1   14.60   13.90
   8  19   1   11.90   14.50
  11  18  -2  277.07   31.10
 -11 -18   2  177.98   28.70
 -11 -18   2  211.68   26.00
 -11 -18   2  250.57   26.00
  10  18  -2   -5.70   14.10
 -10 -18   2    8.10   17.00
 -10 -18   2   25.00   14.80
 -10 -18   2  -28.20   19.50
   9  18  -2  125.39   18.60
  -9 -18   2  101.19   25.90
  -9 -18   2  154.88   19.20
  -9 -18   2  123.49   22.10
   8  18  -2   -3.30   14.10
   8  18  -2   16.90   14.20
   8  18  -2    7.10   20.10
   8  18  -2  -27.60   13.70
  -8 -18   2   12.90   18.20
  -8 -18   2  -10.20   18.40
  -8 -18   2    7.30   14.30
   7  18  -2  108.59   19.40
   7  18  -2  118.29   19.10
   7  18  -2   81.79   23.10
  -7 -18   2  145.79   19.40
  -7 -18   2  134.19   25.90
   6  18  -2   46.50   16.50
   6  18  -2   35.50   19.70
   6  18  -2   24.00   16.70
   6  18  -2   73.29   17.60
  -6 -18   2   40.30   28.50
  -6 -18   2   36.40   16.30
  -6 -18   2    3.50   33.30
   5  18  -2   35.80   16.40
   5  18  -2   24.30   17.80
   5  18  -2   21.90   17.00
   5  18  -2   15.40   18.10
  -5 -18   2   -9.80   28.90
  -5 -18   2   20.30   15.40
  -5 -18   2    6.10   19.20
   4  18  -2   14.60   18.80
   4  18  -2    5.70   16.30
  -4 -18   2   -0.20   20.60
  -4 -18   2   12.20   19.60
   3  18  -2    3.80   17.00
   3  18  -2   -7.00   19.30
   3  18  -2   48.10   19.20
  -3 -18   2  -46.00   16.70
  -3 -18   2   14.20   19.60
   2  18  -2   19.00   18.30
   2  18  -2   -0.10   20.00
   2  18  -2   14.70   21.30
  -2 -18   2  -22.50   18.40
  -2 -18   2   -6.90   19.90
  13  17  -2   -2.80   12.00
 -13 -17   2   -8.00   19.20
 -13 -17   2  -26.10   13.00
 -13 -17   2  -10.70   15.00
  12  17  -2   21.30   25.60
  12  17  -2  -15.30   11.80
 -12 -17   2  -25.70   18.30
 -12 -17   2    3.60   15.30
 -12 -17   2    3.30   13.20
  11  17  -2  222.38   24.80
  11  17  -2  211.58   28.20
 -11 -17   2  213.48   29.90
 -11 -17   2  221.28   25.60
 -11 -17   2  263.57   25.90
  10  17  -2   51.49   15.50
  10  17  -2   50.99   20.20
 -10 -17   2   71.79   33.30
 -10 -17   2   67.79   15.70
 -10 -17   2   42.90   15.70
   9  17  -2   85.99   16.70
   9  17  -2   62.99   19.90
  -9 -17   2   56.69   21.10
  -9 -17   2   47.50   18.20
  -9 -17   2   71.59   14.50
   8  17  -2  129.69   18.30
   8  17  -2  127.99   16.30
   8  17  -2   82.89   23.90
  -8 -17   2  115.09   21.70
  -8 -17   2  101.39   22.90
  -8 -17   2  129.19   17.70
   7  17  -2  290.17   28.60
   7  17  -2  255.17   28.30
   7  17  -2  250.67   31.70
  -7 -17   2  300.67   30.20
  -7 -17   2  284.27   31.20
  -7 -17   2  300.37   28.40
   6  17  -2   59.49   16.60
   6  17  -2   29.50   21.80
   6  17  -2   30.80   15.50
  -6 -17   2   54.29   23.30
  -6 -17   2   33.90   18.70
  -6 -17   2   35.30   21.40
   5  17  -2  -16.80   33.10
   5  17  -2   -6.30   15.50
   5  17  -2   27.70   15.80
  -5 -17   2    2.00   18.50
  -5 -17   2   31.80   16.40
  -5 -17   2   30.10   18.30
   4  17  -2   18.90   17.60
   4  17  -2   11.00   17.00
   4  17  -2   33.70   17.10
  -4 -17   2   46.50   20.00
  -4 -17   2   46.00   17.50
  -4 -17   2   38.00   15.10
   3  17  -2   28.30   17.70
   3  17  -2    0.50   17.80
   3  17  -2   -7.50   17.10
  -3 -17   2   22.50   19.80
  -3 -17   2    6.00   17.30
  -3 -17   2   29.40   14.90
   2  17  -2   32.20   17.80
   2  17  -2   47.90   18.40
   2  17  -2   24.60   18.70
  -2 -17   2   27.30   18.50
  -2 -17   2   26.70   14.80
   1  17  -2    4.20   19.30
   1  17  -2   14.70   18.10
   1  17  -2   69.79   20.80
  -1 -17   2   29.30   21.00
  -1 -17   2   49.00   17.30
  -1 -17   2   25.80   17.90
   0  17  -2   69.89   18.90
   0  17  -2   52.69   19.50
   0 -17   2   71.69   22.90
   0 -17   2   43.70   17.90
  14  16  -2    2.30   11.00
  14  16  -2   -3.80   21.00
 -14 -16   2  -19.80   16.80
 -14 -16   2   -2.40   14.10
 -14 -16   2  -13.00   12.80
  13  16  -2    3.90   20.40
  13  16  -2   16.40   11.50
 -13 -16   2   21.20   14.70
 -13 -16   2   24.10   12.50
  12  16  -2  387.96   29.10
  12  16  -2  444.16   40.10
 -12 -16   2  352.96   38.70
 -12 -16   2  359.36   29.10
 -12 -16   2  314.27   32.80
  11  16  -2  120.19   23.20
  11  16  -2  153.38   18.30
 -11 -16   2  101.99   23.60
 -11 -16   2  123.59   16.20
 -11 -16   2  105.59   19.40
  10  16  -2  -20.80   27.70
  10  16  -2  -11.20   12.90
 -10 -16   2    0.60   17.20
 -10 -16   2    0.80   14.60
 -10 -16   2    1.50   11.70
   9  16  -2  156.68   26.20
   9  16  -2  209.18   23.00
  -9 -16   2  152.68   23.90
  -9 -16   2  199.28   22.80
  -9 -16   2  233.58   22.90
   8  16  -2   14.80   12.90
   8  16  -2    5.20   13.30
   8  16  -2   -1.60   16.90
  -8 -16   2   39.50   12.90
  -8 -16   2   20.70   15.80
  -8 -16   2    5.50   16.90
   7  16  -2  120.69   17.60
   7  16  -2  173.28   20.00
   7  16  -2  152.48   17.50
   7  16  -2   91.69   23.40
  -7 -16   2  125.89   17.20
  -7 -16   2  136.49   21.50
  -7 -16   2  106.29   20.90
   6  16  -2    9.90   16.90
   6  16  -2   22.70   15.10
   6  16  -2   -2.30   14.00
  -6 -16   2   12.60   17.20
  -6 -16   2   20.20   12.90
  -6 -16   2    7.50   16.50
   5  16  -2   28.90   14.70
   5  16  -2    8.10   12.80
   5  16  -2   -3.30   17.90
  -5 -16   2   19.80   13.20
  -5 -16   2   32.70   17.80
  -5 -16   2   32.20   17.50
   4  16  -2    1.40   16.30
   4  16  -2   58.29   16.30
  -4 -16   2   20.00   17.60
  -4 -16   2   43.50   13.40
  -4 -16   2   36.00   18.00
   3  16  -2   77.49   19.40
   3  16  -2  128.79   19.60
   3  16  -2  141.19   20.30
  -3 -16   2   99.79   20.20
  -3 -16   2  125.19   22.50
  -3 -16   2  101.89   17.60
   2  16  -2   51.39   18.10
   2  16  -2   57.29   17.70
   2  16  -2   68.09   19.90
  -2 -16   2   63.79   20.00
  -2 -16   2   42.00   18.00
  -2 -16   2   66.39   22.70
   1  16  -2  330.97   33.50
   1  16  -2  290.27   33.20
   1  16  -2  365.86   34.80
  -1 -16   2  321.17   28.10
  -1 -16   2  241.28   30.00
  -1 -16   2  279.97   32.90
   0  16  -2  -10.60   16.20
   0  16  -2   10.30   16.10
   0  16  -2   -5.70   18.30
   0 -16   2  -10.40   15.10
   0 -16   2   -2.40   13.40
   0 -16   2  -12.60   17.30
  -1  16  -2   15.60   19.80
  -1  16  -2  -10.10   14.60
   1 -16   2   13.70   14.30
   1 -16   2  -11.60   16.00
  -2  16  -2   28.20   16.70
  -2  16  -2    9.40   18.10
   2 -16   2   22.20   18.50
   2 -16   2   -7.90   16.20
   2 -16   2   23.50   17.00
  15  15  -2    3.40   10.00
 -15 -15   2   -5.30   11.00
 -15 -15   2  -15.80   12.60
 -15 -15   2  -21.00   25.80
  14  15  -2   14.50    9.80
  14  15  -2    9.70   18.30
 -14 -15   2    1.00   13.10
 -14 -15   2   11.80   11.00
 -14 -15   2   -3.30   16.10
  13  15  -2   44.40   23.90
  13  15  -2   43.90   12.20
 -13 -15   2   25.90   14.90
 -13 -15   2   39.30   12.60
 -13 -15   2   -2.20   17.40
  12  15  -2   -2.60   10.80
  12  15  -2   18.30   16.10
 -12 -15   2  -15.00   11.40
 -12 -15   2   14.00   16.80
 -12 -15   2   -8.90   13.50
  11  15  -2  -24.50   17.10
  11  15  -2    1.40   11.90
 -11 -15   2   12.10   17.90
 -11 -15   2   -3.20   13.70
 -11 -15   2   -2.60   11.10
  10  15  -2  206.88   22.30
  10  15  -2  160.28   24.70
 -10 -15   2  197.38   21.10
 -10 -15   2  145.09   23.50
 -10 -15   2  175.88   21.60
   9  15  -2  257.27   32.40
   9  15  -2  282.67   25.40
  -9 -15   2  309.77   25.00
  -9 -15   2  244.08   31.70
  -9 -15   2  273.47   28.80
   8  15  -2   50.59   14.10
  -8 -15   2   94.69   14.40
  -8 -15   2   68.89   16.20
  -8 -15   2   69.99   18.40
   7  15  -2    3.10   11.20
   7  15  -2    7.20   11.00
   7  15  -2   19.00   12.30
  -7 -15   2   12.90   15.20
  -7 -15   2   23.30   11.40
  -7 -15   2   28.00   14.80
   6  15  -2  166.98   19.80
   6  15  -2  209.98   21.90
   6  15  -2  141.19   23.20
   6  15  -2  145.09   19.80
  -6 -15   2  207.68   21.40
  -6 -15   2  133.99   21.00
  -6 -15   2  197.48   22.60
   5  15  -2  121.79   20.90
   5  15  -2  166.88   18.80
   5  15  -2  186.68   19.40
  -5 -15   2  186.98   21.40
  -5 -15   2  152.48   21.10
  -5 -15   2  169.08   22.40
   4  15  -2  252.27   27.30
   4  15  -2  254.97   31.20
   4  15  -2  285.17   28.20
  -4 -15   2  320.17   26.10
  -4 -15   2  275.27   31.60
  -4 -15   2  280.77   31.00
   3  15  -2   87.09   15.70
   3  15  -2   79.09   17.20
  -3 -15   2   49.20   12.60
  -3 -15   2   87.49   17.40
  -3 -15   2   72.59   18.50
   2  15  -2   64.19   19.40
   2  15  -2   46.20   17.10
   2  15  -2   78.89   16.30
  -2 -15   2   30.10   15.80
  -2 -15   2   78.39   18.90
   1  15  -2  170.58   20.70
   1  15  -2  159.28   22.50
   1  15  -2  172.58   23.40
  -1 -15   2  190.68   21.80
  -1 -15   2  159.08   21.40
  -1 -15   2  163.98   23.90
   0  15  -2   27.80   15.00
   0  15  -2  -15.20   15.00
   0  15  -2   18.60   17.00
   0 -15   2    2.00   17.20
   0 -15   2   -8.20   15.10
   0 -15   2   29.70   12.70
  -1  15  -2  101.49   20.10
  -1  15  -2  125.99   20.40
   1 -15   2  148.59   20.40
   1 -15   2  126.69   24.60
   1 -15   2  128.69   22.70
  -2  15  -2   17.50   17.00
  -2  15  -2   50.49   19.00
  -2  15  -2   -4.20   14.60
   2 -15   2   14.20   15.70
   2 -15   2    6.90   18.50
   2 -15   2   32.80   13.70
  -3  15  -2  -14.50   15.00
  -3  15  -2    4.40   21.70
  -3  15  -2   15.70   18.10
   3 -15   2    8.00   18.10
   3 -15   2   13.90   15.20
   3 -15   2   13.80   13.00
  -4  15  -2   21.00   19.20
   4 -15   2   30.90   13.90
   4 -15   2   52.99   15.90
 -15 -14   2   40.60   13.40
 -15 -14   2   14.80   11.00
 -15 -14   2   -8.40   15.70
  14  14  -2   27.60   10.30
  14  14  -2   26.20   17.50
 -14 -14   2   25.60   11.00
 -14 -14   2   28.80   17.20
  13  14  -2   47.00   18.50
  13  14  -2   68.19   11.90
 -13 -14   2   20.90   18.00
 -13 -14   2   38.60   11.40
  12  14  -2   17.70   10.90
  12  14  -2    6.30   15.60
 -12 -14   2    3.50   16.90
 -12 -14   2    8.80   10.60
 -12 -14   2   11.70   15.40
  11  14  -2    0.60   10.60
  11  14  -2  -16.40   14.20
 -11 -14   2    6.00   16.70
 -11 -14   2   -1.40    9.90
 -11 -14   2   19.80   15.50
  10  14  -2   73.69   13.60
  10  14  -2   38.40   17.30
 -10 -14   2   81.99   13.70
 -10 -14   2   37.50   17.20
   9  14  -2  194.18   20.80
  -9 -14   2  115.69   20.50
  -9 -14   2  145.99   16.10
   8  14  -2   33.90   12.30
  -8 -14   2   34.00   11.50
  -8 -14   2   38.10   14.80
  -8 -14   2   44.80   15.50
   7  14  -2    8.10   10.70
   7  14  -2    0.30   11.40
   7  14  -2   20.50   10.50
  -7 -14   2  -22.60   13.30
  -7 -14   2   15.40   10.60
  -7 -14   2    4.00   13.80
   6  14  -2   51.29   12.90
   6  14  -2   63.19   12.40
   6  14  -2   40.00   12.70
   6  14  -2   41.80   18.00
  -6 -14   2   51.09   16.10
  -6 -14   2   51.39   16.30
  -6 -14   2   37.60   11.90
   5  14  -2   18.80   14.90
   5  14  -2   -5.00   14.50
   5  14  -2   26.90   12.30
  -5 -14   2   12.40   11.00
  -5 -14   2   32.00   14.20
   4  14  -2   54.09   13.70
   4  14  -2   67.89   14.40
   4  14  -2   97.39   19.10
  -4 -14   2   70.99   15.20
  -4 -14   2   75.39   13.10
   3  14  -2   76.49   14.80
   3  14  -2   55.09   14.10
   3  14  -2   34.30   15.40
  -3 -14   2   78.39   16.10
  -3 -14   2   55.79   12.50
  -3 -14   2   48.10   16.30
   2  14  -2    0.40   12.80
   2  14  -2   -2.80   12.50
   2  14  -2  -12.50   13.20
  -2 -14   2   14.00   13.60
  -2 -14   2    6.90   15.10
   1  14  -2   22.60   14.40
   1  14  -2   17.90   14.20
  -1 -14   2   -3.00   14.90
  -1 -14   2   10.10   12.80
   0  14  -2  520.45   39.40
   0  14  -2  581.04   41.20
   0  14  -2  537.55   40.90
   0 -14   2  590.14   36.80
   0 -14   2  592.94   43.30
   0 -14   2  488.65   40.30
  -1  14  -2  173.68   21.60
  -1  14  -2  166.98   20.80
  -1  14  -2  132.09   20.50
   1 -14   2  163.18   22.50
   1 -14   2  121.59   18.80
   1 -14   2  150.18   17.30
  -2  14  -2  401.46   35.70
  -2  14  -2  501.25   37.50
  -2  14  -2  294.47   33.30
   2 -14   2  393.46   30.20
   2 -14   2  405.26   37.90
   2 -14   2  450.95   44.10
  -3  14  -2   75.99   16.90
  -3  14  -2  113.79   20.70
  -3  14  -2  102.09   19.50
   3 -14   2   78.99   15.00
   3 -14   2  103.59   20.80
   3 -14   2   95.79   19.40
  -4  14  -2  -12.60   17.80
  -4  14  -2    0.10   13.30
   4 -14   2   -4.20   12.00
   4 -14   2   17.50   17.30
  -5  14  -2   13.00   16.20
   5 -14   2   29.10   13.60
   5 -14   2    7.50   12.20
   5 -14   2   18.60   12.70
   5 -14   2   11.00   16.50
 -16 -13   2   -1.30   15.00
 -16 -13   2   19.00   11.90
  15  13  -2  233.58   19.70
 -15 -13   2  185.68   23.90
  14  13  -2   27.80   10.40
  14  13  -2  -17.50   15.90
 -14 -13   2   23.60   13.10
 -14 -13   2   -6.20   14.20
  13  13  -2   30.50   16.40
  13  13  -2   48.80   10.30
 -13 -13   2   15.90    9.50
 -13 -13   2   20.20   15.30
 -13 -13   2   35.60   13.40
  12  13  -2    5.30    9.00
 -12 -13   2   11.20   14.30
 -12 -13   2   -0.50   12.50
 -12 -13   2   -0.70    9.40
  11  13  -2    7.40   10.20
 -11 -13   2    9.90   11.80
 -11 -13   2   -0.60   15.40
 -11 -13   2    2.00    9.20
  10  13  -2  -10.90   10.20
 -10 -13   2    9.10    9.20
 -10 -13   2    4.30   12.30
 -10 -13   2    1.40   13.60
   9  13  -2   75.79   13.10
   9  13  -2   44.10   13.70
  -9 -13   2  106.29   12.30
  -9 -13   2   98.49   15.50
  -9 -13   2  105.29   17.80
   8  13  -2    9.50   10.20
   8  13  -2    0.80   12.30
  -8 -13   2    8.50    9.00
  -8 -13   2    1.80   11.60
  -8 -13   2    2.00   12.30
   7  13  -2  631.34   38.70
   7  13  -2  722.13   41.30
  -7 -13   2  596.54   43.90
  -7 -13   2  640.24   43.00
   6  13  -2   66.79   12.90
   6  13  -2   94.49   13.00
   6  13  -2   86.09   12.80
   6  13  -2   67.39   16.50
  -6 -13   2  102.69   13.30
  -6 -13   2   70.19   16.00
   5  13  -2   79.59   12.50
   5  13  -2   44.20   15.10
   5  13  -2   67.89   12.60
   5  13  -2   67.79   12.00
  -5 -13   2   58.39   14.30
  -5 -13   2   63.49   12.00
   4  13  -2   95.09   17.40
   4  13  -2  113.99   15.40
   4  13  -2  120.69   15.20
  -4 -13   2   83.49   26.60
  -4 -13   2  103.19   13.60
   3  13  -2   -0.80   11.50
   3  13  -2   24.00   12.70
   3  13  -2    1.90   12.80
  -3 -13   2    1.70   12.30
  -3 -13   2   10.30   10.10
   2  13  -2  175.18   19.60
   2  13  -2  160.18   20.60
   2  13  -2  164.38   18.40
  -2 -13   2  165.38   16.90
  -2 -13   2  160.78   19.20
   1  13  -2  405.86   30.10
   1  13  -2  392.46   31.90
   1  13  -2  356.26   32.90
  -1 -13   2  366.36   31.70
   0  13  -2   46.20   15.10
   0  13  -2    1.50    5.00
  -1  13  -2   33.70   14.40
  -1  13  -2   25.20   13.40
   1 -13   2   26.70   13.30
   1 -13   2   34.80   15.60
  -2  13  -2  648.54   44.10
  -2  13  -2  709.63   50.09
   2 -13   2  528.45   41.30
   2 -13   2  737.43   42.90
   2 -13   2  667.03   47.30
  -3  13  -2   26.10   14.00
  -3  13  -2   22.40   16.20
  -3  13  -2  -14.30   14.20
   3 -13   2   26.60   16.10
   3 -13   2    8.40   13.50
   3 -13   2   27.30   11.40
  -4  13  -2  134.79   20.10
  -4  13  -2  249.18   28.10
   4 -13   2  144.89   21.70
   4 -13   2  222.08   21.40
   4 -13   2  236.88   24.40
  -5  13  -2   70.49   18.30
  -5  13  -2   90.49   21.50
   5 -13   2  101.59   14.70
   5 -13   2  122.19   21.10
   5 -13   2  109.99   15.90
  -6  13  -2    2.20   15.70
  -6  13  -2    9.30   24.20
   6 -13   2    5.30   12.40
   6 -13   2   33.20   16.00
   6 -13   2   20.00   12.40
   6 -13   2   -7.20   11.30
 -16 -12   2  135.09   14.70
 -16 -12   2   88.19   18.20
  15  12  -2   35.10   10.10
 -15 -12   2    7.80   14.80
 -15 -12   2   42.00   12.00
  14  12  -2   18.60    8.80
 -14 -12   2  -11.50   12.50
  13  12  -2   17.10    9.10
 -13 -12   2   -7.20   13.50
 -13 -12   2    8.70   11.60
  12  12  -2   24.90   10.20
 -12 -12   2   32.10   14.40
 -12 -12   2   37.80   12.60
 -12 -12   2   35.10    9.90
  11  12  -2   28.90   15.40
  11  12  -2   31.80   10.10
 -11 -12   2   36.10    9.60
 -11 -12   2   33.70   14.60
 -11 -12   2   32.40   12.60
  10  12  -2   44.20   10.90
  10  12  -2   23.50   14.10
 -10 -12   2   77.49   15.90
 -10 -12   2   49.20   10.20
 -10 -12   2   47.00   12.90
   9  12  -2  285.57   29.90
   9  12  -2  310.77   24.80
  -9 -12   2  303.87   26.30
  -9 -12   2  351.26   29.70
  -9 -12   2  330.07   22.80
   8  12  -2  368.96   26.70
   8  12  -2  351.46   32.30
  -8 -12   2  377.36   28.30
  -8 -12   2  360.96   25.00
  -8 -12   2  399.06   35.70
   7  12  -2  130.19   14.60
   7  12  -2  106.19   12.30
   7  12  -2  136.39   15.50
   7  12  -2   58.09   16.90
  -7 -12   2  102.49   12.90
  -7 -12   2  145.59   17.50
   6  12  -2  322.67   23.60
   6  12  -2  318.47   24.70
   6  12  -2  337.37   23.90
   6  12  -2  254.57   29.50
  -6 -12   2  326.47   23.50
  -6 -12   2  334.87   28.50
   5  12  -2 1461.45   90.59
   5  12  -2 1629.44   90.99
   5  12  -2 1899.01   96.09
   5  12  -2 1701.33   90.69
  -5 -12   2 1582.64   90.69
  -5 -12   2 1767.72   93.99
   4  12  -2  337.47   27.40
   4  12  -2  368.96   26.40
  -4 -12   2  317.47   25.00
  -4 -12   2  365.26   29.60
   3  12  -2  440.46   30.90
   3  12  -2  450.75   29.50
   3  12  -2  328.47   33.70
  -3 -12   2  432.96   33.10
   2  12  -2    0.10   13.50
   2  12  -2   17.30   13.40
   2  12  -2    0.00   10.40
  -2 -12   2   17.20   11.00
  -2 -12   2   -1.70    9.20
   1  12  -2   44.20   12.50
   1  12  -2   53.49   14.00
   1  12  -2   59.39   15.20
  -1 -12   2   39.30    9.50
  -1 -12   2   74.19   14.30
   0  12  -2  849.41   50.29
   0  12  -2  622.04   58.69
   0  12  -2  831.52   50.99
   0 -12   2  808.92   49.10
  -1  12  -2   17.10   12.80
  -1  12  -2   48.40   13.80
   1 -12   2   32.20   10.70
   1 -12   2   43.70   12.30
   1 -12   2   42.70   15.80
  -2  12  -2   35.20   13.10
   2 -12   2   63.49   15.90
  -3  12  -2   23.50   13.50
  -3  12  -2   20.20   12.80
   3 -12   2    6.70   12.30
   3 -12   2   14.50   14.60
  -4  12  -2  242.98   25.30
  -4  12  -2  310.07   31.60
  -4  12  -2  253.67   28.50
   4 -12   2  267.37   30.60
   4 -12   2  259.77   24.50
  -5  12  -2  187.48   22.20
  -5  12  -2  145.99   19.20
  -5  12  -2  226.68   24.80
   5 -12   2  193.18   20.30
   5 -12   2  172.78   17.90
   5 -12   2  219.18   24.50
  -6  12  -2   62.39   19.40
  -6  12  -2   39.90   15.80
   6 -12   2   42.70   12.60
   6 -12   2   57.09   16.70
   6 -12   2   44.60   12.40
  -7  12  -2   38.50   20.90
  -7  12  -2   11.20   15.60
   7 -12   2   56.89   17.30
   7 -12   2   70.79   13.40
   7 -12   2   65.29   13.80
   8 -12   2   20.90   13.40
   8 -12   2  -15.20   10.70
   8 -12   2    1.60   14.50
 -16 -11   2   69.89   11.50
 -16 -11   2   68.19   16.40
 -15 -11   2   63.09   11.00
 -15 -11   2   40.00   14.50
  14  11  -2   17.60    9.30
  14  11  -2   22.00   14.50
 -14 -11   2   22.80   13.60
  13  11  -2    4.80   13.90
  13  11  -2   12.00    8.80
 -13 -11   2    4.30   12.90
  12  11  -2  100.89   18.20
  12  11  -2  116.39   12.80
 -12 -11   2  146.39   15.80
 -12 -11   2  114.69   12.70
 -12 -11   2  118.39   17.60
  11  11  -2  -15.60   12.30
  11  11  -2  -12.50    8.30
 -11 -11   2    4.10   10.20
 -11 -11   2   15.20   18.30
 -11 -11   2   -1.60    7.50
  10  11  -2   56.39   14.40
  10  11  -2   49.10   10.80
 -10 -11   2   39.70    9.70
 -10 -11   2   55.39   14.20
 -10 -11   2   22.20   11.30
   9  11  -2  147.79   19.30
   9  11  -2  159.18   16.00
  -9 -11   2  161.08   15.40
  -9 -11   2  182.18   23.10
  -9 -11   2  175.78   19.00
   8  11  -2  125.39   14.30
  -8 -11   2  161.78   18.90
  -8 -11   2  117.99   14.50
   7  11  -2   99.09   18.00
   7  11  -2  155.98   17.10
  -7 -11   2  204.98   23.00
  -7 -11   2  171.68   15.80
   6  11  -2  760.12   42.70
   6  11  -2  666.73   47.50
   6  11  -2  775.92   42.70
   6  11  -2  760.52   43.80
  -6 -11   2  724.93   43.00
  -6 -11   2  740.13   46.50
   5  11  -2   62.29   10.20
   5  11  -2   65.99   10.60
   5  11  -2   29.60   13.60
   5  11  -2   79.79   10.60
  -5 -11   2   51.09   12.70
  -5 -11   2   69.09   10.10
   4  11  -2  259.97   26.80
   4  11  -2  217.38   21.60
   4  11  -2  272.67   21.30
  -4 -11   2  283.87   20.70
  -4 -11   2  259.17   24.30
   3  11  -2  159.98   17.50
   3  11  -2  136.59   18.10
   3  11  -2  161.28   19.50
  -3 -11   2  158.58   16.30
  -3 -11   2  154.08   17.10
   2  11  -2  313.97   31.40
   2  11  -2  427.36   29.60
   2  11  -2  436.06   27.50
  -2 -11   2  388.66   29.70
  -2 -11   2  360.76   26.20
   1  11  -2  252.97   22.20
   1  11  -2  241.28   24.00
   1  11  -2  185.18   24.90
  -1 -11   2  233.28   23.80
  -1 -11   2  245.68   19.70
   0  11  -2   32.50   12.20
   0  11  -2   50.89   12.20
   0 -11   2   32.40   10.90
   0 -11   2   33.00   11.40
  -1  11  -2  342.87   27.40
  -1  11  -2  307.27   27.30
  -1  11  -2  258.27   24.80
   1 -11   2  269.57   25.30
   1 -11   2  288.57   22.10
  -2  11  -2   20.60   11.80
  -2  11  -2   -4.40    5.60
  -2  11  -2   19.50   11.70
   2 -11   2   21.80   10.40
   2 -11   2   14.90    9.90
   2 -11   2   28.50   17.10
  -3  11  -2   13.90   11.30
  -3  11  -2    5.00   13.00
   3 -11   2   22.80   11.80
   3 -11   2   10.30   13.40
  -4  11  -2  191.38   23.60
  -4  11  -2  243.98   23.00
  -4  11  -2  242.38   24.10
   4 -11   2  215.98   23.20
   4 -11   2  215.78   19.90
   4 -11   2  236.88   22.30
  -5  11  -2   48.20   13.10
  -5  11  -2   36.70   11.40
  -5  11  -2   55.59   16.20
   5 -11   2    8.10    7.50
   5 -11   2   24.90   10.80
   5 -11   2   35.10   14.70
  -6  11  -2   39.90   13.60
  -6  11  -2    6.60   16.80
   6 -11   2   38.80   15.10
   6 -11   2   38.20   11.40
  -7  11  -2   33.60   14.30
   7 -11   2   17.70   15.60
   7 -11   2   37.70   11.30
  -8  11  -2  139.19   23.80
   8 -11   2  140.89   16.10
   8 -11   2  137.79   19.60
   9 -11   2   17.20   13.40
   9 -11   2   -9.80   12.20
 -16 -10   2   -9.80   13.50
 -16 -10   2   15.90   11.60
 -15 -10   2  233.58   19.60
 -15 -10   2  213.28   26.60
 -15 -10   2  171.88   20.70
 -14 -10   2  173.68   16.10
 -14 -10   2  196.68   23.50
 -14 -10   2  144.29   25.00
  13  10  -2   15.70    8.80
  13  10  -2    7.30   13.00
 -13 -10   2   16.70    8.90
 -13 -10   2   24.40   12.80
  12  10  -2  237.88   25.50
  12  10  -2  204.38   18.20
 -12 -10   2  203.18   24.70
  11  10  -2   56.29   10.30
 -11 -10   2   65.69   12.50
 -11 -10   2   79.39   14.70
  10  10  -2   -1.30   11.40
  10  10  -2    2.50    8.10
 -10 -10   2    3.50    7.40
 -10 -10   2   -0.50   10.70
 -10 -10   2   -2.40    9.70
   9  10  -2  238.48   19.80
   9  10  -2  253.57   25.20
  -9 -10   2  242.38   21.00
  -9 -10   2  258.57   24.70
  -9 -10   2  232.58   18.00
   8  10  -2  423.46   28.70
   8  10  -2  393.86   32.90
  -8 -10   2  449.26   27.30
  -8 -10   2  466.05   29.50
  -8 -10   2  452.15   32.20
   7  10  -2   62.39   10.20
   7  10  -2   63.09   13.50
  -7 -10   2   80.39    9.50
  -7 -10   2   55.69   11.70
   6  10  -2   28.60    7.50
   6  10  -2   36.70   12.70
   6  10  -2   50.89    8.40
   6  10  -2   34.00    9.70
   5  10  -2  316.77   22.50
   5  10  -2  289.27   27.00
   5  10  -2  349.67   21.80
   5  10  -2  291.57   22.20
  -5 -10   2  302.57   22.00
  -5 -10   2  322.77   25.30
   4  10  -2  224.08   24.00
   4  10  -2  248.28   20.80
  -4 -10   2  257.87   19.60
  -4 -10   2  317.37   23.90
   3  10  -2   87.49   12.00
   3  10  -2   65.99   10.50
   3  10  -2   55.09   12.90
  -3 -10   2   91.29   10.20
  -3 -10   2   45.80   10.80
  -3 -10   2   74.39   11.90
   2  10  -2  231.98   25.40
   2  10  -2  324.77   21.60
   2  10  -2  345.37   24.10
  -2 -10   2  225.68   20.10
  -2 -10   2  301.27   23.80
   1  10  -2  209.88   22.10
   1  10  -2  212.38   19.90
   1  10  -2  211.08   20.70
  -1 -10   2  241.48   21.50
  -1 -10   2  206.88   18.00
   0  10  -2  474.65   30.20
   0  10  -2  358.56   31.90
   0  10  -2  496.85   32.20
   0 -10   2  542.65   31.70
   0 -10   2  392.36   28.00
  -1  10  -2  213.78   23.30
  -1  10  -2  246.08   24.30
  -1  10  -2  192.48   20.90
   1 -10   2  219.58   18.40
   1 -10   2  246.58   21.70
  -2  10  -2  493.25   33.30
  -2  10  -2  496.45   33.80
  -2  10  -2  527.55   36.00
   2 -10   2  481.25   35.40
   2 -10   2  508.35   32.90
   2 -10   2  471.35   31.70
  -3  10  -2   30.80   12.90
  -3  10  -2   12.20   10.60
  -3  10  -2   36.20   14.30
   3 -10   2   30.70    9.20
   3 -10   2   35.80   13.60
   3 -10   2   35.90   10.60
  -4  10  -2  123.99   15.80
  -4  10  -2  138.49   15.20
  -4  10  -2  106.49   17.50
   4 -10   2  114.19   17.90
   4 -10   2  134.59   14.50
   4 -10   2  132.89   14.20
  -5  10  -2  160.88   19.90
  -5  10  -2  184.68   21.30
  -5  10  -2  157.58   20.50
   5 -10   2  196.78   18.60
   5 -10   2  228.48   25.10
   5 -10   2  206.38   19.20
  -6  10  -2    9.50   14.50
  -6  10  -2    3.50   11.60
   6 -10   2   -9.70    9.60
   6 -10   2   11.30   10.30
  -7  10  -2   11.10   17.00
  -7  10  -2   29.30   13.80
   7 -10   2    4.10   13.00
   7 -10   2   19.20   10.70
   7 -10   2   10.10   10.20
  -8  10  -2   24.30   14.70
  -8  10  -2   58.79   19.30
   8 -10   2   35.40   11.70
   8 -10   2   23.30   13.80
   8 -10   2   20.30   10.90
  -9  10  -2   -3.80   13.60
  -9  10  -2    2.30   17.40
   9 -10   2  -25.90   10.10
   9 -10   2   16.30   12.30
   9 -10   2  -14.00   15.50
 -17  -9   2    6.00    9.60
 -17  -9   2   -3.70   11.90
 -16  -9   2   75.59   10.50
 -16  -9   2   79.49   13.40
 -16  -9   2   51.59   13.70
 -15  -9   2  186.68   18.70
 -15  -9   2  172.48   16.90
 -15  -9   2  175.08   22.60
 -14  -9   2   25.60    9.30
 -14  -9   2    3.60   12.40
 -14  -9   2    8.40    8.20
  13   9  -2   10.30   11.90
  13   9  -2    3.00    8.00
 -13  -9   2   13.30    9.00
 -13  -9   2   -2.50    8.30
 -13  -9   2   -5.20   11.10
  12   9  -2   -3.80    7.80
  12   9  -2    5.30   11.50
 -12  -9   2   10.60    8.50
 -12  -9   2    9.40   11.20
  11   9  -2  105.79   12.10
  11   9  -2   85.29   15.00
 -11  -9   2  131.69   14.20
 -11  -9   2  108.89   15.40
  10   9  -2  298.37   27.10
  10   9  -2  287.27   22.40
 -10  -9   2  319.77   22.10
 -10  -9   2  416.06   27.90
 -10  -9   2  342.17   23.90
   9   9  -2  614.64   42.80
   9   9  -2  670.13   38.90
  -9  -9   2  652.33   39.50
  -9  -9   2  715.93   42.70
  -9  -9   2  678.73   38.00
   8   9  -2   42.20   11.90
   8   9  -2   55.79    9.40
  -8  -9   2   62.59   11.60
  -8  -9   2   52.09    9.90
  -8  -9   2   50.29    8.30
   7   9  -2   75.29   10.30
   7   9  -2   64.89   13.10
  -7  -9   2   86.89    9.20
  -7  -9   2   84.79   13.00
   6   9  -2   33.50   10.60
   6   9  -2   43.40    8.30
  -6  -9   2   51.59    8.00
  -6  -9   2   39.70    9.90
   5   9  -2  263.57   22.60
   5   9  -2  249.28   18.10
   5   9  -2  253.47   18.50
   5   9  -2  250.07   17.90
  -5  -9   2  227.68   17.30
  -5  -9   2  247.08   21.60
   4   9  -2  198.68   15.80
   4   9  -2  184.58   21.10
   4   9  -2  182.68   17.30
  -4  -9   2  196.28   19.30
  -4  -9   2  167.18   17.30
  -4  -9   2  180.98   15.30
   3   9  -2   18.80    7.30
   3   9  -2   -0.30    8.60
   3   9  -2   12.50    8.20
  -3  -9   2   -2.70    7.70
  -3  -9   2    9.60    8.20
  -3  -9   2   13.30    6.60
   2   9  -2   15.20    8.80
   2   9  -2   17.10    7.50
   2   9  -2    0.30    8.90
  -2  -9   2    4.50    7.70
  -2  -9   2   -9.10    7.90
  -2  -9   2    9.10    6.60
   1   9  -2  350.06   25.00
   1   9  -2  336.77   26.30
   1   9  -2  361.66   23.60
  -1  -9   2  380.06   25.80
  -1  -9   2  313.37   22.60
   0   9  -2  319.67   26.20
   0   9  -2  420.86   26.00
   0  -9   2  352.66   25.30
   0  -9   2  315.07   22.60
  -1   9  -2   56.09   11.50
  -1   9  -2   58.59    9.70
  -1   9  -2   43.90   11.00
   1  -9   2   57.89    9.70
   1  -9   2   47.00    8.60
  -2   9  -2  744.03   44.70
  -2   9  -2  819.22   46.40
  -2   9  -2  801.62   47.30
   2  -9   2  750.42   43.90
   2  -9   2  744.03   44.90
  -3   9  -2  671.43   41.90
  -3   9  -2  728.63   44.60
  -3   9  -2  713.33   42.20
   3  -9   2  624.24   40.80
   3  -9   2  717.33   40.60
   3  -9   2  743.63   44.80
  -4   9  -2   12.40    9.40
  -4   9  -2   50.19   13.40
   4  -9   2   17.20    8.20
   4  -9   2   29.20   10.00
   4  -9   2   39.00   12.70
  -5   9  -2  871.61   52.29
  -5   9  -2  939.21   54.79
  -5   9  -2  862.11   50.89
   5  -9   2  834.42   50.69
   5  -9   2  883.71   50.19
   5  -9   2  914.91   54.19
  -6   9  -2  132.39   18.80
  -6   9  -2  129.99   15.80
  -6   9  -2   98.39   15.00
   6  -9   2  138.19   18.40
   6  -9   2  149.29   16.30
   6  -9   2  184.48   18.00
  -7   9  -2   38.60   15.60
  -7   9  -2   27.60   11.90
   7  -9   2   18.70   12.10
   7  -9   2   14.20    9.60
   7  -9   2    4.90    9.90
  -8   9  -2   61.99   17.60
  -8   9  -2   53.09   13.30
   8  -9   2   56.29   13.40
   8  -9   2   55.59   11.60
   8  -9   2   56.79   12.00
  -9   9  -2   61.29   19.80
  -9   9  -2   62.39   14.10
   9  -9   2   44.70   11.20
   9  -9   2   63.29   14.80
   9  -9   2   97.19   13.70
 -10   9  -2    4.60   12.90
 -10   9  -2   55.99   19.40
  10  -9   2    9.80    9.50
 -17  -8   2   11.90   10.80
 -16  -8   2  279.67   23.30
 -16  -8   2  289.27   25.20
 -15  -8   2   10.60    7.60
 -15  -8   2    0.10    9.70
 -15  -8   2   21.20   11.50
 -14  -8   2   34.40    8.40
 -14  -8   2   41.10   12.20
 -14  -8   2   34.00   10.80
 -13  -8   2  613.04   41.70
 -13  -8   2  687.83   39.00
 -13  -8   2  634.04   37.50
  12   8  -2   90.49   15.10
  12   8  -2   88.09   10.80
 -12  -8   2   71.49   13.80
 -12  -8   2   72.99   10.70
  11   8  -2    7.70    7.30
  11   8  -2    8.30   10.60
 -11  -8   2   21.90    8.00
 -11  -8   2   15.70   11.00
  10   8  -2  120.39   13.70
  10   8  -2  126.79   15.80
 -10  -8   2  129.99   15.30
 -10  -8   2  125.49   13.80
   9   8  -2    2.70    6.90
   9   8  -2  -15.30    9.40
  -9  -8   2    0.60    6.50
  -9  -8   2    2.90    8.80
   8   8  -2  417.26   30.70
   8   8  -2  423.76   27.00
  -8  -8   2  394.86   25.70
  -8  -8   2  468.75   27.60
  -8  -8   2  504.05   30.70
   7   8  -2  323.27   25.70
   7   8  -2  311.07   21.50
  -7  -8   2  292.07   20.40
  -7  -8   2  340.97   22.30
  -7  -8   2  365.06   25.10
   6   8  -2  327.67   24.40
   6   8  -2  295.77   20.50
  -6  -8   2  332.57   23.80
  -6  -8   2  291.07   19.50
   5   8  -2  999.80   56.89
   5   8  -2 1012.40   56.39
   5   8  -2 1131.09   59.99
  -5  -8   2 1003.80   56.39
  -5  -8   2 1052.59   59.19
   4   8  -2    8.80    8.50
   4   8  -2   19.00    7.20
   4   8  -2   -0.40    6.70
   4   8  -2   16.60    6.40
  -4  -8   2    7.40    8.80
  -4  -8   2   -7.70    7.10
  -4  -8   2   12.60    6.10
   3   8  -2   11.10    6.60
   3   8  -2    9.60    7.40
   3   8  -2   -0.10    8.40
  -3  -8   2   -8.00    7.00
  -3  -8   2   11.20    5.90
  -3  -8   2   16.50    8.00
   2   8  -2   -3.10    6.40
   2   8  -2   11.80    7.80
   2   8  -2   11.80    8.60
  -2  -8   2  -19.50    7.20
  -2  -8   2   -0.70    5.90
  -2  -8   2   -1.50    7.20
   1   8  -2  580.74   32.40
   1   8  -2  493.65   33.80
   1   8  -2  512.85   31.30
  -1  -8   2  445.36   30.70
  -1  -8   2  631.84   33.50
   0   8  -2   30.50    8.20
   0   8  -2   14.40    7.30
   0   8  -2   22.90    8.90
   0  -8   2   -5.20    8.60
   0  -8   2   19.10    6.70
   0  -8   2   26.80    8.10
  -1   8  -2  203.68   17.90
  -1   8  -2  224.08   19.00
  -1   8  -2  191.28   18.40
   1  -8   2  187.78   15.70
   1  -8   2  209.58   18.10
  -2   8  -2  589.74   37.10
  -2   8  -2  686.13   38.20
  -2   8  -2  605.94   36.00
   2  -8   2  572.14   35.90
   2  -8   2  592.24   35.10
  -3   8  -2   32.90   10.80
  -3   8  -2   17.20    8.80
  -3   8  -2   22.60    8.40
   3  -8   2   33.60   10.90
   3  -8   2   44.10    8.30
   3  -8   2   18.50    7.60
  -4   8  -2 1890.21  103.99
  -4   8  -2 1826.32  103.99
  -4   8  -2 2136.79  106.29
   4  -8   2 2052.29  105.99
   4  -8   2 1866.11  103.49
   4  -8   2 1833.82  103.29
  -5   8  -2  115.99   14.80
  -5   8  -2  108.09   13.40
   5  -8   2  133.89   14.30
   5  -8   2  127.39   12.60
   5  -8   2  113.69   15.60
  -6   8  -2   87.89   15.60
  -6   8  -2   78.89   15.30
   6  -8   2   79.39   11.00
  -7   8  -2  513.75   33.30
  -7   8  -2  528.05   37.30
   7  -8   2  528.45   31.70
   7  -8   2  465.95   34.60
   7  -8   2  470.15   31.50
  -8   8  -2  244.28   27.70
  -8   8  -2  222.68   22.20
   8  -8   2  223.18   23.20
   8  -8   2  242.38   19.80
   8  -8   2  204.28   19.60
  -9   8  -2   25.90   11.70
  -9   8  -2   17.90   15.50
   9  -8   2   -1.40    9.60
   9  -8   2   34.20   12.00
   9  -8   2   37.60   10.60
 -10   8  -2   -0.70   11.40
 -10   8  -2    4.50   16.40
 -11   8  -2    5.30   13.10
 -11   8  -2   54.09   20.70
 -17  -7   2    9.80   11.40
 -16  -7   2    8.00   10.20
 -15  -7   2   -1.50   10.20
 -15  -7   2    9.30   10.10
 -14  -7   2  368.56   27.20
 -14  -7   2  318.07   25.50
 -13  -7   2  116.89   13.70
 -13  -7   2  121.29   11.10
 -13  -7   2  111.69   14.20
  12   7  -2  129.49   15.30
 -12  -7   2  116.59   12.90
 -12  -7   2  125.89   14.10
 -12  -7   2  104.59   10.80
  11   7  -2   23.00    8.00
  11   7  -2   28.20   10.90
 -11  -7   2   48.50    8.90
  10   7  -2   98.59   13.90
  10   7  -2  105.59   11.20
 -10  -7   2  126.89   14.10
 -10  -7   2  109.59   11.80
   9   7  -2  310.07   19.80
   9   7  -2  292.57   23.80
  -9  -7   2  284.37   23.30
  -9  -7   2  290.77   20.30
   8   7  -2   -3.40    8.10
   8   7  -2   13.20    6.30
  -8  -7   2    3.30    7.70
  -8  -7   2   11.60    5.80
  -8  -7   2    0.60    6.70
   7   7  -2 2048.30  110.69
   7   7  -2 2149.39  111.99
  -7  -7   2 1965.10  108.99
  -7  -7   2 2156.58  111.59
  -7  -7   2 2026.10  109.39
  -7  -7   2 2035.20  109.59
   6   7  -2    9.40    6.40
   6   7  -2    5.30    8.50
  -6  -7   2   11.70    7.70
  -6  -7   2    6.80    5.00
   5   7  -2  211.18   18.80
   5   7  -2  188.78   15.10
   5   7  -2  198.68   14.40
  -5  -7   2  206.48   14.60
  -5  -7   2  223.58   18.70
   4   7  -2   19.80    6.70
   4   7  -2   23.60    7.00
   4   7  -2   15.90    6.30
   4   7  -2   16.00    8.00
  -4  -7   2    7.70    6.70
  -4  -7   2   11.10    5.60
  -4  -7   2   16.90    8.00
   3   7  -2 1331.67   76.79
   3   7  -2 1502.35   78.89
   3   7  -2 1438.16   76.59
  -3  -7   2 1434.26   76.49
  -3  -7   2 1495.45   78.39
  -3  -7   2 1375.36   77.19
   2   7  -2    5.40    6.20
   2   7  -2   -7.60    7.60
   2   7  -2    6.90    6.70
  -2  -7   2    5.20    7.30
  -2  -7   2    4.90    6.90
  -2  -7   2    8.80    5.90
   1   7  -2   55.99    9.40
  -1  -7   2   35.30    6.80
   0   7  -2  148.39   15.60
   0   7  -2  115.89   13.00
   0  -7   2   73.69    9.20
  -1   7  -2  112.59   12.60
   1  -7   2  105.99   10.90
  -2   7  -2  648.64   37.20
  -2   7  -2  604.14   35.30
  -2   7  -2  633.64   36.60
   2  -7   2  590.54   34.70
   2  -7   2  575.24   35.30
  -3   7  -2  203.08   18.40
  -3   7  -2  190.48   16.60
  -3   7  -2  160.58   15.80
   3  -7   2  188.18   15.50
   3  -7   2  158.58   14.60
  -5   7  -2   27.10    8.90
  -5   7  -2    7.80    7.30
  -5   7  -2   10.20   10.40
   5  -7   2   23.60    7.50
   5  -7   2   14.00   10.50
   5  -7   2    8.40    7.20
  -6   7  -2 1949.90  113.29
  -6   7  -2 2175.48  115.49
   6  -7   2 2187.18  112.89
   6  -7   2 2106.69  114.69
   6  -7   2 2145.29  112.89
  -7   7  -2   80.29   12.20
  -7   7  -2  122.89   16.40
   7  -7   2  110.29   11.90
   7  -7   2   99.79   13.30
   7  -7   2   76.29   10.30
  -8   7  -2  191.68   19.20
  -8   7  -2  238.68   25.00
   8  -7   2  211.58   21.00
   8  -7   2  188.68   17.50
   8  -7   2  173.28   18.10
  -9   7  -2  233.28   25.50
  -9   7  -2  152.58   18.20
   9  -7   2  154.38   14.50
 -10   7  -2   35.30   15.70
 -10   7  -2   19.40   11.20
 -11   7  -2   22.70   11.60
 -11   7  -2   28.50   17.80
 -12   7  -2   25.90   13.20
 -17  -6   2   17.00   11.50
 -16  -6   2   38.80   12.20
 -15  -6   2    9.20   11.30
 -14  -6   2   22.10    9.50
 -14  -6   2    5.40   10.20
 -13  -6   2   59.19   11.10
 -13  -6   2   67.19   11.50
 -12  -6   2   20.70    8.70
 -12  -6   2   36.60    9.80
  11   6  -2  104.29   13.20
 -11  -6   2   83.79   11.40
 -11  -6   2  108.49   12.60
 -11  -6   2   94.69   10.60
  10   6  -2  117.59   14.20
  10   6  -2  135.99   13.60
 -10  -6   2  162.58   17.30
 -10  -6   2  125.69   13.90
   9   6  -2   63.09   10.60
   9   6  -2   57.19    8.00
  -9  -6   2   54.39   10.00
  -9  -6   2   70.29    8.80
   8   6  -2 1977.00  106.39
   8   6  -2 1942.71  104.49
  -8  -6   2 1893.31  104.29
  -8  -6   2 2035.50  105.89
   7   6  -2  672.23   39.50
   7   6  -2  636.24   37.10
  -7  -6   2  637.14   36.80
  -7  -6   2  691.53   39.30
   6   6  -2   44.40    9.50
   6   6  -2   46.60    7.40
  -6  -6   2   53.49    8.80
  -6  -6   2   51.59    6.60
  -6  -6   2   53.79    6.80
  -6  -6   2   53.29    7.70
   5   6  -2 1569.64   88.49
   5   6  -2 1821.42   90.49
  -5  -6   2 1680.23   89.99
  -5  -6   2 1585.34   87.99
   4   6  -2 2911.51  164.28
   4   6  -2 3372.86  166.48
   4   6  -2 3103.59  164.68
  -4  -6   2 3101.69  164.48
  -4  -6   2 3179.28  166.08
   3   6  -2  172.78   13.10
   3   6  -2  116.09   16.00
   3   6  -2  166.08   14.00
   3   6  -2  173.48   12.80
  -3  -6   2  189.88   12.80
  -3  -6   2  155.98   15.50
  -3  -6   2  148.29   14.00
   2   6  -2 1851.71  100.79
   2   6  -2 1671.73  101.69
   2   6  -2 1988.20  100.39
  -2  -6   2 1927.41  100.29
  -2  -6   2 1984.40  101.19
  -2  -6   2 1939.31  101.69
   1   6  -2 1051.09   60.29
   1   6  -2 1196.98   58.79
   1   6  -2 1053.49   59.39
  -1  -6   2 1051.59   59.69
  -1  -6   2  962.30   59.39
  -1  -6   2 1189.38   58.69
   0   6  -2   -0.10    5.80
   0   6  -2   19.70    7.40
   0   6  -2   24.40    7.40
   0  -6   2   20.10    6.90
   0  -6   2   -2.80    7.00
   0  -6   2   13.50    5.60
  -1   6  -2  507.65   30.70
  -1   6  -2  526.05   30.90
  -1   6  -2  450.05   29.10
   1  -6   2  436.36   28.50
   1  -6   2  589.14   30.50
  -2   6  -2   36.40    7.40
   2  -6   2   56.09    7.10
  -3   6  -2   35.70    8.10
  -3   6  -2   25.30    7.10
  -3   6  -2   33.70    8.80
   3  -6   2   34.90    6.80
  -4   6  -2   81.49    9.70
  -4   6  -2   80.79    9.50
  -4   6  -2  102.19   12.20
   4  -6   2   76.49    8.80
   4  -6   2  111.29   12.40
   4  -6   2   95.29   11.70
  -5   6  -2  226.08   21.20
  -5   6  -2  214.98   17.90
   5  -6   2  230.08   16.60
   5  -6   2  235.28   16.40
   5  -6   2  204.78   20.20
  -6   6  -2   96.29   12.90
  -6   6  -2   69.29   10.30
   6  -6   2   89.99    9.30
   6  -6   2  104.39   12.80
   6  -6   2   74.29    9.20
  -7   6  -2   87.99   14.90
  -7   6  -2   87.39   11.70
   7  -6   2   92.39   10.30
   7  -6   2   78.49   12.10
   7  -6   2  105.99   10.80
  -8   6  -2  163.88   18.70
   8  -6   2  129.89   15.20
   8  -6   2  162.48   14.90
   8  -6   2  170.28   18.20
  -9   6  -2  148.39   18.10
  -9   6  -2  182.58   24.40
   9  -6   2  123.39   13.00
 -10   6  -2   11.10   14.40
 -10   6  -2    9.30   11.20
  10  -6   2   11.60    7.50
 -11   6  -2    4.60   10.30
 -11   6  -2   -8.80   14.10
 -12   6  -2   33.70   17.70
 -12   6  -2   22.00   12.00
 -12   6  -2   49.40   13.90
 -16  -5   2   55.89   13.90
 -15  -5   2   16.00   10.80
 -14  -5   2  163.68   16.80
 -13  -5   2  271.57   21.30
 -13  -5   2  290.77   22.90
 -12  -5   2   21.00    9.00
 -12  -5   2   14.70    8.30
 -11  -5   2   27.10    8.70
 -11  -5   2   42.50    9.40
  10   5  -2    9.70    7.80
  10   5  -2    6.10    6.40
 -10  -5   2   19.10    4.80
 -10  -5   2   18.50    7.60
 -10  -5   2   22.30    8.30
   9   5  -2  264.57   17.00
   9   5  -2  206.18   18.90
  -9  -5   2  223.08   19.20
  -9  -5   2  232.28   17.00
   8   5  -2    6.80    5.40
   8   5  -2   13.40    7.30
  -8  -5   2   10.10    6.90
  -8  -5   2    1.10    5.50
   7   5  -2    9.30    5.20
   7   5  -2    2.20    6.80
  -7  -5   2   17.80    6.90
  -7  -5   2    6.70    5.50
   6   5  -2 5055.79  264.77
   6   5  -2 5159.58  266.07
  -6  -5   2 4914.61  265.77
  -6  -5   2 5098.59  264.77
   5   5  -2  791.82   41.40
   5   5  -2  792.32   43.20
  -5  -5   2  737.03   40.70
  -5  -5   2  730.43   41.00
  -5  -5   2  708.03   42.70
  -5  -5   2  742.83   41.20
   4   5  -2  148.69   14.20
   4   5  -2  121.99   11.10
  -4  -5   2  143.39   10.40
  -4  -5   2  144.79   13.40
  -4  -5   2  138.39   10.20
   3   5  -2 1286.77   70.99
   3   5  -2 1305.57   71.09
   3   5  -2 1314.77   70.79
   3   5  -2 1397.76   72.59
  -3  -5   2 1354.96   71.49
  -3  -5   2 1346.47   72.29
   2   5  -2 3984.90  216.88
   2   5  -2 4212.58  216.68
   2   5  -2 4188.08  217.88
  -2  -5   2 4210.78  216.98
  -2  -5   2 4142.49  219.38
  -2  -5   2 4100.69  216.58
   1   5  -2   11.20    4.60
   1   5  -2   11.40    5.60
   1   5  -2    9.10    6.40
  -1  -5   2   11.30    4.50
  -1  -5   2    6.50    5.50
   0   5  -2 2274.57  113.29
   0   5  -2 2176.88  112.09
   0   5  -2 2161.08  112.79
   0  -5   2 2177.08  112.09
   0  -5   2 1896.91  112.69
   0  -5   2 2064.99  112.79
  -1   5  -2  988.60   56.99
  -1   5  -2 1082.69   58.09
  -1   5  -2 1057.89   58.09
   1  -5   2 1027.50   56.89
   1  -5   2 1142.19   57.59
  -2   5  -2   19.10    5.90
   2  -5   2   23.00    5.30
  -3   5  -2  231.88   16.00
   3  -5   2  235.08   15.80
  -4   5  -2  105.09   11.40
  -4   5  -2  102.99    9.80
  -4   5  -2   90.19   11.40
   4  -5   2   85.79   10.00
   4  -5   2  111.19   11.90
  -5   5  -2  296.17   20.50
  -5   5  -2  295.87   22.80
   5  -5   2  287.17   18.80
   5  -5   2  295.97   18.70
   5  -5   2  293.87   21.80
  -6   5  -2    1.30    7.20
  -6   5  -2    6.40    9.10
   6  -5   2    0.50    8.30
   6  -5   2    3.00    5.70
   6  -5   2   -1.50    5.50
  -7   5  -2  379.66   25.90
  -7   5  -2  379.36   28.30
   7  -5   2  412.86   26.50
   7  -5   2  402.26   24.20
   7  -5   2  378.76   24.50
  -8   5  -2  118.09   12.90
  -8   5  -2  120.49   15.30
   8  -5   2   84.49   10.20
  -9   5  -2   17.40   11.80
  -9   5  -2   11.70    9.60
   9  -5   2   -1.00    7.00
 -10   5  -2   33.10   13.70
 -10   5  -2   15.60   13.20
 -11   5  -2  228.38   25.70
 -11   5  -2  235.38   22.70
 -12   5  -2  145.39   17.70
 -12   5  -2  139.29   31.80
 -12   5  -2  144.99   19.90
 -13   5  -2   11.60   13.10
 -13   5  -2    6.80   14.10
 -13   5  -2    4.40   14.80
 -16  -4   2    5.80   11.30
 -15  -4   2   15.00   11.00
 -14  -4   2  350.86   27.10
 -13  -4   2  326.77   25.30
 -12  -4   2  166.18   17.30
 -11  -4   2  177.48   16.60
 -10  -4   2  379.46   25.10
 -10  -4   2  409.96   25.40
   9   4  -2  683.33   39.20
  -9  -4   2  624.94   38.50
  -9  -4   2  701.83   38.40
   8   4  -2  270.67   19.80
   8   4  -2  274.67   18.30
  -8  -4   2  280.47   19.70
  -8  -4   2  277.67   18.40
   7   4  -2 1529.65   79.39
   7   4  -2 1441.16   78.19
  -7  -4   2 1431.16   78.29
  -7  -4   2 1444.46   78.89
   6   4  -2  130.79   11.00
   6   4  -2  103.19   13.40
  -6  -4   2  134.69   11.20
  -6  -4   2  113.59   16.30
   5   4  -2  571.54   36.00
   5   4  -2  681.13   35.10
  -5  -4   2  644.94   34.90
  -5  -4   2  622.94   36.20
   4   4  -2 5371.76  261.17
   4   4  -2 5003.40  262.07
  -4  -4   2 4790.82  260.87
  -4  -4   2 4888.51  260.67
  -4  -4   2 4917.31  260.97
  -4  -4   2 4992.60  261.87
   3   4  -2  140.99   10.70
   3   4  -2  146.59   10.60
   3   4  -2  144.09   10.10
   3   4  -2  152.48   12.50
  -3  -4   2  186.78   12.80
  -3  -4   2  149.09   10.20
   2   4  -2 5394.56  249.58
   2   4  -2 4598.84  247.48
   2   4  -2 4708.73  247.48
   2   4  -2 4557.94  247.28
  -2  -4   2 4763.42  248.18
  -2  -4   2 4404.96  247.28
   1   4  -2 1211.68   63.69
   1   4  -2 1129.09   64.29
  -1  -4   2 1257.67   64.59
   0   4  -2 3390.76  182.98
   0   4  -2 3589.94  182.98
   0   4  -2 3421.96  182.18
   0  -4   2 3758.32  182.28
   0  -4   2 3246.78  182.58
  -1   4  -2  875.61   47.70
  -1   4  -2  898.41   47.50
  -1   4  -2  866.61   46.80
   1  -4   2  892.31   46.60
   1  -4   2  803.92   46.90
  -2   4  -2 1187.58   61.99
  -2   4  -2 1230.48   61.59
  -2   4  -2 1084.09   60.99
   2  -4   2 1098.29   60.99
   2  -4   2 1114.79   60.89
  -3   4  -2   36.30    8.50
  -3   4  -2   55.49    6.70
  -3   4  -2   48.10    6.80
   3  -4   2   60.49    9.40
   3  -4   2   48.80    6.50
  -4   4  -2   -1.40    5.30
  -4   4  -2    8.90    5.20
  -4   4  -2  -17.60    6.90
   4  -4   2    7.90    7.40
   4  -4   2   15.40    4.90
   4  -4   2    2.30    4.50
  -5   4  -2 1632.94   86.79
  -5   4  -2 1581.64   87.69
   5  -4   2 1674.73   86.29
   5  -4   2 1599.94   86.09
   5  -4   2 1625.14   87.39
   6  -4   2   26.80   25.00
   6  -4   2   13.40   26.40
  -7   4  -2  410.06   29.30
  -7   4  -2  441.16   27.10
   7  -4   2  453.75   27.40
  -8   4  -2  249.38   19.80
  -8   4  -2  312.97   23.40
   8  -4   2  234.18   18.00
  -9   4  -2  144.59   13.80
  -9   4  -2  161.58   16.30
   9  -4   2  115.49   12.90
 -10   4  -2  132.79   14.40
 -10   4  -2  116.39   15.80
 -11   4  -2  343.27   25.90
 -11   4  -2  338.77   28.20
 -11   4  -2  323.77   26.60
 -12   4  -2  101.69   17.50
 -12   4  -2  128.59   18.20
 -12   4  -2  114.29   15.00
 -13   4  -2   89.29   14.40
 -13   4  -2   77.59   18.20
 -13   4  -2   64.59   16.90
 -14   4  -2  175.38   20.00
 -14   4  -2  170.68   21.80
 -14   4  -2  171.08   21.00
 -16  -3   2   15.70   12.20
 -15  -3   2  -12.60   10.00
 -14  -3   2  506.35   34.30
 -13  -3   2   69.59   12.50
 -12  -3   2  342.07   24.90
 -11  -3   2  418.56   27.20
 -10  -3   2  283.57   20.10
  -9  -3   2  580.44   32.30
  -9  -3   2  515.35   31.40
   8   3  -2   41.60    7.40
  -8  -3   2   45.90    7.20
  -8  -3   2   46.70    7.30
   7   3  -2   18.20    6.50
  -7  -3   2   19.70    5.70
  -7  -3   2   25.10    6.00
   6   3  -2  673.83   37.10
  -6  -3   2  723.03   37.40
  -6  -3   2  616.94   37.60
   5   3  -2    5.50    4.00
   5   3  -2    2.90    4.70
  -5  -3   2   18.10    5.40
  -5  -3   2    8.00    4.10
   4   3  -2  472.95   23.50
   4   3  -2  373.16   24.30
  -4  -3   2  392.16   24.10
   3   3  -2 1479.75   73.69
   3   3  -2 1366.26   74.29
  -3  -3   2 1261.67   73.49
  -3  -3   2 1318.97   74.19
  -3  -3   2 1377.56   73.19
  -3  -3   2 1547.55   73.69
   2   3  -2   78.39    7.70
   2   3  -2  100.29    7.40
   2   3  -2   83.69    8.90
   2   3  -2  103.09    8.70
  -2  -3   2  100.19    7.40
  -2  -3   2   91.59    8.60
  -2  -3   2  102.39    9.20
  -2  -3   2  104.39    7.40
   1   3  -2  208.08   14.20
   1   3  -2  213.88   13.00
   1   3  -2  201.18   14.10
  -1  -3   2  219.08   12.90
  -1  -3   2  222.98   14.20
   0   3  -2   35.90    5.80
   0   3  -2   37.20    4.40
   0   3  -2   39.60    5.50
   0  -3   2   41.80    4.40
   0  -3   2   40.80    5.00
  -1   3  -2   71.79    7.80
  -1   3  -2   58.49    6.50
  -1   3  -2   43.90    6.90
   1  -3   2   66.89    7.60
   1  -3   2   62.39    6.20
  -2   3  -2  142.99   14.80
  -2   3  -2  177.88   11.60
  -2   3  -2  195.58   12.20
   2  -3   2  192.08   12.00
   2  -3   2  172.68   14.20
  -3   3  -2  131.29   13.50
  -3   3  -2  157.58   10.50
  -3   3  -2  127.59   10.60
   3  -3   2  154.38   10.00
   3  -3   2  120.39   10.00
   3  -3   2  156.68   12.90
  -4   3  -2 1500.65   82.09
  -4   3  -2 1795.52   83.39
   4  -3   2 1415.46   81.79
   4  -3   2 1494.55   81.79
   5  -3   2   15.10   23.30
  -6   3  -2  838.52   44.10
  -6   3  -2  807.02   45.10
   6  -3   2  788.42   43.10
   6  -3   2  747.83   43.20
  -7   3  -2  924.31   50.59
  -7   3  -2  942.31   51.99
   7  -3   2  888.11   49.90
  -9   3  -2   22.40   10.80
  -9   3  -2   24.80    8.20
 -10   3  -2  268.87   23.70
 -10   3  -2  276.07   22.00
 -11   3  -2  172.88   20.30
 -11   3  -2  184.78   18.80
 -11   3  -2  190.18   19.20
 -12   3  -2   24.50   11.80
 -12   3  -2   38.30   10.30
 -12   3  -2   46.60   14.90
 -13   3  -2   19.20   11.10
 -13   3  -2   14.00   12.60
 -13   3  -2   29.20   12.30
 -14   3  -2   -6.60   11.30
 -14   3  -2   16.10   14.30
 -14   3  -2    4.90   12.30
 -16  -2   2  123.59   17.50
 -15  -2   2    4.70   10.30
 -14  -2   2   21.90   11.00
 -14  -2   2   13.20    7.90
 -13  -2   2    5.10    9.90
 -12  -2   2  723.63   49.80
 -11  -2   2   31.50    9.00
 -10  -2   2   86.29   10.90
  -9  -2   2  125.29   12.20
  -8  -2   2  435.86   26.30
  -7  -2   2  104.39    8.80
  -7  -2   2   97.59   10.30
   6   2  -2   20.00   24.00
   6   2  -2   40.10   21.80
   6   2  -2   40.20   22.40
   5   2  -2  588.74   31.50
   5   2  -2  540.15   31.60
  -5  -2   2  593.24   31.40
  -5  -2   2  548.05   31.50
   4   2  -2  771.72   40.30
   4   2  -2  733.33   40.60
  -4  -2   2  735.93   40.90
  -4  -2   2  743.43   40.60
   3   2  -2   11.00    3.40
   3   2  -2    8.70    3.70
  -3  -2   2   21.20    3.70
  -3  -2   2    9.20    3.40
  -3  -2   2   12.70    4.10
   2   2  -2 1841.02  107.19
   2   2  -2 2170.28  107.49
   2   2  -2 2012.70  107.79
   2   2  -2 2161.68  107.09
  -2  -2   2 2329.47  107.49
  -2  -2   2 2250.17  107.19
  -2  -2   2 1811.32  107.29
  -2  -2   2 1804.82  107.59
   1   2  -2  646.54   35.30
   1   2  -2  687.13   35.80
   1   2  -2  688.63   35.60
   1   2  -2  631.14   35.40
  -1  -2   2  653.33   35.70
  -1  -2   2  667.63   35.60
  -1  -2   2  666.83   35.30
   0   2  -2   42.50    4.00
   0   2  -2   41.10    4.20
   0  -2   2   40.70    4.30
   0  -2   2   37.30    4.50
   0  -2   2   43.30    4.80
  -1   2  -2  766.12   39.60
  -1   2  -2  731.63   39.80
   1  -2   2  776.82   40.20
   1  -2   2  718.73   39.60
   1  -2   2  726.93   39.50
  -2   2  -2   98.09   10.30
  -2   2  -2  139.49    8.70
  -2   2  -2  120.29    8.60
   2  -2   2  139.29    8.50
   2  -2   2  106.99   10.20
   2  -2   2  122.19    8.30
  -3   2  -2  246.78   14.00
   3  -2   2  217.18   13.50
  -4   2  -2 1077.79   58.69
   4  -2   2 1114.59   58.39
   4  -2   2 1066.19   58.99
   4  -2   2 1140.59   58.39
  -5   2  -2  154.88   14.30
  -5   2  -2  118.99   13.10
   5  -2   2  180.08   11.20
  -6   2  -2  677.53  162.78
   6  -2   2  639.04   81.19
   6  -2   2  612.84  164.68
  -7   2  -2   54.49    7.20
  -7   2  -2   45.00    8.70
   7  -2   2   55.49    6.10
  -8   2  -2 4785.72  245.18
  -8   2  -2 4442.06  245.48
   8  -2   2 4791.32  244.58
  -9   2  -2  563.74   34.20
  -9   2  -2  607.34   36.00
 -10   2  -2  173.08   18.80
 -10   2  -2  173.38   16.80
 -11   2  -2   15.00    9.40
 -11   2  -2   18.00   10.00
 -11   2  -2   24.80   10.90
 -12   2  -2  265.07   23.90
 -12   2  -2  257.57   22.00
 -12   2  -2  242.68   23.20
 -13   2  -2   41.00   11.00
 -13   2  -2   28.40   12.10
 -14   2  -2   37.40   13.10
 -14   2  -2   44.70   11.10
 -14   2  -2   36.20   14.10
 -15   2  -2   28.70   12.50
 -15   2  -2   56.39   13.10
 -15   2  -2   43.10   14.40
 -16  -1   2   10.60   12.70
 -16  -1   2   19.60   12.40
 -16  -1   2    5.00    9.90
 -15  -1   2   97.79   15.50
 -15  -1   2   84.19   15.80
 -15  -1   2  107.19   14.80
 -14  -1   2   61.09   12.90
 -14  -1   2   38.60   11.50
 -14  -1   2   40.30   10.60
 -13  -1   2  139.69   15.20
 -13  -1   2  165.18   15.90
 -13  -1   2  173.58   17.70
 -12  -1   2  137.49   15.40
 -12  -1   2  132.69   13.70
 -12  -1   2  107.49   11.70
 -11  -1   2   13.70    8.30
 -11  -1   2   19.00    9.40
 -10  -1   2   16.30    8.10
 -10  -1   2    7.20    5.90
  -9  -1   2   19.60    6.90
  -9  -1   2   10.60    5.40
  -8  -1   2  876.71   48.90
  -7  -1   2   10.20    4.50
  -7  -1   2   14.10    5.40
  -6  -1   2  733.73   40.30
  -6  -1   2  751.32   41.10
  -5  -1   2 2084.99  110.09
   4   1  -2  830.82   44.50
   4   1  -2  807.92   44.20
  -4  -1   2  824.42   44.40
  -4  -1   2  837.52   44.00
   3   1  -2  253.37   13.90
   3   1  -2  222.98   13.90
  -3  -1   2  215.78   13.60
  -3  -1   2  247.08   13.80
   2   1  -2 1111.99   60.49
   2   1  -2 1088.59   60.09
   2   1  -2 1104.09   60.19
   2   1  -2 1217.08   60.49
  -2  -1   2 1210.78   60.49
  -2  -1   2 1128.49   60.09
  -2  -1   2 1109.39   60.39
  -2  -1   2 1199.48   60.39
  -1  -1   2 5057.09  271.27
  -1  -1   2 5352.36  271.27
   0   1  -2   49.80    3.90
   0  -1   2   45.20    3.70
   0  -1   2   57.69    3.60
   0  -1   2   39.10    3.50
  -1   1  -2 2330.57  126.79
  -1   1  -2 2465.25  126.89
  -1   1  -2 2418.26  126.99
   1  -1   2 2486.75  126.89
   1  -1   2 2383.16  126.79
   1  -1   2 2457.45  126.79
   1  -1   2 2461.05  126.99
  -2   1  -2  132.39    7.90
  -2   1  -2   99.79    9.20
  -2   1  -2  119.59    7.90
  -2   1  -2  139.89    8.00
   2  -1   2  123.99    7.80
   2  -1   2  115.09    8.80
   2  -1   2  151.68    8.10
  -3   1  -2  477.75   25.80
  -3   1  -2  457.25   25.90
   3  -1   2  501.85   25.90
  -4   1  -2  276.77   16.30
  -4   1  -2  301.17   16.10
  -4   1  -2  272.97   17.30
   4  -1   2  288.07   16.40
  -5   1  -2   20.40   25.00
  -5   1  -2   46.00   24.10
  -6   1  -2   67.89    7.90
  -7   1  -2  426.16   28.00
  -7   1  -2  530.35   27.60
   7  -1   2  447.66   26.00
  -8   1  -2  430.56   24.90
  -8   1  -2  405.36   26.40
   8  -1   2  434.86   24.00
  -9   1  -2  115.59   12.20
  -9   1  -2  113.19   11.90
  -9   1  -2  129.49   14.10
 -10   1  -2  419.86   28.40
 -10   1  -2  442.76   28.50
 -11   1  -2  169.88   15.50
 -11   1  -2  174.38   18.30
 -11   1  -2  162.48   18.40
 -12   1  -2   70.89   12.60
 -12   1  -2   89.39   12.80
 -12   1  -2   82.39   11.40
 -13   1  -2   59.49   12.40
 -13   1  -2   67.19   13.00
 -13   1  -2   72.29   13.30
 -14   1  -2   20.30   10.50
 -14   1  -2    7.90   11.10
 -15   1  -2   -5.20   12.00
 -15   1  -2    7.00   10.90
 -15   1  -2   11.90   12.00
 -15   0   2   21.50   19.50
 -15   0   2    1.90   11.70
 -15   0   2   -3.30    9.80
 -14   0   2   10.80   11.40
 -14   0   2   -8.50   12.60
 -14   0   2    3.00    8.80
 -13   0   2   93.29   12.30
 -13   0   2   57.39   12.60
 -13   0   2   86.69   13.50
 -12   0   2   23.60   10.20
 -12   0   2   18.50   10.50
 -12   0   2    3.90    8.10
 -11   0   2    0.00    6.80
 -11   0   2   -0.80    9.80
 -11   0   2   12.70    9.90
 -10   0   2    4.20    8.30
 -10   0   2   11.60    6.50
 -10   0   2   -3.50    8.50
  -9   0   2   -5.60    5.60
  -9   0   2    3.30    6.90
  -9   0   2   -4.10    6.60
  -8   0   2  220.28   15.50
  -8   0   2  215.58   17.10
  -8   0   2  270.67   17.10
  -7   0   2   -1.30    5.70
  -7   0   2   -1.80    4.10
  -7   0   2   -2.60    5.10
  -6   0   2  354.76   20.90
  -6   0   2  316.77   20.40
  -6   0   2  337.57   19.70
  -5   0   2   -0.20    4.30
  -5   0   2    6.20    4.80
  -5   0   2    4.30    3.80
  -4   0   2   13.00    3.90
  -4   0   2   22.70    4.10
  -4   0   2   18.00    3.60
  -3   0   2  839.22   43.70
  -3   0   2  857.01   43.70
  -3   0   2  761.72   44.50
   2   0  -2   -1.00    2.30
   2   0  -2   -0.80    2.50
   2   0  -2    2.30    2.70
  -2   0   2    5.30    2.60
  -2   0   2    3.00    2.50
  -2   0   2    1.10    2.20
   1   0  -2 1283.57   65.39
   1   0  -2 1311.27   65.59
   1   0  -2 1112.09   65.39
   1   0  -2 1167.28   65.59
  -1   0   2 1373.56   65.59
   1   0   2    0.10    0.70
  -2   0  -2  742.13   39.80
   2   0   2  765.52   39.80
  -3   0  -2 1758.82   93.29
   3   0   2 1802.32   93.29
  -4   0  -2  543.95   29.00
   4   0   2  534.95   29.00
   5   0   2  217.98   12.90
  -6   0  -2  120.49    8.90
   6   0   2  115.19    8.70
  -7   0  -2   88.89    8.30
   7   0   2  103.99    8.10
  -8   0  -2   64.99    8.40
   8   0   2   66.59    7.20
  -9   0  -2   61.09    9.00
 -10   0  -2   28.30    8.10
 -11   0  -2  473.65   30.40
 -12   0  -2    9.10    8.80
 -12   0  -2    7.00    7.90
 -12   0  -2  -13.20    9.20
 -13   0  -2  288.67   23.90
 -14   0  -2  472.65   31.10
 -14   0  -2  478.65   33.50
 -14   0  -2  497.35   33.10
 -15   0  -2   -4.70   15.60
 -15   0  -2   13.30   10.80
 -16   0  -2  119.89   18.80
 -16   0  -2  169.68   29.70
 -16   0  -2  164.48   17.00
 -15   1   2   29.90   13.70
 -15   1   2   48.20   11.80
 -15   1   2   51.39   15.10
 -14   1   2   54.39   14.00
 -14   1   2   37.60   13.60
 -14   1   2   53.49   10.90
 -13   1   2   13.80   12.00
 -13   1   2    0.90    8.40
 -12   1   2   85.79   14.50
 -12   1   2   65.99   10.80
 -12   1   2   81.29   13.70
 -11   1   2  498.95   31.80
 -11   1   2  475.95   31.60
 -11   1   2  452.75   30.10
 -10   1   2   23.00    7.90
 -10   1   2   29.30    8.90
  -9   1   2  102.79   12.10
  -9   1   2  122.49   12.50
  -9   1   2   91.19   10.10
  -8   1   2   16.30    6.10
  -8   1   2   23.90    7.60
  -8   1   2   17.60    7.70
  -7   1   2  987.70   52.29
  -7   1   2  888.41   52.49
  -7   1   2  963.10   51.49
  -6   1   2   61.29    8.20
  -6   1   2   54.89    6.60
  -6   1   2   63.19    7.90
  -5   1   2    6.80    5.00
  -5   1   2    2.80    5.10
  -5   1   2    1.00    4.10
   4  -1  -2 1070.49   57.89
   4  -1  -2 1186.78   58.09
  -4   1   2 1070.39   58.79
  -4   1   2 1062.19   58.29
  -4   1   2 1056.59   57.89
   3  -1  -2 2056.79  111.79
   3  -1  -2 2222.88  111.69
  -3   1   2 2101.99  112.19
  -3   1   2 2089.59  111.89
  -3   1   2 2167.58  111.69
   2  -1  -2 2303.67  115.69
   2  -1  -2 2140.69  115.79
  -2   1   2 2275.87  115.69
  -2   1   2 2121.89  115.79
  -2   1   2 2199.78  116.09
   1  -1  -2   78.59    5.10
   1  -1  -2   69.89    6.00
  -1   1   2   76.69    5.20
  -1   1   2   66.39    5.40
  -1   1   2   66.39    5.90
   0  -1  -2  924.81   42.20
   0  -1  -2  749.33   42.30
   0   1   2  819.02   42.30
   0   1   2  787.82   42.30
   0   1   2  734.23   42.20
  -1  -1  -2   75.19    4.40
  -1  -1  -2   65.59    4.30
  -2  -1  -2 6662.63  342.87
   2   1   2 6502.55  342.87
  -3  -1  -2    2.80    2.10
   3   1   2   -2.30    2.00
  -4  -1  -2  850.61   43.90
   4   1   2  801.22   43.80
  -5  -1  -2  613.24   33.20
  -5  -1  -2  621.64   32.70
   5   1   2  586.34   32.70
  -6  -1  -2   47.10    5.30
  -6  -1  -2   34.50    5.60
   6   1   2   33.00    4.50
  -7  -1  -2   17.30    5.20
  -7  -1  -2   26.20    4.60
   7   1   2   21.40    4.10
  -8  -1  -2  116.49    9.20
  -8  -1  -2   96.09   10.50
  -9  -1  -2   40.00    5.20
  -9  -1  -2   35.60    7.10
 -10  -1  -2  112.19   11.70
 -11  -1  -2   90.09   11.10
 -12  -1  -2   20.00    8.90
 -13  -1  -2  106.99   13.90
 -14  -1  -2  192.58   20.80
 -15  -1  -2   35.70   11.10
 -16  -1  -2  352.86   28.80
 -14   2   2    1.00   13.10
 -14   2   2    8.80   10.90
 -14   2   2   27.60   13.80
 -13   2   2   -2.40   11.40
 -13   2   2  -12.30    9.00
 -13   2   2    0.70   11.20
 -12   2   2  784.92   47.40
 -12   2   2  742.73   45.00
 -11   2   2   21.50    9.20
 -11   2   2   19.20   11.20
 -11   2   2    7.20    9.60
 -10   2   2   44.50   10.90
  -9   2   2  917.51   50.99
  -9   2   2  832.72   56.89
  -9   2   2  901.01   49.70
  -8   2   2  358.66   24.80
  -8   2   2  378.36   25.00
  -8   2   2  361.76   23.50
  -7   2   2   70.49    9.20
  -7   2   2   55.89    7.90
  -6   2   2   33.30    7.20
  -6   2   2   29.10    6.10
  -6   2   2   16.60    6.70
   5  -2  -2  287.97   17.90
   5  -2  -2  286.17   18.90
  -5   2   2  295.17   19.40
  -5   2   2  301.67   18.00
   4  -2  -2   39.90    6.30
   4  -2  -2   30.90    5.40
  -4   2   2   49.30    6.70
   3  -2  -2   38.40    5.90
   3  -2  -2   47.30    4.80
  -3   2   2   35.00    4.50
  -3   2   2   36.30    5.80
   2  -2  -2  233.68   15.90
   2  -2  -2  291.17   15.10
  -2   2   2  270.87   15.10
  -2   2   2  233.28   15.60
   1  -2  -2  250.27   14.80
   1  -2  -2  221.78   15.30
   1  -2  -2  291.17   14.80
  -1   2   2  251.27   15.30
  -1   2   2  268.37   14.70
   0  -2  -2  462.45   22.80
   0  -2  -2  389.76   23.10
   0  -2  -2  407.36   23.20
   0   2   2  447.56   22.80
   0   2   2  396.16   23.00
  -1  -2  -2 1004.30   47.00
  -1  -2  -2  901.11   47.70
  -1  -2  -2  824.62   47.10
   1   2   2  931.71   47.00
   1   2   2  805.42   47.00
  -2  -2  -2 1194.98   63.49
  -3  -2  -2    2.90    3.50
  -4  -2  -2  691.53   35.00
  -4  -2  -2  643.44   34.60
  -4  -2  -2  620.24   35.70
  -7  -2  -2   58.19    6.30
  -7  -2  -2   46.90    6.60
  -7  -2  -2   41.80    5.30
  -8  -2  -2 1973.50  104.69
  -8  -2  -2 1996.10  105.19
  -8  -2  -2 1984.00  105.19
  -9  -2  -2  387.86   24.30
  -9  -2  -2  423.36   23.60
 -10  -2  -2  185.38   15.20
 -11  -2  -2  320.97   22.10
 -12  -2  -2  333.87   23.70
 -13  -2  -2  555.04   35.00
 -14  -2  -2   52.69   11.80
 -15  -2  -2   15.20   10.30
 -16  -2  -2   31.70   11.90
 -14   3   2   16.20   13.40
 -14   3   2   10.00   13.70
 -14   3   2    9.50   13.10
 -13   3   2   32.90   13.90
 -13   3   2   13.00   12.60
 -13   3   2   29.50   14.80
 -12   3   2   47.50   13.70
 -12   3   2   61.29   12.50
 -12   3   2   58.99   14.80
 -11   3   2  123.69   21.80
 -11   3   2  100.69   12.90
 -11   3   2  122.29   16.20
 -10   3   2  800.22   46.40
 -10   3   2  762.12   45.10
 -10   3   2  762.32   46.90
  -9   3   2   17.20    8.00
  -9   3   2   23.40    9.40
  -9   3   2   31.70   10.60
  -8   3   2   -5.10    6.90
  -8   3   2   -8.20    7.60
  -8   3   2    9.20    9.20
  -7   3   2  709.33   41.30
  -7   3   2  714.43   41.20
  -7   3   2  696.53   39.90
   6  -3  -2  312.47   19.20
   6  -3  -2  308.97   20.30
  -6   3   2  300.27   20.90
  -6   3   2  294.07   19.50
   5  -3  -2   70.69    8.90
   5  -3  -2   75.29    7.90
  -5   3   2   72.49    7.90
  -5   3   2  100.59   11.60
   4  -3  -2  144.99   12.60
   4  -3  -2  115.49   10.00
  -4   3   2   98.09   10.30
  -4   3   2  122.09   12.50
   3  -3  -2   66.09    6.50
   3  -3  -2   70.19    8.00
  -3   3   2   46.80    7.10
  -3   3   2   67.59    6.70
   2  -3  -2  128.49    9.00
   2  -3  -2  121.29   11.00
   2  -3  -2   95.79    9.00
  -2   3   2  137.09   10.60
  -2   3   2  125.49    9.30
   1  -3  -2  439.46   25.70
   1  -3  -2  464.85   25.20
   1  -3  -2  467.95   25.50
  -1   3   2  488.85   25.40
  -1   3   2  488.85   27.00
  -1   3   2  396.46   25.30
   0  -3  -2  369.46   21.30
   0  -3  -2  334.17   21.20
   0  -3  -2  408.56   20.60
   0   3   2  361.16   21.20
   0   3   2  392.26   20.70
   0   3   2  346.77   21.00
  -1  -3  -2   72.49    7.20
  -1  -3  -2   74.49    8.00
   1   3   2   76.89    7.20
   1   3   2   99.09    6.50
   1   3   2   77.79    7.80
  -2  -3  -2  176.48   11.30
  -2  -3  -2  142.19    9.10
  -2  -3  -2  150.58    9.60
   2   3   2  124.39    9.00
   2   3   2  179.78   11.10
   2   3   2  151.28    9.30
  -3  -3  -2   12.20    4.20
   3   3   2    5.90    4.10
  -4  -3  -2   61.19    7.90
   4   3   2   66.69    8.30
  -5  -3  -2  229.68   14.00
  -5  -3  -2  233.08   15.50
  -6  -3  -2 2044.70  108.59
  -6  -3  -2 2088.79  107.59
  -6  -3  -2 2000.50  107.39
  -7  -3  -2 1017.40   53.39
  -7  -3  -2 1034.30   53.29
  -7  -3  -2  931.31   54.49
  -8  -3  -2 1502.25   78.49
  -8  -3  -2 1485.55   79.59
  -8  -3  -2 1450.25   78.69
  -9  -3  -2   57.19    8.40
  -9  -3  -2   67.89    7.80
  -9  -3  -2   80.49    8.60
 -10  -3  -2 5248.57  269.87
 -10  -3  -2 5039.50  269.17
 -11  -3  -2  194.78   16.20
 -13  -3  -2  924.31   52.79
 -14  -3  -2  202.38   22.40
 -15  -3  -2  138.99   15.70
 -16  -3  -2   11.70   10.80
 -17  -3  -2   23.10   12.00
 -13   4   2   -4.90   12.60
 -13   4   2   19.70   13.40
 -13   4   2   27.30   14.20
 -12   4   2  152.68   17.70
 -12   4   2  123.59   18.70
 -12   4   2  179.98   20.70
 -11   4   2   52.69   13.70
 -11   4   2   69.79   13.10
 -11   4   2   81.99   15.00
 -10   4   2  142.39   15.00
 -10   4   2  118.49   16.20
 -10   4   2  104.79   15.50
  -9   4   2   33.70   12.00
  -9   4   2   47.30   10.30
  -9   4   2   51.59   12.20
  -8   4   2  334.07   23.60
  -8   4   2  346.97   25.60
  -8   4   2  346.87   25.30
   7  -4  -2    6.80    6.50
  -7   4   2    3.50    8.80
  -7   4   2    2.90    6.90
   6  -4  -2  171.98   16.70
   6  -4  -2  203.28   14.80
  -6   4   2  202.08   17.90
  -6   4   2  217.68   15.90
   5  -4  -2  179.28   13.30
   5  -4  -2  186.88   16.30
  -5   4   2  162.28   15.70
  -5   4   2  187.48   14.30
   4  -4  -2 1263.37   65.69
   4  -4  -2 1199.88   66.59
  -4   4   2 1199.98   66.69
  -4   4   2 1224.78   65.89
   3  -4  -2    7.00    6.20
   3  -4  -2    7.00    4.60
  -3   4   2    8.70    6.90
  -3   4   2    3.10    5.20
   2  -4  -2  805.12   45.00
   2  -4  -2  848.52   43.90
   2  -4  -2  826.02   44.00
  -2   4   2  788.82   44.90
  -2   4   2  835.22   44.20
  -2   4   2  743.73   43.90
   1  -4  -2 1443.96   73.99
   1  -4  -2 1297.37   77.69
   1  -4  -2 1396.76   74.39
  -1   4   2 1418.76   74.59
  -1   4   2 1398.86   74.29
   0  -4  -2  118.19   10.80
   0  -4  -2  159.68    9.70
   0  -4  -2  130.69   10.70
   0   4   2  113.99   10.30
   0   4   2  132.49    9.80
   0   4   2  129.19   10.60
  -1  -4  -2 5769.92  313.67
  -1  -4  -2 6576.64  312.97
  -1  -4  -2 5488.35  313.27
   1   4   2 5990.40  313.77
   1   4   2 5628.84  313.17
   1   4   2 6527.35  312.97
  -2  -4  -2 4333.17  231.18
  -2  -4  -2 4822.72  230.88
  -2  -4  -2 4192.88  231.88
   2   4   2 4258.57  230.98
   2   4   2 4483.75  230.88
   2   4   2 4436.56  231.98
  -3  -4  -2 3752.62  201.78
  -3  -4  -2 4022.20  200.68
  -3  -4  -2 3317.77  200.38
   3   4   2 4286.87  203.08
  -4  -4  -2 2732.63  147.19
   4   4   2 2839.02  147.19
  -5  -4  -2 4279.07  232.88
   5   4   2 4592.14  233.18
  -6  -4  -2 1055.99   56.89
  -6  -4  -2 1066.09   62.79
   6   4   2 1091.99   56.79
  -7  -4  -2    7.80    4.30
  -7  -4  -2    4.60    4.50
  -7  -4  -2    1.70    6.50
  -8  -4  -2  855.61   47.70
  -8  -4  -2  932.31   47.80
  -8  -4  -2  858.41   49.50
  -9  -4  -2  941.11   54.99
  -9  -4  -2 1021.20   53.59
  -9  -4  -2 1001.40   53.39
 -10  -4  -2 2067.59  105.99
 -10  -4  -2 1846.12  106.69
 -10  -4  -2 2058.59  105.49
 -11  -4  -2   46.90    8.30
 -11  -4  -2   60.09    9.90
 -11  -4  -2   40.90    6.90
 -12  -4  -2  817.92   47.70
 -12  -4  -2  870.51   47.90
 -12  -4  -2  836.02   46.30
 -13  -4  -2   31.60    9.20
 -14  -4  -2   75.69   11.50
 -15  -4  -2   23.70   11.60
 -16  -4  -2   94.09   14.00
 -17  -4  -2   19.50   11.20
 -13   5   2   87.69   15.90
 -13   5   2   72.09   16.50
 -12   5   2   -0.20   11.30
 -12   5   2   -3.50   13.70
 -12   5   2    8.00   11.90
 -11   5   2   33.00   13.20
 -11   5   2   21.70   13.20
 -11   5   2   27.90   12.30
 -10   5   2   -8.80   10.50
 -10   5   2    0.90   12.40
 -10   5   2    7.80   10.60
  -9   5   2   81.09   15.00
  -9   5   2   88.09   15.00
  -9   5   2   80.69   12.50
   8  -5  -2   84.59   12.30
   8  -5  -2   73.49   10.50
  -8   5   2   95.89   13.10
  -8   5   2   82.69   13.60
   7  -5  -2   41.90    8.10
   6  -5  -2   94.79   11.60
   6  -5  -2  108.59    9.30
   6  -5  -2  106.89   11.90
  -6   5   2  125.79   12.30
  -6   5   2   98.39   12.50
   5  -5  -2  245.18   19.10
   5  -5  -2  250.77   16.80
  -5   5   2  218.88   18.30
  -5   5   2  246.68   19.50
   4  -5  -2  211.08   16.50
   4  -5  -2  275.37   19.70
  -4   5   2  284.17   19.70
  -4   5   2  276.37   18.30
   3  -5  -2   46.50    6.60
   2  -5  -2 4383.06  221.78
   2  -5  -2 4171.78  221.18
   2  -5  -2 4126.99  220.98
  -2   5   2 4138.19  221.28
  -2   5   2 4364.26  221.88
  -2   5   2 4113.59  221.08
   1  -5  -2  102.19    9.90
   1  -5  -2  125.79   11.40
   1  -5  -2  136.59   13.40
  -1   5   2   69.29   13.70
  -1   5   2  112.69   11.90
  -1   5   2   97.19   10.60
   0  -5  -2  478.85   25.80
   0  -5  -2  415.96   27.30
   0  -5  -2  485.95   27.10
   0   5   2  438.66   26.90
   0   5   2  468.35   26.10
   0   5   2  433.76   26.60
  -1  -5  -2  244.48   16.90
  -1  -5  -2  262.67   15.00
   1   5   2  226.98   15.90
   1   5   2  247.08   15.20
   1   5   2  214.28   16.70
  -2  -5  -2  780.52   49.10
  -2  -5  -2  798.82   49.70
  -2  -5  -2  984.90   48.50
   2   5   2 1031.90   48.70
   2   5   2  924.81   50.09
  -3  -5  -2 3533.65  178.98
  -3  -5  -2 3356.96  178.48
   3   5   2 3339.27  178.48
   3   5   2 3422.66  180.08
  -4  -5  -2   32.80    5.20
  -4  -5  -2   38.90    4.70
  -4  -5  -2   28.20    6.30
   4   5   2   59.29    5.80
   4   5   2   35.60    7.30
  -5  -5  -2   83.09    9.10
   5   5   2   78.59    9.60
  -6  -5  -2  339.17   23.70
   6   5   2  386.86   24.40
   7   5   2    0.00    7.00
  -8  -5  -2  416.56   24.30
  -8  -5  -2  440.06   27.00
  -8  -5  -2  393.16   23.60
  -9  -5  -2   19.00    7.30
  -9  -5  -2   20.30    5.10
  -9  -5  -2   11.90    5.20
 -10  -5  -2   17.00    9.50
 -10  -5  -2   42.70    6.50
 -10  -5  -2   27.10    6.40
 -11  -5  -2  444.46   27.10
 -11  -5  -2  456.85   27.80
 -11  -5  -2  484.55   30.30
 -12  -5  -2   -1.50    9.70
 -12  -5  -2   12.00    6.10
 -12  -5  -2   17.90    7.30
 -13  -5  -2   13.40    8.10
 -13  -5  -2  -15.80    8.90
 -13  -5  -2    2.90    6.60
 -14  -5  -2  789.12   45.90
 -14  -5  -2  787.22   44.00
 -15  -5  -2    5.40    9.40
 -16  -5  -2  278.97   23.10
 -17  -5  -2   12.00   10.70
 -12   6   2    7.10   16.40
 -12   6   2   16.20   13.70
 -11   6   2    0.90   12.60
 -11   6   2    8.90   12.30
 -11   6   2    4.10   12.30
 -10   6   2   82.99   13.40
 -10   6   2   88.39   16.00
 -10   6   2   94.99   16.50
  -9   6   2  300.57   25.70
  -9   6   2  320.97   27.30
  -9   6   2  406.66   29.70
   8  -6  -2   10.80   10.80
   8  -6  -2   15.60    8.70
  -8   6   2   13.00   11.70
  -8   6   2    7.90   12.20
   7  -6  -2   31.00    8.90
  -7   6   2   22.80   11.60
  -7   6   2   35.90   10.20
   6  -6  -2    7.40    8.20
   6  -6  -2   13.90    6.20
   6  -6  -2    2.50    7.10
  -6   6   2    3.50    9.30
  -6   6   2    7.60    8.10
   5  -6  -2   25.30    8.50
   5  -6  -2    7.00    6.80
  -5   6   2   13.00    9.00
  -5   6   2    5.40    7.40
   4  -6  -2   73.79    8.50
   4  -6  -2   69.49   10.80
  -4   6   2   75.39    9.50
  -4   6   2   82.29   10.90
   3  -6  -2 1470.05   77.89
   3  -6  -2 1442.16   79.19
   3  -6  -2 1418.76   77.69
  -3   6   2 1491.65   79.19
  -3   6   2 1436.16   78.19
   2  -6  -2  111.29   12.40
   2  -6  -2  137.59   14.70
   2  -6  -2  115.99   10.70
  -2   6   2   96.59   11.70
  -2   6   2  138.49   11.50
  -2   6   2  111.19   11.60
   1  -6  -2   97.19   11.60
   1  -6  -2   91.29   10.20
   1  -6  -2   94.59   10.80
  -1   6   2  107.29   11.90
  -1   6   2   75.19    9.80
  -1   6   2  112.79   13.10
   0  -6  -2 2656.83  137.39
   0  -6  -2 2587.74  136.19
   0  -6  -2 2650.83  137.29
   0   6   2 2475.35  136.19
   0   6   2 2597.34  137.29
   0   6   2 2545.65  136.89
  -1  -6  -2   -7.80    5.60
  -1  -6  -2  -13.10    4.40
  -1  -6  -2  -20.90    6.20
   1   6   2    3.30    6.20
   1   6   2   -1.70    5.70
   1   6   2    2.30    5.10
  -2  -6  -2  520.95   32.90
  -2  -6  -2  614.34   31.10
   2   6   2  530.15   31.70
   2   6   2  549.85   33.20
  -3  -6  -2   40.20    5.20
   3   6   2   20.50    5.30
   3   6   2   36.60    7.80
  -4  -6  -2 7486.55  390.36
  -4  -6  -2 7455.05  392.06
  -4  -6  -2 8001.00  390.56
   4   6   2 7082.79  390.06
   4   6   2 7376.96  392.16
  -5  -6  -2  234.18   15.70
  -5  -6  -2  293.47   16.90
  -5  -6  -2  296.17   20.20
   5   6   2  260.67   19.70
   5   6   2  223.78   16.10
  -6  -6  -2 1525.65   84.69
   6   6   2 1582.44   84.99
  -7  -6  -2  119.39   14.60
   7   6   2  104.09   12.30
  -8  -6  -2  845.72   48.20
   8   6   2  817.12   44.90
   8   6   2  844.92   48.10
  -9  -6  -2  231.98   16.00
  -9  -6  -2  251.37   20.40
  -9  -6  -2  271.67   17.30
 -10  -6  -2   16.00    5.80
 -10  -6  -2   11.90    9.00
 -10  -6  -2   20.30    6.00
 -11  -6  -2   99.49   12.80
 -11  -6  -2   87.49    9.20
 -11  -6  -2  100.19   10.30
 -12  -6  -2   66.19   12.30
 -12  -6  -2   60.69    8.00
 -12  -6  -2   54.79    8.90
 -13  -6  -2    5.40    9.10
 -13  -6  -2   15.80    7.30
 -13  -6  -2   24.00    8.40
 -14  -6  -2   98.89   10.60
 -14  -6  -2   91.39   13.70
 -14  -6  -2  103.49   12.60
 -15  -6  -2   61.99   11.00
 -15  -6  -2   17.40   11.50
 -16  -6  -2   96.29   13.70
 -17  -6  -2  114.89   14.80
 -11   7   2  -10.20   16.70
 -11   7   2    4.50   14.90
 -11   7   2   -3.60   12.30
 -10   7   2  630.54   40.50
 -10   7   2  531.25   38.30
 -10   7   2  582.44   41.50
   9  -7  -2   49.80   11.60
  -9   7   2   21.70   11.70
  -9   7   2   28.50   11.90
  -9   7   2   43.20   15.60
   8  -7  -2   20.90   11.90
   8  -7  -2   29.80   10.10
  -8   7   2   15.00   10.80
  -8   7   2   36.00   14.60
   7  -7  -2  152.88   16.30
  -7   7   2  155.28   17.70
   6  -7  -2   75.49   10.70
  -6   7   2   40.70   20.90
  -6   7   2   49.40   10.60
   5  -7  -2  349.47   25.60
   5  -7  -2  336.17   23.20
  -5   7   2  348.77   24.70
  -5   7   2  364.36   26.40
   4  -7  -2   98.59   11.40
   4  -7  -2   66.79   10.60
   4  -7  -2   52.99    8.60
  -4   7   2   57.39   11.60
  -4   7   2   60.79   10.00
   3  -7  -2  304.97   21.20
   3  -7  -2  345.37   24.50
   3  -7  -2  323.57   21.50
  -3   7   2  351.36   24.10
  -3   7   2  330.87   22.60
   2  -7  -2   97.39    9.50
   2  -7  -2  101.99   11.10
   2  -7  -2  147.19   15.70
  -2   7   2   82.39   10.20
  -2   7   2  109.19   11.00
  -2   7   2   94.69   11.50
   1  -7  -2  901.11   50.09
   1  -7  -2  883.21   50.69
   1  -7  -2  890.81   49.00
  -1   7   2  868.21   49.30
  -1   7   2  885.11   50.09
  -1   7   2  922.31   50.39
   0  -7  -2  -16.70    7.70
   0  -7  -2   -2.90    6.50
   0  -7  -2   -9.50    5.00
   0   7   2    6.20    6.30
   0   7   2    2.00    6.90
   0   7   2   -3.50    6.40
  -1  -7  -2   59.29    9.00
  -1  -7  -2   66.39    7.90
   1   7   2   86.19    9.50
   1   7   2   68.99    8.30
   1   7   2   76.09   10.30
  -2  -7  -2 1098.69   62.69
  -2  -7  -2 1045.70   61.59
  -2  -7  -2 1182.48   60.69
   2   7   2 1092.99   62.59
   2   7   2 1079.99   61.19
   2   7   2 1242.98   60.99
  -3  -7  -2  916.61   46.50
  -3  -7  -2  770.52   48.50
  -3  -7  -2  768.82   47.30
   3   7   2  881.51   46.80
   3   7   2  920.81   46.50
   3   7   2  816.92   48.70
  -4  -7  -2   66.59   10.70
  -4  -7  -2   63.09    8.40
  -4  -7  -2   63.99    6.90
   4   7   2   46.80    9.30
   4   7   2   52.09    6.90
   4   7   2   59.29    6.80
  -5  -7  -2  966.70   52.59
  -5  -7  -2  948.91   49.50
   5   7   2  918.11   52.39
   5   7   2  835.82   49.30
  -6  -7  -2 1122.99   60.69
   6   7   2 1119.29   60.49
   6   7   2  986.30   57.29
  -7  -7  -2  752.62   45.00
   7   7   2  772.12   45.10
  -8  -7  -2 1159.48   65.19
   8   7   2 1159.08   65.49
   8   7   2 1151.98   61.69
  -9  -7  -2   14.00    8.70
   9   7   2    2.40    7.90
 -10  -7  -2  182.18   15.40
 -10  -7  -2  206.08   20.20
 -11  -7  -2  662.03   38.00
 -11  -7  -2  708.53   42.30
 -11  -7  -2  666.33   38.70
 -12  -7  -2   56.09    8.70
 -12  -7  -2   50.19    8.50
 -12  -7  -2   58.99   11.90
 -13  -7  -2   20.00    7.70
 -13  -7  -2   14.70   10.60
 -13  -7  -2   17.60    7.40
 -14  -7  -2  151.68   15.40
 -14  -7  -2  158.38   16.10
 -14  -7  -2  161.68   20.70
 -15  -7  -2   60.99    9.50
 -15  -7  -2   49.99    9.90
 -15  -7  -2   35.20   13.10
 -16  -7  -2    6.00    9.00
 -16  -7  -2  -29.30   10.80
 -17  -7  -2   12.60   10.00
 -11   8   2   11.70   16.50
 -10   8   2   27.90   14.60
 -10   8   2   49.10   17.70
 -10   8   2   10.40   13.20
   9  -8  -2    7.60   13.60
   9  -8  -2   20.10   14.50
  -9   8   2  -20.10   14.20
  -9   8   2   17.50   12.60
  -9   8   2   16.90   12.60
   8  -8  -2  249.97   21.70
   8  -8  -2  326.27   31.00
   8  -8  -2  331.67   27.70
  -8   8   2  377.26   31.10
  -8   8   2  317.37   26.00
   7  -8  -2  293.17   25.80
   7  -8  -2  201.48   19.80
   7  -8  -2  228.18   20.80
  -7   8   2  281.47   26.90
  -7   8   2  238.78   22.40
   6  -8  -2   48.40   10.00
  -6   8   2   55.09   11.40
  -6   8   2   67.09   14.20
   5  -8  -2  171.88   20.20
   5  -8  -2  194.58   16.60
  -5   8   2  180.58   19.80
  -5   8   2  229.48   21.70
   4  -8  -2   52.99    8.90
   4  -8  -2   57.99   12.10
   4  -8  -2   60.09    9.90
  -4   8   2   69.99   11.40
  -4   8   2   49.20   12.50
   3  -8  -2   17.80    7.10
   3  -8  -2    5.90    7.20
   3  -8  -2   18.80    9.90
  -3   8   2   15.80    9.70
  -3   8   2   18.50    8.20
   2  -8  -2   95.89   10.70
   2  -8  -2   98.79   12.60
   2  -8  -2   86.49   10.10
  -2   8   2   79.19   11.40
  -2   8   2   70.59   10.30
  -2   8   2   89.99   10.50
   1  -8  -2  165.48   14.90
   1  -8  -2  221.28   18.00
  -1   8   2  155.68   16.80
  -1   8   2  254.57   18.60
  -1   8   2  194.78   16.00
   0  -8  -2  257.47   19.50
   0  -8  -2  219.58   16.70
   0  -8  -2  263.57   20.50
   0   8   2  213.08   17.60
   0   8   2  174.58   18.90
   0   8   2  265.07   19.20
  -1  -8  -2   37.90    6.60
  -1  -8  -2   29.90    8.90
   1   8   2   15.70    8.40
   1   8   2   35.90    7.10
  -2  -8  -2  608.24   34.60
  -2  -8  -2  571.14   36.50
  -2  -8  -2  630.24   37.30
   2   8   2  602.94   37.00
   2   8   2  624.04   35.20
   2   8   2  615.14   35.80
  -3  -8  -2  165.88   16.50
  -3  -8  -2  161.28   17.20
  -3  -8  -2  162.98   13.50
   3   8   2  154.78   17.20
   3   8   2  198.68   15.20
   3   8   2  175.18   14.60
  -4  -8  -2  570.54   35.00
  -4  -8  -2  608.24   33.70
  -4  -8  -2  515.65   36.30
   4   8   2  525.45   36.60
   4   8   2  675.83   33.90
   4   8   2  645.94   34.10
  -5  -8  -2    4.30    7.40
  -5  -8  -2    8.60    6.70
  -5  -8  -2    9.50    5.20
   5   8   2   13.40    5.50
   5   8   2   -1.80    8.40
   5   8   2   15.50    5.30
  -6  -8  -2  398.66   28.00
  -6  -8  -2  401.56   23.80
  -6  -8  -2  455.25   25.30
   6   8   2  381.86   27.80
   6   8   2  382.96   24.10
  -7  -8  -2  111.29   12.70
  -7  -8  -2  110.89    9.90
  -7  -8  -2   77.29    9.30
   7   8   2   80.79    8.90
   7   8   2   82.59   12.80
  -8  -8  -2   45.00   10.20
   8   8   2   42.70    6.40
   8   8   2   22.00   10.00
  -9  -8  -2  289.77   23.20
   9   8   2  254.37   22.90
 -10  -8  -2 2412.26  130.59
 -11  -8  -2  122.19   15.30
 -11  -8  -2  112.19   11.80
 -12  -8  -2  755.12   43.70
 -12  -8  -2  762.92   47.10
 -13  -8  -2  194.08   17.30
 -13  -8  -2  211.58   22.70
 -13  -8  -2  182.88   16.10
 -14  -8  -2  378.86   25.20
 -14  -8  -2  374.36   29.90
 -15  -8  -2   65.19   10.50
 -15  -8  -2   63.49   13.60
 -15  -8  -2   61.79    9.70
 -16  -8  -2   29.90   13.30
 -16  -8  -2   76.09   10.10
 -17  -8  -2  100.99   15.90
 -10   9   2   11.50   15.80
   9  -9  -2   85.79   17.10
   9  -9  -2  109.39   14.90
  -9   9   2   50.69   13.80
  -9   9   2   68.29   14.80
   8  -9  -2   67.69   15.20
   8  -9  -2   37.60   10.30
   8  -9  -2   91.09   14.40
  -8   9   2   71.89   13.80
  -8   9   2   94.79   18.60
   7  -9  -2  173.78   18.70
   7  -9  -2  164.78   19.30
   7  -9  -2  220.68   21.70
  -7   9   2  166.28   20.50
  -7   9   2  233.48   23.50
   6  -9  -2  115.89   13.60
  -6   9   2  120.39   15.00
  -6   9   2  119.59   17.80
   5  -9  -2   30.60    9.50
  -5   9   2   36.20   13.40
  -5   9   2   39.80   10.60
   4  -9  -2  452.55   29.50
   4  -9  -2  454.65   32.60
   4  -9  -2  470.45   29.80
  -4   9   2  434.56   30.60
  -4   9   2  497.15   32.80
   3  -9  -2   38.10    9.30
   3  -9  -2   28.80    8.60
   3  -9  -2   19.60   11.40
  -3   9   2   32.00    9.20
   2  -9  -2  320.67   23.80
   2  -9  -2  332.87   22.10
   2  -9  -2  336.17   26.20
  -2   9   2  339.07   25.10
  -2   9   2  264.07   24.70
  -2   9   2  359.06   24.00
   1  -9  -2  396.86   27.00
   1  -9  -2  383.06   24.30
   1  -9  -2  353.46   27.40
  -1   9   2  347.27   26.30
  -1   9   2  393.06   25.80
  -1   9   2  399.36   27.30
   0  -9  -2  191.48   20.20
   0  -9  -2  202.78   15.90
   0  -9  -2  181.28   19.10
   0   9   2  218.18   17.80
   0   9   2  202.48   18.50
   0   9   2  155.58   18.30
  -1  -9  -2  331.77   27.40
  -1  -9  -2  403.46   24.70
  -1  -9  -2  390.46   27.40
   1   9   2  419.56   25.60
   1   9   2  409.16   26.60
   1   9   2  396.06   27.80
  -2  -9  -2  160.88   17.90
  -2  -9  -2  136.79   16.80
  -2  -9  -2  166.98   14.00
   2   9   2  158.68   18.00
   2   9   2  177.48   16.30
   2   9   2  166.28   15.30
  -3  -9  -2   61.99    7.80
  -3  -9  -2   46.30    8.90
  -3  -9  -2   44.50    9.50
   3   9   2   27.60    9.50
   3   9   2   43.80    8.00
   3   9   2   41.20    8.20
  -4  -9  -2   63.19    8.10
  -4  -9  -2   46.80    9.80
  -4  -9  -2   42.10    9.30
   4   9   2   54.99   11.70
   4   9   2   57.49    8.20
   4   9   2   66.59    8.40
  -5  -9  -2  868.41   47.80
  -5  -9  -2  854.91   46.60
  -5  -9  -2  712.43   49.00
   5   9   2  935.01   46.60
   5   9   2  756.72   49.70
   5   9   2  888.01   46.60
  -6  -9  -2   27.90    6.20
  -6  -9  -2   20.00    7.50
  -6  -9  -2   14.10    8.80
   6   9   2   22.70   10.00
   6   9   2   16.40    6.20
  -7  -9  -2 1160.28   66.69
  -7  -9  -2 1149.58   62.99
  -7  -9  -2 1259.27   63.79
   7   9   2 1118.29   63.09
   7   9   2 1152.58   66.79
  -8  -9  -2  405.26   24.90
  -8  -9  -2  442.56   30.50
  -8  -9  -2  429.96   26.40
   8   9   2  406.96   25.40
   8   9   2  458.95   30.90
  -9  -9  -2  302.37   24.70
   9   9   2  207.58   23.40
 -10  -9  -2 1013.20   57.09
  10   9   2  891.61   56.69
 -11  -9  -2  720.63   45.80
 -12  -9  -2 1404.36   78.69
 -12  -9  -2 1471.55   82.09
 -13  -9  -2  182.28   22.90
 -13  -9  -2  150.98   16.70
 -14  -9  -2  504.55   31.50
 -14  -9  -2  488.75   35.90
 -15  -9  -2  242.78   23.60
 -15  -9  -2  199.88   24.80
 -16  -9  -2  131.89   16.10
 -16  -9  -2  121.69   18.20
 -17  -9  -2   -9.00    9.60
 -17  -9  -2   -6.20   12.10
   9 -10  -2  108.99   17.60
  -9  10   2   75.79   16.30
  -9  10   2   89.79   19.90
   8 -10  -2    1.30    8.90
   8 -10  -2    6.70    6.30
   8 -10  -2   21.20   14.10
  -8  10   2  -10.60   11.50
   7 -10  -2   -1.50   14.30
   7 -10  -2    2.30   10.00
   7 -10  -2    8.80   10.00
  -7  10   2  -11.60   11.10
  -7  10   2   12.90   16.00
   6 -10  -2   30.20   15.60
   6 -10  -2   35.30   11.20
  -6  10   2   33.80   11.80
  -6  10   2   33.10   16.50
   5 -10  -2   35.90   10.50
  -5  10   2   67.09   16.20
  -5  10   2   25.10   11.10
   4 -10  -2  453.85   30.80
   4 -10  -2  470.95   33.30
   4 -10  -2  488.85   30.30
  -4  10   2  454.15   32.10
  -4  10   2  462.35   34.70
   3 -10  -2   91.59   12.00
   3 -10  -2   74.39   14.00
   3 -10  -2  107.69   12.90
  -3  10   2   83.89   14.60
  -3  10   2   64.59   13.80
   2 -10  -2 1014.30   56.99
   2 -10  -2  963.20   55.69
  -2  10   2  882.31   55.69
  -2  10   2  956.50   55.49
  -2  10   2 1015.40   56.79
   1 -10  -2    9.80    9.00
   1 -10  -2    5.70    7.40
   1 -10  -2   12.40   10.90
  -1  10   2   -5.10    9.00
  -1  10   2   -3.40    9.20
  -1  10   2    2.90   10.40
   0 -10  -2  170.68   21.20
   0 -10  -2  198.18   17.00
   0 -10  -2  196.88   18.90
   0  10   2  201.28   18.70
   0  10   2  250.17   20.40
   0  10   2  158.48   17.60
  -1 -10  -2  272.37   25.70
  -1 -10  -2  317.97   21.90
  -1 -10  -2  357.86   25.80
   1  10   2  267.87   25.60
   1  10   2  360.66   23.80
   1  10   2  339.27   24.90
  -2 -10  -2  271.57   18.90
  -2 -10  -2  254.37   22.90
   2  10   2  213.98   22.80
  -3 -10  -2  377.86   28.40
  -3 -10  -2  360.96   24.60
   3  10   2  314.57   28.40
   3  10   2  406.26   25.90
   3  10   2  484.15   27.00
  -4 -10  -2 2149.88  121.29
  -4 -10  -2 2149.08  120.09
  -4 -10  -2 2212.18  118.89
   4  10   2 2268.37  119.19
   4  10   2 2202.68  121.79
   4  10   2 2405.36  119.09
  -5 -10  -2  318.37   24.70
  -5 -10  -2  310.57   26.90
  -5 -10  -2  340.87   22.30
   5  10   2  393.16   22.90
   5  10   2  338.67   22.60
   5  10   2  342.47   26.90
  -6 -10  -2  341.97   27.50
  -6 -10  -2  315.27   24.60
  -6 -10  -2  380.56   22.80
   6  10   2  371.16   21.90
   6  10   2  307.07   27.20
   6  10   2  324.47   22.30
  -7 -10  -2   49.60    7.90
  -7 -10  -2   49.20    9.60
  -7 -10  -2   34.00   11.30
   7  10   2   21.60   10.20
   7  10   2   13.90   14.40
  -8 -10  -2   39.20    7.30
  -8 -10  -2   38.60    8.90
  -8 -10  -2   37.90   11.60
   8  10   2    5.90   10.10
   8  10   2   31.00    7.90
  -9 -10  -2  805.12   50.09
  -9 -10  -2  813.82   44.90
   9  10   2  804.82   50.39
 -10 -10  -2   60.29   13.40
  10  10   2   39.20   12.30
 -12 -10  -2   81.69   15.50
 -13 -10  -2  158.28   19.70
 -13 -10  -2  191.58   18.60
 -14 -10  -2  293.17   22.50
 -14 -10  -2  258.27   29.40
 -15 -10  -2  127.49   18.30
 -15 -10  -2  128.89   13.80
 -16 -10  -2   67.59   16.20
 -16 -10  -2   88.59   11.90
 -17 -10  -2   -1.90    9.30
 -17 -10  -2  -23.80   11.90
   8 -11  -2   32.80   13.40
   8 -11  -2    7.40    9.40
   8 -11  -2    2.50   16.20
  -8  11   2  -11.80   17.50
  -8  11   2   13.60   14.10
   7 -11  -2   96.29   18.90
   7 -11  -2  122.79   17.10
   7 -11  -2  115.99   14.10
  -7  11   2   94.29   16.80
  -7  11   2   99.89   21.30
   6 -11  -2   -5.10   15.60
  -6  11   2   -5.50   12.40
  -6  11   2   23.20   17.00
   5 -11  -2  131.59   15.00
  -5  11   2  103.79   16.30
  -5  11   2  120.19   19.80
   4 -11  -2   18.20    8.80
   4 -11  -2   18.60   10.50
  -4  11   2    1.30   11.30
  -4  11   2    2.00   13.80
   3 -11  -2   36.10   10.50
   3 -11  -2    8.10    9.90
   3 -11  -2   21.50   12.20
  -3  11   2   28.00   11.30
   2 -11  -2   25.10    9.20
   2 -11  -2   13.90    9.90
  -2  11   2   22.90   10.80
  -2  11   2   18.30   11.60
   1 -11  -2   10.80    8.40
   1 -11  -2   12.60   10.30
   1 -11  -2   -2.30   10.60
  -1  11   2    3.80   10.40
  -1  11   2    0.20   10.00
  -1  11   2   13.00   11.50
   0 -11  -2  878.91   50.19
   0 -11  -2  839.22   50.19
   0 -11  -2  817.22   47.20
   0  11   2  670.13   54.79
   0  11   2  822.62   48.20
   0  11   2  815.02   49.80
  -1 -11  -2   12.70    7.90
  -1 -11  -2   12.20   10.80
  -1 -11  -2   -0.50   11.30
   1  11   2   40.00   11.10
   1  11   2   21.80   11.50
   1  11   2   26.50   10.50
  -2 -11  -2 2072.79  114.09
  -2 -11  -2 2172.58  116.69
  -2 -11  -2 2081.69  116.19
   2  11   2 2059.29  114.29
   2  11   2 2123.89  116.99
   2  11   2 2262.27  115.59
  -3 -11  -2   36.20   12.00
  -3 -11  -2   65.89    9.70
  -3 -11  -2   61.39   12.30
   3  11   2   33.00   13.30
   3  11   2   74.69   11.10
   3  11   2   69.39   11.80
  -4 -11  -2  360.56   24.10
  -4 -11  -2  343.67   28.40
  -4 -11  -2  285.77   27.40
   4  11   2  386.86   25.30
   4  11   2  345.07   29.20
   4  11   2  389.06   25.00
  -5 -11  -2    1.60    9.30
  -5 -11  -2   10.50    7.60
  -5 -11  -2   18.30   10.40
   5  11   2   28.10    9.00
   5  11   2    9.90   11.50
   5  11   2   20.50    8.30
  -6 -11  -2 2406.46  138.19
  -6 -11  -2 2437.26  136.49
  -6 -11  -2 2431.06  135.09
   6  11   2 2906.61  135.19
   6  11   2 2377.76  138.59
   6  11   2 2670.43  134.99
  -7 -11  -2  545.65   36.00
  -7 -11  -2  519.45   32.30
  -7 -11  -2  538.95   30.30
   7  11   2  454.95   35.00
   7  11   2  417.66   30.20
  -8 -11  -2  359.46   25.00
  -8 -11  -2  339.17   22.30
  -8 -11  -2  342.67   28.80
   8  11   2  306.07   22.40
   8  11   2  307.57   29.20
  -9 -11  -2  281.77   26.90
  -9 -11  -2  278.37   21.80
  -9 -11  -2  300.67   19.60
   9  11   2  223.88   22.00
   9  11   2  196.68   32.90
 -10 -11  -2  280.97   19.80
 -10 -11  -2  331.07   28.00
 -10 -11  -2  270.27   22.80
  10  11   2  311.77   27.70
 -11 -11  -2   73.59   16.40
  11  11   2   68.09   15.00
 -12 -11  -2    2.80   21.00
 -13 -11  -2  134.09   19.30
 -14 -11  -2   61.29   15.20
 -14 -11  -2   79.89   12.00
 -15 -11  -2   -4.20    9.60
 -15 -11  -2    4.00   13.50
 -16 -11  -2    5.90   10.00
 -16 -11  -2  -17.20   13.50
 -17 -11  -2  289.37   29.60
 -17 -11  -2  261.57   22.90
   7 -12  -2   39.80   14.60
   7 -12  -2   34.30   11.70
   7 -12  -2   29.60   18.70
  -7  12   2   16.90   16.60
  -7  12   2   16.80   24.40
   6 -12  -2   13.40   11.70
   6 -12  -2   14.00   16.30
  -6  12   2    6.60   17.60
  -6  12   2   10.80   14.10
   5 -12  -2  235.58   23.00
   5 -12  -2  278.97   28.00
   5 -12  -2  187.78   21.80
  -5  12   2  222.18   26.90
  -5  12   2  268.37   28.50
   4 -12  -2  273.27   25.50
   4 -12  -2  347.77   27.10
  -4  12   2  268.17   29.30
  -4  12   2  369.86   33.70
   3 -12  -2  139.89   15.80
  -3  12   2  105.59   15.40
   2 -12  -2   27.30   12.40
   2 -12  -2   -0.20    2.60
   2 -12  -2   13.20   12.40
  -2  12   2    4.20   11.50
   1 -12  -2  173.68   21.80
   1 -12  -2  164.88   18.80
   1 -12  -2  150.98   17.10
  -1  12   2  114.89   16.60
  -1  12   2  153.48   17.20
   0 -12  -2    9.30    3.80
   0 -12  -2   -1.30   12.40
   0 -12  -2   16.50   11.60
   0  12   2   15.40   12.80
   0  12   2  -18.90   11.80
   0  12   2    6.10   13.90
  -1 -12  -2  918.41   56.09
  -1 -12  -2  913.71   58.09
  -1 -12  -2  923.41   52.69
   1  12   2  884.11   56.29
   1  12   2  978.70   55.49
   1  12   2  892.61   54.39
  -2 -12  -2  530.65   39.50
  -2 -12  -2  555.64   38.50
  -2 -12  -2  562.84   35.00
   2  12   2  674.03   38.40
   2  12   2  564.94   37.10
   2  12   2  483.45   39.40
  -3 -12  -2  115.19   16.90
  -3 -12  -2  124.09   16.50
   3  12   2  165.78   19.30
   3  12   2   82.49   16.40
   3  12   2  172.38   19.50
  -4 -12  -2  928.41   52.99
  -4 -12  -2  855.11   55.39
  -4 -12  -2  984.50   57.19
   4  12   2  855.41   57.19
   4  12   2 1015.00   53.69
  -5 -12  -2  436.46   34.00
  -5 -12  -2  490.55   31.10
  -5 -12  -2  528.55   36.70
   5  12   2  496.35   43.50
   5  12   2  515.35   31.90
   5  12   2  494.55   31.70
  -6 -12  -2  205.18   24.50
  -6 -12  -2  227.78   19.20
   6  12   2  207.88   19.60
   6  12   2  275.07   20.30
  -7 -12  -2  120.19   16.40
  -7 -12  -2  152.58   16.60
  -7 -12  -2  177.08   16.50
   7  12   2  144.69   14.00
   7  12   2   95.49   17.20
  -8 -12  -2  100.29   16.00
  -8 -12  -2  107.69   14.30
  -8 -12  -2  110.59   11.70
   8  12   2   89.29   17.70
   8  12   2  109.89   12.70
  -9 -12  -2   36.70    8.70
  -9 -12  -2   33.60   11.40
  -9 -12  -2    0.60   18.50
   9  12   2   17.00   12.20
   9  12   2   33.10    9.30
 -10 -12  -2    1.80    7.50
 -10 -12  -2    7.90   13.30
 -10 -12  -2    1.30   10.00
  10  12   2   -5.80   12.00
  10  12   2   10.40    8.10
 -11 -12  -2  670.73   45.70
 -11 -12  -2  640.34   38.20
  11  12   2  688.33   45.60
 -12 -12  -2   70.09   17.90
 -13 -12  -2   52.29   15.60
 -14 -12  -2   10.60   11.30
 -14 -12  -2   12.00   14.30
 -15 -12  -2   13.90   10.40
 -15 -12  -2    9.40   14.70
 -16 -12  -2   10.10   15.00
 -16 -12  -2    7.00   10.40
 -17 -12  -2  -23.40   10.30
 -17 -12  -2   -7.80   14.80
   6 -13  -2  594.84   46.90
   6 -13  -2  617.24   38.40
  -6  13   2  515.55   42.50
   5 -13  -2   32.80   12.70
   5 -13  -2    7.90   18.30
   5 -13  -2  -10.50   11.20
  -5  13   2    5.40   19.10
   4 -13  -2   13.50   13.40
   4 -13  -2    4.00   11.70
  -4  13   2   11.50   14.10
  -4  13   2   22.10   19.30
   3 -13  -2  355.36   25.60
   3 -13  -2  235.78   26.70
  -3  13   2  335.47   32.60
  -3  13   2  323.57   29.50
   2 -13  -2    3.70   13.00
   2 -13  -2   23.60   10.90
   2 -13  -2   -1.90   11.90
  -2  13   2    0.10   11.90
   1 -13  -2  207.38   22.40
   1 -13  -2  198.78   20.90
  -1  13   2  215.78   22.50
  -1  13   2  216.58   21.30
   0 -13  -2   61.49   15.00
   0 -13  -2   80.79   16.10
   0  13   2  119.69   15.90
  -1 -13  -2   17.30   13.70
  -1 -13  -2   37.70   12.60
   1  13   2  -12.10   13.40
   1  13   2   49.60   14.00
   1  13   2   28.80   11.80
  -2 -13  -2   16.70   10.10
  -2 -13  -2   -8.90   11.50
  -2 -13  -2   -5.90   12.70
   2  13   2   13.00   12.30
   2  13   2   35.00   12.60
   2  13   2  -15.90   11.70
  -3 -13  -2   73.09   12.00
  -3 -13  -2   74.79   15.50
  -3 -13  -2   77.39   17.20
   3  13   2   66.79   15.20
   3  13   2   48.40   15.50
   3  13   2   63.59   13.20
  -4 -13  -2   14.30   13.50
  -4 -13  -2   50.89   10.40
  -4 -13  -2    8.00   12.90
   4  13   2   28.70   14.40
   4  13   2   39.80   11.50
   4  13   2   34.10   11.70
  -5 -13  -2   84.89   16.40
  -5 -13  -2   77.89   12.10
  -5 -13  -2   93.89   15.80
   5  13   2  100.89   13.00
   5  13   2  115.29   13.70
   5  13   2   50.79   15.10
  -6 -13  -2   29.60   13.00
  -6 -13  -2   18.70   16.20
  -6 -13  -2   30.60   16.30
   6  13   2    3.60   13.80
   6  13   2   32.00   10.50
   6  13   2   16.80   10.50
  -7 -13  -2   50.09   15.20
  -7 -13  -2   45.60   10.30
  -7 -13  -2   26.50   12.60
   7  13   2   52.89   10.00
   7  13   2   53.19   11.40
  -8 -13  -2   24.10   14.40
  -8 -13  -2   21.40    9.20
  -8 -13  -2   15.10   12.30
   8  13   2    4.70    7.50
   8  13   2  -35.00   10.20
  -9 -13  -2   13.70   14.10
  -9 -13  -2   22.80    9.60
  -9 -13  -2    0.80   11.50
   9  13   2    5.10   13.90
   9  13   2   10.80    9.00
 -10 -13  -2  461.75   37.40
 -10 -13  -2  458.15   32.60
 -10 -13  -2  512.55   30.20
  10  13   2  433.96   29.90
 -11 -13  -2  294.27   20.40
 -11 -13  -2  238.88   30.00
  11  13   2  214.18   19.90
 -12 -13  -2  493.75   30.80
 -12 -13  -2  477.55   39.70
 -13 -13  -2   16.10   10.90
 -13 -13  -2   -6.10   13.60
 -13 -13  -2   18.90    9.30
 -14 -13  -2  123.09   19.80
 -15 -13  -2    5.60   15.70
 -15 -13  -2  -17.10   10.70
 -16 -13  -2  151.98   23.30
 -16 -13  -2  211.08   22.20
   5 -14  -2   28.40   13.40
   5 -14  -2  -12.40   11.00
  -5  14   2   23.60   16.00
   4 -14  -2  465.65   31.50
   4 -14  -2  472.85   40.80
   4 -14  -2  324.67   31.40
  -4  14   2  344.67   33.90
  -4  14   2  445.26   39.90
   3 -14  -2   -0.40   12.90
   3 -14  -2   24.40   12.60
  -3  14   2    0.00   16.80
  -3  14   2    7.40   15.00
   2 -14  -2   23.10   11.80
   2 -14  -2   23.30   13.00
  -2  14   2    3.50   16.50
  -2  14   2   28.60   16.00
   1 -14  -2   14.00   11.00
   1 -14  -2   -4.70   12.30
   1 -14  -2   -8.00   13.50
  -1  14   2    7.10   15.90
  -1  14   2   -0.30   13.70
   0 -14  -2   74.29   13.10
   0 -14  -2   33.60   15.00
   0  14   2   42.00   15.00
   0  14   2   44.90   15.60
   0  14   2   86.49   17.10
  -1 -14  -2   28.10   14.50
  -1 -14  -2   12.00   13.60
   1  14   2   11.80   13.70
   1  14   2    5.40   14.40
  -2 -14  -2   25.60   13.90
  -2 -14  -2   -7.00   13.00
   2  14   2   53.49   14.20
   2  14   2  -16.90   13.10
   2  14   2   42.50   14.20
  -3 -14  -2    7.30   13.80
  -3 -14  -2    1.80   13.00
  -3 -14  -2    8.60   10.00
   3  14   2   13.90   13.50
  -4 -14  -2  232.68   27.00
  -4 -14  -2  230.68   26.40
  -4 -14  -2  298.37   23.40
   4  14   2  246.88   28.70
   4  14   2  252.17   25.30
   4  14   2  251.97   24.30
  -5 -14  -2   44.90   14.00
  -5 -14  -2   71.39   12.60
  -5 -14  -2   60.69   15.60
   5  14   2   61.19   13.60
   5  14   2   57.69   17.00
   5  14   2   37.30   12.30
  -6 -14  -2   24.80   14.80
  -6 -14  -2   29.80   12.90
  -6 -14  -2   30.70   10.70
   6  14   2   33.30   11.80
   6  14   2    6.80   13.80
   6  14   2   33.50   11.70
  -7 -14  -2   16.60   10.50
  -7 -14  -2   -7.20   14.30
   7  14   2   20.00   10.40
   7  14   2    8.10    9.80
   7  14   2    6.40   10.30
  -8 -14  -2   28.60   10.70
  -8 -14  -2   26.70   13.20
  -8 -14  -2   20.50   15.00
   8  14   2   16.00   11.00
  -9 -14  -2   32.00   16.70
  -9 -14  -2   71.09   14.80
  -9 -14  -2   34.00   13.00
   9  14   2   39.80   11.30
 -10 -14  -2  156.98   18.90
 -10 -14  -2  173.18   23.60
 -10 -14  -2  237.68   24.20
  10  14   2  195.18   17.50
 -11 -14  -2   60.49   17.90
 -11 -14  -2   76.09   11.60
  11  14   2   70.89   18.00
  11  14   2   59.99   11.30
 -12 -14  -2   43.00   10.40
 -12 -14  -2   34.00   15.90
 -13 -14  -2  181.68   18.00
 -13 -14  -2  204.08   21.80
 -13 -14  -2  128.49   21.80
 -14 -14  -2  636.04   41.80
 -14 -14  -2  622.64   38.00
 -14 -14  -2  607.44   46.70
 -15 -14  -2   25.30   13.20
 -15 -14  -2   20.80   17.70
 -16 -14  -2  610.54   48.90
 -16 -14  -2  708.63   52.59
   4 -15  -2  -48.60   21.20
   4 -15  -2   46.20   15.40
   3 -15  -2   54.09   22.00
   3 -15  -2   83.59   15.80
   3 -15  -2   14.70   15.00
  -3  15   2   32.90   16.60
   2 -15  -2  141.29   20.00
   2 -15  -2  160.68   18.80
  -2  15   2  149.19   22.50
  -2  15   2  155.98   22.70
   1 -15  -2   24.80   14.30
  -1  15   2   40.60   16.00
  -1  15   2   41.60   20.70
   0 -15  -2   53.79   16.50
   0 -15  -2   83.49   14.30
   0  15   2   72.89   18.50
   0  15   2   42.60   17.50
  -1 -15  -2  185.78   18.80
  -1 -15  -2  146.99   20.90
  -1 -15  -2  155.48   20.60
   1  15   2  171.58   21.10
   1  15   2  150.18   21.20
   1  15   2  162.58   21.10
  -2 -15  -2  -20.50   13.00
  -2 -15  -2   15.90   15.00
   2  15   2  -15.10   14.00
   2  15   2   16.30   14.70
  -3 -15  -2  200.88   22.40
  -3 -15  -2  235.68   27.50
  -3 -15  -2  246.38   24.40
   3  15   2  258.97   27.10
   3  15   2  181.78   23.30
  -4 -15  -2  351.36   27.10
  -4 -15  -2  347.07   32.20
  -4 -15  -2  313.87   30.80
   4  15   2  352.26   29.00
   4  15   2  379.86   30.30
   4  15   2  253.07   32.00
  -5 -15  -2  131.49   20.20
  -5 -15  -2  125.49   16.20
  -5 -15  -2   87.39   18.00
   5  15   2  116.79   18.80
   5  15   2  126.99   16.60
   5  15   2  155.48   17.70
  -6 -15  -2    1.80   14.70
  -6 -15  -2    4.70   14.10
  -6 -15  -2    3.80   10.80
   6  15   2    5.70   12.70
   6  15   2  -22.50   14.00
   6  15   2   20.50   13.00
  -7 -15  -2  402.26   28.50
  -7 -15  -2  348.67   31.80
  -7 -15  -2  345.07   34.00
   7  15   2  375.66   34.40
   7  15   2  416.36   28.30
   7  15   2  332.07   28.30
   7  15   2  379.36   28.40
  -8 -15  -2    2.50   13.50
  -8 -15  -2   12.10   14.90
  -8 -15  -2    6.60   10.90
   8  15   2    7.60   11.60
  -9 -15  -2   67.49   18.70
  -9 -15  -2   49.99   14.70
  -9 -15  -2   62.89   12.00
   9  15   2   25.00   12.50
 -10 -15  -2   18.00   16.90
 -10 -15  -2   16.20   11.00
 -10 -15  -2   10.40   13.20
  10  15   2   -2.20   15.30
  10  15   2   18.70   11.20
 -11 -15  -2   78.79   19.10
 -11 -15  -2   75.49   12.90
  11  15   2   75.99   19.70
  11  15   2   75.49   13.00
 -12 -15  -2   46.20   12.20
 -12 -15  -2   43.60   18.50
 -13 -15  -2  182.08   25.50
 -13 -15  -2  144.49   21.90
 -13 -15  -2  187.18   19.50
 -14 -15  -2   30.60   10.80
 -14 -15  -2   61.89   16.90
 -14 -15  -2   20.80   16.20
 -15 -15  -2  509.55   43.00
 -15 -15  -2  474.15   40.30
   2 -16  -2    1.60   19.20
   2 -16  -2  -30.50   14.80
  -2  16   2   -2.80   16.50
   1 -16  -2  -30.30   13.70
   1 -16  -2   17.90   13.50
  -1  16   2  -25.60   19.20
  -1  16   2    1.40   17.80
   0 -16  -2  228.88   24.70
   0 -16  -2  156.68   22.40
   0  16   2  215.08   25.00
   0  16   2  218.78   25.50
  -1 -16  -2    3.40   12.30
  -1 -16  -2    3.60   15.20
   1  16   2   17.60   16.70
   1  16   2    9.40   15.80
  -2 -16  -2   43.70   16.60
  -2 -16  -2   45.60   16.00
  -2 -16  -2   67.39   18.60
   2  16   2   30.80   16.40
   2  16   2   37.30   18.10
   2  16   2   68.39   17.90
  -3 -16  -2   51.99   17.50
  -3 -16  -2   74.89   17.60
  -3 -16  -2   53.89   14.90
   3  16   2   42.40   17.00
   3  16   2   71.99   17.00
   3  16   2   68.49   17.30
  -4 -16  -2  127.79   20.60
  -4 -16  -2  113.49   19.20
   4  16   2   96.89   21.50
  -5 -16  -2   10.40   16.10
  -5 -16  -2    9.50   16.00
  -5 -16  -2   39.30   13.00
   5  16   2   30.10   14.40
   5  16   2    7.40   13.80
   5  16   2  -45.60   16.10
  -6 -16  -2  318.17   26.30
  -6 -16  -2  241.88   27.30
  -6 -16  -2  261.77   32.50
   6  16   2  214.58   29.70
   6  16   2  330.17   28.60
   6  16   2  302.67   27.00
  -7 -16  -2   25.80   17.00
  -7 -16  -2   28.50   12.80
  -7 -16  -2   -2.40   14.30
   7  16   2   19.70   14.00
   7  16   2   -0.10   12.90
   7  16   2   29.30   12.90
   7  16   2   26.20   17.70
  -8 -16  -2  394.36   33.60
  -8 -16  -2  381.86   36.80
  -8 -16  -2  423.56   29.90
   8  16   2  312.37   36.50
   8  16   2  346.67   29.30
  -9 -16  -2   24.80   17.80
  -9 -16  -2   22.20   15.30
  -9 -16  -2   40.10   13.60
   9  16   2   14.50   13.10
   9  16   2   18.40   16.50
 -10 -16  -2   38.60   12.60
 -10 -16  -2   18.40   17.80
  10  16   2   22.80   16.10
  10  16   2   28.80   11.80
 -11 -16  -2    9.20   18.90
 -11 -16  -2    7.00   11.30
  11  16   2  -15.00   10.90
  11  16   2    9.70   30.00
 -12 -16  -2    4.20   16.50
 -12 -16  -2   -9.30   10.60
 -13 -16  -2  155.68   25.60
 -13 -16  -2  208.18   21.10
 -13 -16  -2  128.19   19.50
 -14 -16  -2    5.90   12.00
 -14 -16  -2   -1.80   21.80
 -14 -16  -2    7.50   13.70
   0 -17  -2   -9.30   16.30
   0 -17  -2   -8.80   20.50
   0  17   2  -13.10   17.60
  -1 -17  -2  121.79   21.50
  -1 -17  -2   66.49   19.80
   1  17   2   84.39   21.00
   1  17   2  111.19   22.10
  -2 -17  -2   52.99   15.40
  -2 -17  -2   24.80   18.00
   2  17   2   15.90   18.30
   2  17   2   39.60   18.90
  -3 -17  -2  398.16   39.40
  -3 -17  -2  494.35   35.40
   3  17   2  427.06   38.20
   3  17   2  442.96   39.30
   3  17   2  447.76   38.70
  -4 -17  -2  242.18   27.10
  -4 -17  -2  255.37   33.00
   4  17   2  251.07   29.70
   4  17   2  266.07   31.10
   4  17   2  312.77   32.40
  -5 -17  -2   14.70   16.30
  -5 -17  -2   14.50   16.10
   5  17   2  -10.60   17.90
   5  17   2   51.79   16.40
  -6 -17  -2  505.25   42.20
  -6 -17  -2  454.75   39.10
  -6 -17  -2  501.65   35.90
   6  17   2  541.35   37.70
   6  17   2  465.45   43.30
   6  17   2  431.06   34.80
  -7 -17  -2  140.99   23.00
  -7 -17  -2  162.08   19.40
   7  17   2  184.48   20.30
   7  17   2  193.08   20.60
   7  17   2  151.88   20.30
  -8 -17  -2  126.19   22.90
  -8 -17  -2  211.38   23.40
   8  17   2  151.78   17.70
   8  17   2  107.09   23.50
   8  17   2  121.29   18.80
  -9 -17  -2   13.50   16.00
  -9 -17  -2   21.50   13.80
   9  17   2  -12.20   12.80
   9  17   2   23.60   17.20
 -10 -17  -2  213.78   27.60
 -10 -17  -2  259.47   24.70
  10  17   2  259.67   24.00
  10  17   2  240.08   29.10
 -11 -17  -2    5.30   23.70
 -11 -17  -2   29.00   13.00
  11  17   2    7.30   12.10
 -12 -17  -2    8.10   15.40
 -12 -17  -2   21.70   19.30
 -12 -17  -2   22.10   12.10
  12  17   2   -9.60   11.00
 -13 -17  -2   15.70   18.70
 -13 -17  -2   38.90   14.90
 -13 -17  -2   19.10   12.60
  -2 -18  -2    7.30   18.50
   2  18   2   65.79   23.40
   2  18   2   52.69   21.10
  -3 -18  -2   23.40   18.90
   3  18   2   20.10   18.10
   3  18   2   16.30   18.90
  -4 -18  -2   19.50   17.80
   4  18   2   20.70   17.30
   4  18   2   15.10   20.40
  -5 -18  -2  386.76   40.50
  -5 -18  -2  396.36   33.60
   5  18   2  413.96   35.80
   5  18   2  365.66   38.30
   5  18   2  414.46   36.00
  -6 -18  -2    8.00   17.50
  -6 -18  -2    1.10   14.10
   6  18   2   22.40   17.30
   6  18   2   12.40   17.10
   6  18   2   37.70   17.30
  -7 -18  -2   33.70   23.80
  -7 -18  -2   55.09   15.40
   7  18   2   28.50   21.40
   7  18   2   30.70   14.60
   7  18   2   43.70   15.90
   7  18   2   57.59   16.20
  -8 -18  -2  323.57   41.50
  -8 -18  -2  297.27   28.30
   8  18   2  272.37   28.10
   8  18   2  304.17   26.70
   8  18   2  267.27   26.20
   8  18   2  228.28   30.50
  -9 -18  -2   43.40   21.50
  -9 -18  -2   38.00   21.30
   9  18   2   70.69   21.70
   9  18   2   38.10   14.60
 -10 -18  -2    3.70   18.70
  10  18   2   14.90   13.80
 -11 -18  -2   47.80   20.80
 -11 -18  -2   14.80   14.40
 -11 -18  -2   19.70   18.50
  11  18   2    3.00   12.60
 -12 -18  -2   18.40   19.90
 -12 -18  -2   49.99   17.10
 -12 -18  -2   43.10   15.30
  12  18   2   38.20   12.90
  -6 -19  -2   -9.80   18.50
   6  19   2   12.70   17.60
   6  19   2    4.50   16.50
  -7 -19  -2   90.69   24.80
   7  19   2  133.79   20.10
   7  19   2  142.69   20.10
   7  19   2  135.29   20.50
  -8 -19  -2   10.90   19.50
   8  19   2    8.50   15.40
   8  19   2   -4.50   14.20
   8  19   2    9.70   14.10
  -9 -19  -2   46.30   21.70
   9  19   2   63.09   16.70
  11  18  -3   61.89   16.70
 -11 -18   3   64.09   19.10
 -11 -18   3   71.39   17.40
 -11 -18   3   31.60   22.90
  10  18  -3   -3.40   14.40
 -10 -18   3  -11.50   16.30
 -10 -18   3   -5.20   19.00
 -10 -18   3  -13.90   13.10
   9  18  -3  207.08   23.30
  -9 -18   3  254.17   27.60
  -9 -18   3  189.58   22.50
  -9 -18   3  252.97   29.70
   8  18  -3   12.40   17.90
   8  18  -3  -51.19   22.80
   8  18  -3  -14.30   14.20
   8  18  -3   11.70   15.90
  -8 -18   3    2.90   21.50
  -8 -18   3   14.60   14.10
  -8 -18   3  -17.10   18.30
   7  18  -3    7.80   13.90
   7  18  -3  -20.10   18.20
   7  18  -3  -11.40   13.60
  -7 -18   3   10.00   14.70
  -7 -18   3    0.70   18.60
   6  18  -3   21.10   17.30
   6  18  -3    0.20   19.60
   6  18  -3   15.30   15.80
   6  18  -3   -4.30   15.60
  -6 -18   3   29.20   18.20
  -6 -18   3   36.40   16.90
  -6 -18   3  -11.40   20.50
   5  18  -3   19.00   15.80
   5  18  -3    8.30   20.20
   5  18  -3    7.60   16.60
   5  18  -3   -7.50   17.50
  -5 -18   3   31.00   15.70
  -5 -18   3   -0.70   18.00
   4  18  -3   84.59   20.20
   4  18  -3   70.09   23.30
  -4 -18   3   48.70   20.90
   3  18  -3   73.39   20.40
   3  18  -3   60.59   19.60
   3  18  -3   34.00   20.90
  -3 -18   3   45.40   20.20
  -3 -18   3   26.30   23.70
   2  18  -3   17.70   21.80
   2  18  -3   16.00   18.40
   2  18  -3   21.80   17.90
  -2 -18   3   52.29   21.80
  -2 -18   3  -10.00   18.90
  12  17  -3   24.20   13.70
 -12 -17   3   33.40   18.00
 -12 -17   3   -3.80   20.00
 -12 -17   3   22.20   13.80
  11  17  -3   -5.30   18.60
  11  17  -3   -1.70   13.40
 -11 -17   3   22.10   14.10
 -11 -17   3    5.20   21.40
 -11 -17   3   19.30   15.50
  10  17  -3  105.29   23.10
  10  17  -3  119.39   21.10
 -10 -17   3   64.79   34.70
 -10 -17   3  135.19   19.00
 -10 -17   3  110.69   20.70
   9  17  -3  152.88   21.80
   9  17  -3   71.19   21.90
  -9 -17   3  100.89   23.50
  -9 -17   3  102.69   19.90
  -9 -17   3  161.88   18.90
   8  17  -3    4.10   19.50
   8  17  -3  -24.70   14.10
   8  17  -3   15.50   12.50
   8  17  -3   -8.10   14.00
  -8 -17   3  -19.40   16.40
  -8 -17   3   -8.00   15.30
  -8 -17   3   12.60   13.40
   7  17  -3  165.08   20.30
   7  17  -3  247.68   26.70
   7  17  -3  154.48   26.30
  -7 -17   3  156.18   24.00
  -7 -17   3  164.88   25.10
  -7 -17   3  234.68   23.90
   6  17  -3   74.19   17.00
   6  17  -3   41.40   19.20
   6  17  -3   86.89   17.40
  -6 -17   3   59.39   19.40
  -6 -17   3   44.40   19.90
   5  17  -3    0.20   14.70
   5  17  -3   21.40   15.50
   5  17  -3  -13.30   15.40
   5  17  -3   10.50   23.00
  -5 -17   3   -6.70   17.50
  -5 -17   3    0.40   17.60
  -5 -17   3   -5.70   14.60
   4  17  -3   20.60   16.90
   4  17  -3   77.69   36.10
   4  17  -3   20.30   18.20
  -4 -17   3   14.20   18.80
  -4 -17   3   23.60   18.90
  -4 -17   3   18.40   14.20
   3  17  -3    3.10   21.80
   3  17  -3    9.10   17.20
   3  17  -3  -12.10   17.10
  -3 -17   3   -5.60   17.40
  -3 -17   3    4.10   18.80
  -3 -17   3  -10.20   13.70
   2  17  -3   83.99   19.40
   2  17  -3   54.49   20.20
   2  17  -3   75.59   20.60
  -2 -17   3   78.69   17.10
  -2 -17   3   36.10   20.30
   1  17  -3    9.60   19.20
   1  17  -3   -4.70   19.20
   1  17  -3   17.60   17.70
  -1 -17   3  -12.90   19.10
  -1 -17   3    4.20   18.40
  -1 -17   3    5.20   16.70
   0  17  -3  158.58   23.90
   0  17  -3  171.68   24.70
   0 -17   3  147.39   24.50
   0 -17   3  185.58   28.10
  14  16  -3    4.40   30.00
 -14 -16   3   21.50   18.90
  13  16  -3   30.70   13.00
  13  16  -3   15.40   19.40
 -13 -16   3   18.10   15.50
 -13 -16   3    4.00   22.30
 -13 -16   3   15.00   14.30
  12  16  -3   32.60   19.10
  12  16  -3   56.49   13.80
 -12 -16   3   28.00   18.50
 -12 -16   3   55.69   16.70
 -12 -16   3   58.59   13.90
  11  16  -3   -4.80   16.40
  11  16  -3   11.00   13.70
 -11 -16   3    0.30   14.90
 -11 -16   3   17.50   20.60
 -11 -16   3    4.20   12.10
  10  16  -3  202.28   30.70
  10  16  -3  278.27   26.20
 -10 -16   3  228.48   24.80
 -10 -16   3  206.58   28.50
 -10 -16   3  313.07   25.70
   9  16  -3   71.39   25.00
   9  16  -3  108.99   16.20
  -9 -16   3   96.39   21.60
  -9 -16   3  104.49   15.70
  -9 -16   3  103.39   19.30
   8  16  -3  108.59   16.00
   8  16  -3  178.28   18.50
   8  16  -3   95.79   21.30
  -8 -16   3  103.99   19.70
  -8 -16   3  131.59   17.10
  -8 -16   3  120.79   22.70
   7  16  -3   56.79   15.60
   7  16  -3   31.30   17.80
   7  16  -3   56.69   14.90
   7  16  -3   68.69   13.60
  -7 -16   3   45.70   13.40
  -7 -16   3   29.90   18.00
  -7 -16   3   56.09   18.20
   6  16  -3  -15.40   15.60
   6  16  -3  -17.10   12.80
   6  16  -3   -5.70   13.60
  -6 -16   3    1.20   12.10
  -6 -16   3    0.10   16.60
  -6 -16   3    5.00   16.20
   5  16  -3    2.90    8.80
   5  16  -3   30.50   13.90
   5  16  -3   18.10   16.70
   5  16  -3   25.20   13.70
  -5 -16   3   14.90   16.70
  -5 -16   3    3.30   16.10
  -5 -16   3   13.10   13.10
   4  16  -3    8.50   15.20
   4  16  -3    4.40   14.90
  -4 -16   3   21.00   12.90
  -4 -16   3    1.50   17.30
  -4 -16   3    1.10   16.80
   3  16  -3  293.37   29.90
   3  16  -3  253.77   33.10
   3  16  -3  275.07   30.70
  -3 -16   3  300.77   33.80
  -3 -16   3  265.17   26.90
  -3 -16   3  275.77   33.40
   2  16  -3   46.10   17.80
   2  16  -3   38.20   18.80
   2  16  -3   38.30   17.00
  -2 -16   3   67.39   17.80
  -2 -16   3   60.79   19.80
   1  16  -3   44.50   16.80
   1  16  -3   52.09   19.30
   1  16  -3   47.20   18.40
  -1 -16   3   22.20   18.20
  -1 -16   3   49.10   17.70
  -1 -16   3   61.69   15.40
   0  16  -3   71.89   20.50
   0  16  -3   56.29   19.50
   0  16  -3   35.90   17.50
   0 -16   3   50.39   15.20
   0 -16   3   42.50   19.40
   0 -16   3   34.60   16.30
  -1  16  -3   33.10   16.10
  -1  16  -3   66.39   21.70
   1 -16   3   32.40   17.10
   1 -16   3   62.49   16.70
  -2  16  -3   -2.90   15.20
  -2  16  -3   -1.70   16.30
   2 -16   3  -15.70   17.80
   2 -16   3  -10.20   15.90
   2 -16   3   12.80   15.80
  14  15  -3   49.80   11.60
  14  15  -3   47.90   20.00
 -14 -15   3   63.39   20.30
 -14 -15   3   34.60   13.80
 -14 -15   3   49.30   15.80
  13  15  -3  251.37   30.00
  13  15  -3  236.38   23.40
 -13 -15   3  242.18   23.50
 -13 -15   3  256.67   27.00
 -13 -15   3  266.17   33.50
  12  15  -3  219.88   23.10
  12  15  -3  193.48   29.20
 -12 -15   3  170.08   25.90
 -12 -15   3  222.48   22.00
 -12 -15   3  209.68   22.90
  11  15  -3   61.19   19.70
  11  15  -3   89.99   15.20
 -11 -15   3   66.69   19.60
 -11 -15   3   81.69   14.90
 -11 -15   3   85.79   17.00
  10  15  -3  121.39   21.90
  10  15  -3  184.98   19.50
 -10 -15   3  162.08   23.80
 -10 -15   3  162.28   17.80
 -10 -15   3  171.78   21.00
   9  15  -3    3.20   11.90
   9  15  -3   -6.20   15.50
  -9 -15   3   -6.20   13.10
  -9 -15   3   -3.00   15.70
  -9 -15   3   -5.20   11.20
   8  15  -3  181.18   20.30
   8  15  -3  165.58   18.20
  -8 -15   3  120.29   20.60
  -8 -15   3  137.69   16.50
  -8 -15   3  127.19   19.40
   7  15  -3    2.90   12.30
   7  15  -3   14.60   11.40
   7  15  -3    2.60   12.00
  -7 -15   3   14.00   14.40
  -7 -15   3   14.60   16.50
  -7 -15   3   21.70   11.90
   6  15  -3  133.09   20.70
   6  15  -3  133.09   16.30
   6  15  -3  127.89   18.00
   6  15  -3  125.49   16.70
  -6 -15   3  133.49   19.90
  -6 -15   3  139.69   21.40
  -6 -15   3  101.29   15.10
   5  15  -3   28.10   16.50
   5  15  -3   23.60   13.50
   5  15  -3   20.80   12.60
   5  15  -3   18.20   13.00
  -5 -15   3   21.90   11.40
  -5 -15   3    6.60   14.70
  -5 -15   3   40.70   16.50
   4  15  -3  148.09   19.20
   4  15  -3  131.59   21.10
  -4 -15   3  134.19   21.00
  -4 -15   3  186.38   21.70
  -4 -15   3  184.98   22.30
   3  15  -3   10.50   13.40
   3  15  -3   -3.10   15.10
  -3 -15   3   21.60   12.60
  -3 -15   3   16.40   15.20
  -3 -15   3   25.10   16.90
   2  15  -3    7.80   13.90
   2  15  -3  -10.30   14.40
   2  15  -3   24.90   16.10
  -2 -15   3   22.80   16.90
  -2 -15   3   13.60   15.00
   1  15  -3  122.79   20.40
   1  15  -3  140.99   20.60
   1  15  -3  111.49   18.90
  -1 -15   3  103.59   20.80
  -1 -15   3  132.49   16.60
  -1 -15   3  101.79   18.80
   0  15  -3   51.69   18.70
   0  15  -3   65.39   17.80
   0  15  -3   57.29   16.80
   0 -15   3   57.19   19.30
   0 -15   3   69.59   14.50
   0 -15   3   25.80   15.70
  -1  15  -3   45.30   17.30
  -1  15  -3   61.19   16.60
   1 -15   3   77.39   20.10
   1 -15   3   58.29   17.20
  -2  15  -3   68.09   19.20
  -2  15  -3   38.50   18.00
  -2  15  -3   64.89   17.20
   2 -15   3   54.39   18.20
   2 -15   3   83.19   20.90
  -3  15  -3  137.09   21.80
  -3  15  -3  146.79   26.00
  -3  15  -3  158.98   23.60
   3 -15   3  165.98   19.70
   3 -15   3  162.68   20.30
   3 -15   3  178.68   25.20
  -4  15  -3    6.00   18.80
  -4  15  -3    1.40   13.80
   4 -15   3  -12.70   13.10
   4 -15   3   39.90   14.80
  15  14  -3   -6.70   18.70
  15  14  -3   -1.80   10.00
 -15 -14   3  -11.00   16.00
 -15 -14   3    4.10   10.00
 -15 -14   3    0.60   11.30
  14  14  -3   38.70   11.50
  14  14  -3   40.10   20.00
 -14 -14   3   38.80   14.70
 -14 -14   3   33.80   16.80
 -14 -14   3   33.10   11.60
  13  14  -3   78.49   12.80
  13  14  -3   63.19   19.20
 -13 -14   3   89.59   16.30
 -13 -14   3   83.49   18.70
 -13 -14   3   70.69   13.60
  12  14  -3  375.86   29.60
  12  14  -3  387.66   37.70
 -12 -14   3  450.15   34.80
 -12 -14   3  412.66   28.90
 -12 -14   3  395.86   37.40
  11  14  -3  183.28   20.70
  11  14  -3  139.39   23.10
 -11 -14   3  195.38   23.20
 -11 -14   3  174.28   19.30
 -11 -14   3  175.08   24.20
  10  14  -3   84.89   18.50
  10  14  -3   92.09   14.80
 -10 -14   3  131.29   19.80
 -10 -14   3   93.39   13.30
 -10 -14   3   89.29   18.00
   9  14  -3   48.90   18.10
   9  14  -3   64.59   14.00
  -9 -14   3   91.39   13.20
  -9 -14   3   58.49   16.10
  -9 -14   3   65.29   15.60
   8  14  -3  137.19   17.00
  -8 -14   3  176.48   20.40
  -8 -14   3  166.48   20.30
  -8 -14   3  164.28   20.70
   7  14  -3   12.70   10.40
   7  14  -3    9.50   11.80
   7  14  -3    9.90   11.60
  -7 -14   3    4.10   10.60
  -7 -14   3   31.20   14.30
  -7 -14   3   21.20   13.40
   6  14  -3  144.79   15.70
   6  14  -3  108.59   15.00
   6  14  -3  100.39   14.90
  -6 -14   3   95.99   14.30
  -6 -14   3   87.49   16.90
  -6 -14   3  116.59   17.70
   5  14  -3   -5.90   14.00
   5  14  -3    1.90   11.40
   5  14  -3   -2.70   12.10
  -5 -14   3    4.10   13.80
  -5 -14   3  -19.00   12.90
  -5 -14   3  -12.30   10.30
   4  14  -3   22.80   13.20
   4  14  -3   -4.00   12.10
   4  14  -3   17.70   14.10
  -4 -14   3   -8.50   12.80
  -4 -14   3   39.70   15.90
  -4 -14   3    4.80   10.30
   3  14  -3   58.89   15.50
   3  14  -3   29.40   17.00
   3  14  -3   41.60   13.20
  -3 -14   3   38.70   15.00
  -3 -14   3   41.60   15.70
  -3 -14   3   37.90   12.10
   2  14  -3   77.69   19.40
   2  14  -3  129.89   16.90
   2  14  -3   56.19   13.80
  -2 -14   3   83.79   17.50
  -2 -14   3   75.59   16.20
   1  14  -3  125.39   20.60
   1  14  -3  164.58   19.00
  -1 -14   3  142.19   19.30
  -1 -14   3  158.88   21.60
   0  14  -3   45.90   16.20
   0 -14   3   30.50   14.10
  -1  14  -3  476.85   37.80
  -1  14  -3  517.55   38.10
  -1  14  -3  531.45   40.00
   1 -14   3  473.45   40.60
   1 -14   3  389.56   34.90
   1 -14   3  481.95   33.90
  -2  14  -3   33.50   16.70
  -2  14  -3    0.40   14.40
  -2  14  -3   44.30   18.80
   2 -14   3   20.70   17.00
   2 -14   3   39.90   15.30
   2 -14   3   30.90   12.80
  -3  14  -3  117.39   19.50
  -3  14  -3   73.09   19.90
  -3  14  -3   46.40   16.60
   3 -14   3   76.29   15.00
   3 -14   3   51.99   20.80
   3 -14   3  111.79   21.10
  -4  14  -3   10.50   18.60
  -4  14  -3   16.60   14.40
   4 -14   3   29.80   18.10
   4 -14   3    9.10   13.10
  -5  14  -3  154.08   25.00
   5 -14   3  225.18   23.40
   5 -14   3  155.68   19.10
   5 -14   3  187.08   19.00
   5 -14   3  196.18   24.50
  15  13  -3   24.70   10.10
  15  13  -3   18.30   17.90
 -15 -13   3    1.90   12.20
 -15 -13   3  -15.00   14.70
  14  13  -3   15.60   17.10
  14  13  -3   -1.90    9.10
 -14 -13   3    0.40   11.40
 -14 -13   3  -14.80   13.90
  13  13  -3  -11.30   15.00
  13  13  -3    2.70    9.20
 -13 -13   3   -4.80   15.30
 -13 -13   3    9.50   12.50
 -13 -13   3    5.50   10.00
  12  13  -3  179.48   20.00
  12  13  -3  183.38   25.10
 -12 -13   3  167.48   22.30
 -12 -13   3  258.57   22.60
 -12 -13   3  202.48   19.00
  11  13  -3   30.10   11.40
 -11 -13   3   27.70   10.90
 -11 -13   3   27.10   12.80
 -11 -13   3   42.50   16.20
  10  13  -3   14.20   11.10
 -10 -13   3   15.80   12.00
 -10 -13   3    4.50   14.30
 -10 -13   3   15.60    9.90
   9  13  -3  985.70   54.99
  -9 -13   3  951.70   55.09
  -9 -13   3  946.61   58.89
  -9 -13   3  845.72   55.49
   8  13  -3   12.80   10.90
   8  13  -3    3.10   10.90
  -8 -13   3   26.80   12.00
  -8 -13   3    8.80   12.70
   7  13  -3   34.10   11.70
   7  13  -3   47.90   10.40
   7  13  -3   35.20   10.60
  -7 -13   3   41.70   13.70
  -7 -13   3   42.60   11.40
  -7 -13   3   47.00   14.40
   6  13  -3    8.70   10.50
   6  13  -3   -1.00   10.00
   6  13  -3   11.90   11.30
  -6 -13   3    1.80   12.60
  -6 -13   3    3.70   10.10
  -6 -13   3    2.50   13.70
   5  13  -3   75.39   13.10
   5  13  -3   43.40   14.90
   5  13  -3   54.59   12.60
   5  13  -3   72.39   13.00
  -5 -13   3   60.89   14.70
  -5 -13   3   70.39   12.30
  -5 -13   3   64.59   17.30
   4  13  -3   10.90   12.20
   4  13  -3    2.20   14.30
   4  13  -3   22.30   12.30
  -4 -13   3   -5.90   19.30
  -4 -13   3   38.80   16.80
  -4 -13   3   14.80    9.90
   3  13  -3    7.90   12.20
   3  13  -3   10.50   11.60
   3  13  -3   18.50   14.30
  -3 -13   3   41.80   19.30
  -3 -13   3   14.10   10.90
  -3 -13   3   18.70   13.90
   2  13  -3   67.59   14.30
   2  13  -3   63.79   14.90
   2  13  -3   50.19   14.80
  -2 -13   3   49.10   14.00
  -2 -13   3   42.50   14.70
  -2 -13   3   55.59   13.10
   1  13  -3   67.79   13.60
   1  13  -3   61.99   15.00
   1  13  -3   26.90   14.80
  -1 -13   3   34.00   13.20
  -1 -13   3   49.99   15.10
   0  13  -3   55.89   16.80
   0  13  -3   75.89   15.20
   0 -13   3   62.79   16.90
   0 -13   3   67.69   14.70
  -1  13  -3  189.28   22.30
  -1  13  -3  219.38   21.10
   1 -13   3  178.18   20.20
   1 -13   3  215.38   23.70
  -2  13  -3   46.70   14.80
  -2  13  -3   26.30   14.40
   2 -13   3   42.40   12.50
   2 -13   3   55.69   14.30
   2 -13   3   56.09   16.80
  -3  13  -3   37.60   16.40
  -3  13  -3   29.70   16.50
  -3  13  -3   30.20   17.50
   3 -13   3   22.60   16.30
   3 -13   3   26.20   11.50
   3 -13   3   13.00   13.80
  -4  13  -3   51.19   25.80
  -4  13  -3   45.30   15.30
  -4  13  -3   53.39   16.10
   4 -13   3   53.19   12.90
   4 -13   3   85.99   18.70
   4 -13   3   56.39   13.10
  -5  13  -3   19.20   16.50
  -5  13  -3   19.50   12.70
  -5  13  -3    7.70   18.60
   5 -13   3   22.00   13.20
   5 -13   3    7.50   15.40
   5 -13   3    3.80   11.80
   5 -13   3  -30.80   12.30
  -6  13  -3   81.99   25.30
  -6  13  -3   65.39   19.00
   6 -13   3   59.29   13.70
   6 -13   3   85.59   15.60
   6 -13   3   69.49   19.40
   6 -13   3   97.49   14.90
 -16 -12   3   15.10   11.30
 -16 -12   3   -9.40   15.30
  15  12  -3   21.80   10.10
 -15 -12   3   -2.10   13.60
 -15 -12   3   15.50   10.30
  14  12  -3  320.67   23.70
 -14 -12   3  275.67   30.40
  13  12  -3   18.60    9.80
 -13 -12   3    6.40    9.20
 -13 -12   3   16.80   11.70
 -13 -12   3   35.00   15.30
  12  12  -3   87.59   13.00
 -12 -12   3   96.89   16.10
 -12 -12   3   85.59   17.10
 -12 -12   3   75.39   12.10
  11  12  -3  110.69   18.20
  11  12  -3   93.79   13.50
 -11 -12   3  132.19   16.10
 -11 -12   3   93.09   17.30
 -11 -12   3   79.29   12.20
  10  12  -3   81.49   17.20
  10  12  -3   77.49   12.60
 -10 -12   3   82.79   14.30
 -10 -12   3   69.99   16.70
 -10 -12   3   76.69   11.50
   9  12  -3  236.38   28.30
   9  12  -3  254.47   22.00
  -9 -12   3  238.28   23.60
  -9 -12   3  296.77   28.00
  -9 -12   3  233.18   20.10
   8  12  -3  226.88   21.10
   8  12  -3  158.38   21.50
  -8 -12   3  263.17   19.20
  -8 -12   3  237.58   22.80
  -8 -12   3  209.88   30.50
   7  12  -3   52.09   11.60
   7  12  -3   71.89   10.60
   7  12  -3   65.49   10.50
   7  12  -3   45.90   15.30
  -7 -12   3   65.99   14.20
  -7 -12   3   85.69   14.30
  -7 -12   3   58.69   10.60
   6  12  -3  -10.20    9.30
   6  12  -3    8.40    9.10
   6  12  -3    5.40   12.40
   6  12  -3   22.50    9.80
  -6 -12   3    6.20   11.70
  -6 -12   3   11.70   12.40
  -6 -12   3   21.90    9.50
   5  12  -3  286.77   22.70
   5  12  -3  273.67   23.70
   5  12  -3  284.47   30.20
  -5 -12   3  304.87   26.90
  -5 -12   3  244.68   22.10
  -5 -12   3  337.47   28.50
   4  12  -3  331.97   27.30
   4  12  -3  359.16   26.60
   4  12  -3  334.17   31.90
  -4 -12   3  304.17   29.10
  -4 -12   3  358.26   29.40
  -4 -12   3  373.36   28.30
   3  12  -3  202.68   21.30
   3  12  -3  225.48   23.60
  -3 -12   3  250.67   25.40
  -3 -12   3  189.28   19.80
  -3 -12   3  233.28   24.40
   2  12  -3   20.50   11.30
   2  12  -3   12.80   13.50
  -2 -12   3   48.40   12.50
  -2 -12   3    7.50   10.10
  -2 -12   3    3.50   13.40
   1  12  -3    9.40   14.20
   1  12  -3   25.50   14.20
   1  12  -3   31.20   12.00
  -1 -12   3   20.60    9.60
  -1 -12   3   41.30   12.60
   0 -12   3  221.08   24.20
  -1  12  -3   -7.10    5.50
  -1  12  -3   -1.30   12.40
  -1  12  -3   -5.10   11.80
   1 -12   3    2.20   13.30
   1 -12   3   16.80    9.80
   1 -12   3    4.20   11.40
  -2  12  -3  640.14   42.00
  -2  12  -3  642.94   42.60
   2 -12   3  532.85   40.40
   2 -12   3  710.93   44.60
  -3  12  -3   30.70   13.60
  -3  12  -3   32.50   13.30
   3 -12   3   77.09   16.90
   3 -12   3   33.90   13.50
  -4  12  -3  157.08   19.80
  -4  12  -3  218.08   23.50
  -4  12  -3  173.18   20.50
   4 -12   3  176.98   22.20
   4 -12   3  216.68   23.30
  -5  12  -3   -0.70   11.90
  -5  12  -3   25.80   14.80
  -5  12  -3    3.00   17.20
   5 -12   3   13.80   12.10
   5 -12   3   11.10   16.40
   5 -12   3   -5.30   11.40
  -6  12  -3   36.40   12.70
  -6  12  -3   46.90   20.00
  -6  12  -3   54.39   16.90
   6 -12   3   70.39   12.60
   6 -12   3   35.70   16.90
   6 -12   3   52.09   12.60
   6 -12   3   63.79   13.30
  -7  12  -3   -0.10   18.70
  -7  12  -3    0.10   19.40
   7 -12   3  -12.30   13.80
   7 -12   3   11.00   12.30
   7 -12   3   -3.30   11.10
   8 -12   3  131.69   17.70
   8 -12   3  210.88   22.50
   8 -12   3  135.39   20.50
 -16 -11   3  121.19   18.50
 -16 -11   3   90.39   14.40
 -16 -11   3  130.39   13.70
 -15 -11   3  151.28   20.10
 -15 -11   3  215.68   18.90
  14  11  -3   17.50    9.90
  14  11  -3    6.10   13.40
 -14 -11   3    0.60   13.10
  13  11  -3   57.59   16.00
  13  11  -3   47.60   10.60
 -13 -11   3   53.49   16.00
 -13 -11   3   67.39   12.70
  12  11  -3   42.90    9.80
  12  11  -3   33.90   14.40
 -12 -11   3   33.60   14.00
 -12 -11   3   27.00    9.20
 -12 -11   3   41.70   12.50
  11  11  -3    6.90   12.80
  11  11  -3   -3.70    9.20
 -11 -11   3    0.10   10.40
 -11 -11   3    2.60    8.30
 -11 -11   3   19.00   17.40
  10  11  -3   19.80   12.40
  10  11  -3    5.60    9.00
 -10 -11   3    9.70   11.70
 -10 -11   3   -7.40    8.10
 -10 -11   3  -10.60   10.50
   9  11  -3   69.19   14.40
   9  11  -3   83.89   12.30
  -9 -11   3   49.99   10.00
  -9 -11   3   70.39   14.20
  -9 -11   3   75.79   12.80
   8  11  -3 1556.84   89.59
   8  11  -3 1611.44   96.29
  -8 -11   3 1588.14   92.29
  -8 -11   3 1789.72   90.89
  -8 -11   3 1668.03   89.19
   7  11  -3 1930.11  101.79
   7  11  -3 1908.61  107.19
  -7 -11   3 1817.52  104.29
  -7 -11   3 1829.92  100.99
  -7 -11   3 1908.31  102.69
   6  11  -3   67.19   14.90
   6  11  -3   99.69   12.80
   6  11  -3  126.59   14.50
   6  11  -3  128.99   15.10
  -6 -11   3  138.09   14.70
  -6 -11   3  110.69   14.30
  -6 -11   3   81.99   14.40
   5  11  -3 1556.04   82.29
   5  11  -3 1434.66   82.69
   5  11  -3 1491.65   82.69
   5  11  -3 1629.84   86.89
  -5 -11   3 1396.76   82.19
  -5 -11   3 1604.24   85.39
  -5 -11   3 1494.75   84.29
   4  11  -3   42.30   10.00
   4  11  -3   34.80   13.00
   4  11  -3   39.20   10.70
  -4 -11   3   51.29    9.50
  -4 -11   3   46.00   11.30
   3  11  -3   53.89   11.80
   3  11  -3    7.40   12.70
   3  11  -3   39.50   10.00
  -3 -11   3   40.10    9.70
  -3 -11   3   40.10   11.70
   2  11  -3  105.99   16.50
   2  11  -3   98.09   12.70
   2  11  -3  109.59   15.30
  -2 -11   3   89.19   11.90
  -2 -11   3  105.29   14.70
   1  11  -3   21.20   12.50
   1  11  -3   22.90   12.00
   1  11  -3    5.80    9.50
  -1 -11   3   21.70    9.10
  -1 -11   3   23.60   11.90
  -1 -11   3   29.00   10.70
   0  11  -3   29.60   11.20
   0  11  -3   25.40   21.40
   0  11  -3   32.30   12.40
   0 -11   3   33.80   14.10
   0 -11   3   49.70   11.90
   0 -11   3   33.10    9.70
  -1  11  -3   47.60   12.70
  -1  11  -3   51.19   14.20
  -1  11  -3   77.69   14.80
   1 -11   3   57.39   14.60
   1 -11   3   58.69   10.50
   1 -11   3   57.79   11.90
  -2  11  -3  136.89   16.80
  -2  11  -3  159.68   18.30
   2 -11   3  147.49   17.80
   2 -11   3  156.38   22.60
   2 -11   3  177.48   20.80
  -3  11  -3   30.90   12.10
  -3  11  -3    9.40   12.10
   3 -11   3   38.00   14.30
   3 -11   3   34.60   10.30
   3 -11   3   44.40   12.20
  -4  11  -3   23.50   12.20
  -4  11  -3   62.19   14.40
  -4  11  -3   45.70   16.10
   4 -11   3   45.00   15.30
   4 -11   3   50.89   12.40
   4 -11   3   52.69   11.20
  -5  11  -3  131.49   16.00
  -5  11  -3  130.49   17.10
  -5  11  -3  125.69   19.10
   5 -11   3   75.09   12.20
   5 -11   3   97.29   13.30
   5 -11   3  135.79   19.00
  -6  11  -3    7.40   10.30
  -6  11  -3   10.70   17.20
  -6  11  -3   -4.10   12.60
   6 -11   3   -2.90   10.50
   6 -11   3   -3.00   12.60
  -7  11  -3   21.50   28.90
  -7  11  -3   37.30   14.10
   7 -11   3   12.70   14.60
   7 -11   3   10.60   11.10
  -8  11  -3  109.69   22.50
  -8  11  -3   48.60   20.70
   8 -11   3   82.29   16.60
   8 -11   3  113.09   17.80
   9 -11   3  -37.00   12.40
   9 -11   3   17.40   13.50
 -16 -10   3    2.20    8.80
 -16 -10   3    8.10   12.40
 -16 -10   3    6.30   10.50
 -15 -10   3   14.40   10.80
 -15 -10   3   -8.60   13.10
 -15 -10   3   15.70   10.40
  14  10  -3    5.80   13.60
  14  10  -3    5.40    9.00
 -14 -10   3   11.90   12.90
 -14 -10   3   -9.70    8.30
 -14 -10   3   -9.70    8.80
  13  10  -3  231.68   28.10
  13  10  -3  301.97   22.00
 -13 -10   3  249.88   26.70
 -13 -10   3  306.47   22.20
  12  10  -3    4.70   12.10
  12  10  -3    3.70    8.40
 -12 -10   3    3.80    8.80
 -12 -10   3   -1.60    9.70
 -12 -10   3   15.50   12.40
  11  10  -3   -1.90    8.40
  11  10  -3   -8.90   14.10
 -11 -10   3  -18.90    9.50
 -11 -10   3   14.30   12.00
 -11 -10   3  -14.20    7.70
  10  10  -3   35.10   12.70
 -10 -10   3   43.10    8.40
   9  10  -3    4.40    8.80
   9  10  -3    5.40   11.10
  -9 -10   3   30.60   11.90
  -9 -10   3   26.40    9.70
  -9 -10   3   16.50    7.60
   8  10  -3  293.17   22.30
   8  10  -3  232.48   26.80
  -8 -10   3  306.67   24.00
  -8 -10   3  276.27   20.70
  -8 -10   3  387.86   26.80
   7  10  -3  643.64   38.20
   7  10  -3  645.94   42.50
  -7 -10   3  652.63   39.00
  -7 -10   3  657.23   41.10
  -7 -10   3  600.04   37.00
   6  10  -3  417.96   26.90
   6  10  -3  398.76   31.20
   6  10  -3  371.16   25.20
   6  10  -3  365.46   24.90
  -6 -10   3  418.86   29.40
  -6 -10   3  404.16   27.70
  -6 -10   3  390.76   25.20
   5  10  -3  668.13   38.30
   5  10  -3  696.03   39.10
   5  10  -3  680.93   43.30
   5  10  -3  656.23   38.90
  -5 -10   3  606.64   38.10
  -5 -10   3  674.93   41.70
  -5 -10   3  619.54   40.30
   4  10  -3   26.30   11.30
   4  10  -3   21.30    8.40
   4  10  -3   10.50    7.80
   4  10  -3   14.10    9.20
  -4 -10   3   14.10    8.90
  -4 -10   3   19.70    7.70
   3  10  -3   53.09    9.80
   3  10  -3   39.50   11.90
   3  10  -3   49.70   10.90
  -3 -10   3   63.79   11.50
  -3 -10   3   54.69    9.50
   2  10  -3  227.98   24.40
   2  10  -3  254.47   20.20
   2  10  -3  237.78   21.80
  -2 -10   3  265.17   22.60
  -2 -10   3  245.68   19.10
   1  10  -3   77.59   11.00
   1  10  -3   95.69   13.40
   1  10  -3   61.29   13.20
  -1 -10   3  162.88   19.20
  -1 -10   3  105.29   11.80
   0  10  -3  203.08   23.00
   0  10  -3  251.67   23.00
   0  10  -3  215.18   20.30
   0 -10   3  206.68   21.70
   0 -10   3  254.07   23.10
   0 -10   3  215.48   18.50
  -1  10  -3  243.98   22.90
  -1  10  -3  271.97   24.80
  -1  10  -3  237.78   24.90
   1 -10   3  323.47   23.70
   1 -10   3  249.18   20.40
   1 -10   3  256.17   25.40
  -2  10  -3   23.10   10.80
  -2  10  -3   38.40   10.70
  -3  10  -3   58.29   12.90
  -3  10  -3   27.00   14.70
  -3  10  -3   47.10   15.20
   3 -10   3   33.10   13.50
   3 -10   3   45.20   10.00
  -4  10  -3  -20.20   10.70
  -4  10  -3    8.10   10.60
  -4  10  -3    7.30   13.80
   4 -10   3  -16.20   12.40
   4 -10   3   -4.70    8.60
  -5  10  -3   52.69   16.00
  -5  10  -3   50.19   12.60
  -5  10  -3   37.50   11.40
   5 -10   3   47.50   10.60
   5 -10   3   49.00   10.50
   5 -10   3   36.60   14.30
  -6  10  -3  139.89   17.20
  -6  10  -3  177.38   20.90
  -6  10  -3  121.09   14.60
   6 -10   3  148.89   15.60
   6 -10   3  159.38   15.30
   6 -10   3  155.68   17.70
  -7  10  -3  105.99   17.10
  -7  10  -3  149.19   21.60
   7 -10   3  135.59   15.20
   7 -10   3  111.49   14.00
  -8  10  -3   36.90   19.00
  -8  10  -3   19.00   13.60
   8 -10   3   21.30   14.90
   8 -10   3   38.00   11.20
   8 -10   3    9.60   11.20
  -9  10  -3   -7.70   12.90
  -9  10  -3   -8.60   16.90
   9 -10   3  -22.50   10.40
   9 -10   3   26.60   12.40
  10 -10   3  132.89   15.90
 -16  -9   3   50.19   11.50
 -16  -9   3   22.90   12.40
 -15  -9   3  -10.00   11.80
 -15  -9   3   -4.40   17.50
 -14  -9   3   59.19   11.10
 -14  -9   3   45.60   13.70
 -14  -9   3   40.80    9.20
  13   9  -3    8.60    8.40
  13   9  -3   -5.10   12.40
 -13  -9   3    2.80   11.70
 -13  -9   3   -1.60    9.10
  12   9  -3   79.99   11.60
  12   9  -3   82.89   14.90
 -12  -9   3   59.89   13.90
 -12  -9   3   76.19   11.70
  11   9  -3  285.87   27.30
  11   9  -3  263.47   21.40
 -11  -9   3  349.37   27.00
 -11  -9   3  307.67   22.20
  10   9  -3  493.55   31.60
  10   9  -3  532.85   36.50
 -10  -9   3  542.55   35.70
 -10  -9   3  509.35   31.40
 -10  -9   3  525.95   32.60
 -10  -9   3  476.55   30.60
   9   9  -3    0.30   10.30
   9   9  -3   11.60    8.10
  -9  -9   3   11.00   10.70
  -9  -9   3    2.40    6.90
  -9  -9   3   -2.60    8.90
   8   9  -3   16.90    8.40
   8   9  -3   18.90   11.10
  -8  -9   3   29.00    9.70
  -8  -9   3   20.80    7.30
   7   9  -3   53.59   12.20
   7   9  -3   54.79   10.20
  -7  -9   3   57.29    8.60
  -7  -9   3   64.09   10.60
   6   9  -3 1274.17   70.59
   6   9  -3 1285.37   66.59
   6   9  -3 1115.19   66.99
  -6  -9   3 1219.58   66.79
  -6  -9   3 1229.48   67.69
  -6  -9   3 1230.28   69.39
   5   9  -3  149.79   15.50
   5   9  -3  167.68   14.40
   5   9  -3  188.38   19.90
   5   9  -3  135.79   15.40
  -5  -9   3  166.08   14.30
  -5  -9   3  147.29   17.70
  -5  -9   3  176.58   18.00
   4   9  -3  412.36   28.60
   4   9  -3  498.75   32.40
   4   9  -3  448.16   28.30
   4   9  -3  468.45   28.10
  -4  -9   3  444.76   27.80
  -4  -9   3  494.25   30.90
   3   9  -3  285.87   20.50
   3   9  -3  270.07   24.10
   3   9  -3  250.17   21.20
  -3  -9   3  359.06   23.80
  -3  -9   3  260.97   19.70
   2   9  -3  103.09   14.00
   2   9  -3  117.09   12.10
   2   9  -3  140.09   15.60
  -2  -9   3  116.09   13.60
  -2  -9   3  123.89   13.50
   1   9  -3   87.79   10.70
   1   9  -3   87.49   13.70
  -1  -9   3  111.29   13.10
  -1  -9   3  157.08   17.40
   0   9  -3  483.85   32.20
   0   9  -3  444.36   29.20
   0   9  -3  478.05   30.60
   0  -9   3  442.16   28.40
   0  -9   3  470.45   30.60
  -1   9  -3    8.20    9.40
  -1   9  -3   13.40    8.30
  -1   9  -3    5.60   10.00
   1  -9   3   26.80    8.70
   1  -9   3   13.40    7.40
   1  -9   3   18.50   10.90
  -3   9  -3  287.77   23.40
  -3   9  -3  283.67   24.30
  -3   9  -3  332.17   27.10
   3  -9   3  299.17   23.70
   3  -9   3  377.56   27.20
   3  -9   3  271.57   21.50
  -4   9  -3   14.60   10.00
  -4   9  -3   14.20   11.90
  -4   9  -3   12.00    9.80
   4  -9   3   -3.80   11.50
   4  -9   3   -0.80    7.60
   4  -9   3    2.20    8.90
  -5   9  -3  364.86   27.50
  -5   9  -3  361.06   28.00
  -5   9  -3  460.75   33.20
   5  -9   3  467.65   32.30
   5  -9   3  402.56   27.00
   5  -9   3  341.07   26.20
  -6   9  -3   64.59   13.30
  -6   9  -3   91.69   17.70
   6  -9   3   65.79   11.50
   6  -9   3   92.39   15.30
   6  -9   3   83.79   11.90
   6  -9   3  127.09   19.90
  -7   9  -3  183.58   22.20
  -7   9  -3  212.58   23.00
   7  -9   3  182.88   20.50
   7  -9   3  205.18   18.70
   7  -9   3  196.28   19.40
  -8   9  -3  186.58   23.00
  -8   9  -3  159.88   18.70
   8  -9   3  153.58   16.20
   8  -9   3  166.18   18.00
   8  -9   3  168.78   18.60
  -9   9  -3  -27.50   17.00
  -9   9  -3   -9.30   12.70
   9  -9   3  -15.70    9.60
   9  -9   3   19.90   11.20
   9  -9   3   15.40   12.60
 -10   9  -3    5.80   17.90
 -10   9  -3   10.20   14.10
  10  -9   3   -2.90   10.60
 -16  -8   3   62.59   12.10
 -16  -8   3   31.10   12.10
 -15  -8   3   69.09   12.20
 -15  -8   3   29.70   11.90
 -14  -8   3   61.99   13.10
 -14  -8   3   60.49   11.40
  13   8  -3   31.60   12.80
 -13  -8   3   37.50   10.30
 -13  -8   3   55.19   12.10
 -13  -8   3   33.50    8.00
  12   8  -3   17.10   12.10
  12   8  -3   19.90    8.40
 -12  -8   3   24.80   11.20
 -12  -8   3    1.90    8.80
  11   8  -3   14.50   11.20
  11   8  -3   13.50    8.30
 -11  -8   3    8.80    8.60
 -11  -8   3   30.90   10.50
  10   8  -3   18.70    7.70
  10   8  -3   11.30   10.60
 -10  -8   3    5.20    7.70
 -10  -8   3    9.00    9.50
   9   8  -3  106.19   11.90
   9   8  -3   90.99   13.90
  -9  -8   3   99.79   11.80
  -9  -8   3  156.68   15.60
  -9  -8   3  132.29   13.20
   8   8  -3  463.85   27.80
   8   8  -3  451.85   31.60
  -8  -8   3  440.76   30.50
  -8  -8   3  452.25   27.20
  -8  -8   3  420.16   26.40
  -8  -8   3  433.36   28.00
   7   8  -3  603.64   34.90
   7   8  -3  590.44   38.00
  -7  -8   3  583.14   35.10
  -7  -8   3  579.04   33.80
  -7  -8   3  598.34   37.00
   6   8  -3   10.60    7.00
   6   8  -3    5.00    8.50
  -6  -8   3   18.80    8.10
  -6  -8   3   20.40    6.20
  -6  -8   3   20.00    7.80
   5   8  -3 1530.95   80.19
   5   8  -3 1600.54   83.49
   5   8  -3 1550.04   80.99
   5   8  -3 1474.15   80.39
  -5  -8   3 1407.56   82.39
  -5  -8   3 1472.75   81.29
  -5  -8   3 1453.35   80.29
   4   8  -3    6.10    9.00
   4   8  -3   20.60    6.90
   4   8  -3   15.80    6.70
   4   8  -3   -2.40    6.50
  -4  -8   3   20.70    6.50
  -4  -8   3    1.60    7.40
   3   8  -3   22.70    7.30
   3   8  -3   25.40    9.90
   3   8  -3   14.70    8.10
  -3  -8   3   28.20    8.50
  -3  -8   3   23.40    6.80
   2   8  -3  364.36   23.40
   2   8  -3  375.36   25.00
   2   8  -3  352.16   26.80
  -2  -8   3  360.36   23.00
   1   8  -3   14.50    6.70
   1   8  -3   34.40    8.80
   1   8  -3    5.60    8.10
  -1  -8   3   -4.50    6.10
  -1  -8   3   32.40    8.20
   0   8  -3   85.39   13.00
   0   8  -3  115.99   13.90
   0   8  -3  102.09   12.60
   0  -8   3  131.99   15.50
   0  -8   3  103.09   10.30
  -1   8  -3   50.99   10.20
   1  -8   3   48.50    7.80
  -2   8  -3 1285.77   68.59
  -2   8  -3 1210.38   67.09
  -2   8  -3 1200.88   67.89
   2  -8   3 1158.78   66.79
   2  -8   3 1137.59   66.09
   2  -8   3 1312.27   68.69
  -3   8  -3  111.69   13.40
  -3   8  -3  104.59   12.50
  -3   8  -3  115.59   12.30
   3  -8   3   85.09   11.50
   3  -8   3   87.69   10.60
   3  -8   3   94.99   14.00
  -5   8  -3  226.28   20.10
  -5   8  -3  172.08   18.80
   5  -8   3  204.08   22.70
   5  -8   3  189.08   18.50
   5  -8   3  189.78   16.80
  -6   8  -3  375.96   25.80
  -6   8  -3  417.26   30.60
  -6   8  -3  441.26   33.00
   6  -8   3  394.86   26.30
   6  -8   3  361.66   25.40
   6  -8   3  388.06   30.20
   6  -8   3  355.66   25.80
  -7   8  -3   97.89   16.90
  -7   8  -3   77.09   12.40
   7  -8   3   72.79   13.70
   7  -8   3   55.29   10.40
   7  -8   3   43.00   10.30
  -8   8  -3   72.19   17.00
  -8   8  -3   52.59   12.60
   8  -8   3   67.99   13.10
   8  -8   3   49.20   10.90
   8  -8   3   51.79   10.70
  -9   8  -3   51.39   12.80
  -9   8  -3   71.79   17.80
   9  -8   3   59.29   11.60
   9  -8   3   46.20   10.90
   9  -8   3   78.99   13.50
 -10   8  -3   65.79   19.20
 -10   8  -3   41.40   13.20
  10  -8   3   51.49   11.50
 -11   8  -3   -2.40   13.20
 -16  -7   3  174.28   18.50
 -15  -7   3   93.29   14.40
 -15  -7   3   66.69   12.40
 -14  -7   3  209.58   21.40
 -14  -7   3  225.38   21.70
 -13  -7   3  123.29   14.80
 -13  -7   3  141.59   16.00
  12   7  -3  137.69   15.90
  12   7  -3  125.09   16.40
 -12  -7   3  164.08   15.10
 -12  -7   3  130.09   12.90
 -12  -7   3  140.59   15.50
  11   7  -3   42.70   11.60
  11   7  -3   21.90    8.40
 -11  -7   3   34.80    9.30
 -11  -7   3   58.19   11.40
  10   7  -3   -5.10    6.70
  10   7  -3    3.80    9.00
 -10  -7   3   -1.90    7.10
 -10  -7   3   30.10    9.80
   9   7  -3   12.70    9.20
  -9  -7   3   31.70    9.30
   8   7  -3    9.10    6.60
   8   7  -3    8.40    8.80
  -8  -7   3   11.50    5.60
  -8  -7   3    9.90    8.00
  -8  -7   3    5.60    6.10
   7   7  -3   70.89   11.60
   7   7  -3   79.89    9.40
  -7  -7   3   75.09    8.30
  -7  -7   3   78.09    8.70
   6   7  -3  365.56   25.20
   6   7  -3  300.47   22.00
  -6  -7   3  310.97   20.80
  -6  -7   3  341.17   22.70
  -6  -7   3  422.86   25.40
   5   7  -3  285.57   21.50
   5   7  -3  285.57   19.00
   5   7  -3  318.27   23.60
  -5  -7   3  315.97   21.10
  -5  -7   3  312.27   19.40
  -5  -7   3  324.17   23.00
   4   7  -3  616.24   33.50
   4   7  -3  567.34   33.60
   4   7  -3  601.04   36.20
   4   7  -3  555.04   33.20
  -4  -7   3  608.54   35.30
  -4  -7   3  522.05   34.10
  -4  -7   3  542.95   32.50
   3   7  -3 1133.79   63.09
   3   7  -3 1182.28   62.69
   3   7  -3 1201.78   65.09
   3   7  -3 1158.78   62.49
  -3  -7   3 1133.69   62.49
  -3  -7   3 1125.39   64.09
   2   7  -3  209.28   16.10
   2   7  -3  208.08   17.60
   2   7  -3  175.78   18.30
  -2  -7   3  198.48   16.00
  -2  -7   3  256.47   18.90
   1   7  -3   16.60    8.30
   1   7  -3   11.20    6.50
   1   7  -3   19.30    8.30
  -1  -7   3    8.60    5.80
  -1  -7   3   23.40    7.70
   0   7  -3   74.39   10.60
   0   7  -3   67.99    8.90
   0   7  -3   64.89   10.20
   0  -7   3   58.39    7.70
  -1   7  -3  944.71   53.19
  -1   7  -3  892.41   51.89
  -1   7  -3  972.40   53.29
   1  -7   3  922.11   52.29
   1  -7   3  987.70   53.59
   1  -7   3  914.01   51.39
   2  -7   3  221.48   17.90
  -3   7  -3   14.00    9.30
  -3   7  -3   10.20    8.30
  -3   7  -3   15.40    7.30
   3  -7   3   17.00   10.00
   3  -7   3   23.50    7.60
   3  -7   3   24.50    7.10
  -4   7  -3 1236.88   68.29
  -4   7  -3 1198.68   67.99
  -4   7  -3 1327.57   70.19
   4  -7   3 1254.37   67.59
   4  -7   3 1207.88   67.39
   4  -7   3 1221.88   69.49
  -5   7  -3  136.59   13.50
  -5   7  -3  120.99   12.90
  -5   7  -3   98.59   14.60
   5  -7   3  139.29   14.20
   5  -7   3  139.99   12.70
   5  -7   3  110.09   13.20
   5  -7   3  163.18   16.00
  -7   7  -3  208.08   24.10
  -7   7  -3  179.28   18.90
[truncated: 3,315,593 more chars]
