# Supplementary material for: Synthesis of the Soft Lewis Superacid Tris(4‐bromo‐2,3,5,6‐tetrafluorophenyl)borane B(C6F4Br)3 via C‒Ag to C‒B Transmetalation
Source: Chemistry. 2025 Sep 21;31(60):e02240. doi: 10.1002/chem.202502240 (PMC12559468; doi:10.1002/chem.202502240)
Supplement: Supplementary file 3 — Supporting Information [file CHEM-31-e02240-s001.cif]

data_hklf5
_audit_creation_date             2025-06-19
_audit_creation_method           
;
Olex2 1.5
(compiled 2025.05.31 svn.r86d253d1 for OlexSys, GUI svn.r7254)
;
_shelx_SHELXL_version_number     2019/3
_audit_contact_author_address    ?
_audit_contact_author_email      ?
_audit_contact_author_phone      ?
_publ_contact_author_id_orcid    ?
_publ_section_references         
;
Dolomanov, O.V., Bourhis, L.J., Gildea, R.J, Howard, J.A.K. & Puschmann, H.
 (2009), J. Appl. Cryst. 42, 339-341.

Sheldrick, G.M. (2008). Acta Cryst. A64, 112-122.
;
_chemical_name_common            ?
_chemical_name_systematic        tris(4-bromo-2,3,5,6-tetrafluorophenyl)borane
_chemical_formula_moiety         'B Br3 C18 F12'
_chemical_formula_sum            'C18 B Br3 F12'
_chemical_formula_weight         694.72
_chemical_melting_point          ?
loop_
_atom_type_symbol
_atom_type_description
_atom_type_scat_dispersion_real
_atom_type_scat_dispersion_imag
_atom_type_scat_source
C C 0.0181 0.0091 'International Tables Vol C Tables 4.2.6.8 and 6.1.1.4'
B B 0.0090 0.0039 'International Tables Vol C Tables 4.2.6.8 and 6.1.1.4'
F F 0.0727 0.0534 'International Tables Vol C Tables 4.2.6.8 and 6.1.1.4'
Br Br -0.6763 1.2805 'International Tables Vol C Tables 4.2.6.8 and 6.1.1.4'

_shelx_space_group_comment       
;
The symmetry employed for this shelxl refinement is uniquely defined
by the following loop, which should always be used as a source of
symmetry information in preference to the above space-group names.
They are only intended as comments.
;
_space_group_crystal_system      trigonal
_space_group_IT_number           148
_space_group_name_H-M_alt        'R -3'
_space_group_name_Hall           '-R 3'
loop_
_space_group_symop_operation_xyz
'x, y, z'
'-y, x-y, z'
'-x+y, -x, z'
'x+2/3, y+1/3, z+1/3'
'-y+2/3, x-y+1/3, z+1/3'
'-x+y+2/3, -x+1/3, z+1/3'
'x+1/3, y+2/3, z+2/3'
'-y+1/3, x-y+2/3, z+2/3'
'-x+y+1/3, -x+2/3, z+2/3'
'-x, -y, -z'
'y, -x+y, -z'
'x-y, x, -z'
'-x+2/3, -y+1/3, -z+1/3'
'y+2/3, -x+y+1/3, -z+1/3'
'x-y+2/3, x+1/3, -z+1/3'
'-x+1/3, -y+2/3, -z+2/3'
'y+1/3, -x+y+2/3, -z+2/3'
'x-y+1/3, x+2/3, -z+2/3'

_cell_length_a                   42.5459(11)
_cell_length_b                   42.5459(11)
_cell_length_c                   5.6797(2)
_cell_angle_alpha                90
_cell_angle_beta                 90
_cell_angle_gamma                120
_cell_volume                     8903.7(6)
_cell_formula_units_Z            18
_cell_measurement_reflns_used    9057
_cell_measurement_temperature    100.00
_cell_measurement_theta_max      65.03
_cell_measurement_theta_min      3.60
_shelx_estimated_absorpt_T_max   0.489
_shelx_estimated_absorpt_T_min   0.297
_exptl_absorpt_coefficient_mu    8.700
_exptl_absorpt_correction_T_max  0.752591
_exptl_absorpt_correction_T_min  0.444140
_exptl_absorpt_correction_type   multi-scan
_exptl_absorpt_process_details   
;
 TWINABS-2012/1 (Bruker,2012) was used for absorption correction.
 
For component 1:
 wR2(int) was 0.1404 before and 0.0741 after correction.
 
For component 2:
 wR2(int) was 0.1297 before and 0.0715 after correction.
 The Ratio of minimum to maximum transmission is 0.63.

Final HKLF 4 output contains 90335 reflections, Rint = 0.0468
 (71052 with I > 3sig(I), Rint = 0.0449)
;
_exptl_absorpt_special_details   ?
_exptl_crystal_colour            'clear light colourless'
_exptl_crystal_colour_lustre     clear
_exptl_crystal_colour_modifier   light
_exptl_crystal_colour_primary    colourless
_exptl_crystal_density_diffrn    2.332
_exptl_crystal_density_meas      ?
_exptl_crystal_density_method    ?
_exptl_crystal_description       needle
_exptl_crystal_F_000             5868
_exptl_crystal_size_max          0.184
_exptl_crystal_size_mid          0.106
_exptl_crystal_size_min          0.096
_exptl_transmission_factor_max   ?
_exptl_transmission_factor_min   ?
_diffrn_reflns_av_R_equivalents  ?
_diffrn_reflns_av_unetI/netI     0.0265
_diffrn_reflns_Laue_measured_fraction_full 0.460
_diffrn_reflns_Laue_measured_fraction_max 0.464
_diffrn_reflns_limit_h_max       23
_diffrn_reflns_limit_h_min       -49
_diffrn_reflns_limit_k_max       50
_diffrn_reflns_limit_k_min       0
_diffrn_reflns_limit_l_max       6
_diffrn_reflns_limit_l_min       0
_diffrn_reflns_number            3489
_diffrn_reflns_point_group_measured_fraction_full 0.460
_diffrn_reflns_point_group_measured_fraction_max 0.464
_diffrn_reflns_theta_full        65.052
_diffrn_reflns_theta_max         65.052
_diffrn_reflns_theta_min         2.077
_diffrn_ambient_temperature      100.00
_diffrn_detector_area_resol_mean ?
_diffrn_measured_fraction_theta_full 0.460
_diffrn_measured_fraction_theta_max 0.464
_diffrn_measurement_device_type  'Bruker APEX-II CCD'
_diffrn_measurement_method       '\f and \w scans'
_diffrn_radiation_type           CuK\a
_diffrn_radiation_wavelength     1.54178
_diffrn_source                   ?
_reflns_Friedel_coverage         0.000
_reflns_Friedel_fraction_full    .
_reflns_Friedel_fraction_max     .
_reflns_number_gt                3092
_reflns_number_total             3489
_reflns_special_details          
;
 _reflns_Friedel_fraction is defined as the number of unique
 Friedel pairs measured divided by the number that would be
 possible theoretically, ignoring centric projections and
 systematic absences. Completness statistics refer to single and
 composite reflections containing twin component 1 only.
;
_reflns_threshold_expression     'I > 2\s(I)'
_computing_cell_refinement       'SAINT V8.41 (?, 2016)'
_computing_data_collection       ?
_computing_data_reduction        'SAINT V8.41 (?, 2016)'
_computing_molecular_graphics    'Olex2 1.5 (Dolomanov et al., 2009)'
_computing_publication_material  'Olex2 1.5 (Dolomanov et al., 2009)'
_computing_structure_refinement  'XL  (Sheldrick, 2008)'
_computing_structure_solution    'XT  (Sheldrick, 2015)'
_refine_diff_density_max         1.454
_refine_diff_density_min         -2.070
_refine_diff_density_rms         0.196
_refine_ls_extinction_coef       .
_refine_ls_extinction_method     none
_refine_ls_goodness_of_fit_ref   1.108
_refine_ls_hydrogen_treatment    undef
_refine_ls_matrix_type           full
_refine_ls_number_parameters     308
_refine_ls_number_reflns         3489
_refine_ls_number_restraints     0
_refine_ls_R_factor_all          0.0823
_refine_ls_R_factor_gt           0.0705
_refine_ls_restrained_S_all      1.108
_refine_ls_shift/su_max          0.000
_refine_ls_shift/su_mean         0.000
_refine_ls_structure_factor_coef Fsqd
_refine_ls_weighting_details     
'w=1/[\s^2^(Fo^2^)+(0.0960P)^2^+217.5080P] where P=(Fo^2^+2Fc^2^)/3'
_refine_ls_weighting_scheme      calc
_refine_ls_wR_factor_gt          0.1811
_refine_ls_wR_factor_ref         0.1978
_refine_special_details          
;
 Refined as a 2-component twin.
;
_olex2_refinement_description    
;
1. Twinned data refinement
 Scales: 0.42355
 0.57645
;
_atom_sites_solution_hydrogens   .
_atom_sites_solution_primary     ?
_atom_sites_solution_secondary   ?
loop_
_atom_site_label
_atom_site_type_symbol
_atom_site_fract_x
_atom_site_fract_y
_atom_site_fract_z
_atom_site_U_iso_or_equiv
_atom_site_adp_type
_atom_site_occupancy
_atom_site_site_symmetry_order
_atom_site_calc_flag
_atom_site_refinement_flags_posn
_atom_site_refinement_flags_adp
_atom_site_refinement_flags_occupancy
_atom_site_disorder_assembly
_atom_site_disorder_group
Br3C Br 0.08779(4) 0.33758(4) 0.7407(3) 0.0412(5) Uani 1 1 d . . . . .
Br2B Br 0.34706(4) 0.39440(5) 0.0544(3) 0.0454(5) Uani 1 1 d . . . . .
Br1A Br 0.28788(6) 0.61485(5) 0.4159(9) 0.1285(18) Uani 1 1 d . . . . .
F1B F 0.2560(2) 0.3999(2) 0.6288(13) 0.0326(17) Uani 1 1 d . . . . .
F4C F 0.1938(2) 0.3841(2) 0.1450(13) 0.0336(17) Uani 1 1 d . . . . .
F3C F 0.1278(2) 0.3368(2) 0.2928(15) 0.0373(18) Uani 1 1 d . . . . .
F2B F 0.3005(2) 0.3762(2) 0.4936(15) 0.0382(18) Uani 1 1 d . . . . .
F2C F 0.1435(2) 0.4091(2) 0.9610(15) 0.043(2) Uani 1 1 d . . . . .
F1C F 0.2098(2) 0.4569(2) 0.8146(16) 0.042(2) Uani 1 1 d . . . . .
F4B F 0.2866(2) 0.4729(2) -0.0527(15) 0.043(2) Uani 1 1 d . . . . .
F3B F 0.3317(2) 0.4496(2) -0.1857(15) 0.044(2) Uani 1 1 d . . . . .
F4A F 0.1947(2) 0.4804(2) 0.3459(19) 0.048(2) Uani 1 1 d . . . . .
F1A F 0.3175(2) 0.5109(2) 0.427(2) 0.051(2) Uani 1 1 d . . . . .
F3A F 0.2144(3) 0.5497(3) 0.385(3) 0.076(4) Uani 1 1 d . . . . .
F2A F 0.3369(3) 0.5800(3) 0.432(4) 0.105(6) Uani 1 1 d . . . . .
C5C C 0.1476(4) 0.3658(4) 0.424(2) 0.031(3) Uani 1 1 d . . . . .
C1C C 0.2049(3) 0.4228(3) 0.475(2) 0.028(3) Uani 1 1 d . . . . .
C4B C 0.3169(3) 0.4123(4) 0.150(2) 0.029(3) Uani 1 1 d . . . . .
C2B C 0.2741(3) 0.4122(3) 0.423(2) 0.028(3) Uani 1 1 d . . . . .
C3B C 0.2968(3) 0.4004(4) 0.359(2) 0.029(3) Uani 1 1 d . . . . .
C4C C 0.1341(3) 0.3714(4) 0.630(2) 0.030(3) Uani 1 1 d . . . . .
C6C C 0.1820(4) 0.3910(4) 0.353(2) 0.028(3) Uani 1 1 d . . . . .
C1B C 0.2694(3) 0.4373(4) 0.293(2) 0.029(3) Uani 1 1 d . . . . .
C5B C 0.3133(3) 0.4377(3) 0.021(3) 0.033(3) Uani 1 1 d . . . . .
C3C C 0.1559(4) 0.4031(4) 0.762(2) 0.030(3) Uani 1 1 d . . . . .
C6B C 0.2902(4) 0.4493(4) 0.087(2) 0.033(3) Uani 1 1 d . . . . .
C2C C 0.1900(4) 0.4276(4) 0.683(3) 0.034(3) Uani 1 1 d . . . . .
C1A C 0.2554(4) 0.4918(4) 0.383(3) 0.035(3) Uani 1 1 d . . . . .
C6A C 0.2304(4) 0.5043(4) 0.373(3) 0.042(4) Uani 1 1 d . . . . .
C2A C 0.2909(4) 0.5185(4) 0.410(4) 0.049(4) Uani 1 1 d . . . . .
B1 B 0.2434(4) 0.4508(4) 0.383(3) 0.031(3) Uani 1 1 d . . . . .
C5A C 0.2395(4) 0.5399(4) 0.383(5) 0.066(7) Uani 1 1 d . . . . .
C3A C 0.3013(4) 0.5549(4) 0.422(5) 0.067(7) Uani 1 1 d . . . . .
C4A C 0.2755(5) 0.5656(4) 0.408(6) 0.083(9) Uani 1 1 d . . . . .

loop_
_atom_site_aniso_label
_atom_site_aniso_U_11
_atom_site_aniso_U_22
_atom_site_aniso_U_33
_atom_site_aniso_U_23
_atom_site_aniso_U_13
_atom_site_aniso_U_12
Br3C 0.0325(8) 0.0408(9) 0.0418(9) 0.0129(7) 0.0031(6) 0.0119(6)
Br2B 0.0308(8) 0.0570(10) 0.0500(10) -0.0125(8) 0.0024(7) 0.0231(7)
Br1A 0.0412(11) 0.0299(10) 0.316(6) -0.0055(17) -0.0033(19) 0.0193(8)
F1B 0.034(4) 0.035(4) 0.027(4) 0.004(3) 0.005(3) 0.016(3)
F4C 0.039(4) 0.034(4) 0.024(4) -0.002(3) 0.001(3) 0.015(3)
F3C 0.038(4) 0.028(4) 0.036(4) -0.002(3) -0.006(4) 0.010(3)
F2B 0.044(4) 0.036(4) 0.041(5) 0.002(4) -0.001(4) 0.026(4)
F2C 0.045(5) 0.056(5) 0.033(4) -0.005(4) 0.004(4) 0.028(4)
F1C 0.041(4) 0.038(4) 0.042(5) -0.016(4) -0.001(4) 0.015(4)
F4B 0.049(5) 0.035(4) 0.038(5) 0.013(4) 0.005(4) 0.015(4)
F3B 0.036(4) 0.047(5) 0.030(4) 0.002(4) 0.011(4) 0.006(4)
F4A 0.021(4) 0.034(4) 0.083(7) 0.009(5) -0.001(4) 0.010(3)
F1A 0.032(4) 0.037(5) 0.088(7) -0.010(5) -0.012(5) 0.021(4)
F3A 0.037(5) 0.040(5) 0.158(13) 0.016(6) 0.003(6) 0.025(4)
F2A 0.026(5) 0.029(5) 0.25(2) -0.024(8) -0.019(8) 0.007(4)
C5C 0.029(7) 0.034(7) 0.034(7) 0.004(6) -0.008(6) 0.019(6)
C1C 0.031(7) 0.020(6) 0.036(7) -0.006(5) -0.005(6) 0.016(5)
C4B 0.028(6) 0.033(7) 0.031(7) -0.008(6) 0.001(5) 0.019(6)
C2B 0.024(6) 0.026(6) 0.025(6) 0.000(5) -0.001(5) 0.005(5)
C3B 0.028(6) 0.032(7) 0.025(6) -0.002(5) -0.006(5) 0.013(5)
C4C 0.022(6) 0.034(7) 0.034(7) 0.006(6) -0.002(5) 0.015(5)
C6C 0.033(7) 0.031(7) 0.024(6) -0.005(5) -0.007(5) 0.018(6)
C1B 0.029(6) 0.029(7) 0.028(7) -0.004(5) -0.002(5) 0.014(6)
C5B 0.021(6) 0.025(6) 0.036(7) 0.007(6) 0.011(6) 0.000(5)
C3C 0.032(7) 0.036(7) 0.027(6) 0.001(6) 0.003(5) 0.020(6)
C6B 0.036(7) 0.029(7) 0.026(7) 0.003(6) -0.004(6) 0.009(6)
C2C 0.036(7) 0.035(7) 0.036(7) -0.008(6) -0.013(6) 0.021(6)
C1A 0.026(7) 0.025(7) 0.054(9) -0.001(6) 0.000(6) 0.013(6)
C6A 0.026(7) 0.029(7) 0.072(11) 0.013(7) 0.004(7) 0.014(6)
C2A 0.029(7) 0.032(8) 0.089(13) 0.001(8) 0.000(8) 0.017(6)
B1 0.033(8) 0.032(8) 0.030(7) -0.002(6) -0.010(6) 0.018(7)
C5A 0.032(8) 0.027(8) 0.14(2) 0.009(10) 0.015(10) 0.016(7)
C3A 0.025(7) 0.024(7) 0.15(2) 0.005(10) 0.001(10) 0.008(6)
C4A 0.044(10) 0.016(7) 0.19(3) 0.001(11) -0.002(13) 0.017(7)

_geom_special_details            
;
 All esds (except the esd in the dihedral angle between two l.s. planes)
 are estimated using the full covariance matrix.  The cell esds are taken
 into account individually in the estimation of esds in distances, angles
 and torsion angles; correlations between esds in cell parameters are only
 used when they are defined by crystal symmetry.  An approximate (isotropic)
 treatment of cell esds is used for estimating esds involving l.s. planes.
;
loop_
_geom_bond_atom_site_label_1
_geom_bond_atom_site_label_2
_geom_bond_distance
_geom_bond_site_symmetry_2
_geom_bond_publ_flag
Br3C C4C 1.873(13) . ?
Br2B C4B 1.868(12) . ?
Br1A C4A 1.887(15) . ?
F1B C2B 1.350(15) . ?
F4C C6C 1.370(15) . ?
F3C C5C 1.323(16) . ?
F2B C3B 1.351(15) . ?
F2C C3C 1.326(15) . ?
F1C C2C 1.331(16) . ?
F4B C6B 1.349(16) . ?
F3B C5B 1.361(15) . ?
F4A C6A 1.348(16) . ?
F1A C2A 1.327(16) . ?
F3A C5A 1.327(18) . ?
F2A C3A 1.347(18) . ?
C5C C4C 1.38(2) . ?
C5C C6C 1.37(2) . ?
C1C C6C 1.394(18) . ?
C1C C2C 1.41(2) . ?
C1C B1 1.56(2) . ?
C4B C3B 1.407(18) . ?
C4B C5B 1.374(19) . ?
C2B C3B 1.344(19) . ?
C2B C1B 1.392(19) . ?
C4C C3C 1.41(2) . ?
C1B C6B 1.403(19) . ?
C1B B1 1.56(2) . ?
C5B C6B 1.35(2) . ?
C3C C2C 1.37(2) . ?
C1A C6A 1.410(19) . ?
C1A C2A 1.37(2) . ?
C1A B1 1.553(19) . ?
C6A C5A 1.36(2) . ?
C2A C3A 1.38(2) . ?
C5A C4A 1.37(2) . ?
C3A C4A 1.39(2) . ?

loop_
_geom_angle_atom_site_label_1
_geom_angle_atom_site_label_2
_geom_angle_atom_site_label_3
_geom_angle
_geom_angle_site_symmetry_1
_geom_angle_site_symmetry_3
_geom_angle_publ_flag
F3C C5C C4C 121.0(12) . . ?
F3C C5C C6C 119.6(13) . . ?
C6C C5C C4C 119.4(13) . . ?
C6C C1C C2C 114.3(12) . . ?
C6C C1C B1 122.2(12) . . ?
C2C C1C B1 123.5(12) . . ?
C3B C4B Br2B 121.1(10) . . ?
C5B C4B Br2B 122.4(10) . . ?
C5B C4B C3B 116.5(12) . . ?
F1B C2B C1B 119.1(12) . . ?
C3B C2B F1B 117.6(12) . . ?
C3B C2B C1B 123.3(12) . . ?
F2B C3B C4B 118.1(11) . . ?
C2B C3B F2B 120.8(12) . . ?
C2B C3B C4B 121.1(12) . . ?
C5C C4C Br3C 121.5(10) . . ?
C5C C4C C3C 118.9(12) . . ?
C3C C4C Br3C 119.6(10) . . ?
F4C C6C C5C 116.7(12) . . ?
F4C C6C C1C 118.9(12) . . ?
C5C C6C C1C 124.4(13) . . ?
C2B C1B C6B 114.6(12) . . ?
C2B C1B B1 120.4(12) . . ?
C6B C1B B1 124.9(12) . . ?
F3B C5B C4B 118.9(12) . . ?
C6B C5B F3B 119.2(12) . . ?
C6B C5B C4B 121.8(12) . . ?
F2C C3C C4C 120.0(12) . . ?
F2C C3C C2C 120.3(13) . . ?
C2C C3C C4C 119.6(12) . . ?
F4B C6B C1B 118.3(13) . . ?
F4B C6B C5B 119.0(12) . . ?
C5B C6B C1B 122.6(13) . . ?
F1C C2C C1C 119.2(13) . . ?
F1C C2C C3C 117.6(13) . . ?
C3C C2C C1C 123.2(13) . . ?
C6A C1A B1 122.6(12) . . ?
C2A C1A C6A 114.6(13) . . ?
C2A C1A B1 122.6(13) . . ?
F4A C6A C1A 119.9(12) . . ?
F4A C6A C5A 115.4(13) . . ?
C5A C6A C1A 124.7(14) . . ?
F1A C2A C1A 121.7(13) . . ?
F1A C2A C3A 115.7(13) . . ?
C1A C2A C3A 122.6(14) . . ?
C1C B1 C1B 119.7(12) . . ?
C1A B1 C1C 119.2(12) . . ?
C1A B1 C1B 121.1(12) . . ?
F3A C5A C6A 121.6(14) . . ?
F3A C5A C4A 119.9(14) . . ?
C6A C5A C4A 118.3(15) . . ?
F2A C3A C2A 119.6(14) . . ?
F2A C3A C4A 120.1(14) . . ?
C2A C3A C4A 120.2(15) . . ?
C5A C4A Br1A 118.0(12) . . ?
C5A C4A C3A 119.6(14) . . ?
C3A C4A Br1A 122.4(13) . . ?

loop_
_geom_torsion_atom_site_label_1
_geom_torsion_atom_site_label_2
_geom_torsion_atom_site_label_3
_geom_torsion_atom_site_label_4
_geom_torsion
_geom_torsion_site_symmetry_1
_geom_torsion_site_symmetry_2
_geom_torsion_site_symmetry_3
_geom_torsion_site_symmetry_4
_geom_torsion_publ_flag
Br3C C4C C3C F2C -1.0(17) . . . . ?
Br3C C4C C3C C2C 179.0(10) . . . . ?
Br2B C4B C3B F2B 1.5(17) . . . . ?
Br2B C4B C3B C2B -177.5(10) . . . . ?
Br2B C4B C5B F3B 1.5(18) . . . . ?
Br2B C4B C5B C6B 177.1(11) . . . . ?
F1B C2B C3B F2B 1.8(18) . . . . ?
F1B C2B C3B C4B -179.2(11) . . . . ?
F1B C2B C1B C6B 178.1(11) . . . . ?
F1B C2B C1B B1 -0.4(18) . . . . ?
F3C C5C C4C Br3C 2.5(17) . . . . ?
F3C C5C C4C C3C -178.6(11) . . . . ?
F3C C5C C6C F4C -0.3(17) . . . . ?
F3C C5C C6C C1C 178.5(12) . . . . ?
F2C C3C C2C F1C 0.7(19) . . . . ?
F2C C3C C2C C1C 179.6(12) . . . . ?
F3B C5B C6B F4B -1.2(19) . . . . ?
F3B C5B C6B C1B 177.9(12) . . . . ?
F4A C6A C5A F3A 5(3) . . . . ?
F4A C6A C5A C4A -179(2) . . . . ?
F1A C2A C3A F2A 5(4) . . . . ?
F1A C2A C3A C4A -179(2) . . . . ?
F3A C5A C4A Br1A -6(4) . . . . ?
F3A C5A C4A C3A 176(3) . . . . ?
F2A C3A C4A Br1A -3(4) . . . . ?
F2A C3A C4A C5A 176(3) . . . . ?
C5C C4C C3C F2C -179.9(11) . . . . ?
C5C C4C C3C C2C 0.1(19) . . . . ?
C4B C5B C6B F4B -176.9(12) . . . . ?
C4B C5B C6B C1B 2(2) . . . . ?
C2B C1B C6B F4B 178.3(11) . . . . ?
C2B C1B C6B C5B -0.8(19) . . . . ?
C2B C1B B1 C1C -46.3(18) . . . . ?
C2B C1B B1 C1A 133.4(14) . . . . ?
C3B C4B C5B F3B -178.8(11) . . . . ?
C3B C4B C5B C6B -3(2) . . . . ?
C3B C2B C1B C6B 0.4(19) . . . . ?
C3B C2B C1B B1 -178.1(12) . . . . ?
C4C C5C C6C F4C -179.1(11) . . . . ?
C4C C5C C6C C1C -0.3(19) . . . . ?
C4C C3C C2C F1C -179.3(11) . . . . ?
C4C C3C C2C C1C 0(2) . . . . ?
C6C C5C C4C Br3C -178.6(9) . . . . ?
C6C C5C C4C C3C 0.3(18) . . . . ?
C6C C1C C2C F1C 179.2(11) . . . . ?
C6C C1C C2C C3C 0.3(19) . . . . ?
C6C C1C B1 C1B -46.8(18) . . . . ?
C6C C1C B1 C1A 133.5(14) . . . . ?
C1B C2B C3B F2B 179.5(12) . . . . ?
C1B C2B C3B C4B -2(2) . . . . ?
C5B C4B C3B F2B -178.2(12) . . . . ?
C5B C4B C3B C2B 2.8(19) . . . . ?
C6B C1B B1 C1C 135.3(14) . . . . ?
C6B C1B B1 C1A -45(2) . . . . ?
C2C C1C C6C F4C 178.8(11) . . . . ?
C2C C1C C6C C5C 0.0(19) . . . . ?
C2C C1C B1 C1B 134.4(14) . . . . ?
C2C C1C B1 C1A -45.3(19) . . . . ?
C1A C6A C5A F3A -177(2) . . . . ?
C1A C6A C5A C4A -1(4) . . . . ?
C1A C2A C3A F2A -175(2) . . . . ?
C1A C2A C3A C4A 1(4) . . . . ?
C6A C1A C2A F1A 178.3(17) . . . . ?
C6A C1A C2A C3A -1(3) . . . . ?
C6A C1A B1 C1C -25(2) . . . . ?
C6A C1A B1 C1B 155.2(15) . . . . ?
C6A C5A C4A Br1A 178.9(19) . . . . ?
C6A C5A C4A C3A 0(4) . . . . ?
C2A C1A C6A F4A 179.8(16) . . . . ?
C2A C1A C6A C5A 2(3) . . . . ?
C2A C1A B1 C1C 149.7(16) . . . . ?
C2A C1A B1 C1B -30(2) . . . . ?
C2A C3A C4A Br1A -178(2) . . . . ?
C2A C3A C4A C5A 0(4) . . . . ?
B1 C1C C6C F4C 0.0(18) . . . . ?
B1 C1C C6C C5C -178.8(12) . . . . ?
B1 C1C C2C F1C -1.9(19) . . . . ?
B1 C1C C2C C3C 179.2(13) . . . . ?
B1 C1B C6B F4B -3(2) . . . . ?
B1 C1B C6B C5B 177.7(13) . . . . ?
B1 C1A C6A F4A -5(3) . . . . ?
B1 C1A C6A C5A 177.0(19) . . . . ?
B1 C1A C2A F1A 3(3) . . . . ?
B1 C1A C2A C3A -177(2) . . . . ?

_shelx_res_file                  
;
TITL twin_r-3_42_a.res in R-3
    hklf5.res
    created by SHELXL-2019/3 at 12:05:40 on 19-Jun-2025
REM Old TITL twin_R-3_42 in R-3
REM SHELXT solution in R-3: R1 0.323, Rweak 0.014, Alpha 0.029
REM <I/s> 0.000 for 0 systematic absences, Orientation as input
REM Formula found by SHELXT: C21 F11 Br2
CELL 1.54178 42.5459 42.5459 5.6797 90 90 120
ZERR 18 0.0011 0.0011 0.0002 0 0 0
LATT 3
SYMM -Y,+X-Y,+Z
SYMM +Y-X,-X,+Z
SFAC C B F Br
UNIT 324 18 216 54

L.S. 80
PLAN  5
SIZE 0.096 0.106 0.184
TEMP -173.15
CONF
list 4
MORE -1
fmap 2
acta
REM <olex2.extras>
REM <HklSrc "%.\\hklf5.hkl">
REM </olex2.extras>

WGHT    0.096000  217.507996
BASF   0.57645
FVAR       0.09338
BR3C  4    0.087788    0.337579    0.740715    11.00000    0.03252    0.04075 =
         0.04176    0.01288    0.00315    0.01192
BR2B  4    0.347058    0.394401    0.054401    11.00000    0.03082    0.05696 =
         0.05003   -0.01249    0.00241    0.02311
BR1A  4    0.287883    0.614849    0.415943    11.00000    0.04120    0.02993 =
         0.31642   -0.00550   -0.00326    0.01929
F1B   3    0.256035    0.399890    0.628801    11.00000    0.03416    0.03490 =
         0.02738    0.00414    0.00462    0.01628
F4C   3    0.193809    0.384114    0.144952    11.00000    0.03872    0.03381 =
         0.02355   -0.00191    0.00053    0.01455
F3C   3    0.127807    0.336811    0.292835    11.00000    0.03846    0.02799 =
         0.03614   -0.00193   -0.00648    0.00960
F2B   3    0.300470    0.376175    0.493646    11.00000    0.04420    0.03614 =
         0.04150    0.00207   -0.00113    0.02552
F2C   3    0.143471    0.409107    0.960986    11.00000    0.04457    0.05648 =
         0.03321   -0.00546    0.00357    0.02819
F1C   3    0.209768    0.456916    0.814554    11.00000    0.04087    0.03786 =
         0.04241   -0.01644   -0.00134    0.01542
F4B   3    0.286625    0.472948   -0.052684    11.00000    0.04854    0.03517 =
         0.03780    0.01320    0.00517    0.01473
F3B   3    0.331733    0.449633   -0.185732    11.00000    0.03603    0.04721 =
         0.02978    0.00151    0.01096    0.00559
F4A   3    0.194669    0.480435    0.345921    11.00000    0.02095    0.03426 =
         0.08256    0.00879   -0.00135    0.01004
F1A   3    0.317489    0.510941    0.427445    11.00000    0.03206    0.03688 =
         0.08788   -0.00960   -0.01217    0.02101
F3A   3    0.214421    0.549746    0.384593    11.00000    0.03728    0.03992 =
         0.15816    0.01616    0.00288    0.02482
F2A   3    0.336865    0.579954    0.431667    11.00000    0.02597    0.02897 =
         0.25130   -0.02437   -0.01927    0.00711
C5C   1    0.147621    0.365780    0.424474    11.00000    0.02934    0.03359 =
         0.03423    0.00355   -0.00829    0.01929
C1C   1    0.204919    0.422818    0.474762    11.00000    0.03136    0.02039 =
         0.03578   -0.00637   -0.00458    0.01560
C4B   1    0.316949    0.412302    0.149577    11.00000    0.02825    0.03257 =
         0.03059   -0.00830    0.00100    0.01944
C2B   1    0.274086    0.412233    0.423467    11.00000    0.02351    0.02636 =
         0.02534   -0.00012   -0.00063    0.00544
C3B   1    0.296787    0.400372    0.359482    11.00000    0.02754    0.03153 =
         0.02502   -0.00192   -0.00555    0.01295
C4C   1    0.134073    0.371399    0.630173    11.00000    0.02224    0.03433 =
         0.03397    0.00563   -0.00233    0.01455
C6C   1    0.182031    0.390989    0.352765    11.00000    0.03296    0.03128 =
         0.02373   -0.00473   -0.00733    0.01820
C1B   1    0.269432    0.437316    0.293255    11.00000    0.02912    0.02927 =
         0.02845   -0.00393   -0.00192    0.01375
C5B   1    0.313342    0.437675    0.021086    11.00000    0.02096    0.02507 =
         0.03596    0.00692    0.01061   -0.00029
C3C   1    0.155924    0.403118    0.761984    11.00000    0.03225    0.03582 =
         0.02689    0.00089    0.00277    0.02039
C6B   1    0.290249    0.449289    0.086736    11.00000    0.03556    0.02888 =
         0.02613    0.00258   -0.00378    0.00913
C2C   1    0.189980    0.427592    0.683241    11.00000    0.03610    0.03481 =
         0.03642   -0.00788   -0.01312    0.02142
C1A   1    0.255370    0.491768    0.382567    11.00000    0.02640    0.02469 =
         0.05350   -0.00081    0.00029    0.01264
C6A   1    0.230352    0.504291    0.373335    11.00000    0.02600    0.02879 =
         0.07186    0.01260    0.00421    0.01365
C2A   1    0.290901    0.518549    0.409952    11.00000    0.02939    0.03187 =
         0.08887    0.00072   -0.00045    0.01748
B1    2    0.243420    0.450797    0.382707    11.00000    0.03254    0.03234 =
         0.02972   -0.00233   -0.00987    0.01809
C5A   1    0.239471    0.539869    0.383089    11.00000    0.03244    0.02662 =
         0.14105    0.00885    0.01457    0.01623
C3A   1    0.301316    0.554884    0.421856    11.00000    0.02485    0.02362 =
         0.14545    0.00540    0.00053    0.00751
C4A   1    0.275483    0.565636    0.408223    11.00000    0.04353    0.01579 =
         0.19319    0.00127   -0.00217    0.01725
HKLF 5


REM  twin_r-3_42_a.res in R-3
REM wR2 = 0.1978, GooF = S = 1.108, Restrained GooF = 1.108 for all data
REM R1 = 0.0705 for 3092 Fo > 4sig(Fo) and 0.0823 for all 3489 data
REM 308 parameters refined using 0 restraints

END

WGHT      0.0960    217.4768

REM Highest difference peak  1.454,  deepest hole -2.070,  1-sigma level  0.196
Q1    1   0.1009  0.3559  0.7682  11.00000  0.05    1.45
Q2    1   0.3466  0.4105 -0.0022  11.00000  0.05    1.09
Q3    1   0.2975  0.6158  0.6547  11.00000  0.05    1.09
Q4    1   0.3333  0.6667  0.4393  10.33333  0.05    0.88
Q5    1   0.3594  0.3974  0.0019  11.00000  0.05    0.82
;
_shelx_res_checksum              75587
_shelx_hkl_file                  
;
  -1   2   0 25.3768 0.50195  -1
  -1   2   0 25.3768 0.50195   2
   0   3   0 1421.95 17.4688  -1
   0   3   0 1421.95 17.4688   2
  -2   4   0 421.052 5.39479  -1
  -2   4   0 421.052 5.39479   2
  -4   5   0 234.352 3.44491  -1
  -4   5   0 234.352 3.44491   2
  -1   5   0 104.584 1.76926  -1
  -1   5   0 104.584 1.76926   2
  -3   6   0 5.76120 0.57200  -1
  -3   6   0 5.76120 0.57200   2
   0   6   0 1407.79 22.5994  -1
   0   6   0 1407.79 22.5994   2
  -5   7   0 1039.07 15.6075  -1
  -5   7   0 1039.07 15.6075   2
  -2   7   0 8.50180 0.70487  -1
  -2   7   0 8.50180 0.70487   2
  -7   8   0 868.169 15.7337  -1
  -7   8   0 868.169 15.7337   2
  -4   8   0 45.0242 1.54975  -1
  -4   8   0 45.0242 1.54975   2
  -1   8   0 -0.8495 0.74616  -1
  -1   8   0 -0.8495 0.74616   2
  -6   9   0 4490.08 70.3816  -1
  -6   9   0 4490.08 70.3816   2
  -3   9   0 1.39296 0.89443  -1
  -3   9   0 1.39296 0.89443   2
   0   9   0 24.5052 1.22933  -1
   0   9   0 24.5052 1.22933   2
  -8  10   0 287.811 5.64922  -1
  -8  10   0 287.811 5.64922   2
  -5  10   0 374.495 17.2408  -1
  -5  10   0 374.495 17.2408   2
  -2  10   0 1835.77 27.6489  -1
  -2  10   0 1835.77 27.6489   2
 -10  11   0 493.986 8.34338  -1
 -10  11   0 493.986 8.34338   2
  -7  11   0 1.74419 1.17228  -1
  -7  11   0 1.74419 1.17228   2
  -4  11   0 593.621 10.9540  -1
  -4  11   0 593.621 10.9540   2
  -1  11   0 3.99109 1.01276  -1
  -1  11   0 3.99109 1.01276   2
  -9  12   0 231.856 4.59703  -1
  -9  12   0 231.856 4.59703   2
  -6  12   0 3284.29 25.7722   2
  -3  12   0 3.82299 1.02786  -1
  -3  12   0 3.82299 1.02786   2
   0  12   0 149.528 3.32942  -1
   0  12   0 149.528 3.32942   2
 -11  13   0 183.201 3.73110  -1
 -11  13   0 183.201 3.73110   2
  -8  13   0 1935.38 34.1090  -1
  -8  13   0 1935.38 34.1090   2
  -5  13   0 841.239 41.0099  -1
  -5  13   0 841.239 41.0099   2
  -2  13   0 1458.03 20.9035  -1
  -2  13   0 1458.03 20.9035   2
 -13  14   0 1951.16 27.5682  -1
 -13  14   0 1951.16 27.5682   2
 -10  14   0 14.9622 1.36074  -1
 -10  14   0 14.9622 1.36074   2
  -7  14   0 2386.62 111.917  -1
  -7  14   0 2386.62 111.917   2
  -4  14   0 659.151 10.4014  -1
  -4  14   0 659.151 10.4014   2
  -1  14   0 4.88093 1.13804  -1
  -1  14   0 4.88093 1.13804   2
 -12  15   0 4.68649 1.34219  -1
 -12  15   0 4.68649 1.34219   2
  -9  15   0 2346.24 55.8190  -1
  -9  15   0 2346.24 55.8190   2
  -6  15   0 701.347 22.5852  -1
  -6  15   0 701.347 22.5852   2
  -3  15   0 2.13777 1.38294  -1
  -3  15   0 2.13777 1.38294   2
   0  15   0 2738.49 39.8850  -1
   0  15   0 2738.49 39.8850   2
 -14  16   0 4.50139 1.05769  -1
 -14  16   0 4.50139 1.05769   2
 -11  16   0 1256.31 20.1384  -1
 -11  16   0 1256.31 20.1384   2
  -8  16   0 1951.43 15.9995   2
  -5  16   0 349.139 12.8500  -1
  -5  16   0 349.139 12.8500   2
  -2  16   0 69.2755 2.45190  -1
  -2  16   0 69.2755 2.45190   2
 -16  17   0 166.725 3.99403  -1
 -16  17   0 166.725 3.99403   2
 -13  17   0 273.481 5.31392  -1
 -13  17   0 273.481 5.31392   2
 -10  17   0 13.7573 4.39368  -1
 -10  17   0 13.7573 4.39368   2
  -7  17   0 293.049 3.08175   2
  -4  17   0 9.47107 1.38907  -1
  -4  17   0 9.47107 1.38907   2
  -1  17   0 11.7512 1.22278  -1
  -1  17   0 11.7512 1.22278   2
 -15  18   0 151.780 63.6401  -1
 -15  18   0 151.780 63.6401   2
 -12  18   0 4.36820 1.79449  -1
 -12  18   0 4.36820 1.79449   2
  -9  18   0 998.903 49.1860  -1
  -9  18   0 998.903 49.1860   2
  -6  18   0 1109.41 34.7582  -1
  -6  18   0 1109.41 34.7582   2
  -3  18   0 6.49652 1.55149  -1
  -3  18   0 6.49652 1.55149   2
   0  18   0 344.495 6.62268  -1
   0  18   0 344.495 6.62268   2
 -17  19   0 3353.74 46.7842  -1
 -17  19   0 3353.74 46.7842   2
 -14  19   0 -8.5161 1.37365  -1
 -14  19   0 -8.5161 1.37365   2
 -11  19   0 1548.75 74.5288  -1
 -11  19   0 1548.75 74.5288   2
  -8  19   0 47.6163 1.10086   2
  -5  19   0 7283.11 134.452  -1
  -5  19   0 7283.11 134.452   2
  -2  19   0 4185.00 60.4576  -1
  -2  19   0 4185.00 60.4576   2
 -19  20   0 22.1841 1.79371  -1
 -19  20   0 22.1841 1.79371   2
 -16  20   0 1926.47 28.3991  -1
 -16  20   0 1926.47 28.3991   2
 -13  20   0 977.962 31.9859  -1
 -13  20   0 977.962 31.9859   2
 -10  20   0 307.371 17.8007  -1
 -10  20   0 307.371 17.8007   2
  -7  20   0 18.0261 6.85778  -1
  -7  20   0 18.0261 6.85778   2
  -4  20   0 106.560 3.60330  -1
  -4  20   0 106.560 3.60330   2
  -1  20   0 952.024 15.5466  -1
  -1  20   0 952.024 15.5466   2
 -18  21   0 912.895 15.0110  -1
 -18  21   0 912.895 15.0110   2
 -15  21   0 194.425 4.67964  -1
 -15  21   0 194.425 4.67964   2
 -12  21   0 674.914 35.0694  -1
 -12  21   0 674.914 35.0694   2
  -9  21   0 403.628 22.4501  -1
  -9  21   0 403.628 22.4501   2
  -6  21   0 -1.0711 3.77211  -1
  -6  21   0 -1.0711 3.77211   2
  -3  21   0 68.6128 2.91674  -1
  -3  21   0 68.6128 2.91674   2
   0  21   0 4168.69 60.6594  -1
   0  21   0 4168.69 60.6594   2
 -20  22   0 255.759 5.74494  -1
 -20  22   0 255.759 5.74494   2
 -17  22   0 9.40308 1.88962  -1
 -17  22   0 9.40308 1.88962   2
 -14  22   0 196.401 13.2243  -1
 -14  22   0 196.401 13.2243   2
 -11  22   0 224.331 14.4577  -1
 -11  22   0 224.331 14.4577   2
  -8  22   0 2329.60 20.4987   2
  -5  22   0 4496.07 74.4501  -1
  -5  22   0 4496.07 74.4501   2
  -2  22   0 1087.72 17.7290  -1
  -2  22   0 1087.72 17.7290   2
 -22  23   0 75.3865 3.19034  -1
 -22  23   0 75.3865 3.19034   2
 -19  23   0 175.483 4.66471  -1
 -19  23   0 175.483 4.66471   2
 -16  23   0 525.561 13.8311  -1
 -16  23   0 525.561 13.8311   2
 -13  23   0 165.331 11.9313  -1
 -13  23   0 165.331 11.9313   2
 -10  23   0 390.586 22.4478  -1
 -10  23   0 390.586 22.4478   2
  -7  23   0 179.792 13.3352  -1
  -7  23   0 179.792 13.3352   2
  -4  23   0 63.6505 3.19349  -1
  -4  23   0 63.6505 3.19349   2
  -1  23   0 589.826 10.8554  -1
  -1  23   0 589.826 10.8554   2
 -21  24   0 15.2079 2.42890  -1
 -21  24   0 15.2079 2.42890   2
 -18  24   0 454.946 8.82765  -1
 -18  24   0 454.946 8.82765   2
 -15  24   0 268.132 3.27167   2
 -12  24   0 443.374 25.0530  -1
 -12  24   0 443.374 25.0530   2
  -9  24   0 -0.3233 0.24003   2
  -6  24   0 84.4595 6.23953  -1
  -6  24   0 84.4595 6.23953   2
  -3  24   0 671.984 12.1205  -1
  -3  24   0 671.984 12.1205   2
   0  24   0 1792.18 28.0482  -1
   0  24   0 1792.18 28.0482   2
 -23  25   0 291.601 7.08575  -1
 -23  25   0 291.601 7.08575   2
 -20  25   0 398.213 8.18426  -1
 -20  25   0 398.213 8.18426   2
 -17  25   0 1648.40 50.4951  -1
 -17  25   0 1648.40 50.4951   2
 -14  25   0 504.080 5.40618   2
 -11  25   0 194.574 2.78560   2
  -8  25   0 682.115 7.19010   2
  -5  25   0 428.673 12.8277  -1
  -5  25   0 428.673 12.8277   2
  -2  25   0 4.38526 2.83697  -1
  -2  25   0 4.38526 2.83697   2
 -25  26   0 387.915 8.83019  -1
 -25  26   0 387.915 8.83019   2
 -22  26   0 -2.2760 5.23426  -1
 -22  26   0 -2.2760 5.23426   2
 -19  26   0 641.016 13.5407  -1
 -19  26   0 641.016 13.5407   2
 -16  26   0 16.8927 0.82306   2
 -13  26   0 165.714 2.55721   2
 -10  26   0 190.701 2.82531   2
  -7  26   0 161.558 12.6634  -1
  -7  26   0 161.558 12.6634   2
  -4  26   0 327.750 8.79602  -1
  -4  26   0 327.750 8.79602   2
  -1  26   0 307.485 9.03314  -1
  -1  26   0 307.485 9.03314   2
 -24  27   0 159.645 5.16616  -1
 -24  27   0 159.645 5.16616   2
 -21  27   0 663.057 13.8993  -1
 -21  27   0 663.057 13.8993   2
 -18  27   0 709.751 25.7952  -1
 -18  27   0 709.751 25.7952   2
 -15  27   0 251.395 3.36036   2
 -12  27   0 79.8657 1.87730   2
  -9  27   0 237.911 3.34359   2
  -6  27   0 27.0214 9.43846  -1
  -6  27   0 27.0214 9.43846   2
  -3  27   0 210.520 7.49381  -1
  -3  27   0 210.520 7.49381   2
   0  27   0 -3.8093 1.47948  -1
   0  27   0 -3.8093 1.47948   2
 -26  28   0 1250.18 19.5414  -1
 -26  28   0 1250.18 19.5414   2
 -23  28   0 1.74674 2.63110  -1
 -23  28   0 1.74674 2.63110   2
 -20  28   0 762.489 22.2029  -1
 -20  28   0 762.489 22.2029   2
 -17  28   0 84.4315 1.92987   2
 -14  28   0 20.4965 0.92244   2
 -11  28   0 52.6750 1.99992   2
  -8  28   0 104.493 2.21626   2
  -5  28   0 387.871 14.5907  -1
  -5  28   0 387.871 14.5907   2
  -2  28   0 6.66270 1.74000  -1
  -2  28   0 6.66270 1.74000   2
 -28  29   0 914.508 12.8145  -1
 -28  29   0 914.508 12.8145   2
 -25  29   0 400.012 6.77608  -1
 -25  29   0 400.012 6.77608   2
 -22  29   0 53.0991 4.23946  -1
 -22  29   0 53.0991 4.23946   2
 -19  29   0 88.6495 2.08805   2
 -16  29   0 14.1047 0.75647   2
 -13  29   0 -1.0516 0.34050   2
 -10  29   0 1.22038 0.36840   2
  -7  29   0 9.80558 6.85434  -1
  -7  29   0 9.80558 6.85434   2
  -4  29   0 141.073 3.96371  -1
  -4  29   0 141.073 3.96371   2
  -1  29   0 107.442 2.40880  -1
  -1  29   0 107.442 2.40880   2
 -27  30   0 632.298 9.90489  -1
 -27  30   0 632.298 9.90489   2
 -24  30   0 743.673 10.8685  -1
 -24  30   0 743.673 10.8685   2
 -21  30   0 1061.14 20.1335  -1
 -21  30   0 1061.14 20.1335   2
 -18  30   0 660.791 36.7312  -1
 -18  30   0 660.791 36.7312   2
 -15  30   0 657.748 7.36947   2
 -12  30   0 90.8971 2.19381   2
  -9  30   0 10.2107 0.73414   2
  -6  30   0 400.049 8.16332  -1
  -6  30   0 400.049 8.16332   2
  -3  30   0 260.082 5.23284  -1
  -3  30   0 260.082 5.23284   2
   0  30   0 676.235 10.7013  -1
   0  30   0 676.235 10.7013   2
 -29  31   0 386.432 6.37353  -1
 -29  31   0 386.432 6.37353   2
 -26  31   0 6.14673 1.41554  -1
 -26  31   0 6.14673 1.41554   2
 -23  31   0 666.693 12.6301  -1
 -23  31   0 666.693 12.6301   2
 -20  31   0 172.734 2.09171   2
 -17  31   0 63.4069 1.17880   2
 -14  31   0 5.29933 0.42539   2
 -11  31   0 78.9099 1.19787   2
  -8  31   0 95.2782 5.09476  -1
  -8  31   0 95.2782 5.09476   2
  -5  31   0 99.6327 3.48426  -1
  -5  31   0 99.6327 3.48426   2
  -2  31   0 -8.4345 7.43875  -1
  -2  31   0 -8.4345 7.43875   2
 -31  32   0 261.084 5.32989  -1
 -31  32   0 261.084 5.32989   2
 -28  32   0 1335.27 18.7349  -1
 -28  32   0 1335.27 18.7349   2
 -25  32   0 75.2491 2.44427  -1
 -25  32   0 75.2491 2.44427   2
 -22  32   0 110.341 3.44984  -1
 -22  32   0 110.341 3.44984   2
 -19  32   0 18.2680 1.01894   2
 -16  32   0 -0.9799 0.24066   2
 -13  32   0 2.12921 0.27618   2
 -10  32   0 409.240 19.3858  -1
 -10  32   0 409.240 19.3858   2
  -7  32   0 251.459 5.50680  -1
  -7  32   0 251.459 5.50680   2
  -4  32   0 -2.2832 6.79218  -1
  -4  32   0 -2.2832 6.79218   2
  -1  32   0 -0.7884 1.11068  -1
  -1  32   0 -0.7884 1.11068   2
 -30  33   0 444.084 8.36433  -1
 -30  33   0 444.084 8.36433   2
 -27  33   0 89.4558 2.64141  -1
 -27  33   0 89.4558 2.64141   2
 -24  33   0 3201.99 50.6106  -1
 -24  33   0 3201.99 50.6106   2
 -21  33   0 133.056 1.62721   2
 -18  33   0 297.533 2.84186   2
 -15  33   0 26.2631 0.69741   2
 -12  33   0 237.597 2.41483   2
  -9  33   0 541.630 24.8021  -1
  -9  33   0 541.630 24.8021   2
  -6  33   0 363.242 7.49919  -1
  -6  33   0 363.242 7.49919   2
  -3  33   0 62.5718 2.31915  -1
  -3  33   0 62.5718 2.31915   2
   0  33   0 3.76024 0.98446  -1
   0  33   0 3.76024 0.98446   2
 -32  34   0 -0.2141 1.14570  -1
 -32  34   0 -0.2141 1.14570   2
 -29  34   0 86.4161 2.52342  -1
 -29  34   0 86.4161 2.52342   2
 -26  34   0 -1.7357 1.35279  -1
 -26  34   0 -1.7357 1.35279   2
 -23  34   0 70.3302 4.93783  -1
 -23  34   0 70.3302 4.93783   2
 -20  34   0 78.4592 1.22428   2
 -17  34   0 -0.0038 0.22171   2
 -14  34   0 206.417 2.18398   2
 -11  34   0 328.674 16.4388  -1
 -11  34   0 328.674 16.4388   2
  -8  34   0 86.4851 3.84096  -1
  -8  34   0 86.4851 3.84096   2
  -5  34   0 -1.8115 0.35847   2
  -2  34   0 -1.2970 1.07958  -1
  -2  34   0 -1.2970 1.07958   2
 -34  35   0 -0.5069 0.62014  -1
 -34  35   0 -0.5069 0.62014   2
 -31  35   0 0.05796 1.18127  -1
 -31  35   0 0.05796 1.18127   2
 -28  35   0 207.665 5.03471  -1
 -28  35   0 207.665 5.03471   2
 -25  35   0 57.6972 3.22274  -1
 -25  35   0 57.6972 3.22274   2
 -22  35   0 111.759 1.55011   2
 -19  35   0 191.353 2.16864   2
 -16  35   0 -0.3298 0.22526   2
 -13  35   0 364.155 3.41322   2
 -10  35   0 305.168 3.13790   2
  -7  35   0 32.9655 1.80292  -1
  -7  35   0 32.9655 1.80292   2
  -4  35   0 -0.7186 1.36570  -1
  -4  35   0 -0.7186 1.36570   2
  -1  35   0 33.6101 1.53247  -1
  -1  35   0 33.6101 1.53247   2
 -33  36   0 85.7430 2.65175  -1
 -33  36   0 85.7430 2.65175   2
 -30  36   0 21.7211 1.29620  -1
 -30  36   0 21.7211 1.29620   2
 -27  36   0 381.721 7.49108  -1
 -27  36   0 381.721 7.49108   2
 -24  36   0 153.868 2.10782   2
 -21  36   0 28.8711 0.83512   2
 -18  36   0 8.00888 0.58412   2
 -15  36   0 244.754 2.60997   2
 -12  36   0 126.516 1.58003   2
  -9  36   0 8.86247 2.52274  -1
  -9  36   0 8.86247 2.52274   2
  -6  36   0 10.0713 1.89473  -1
  -6  36   0 10.0713 1.89473   2
  -3  36   0 28.5918 1.66161  -1
  -3  36   0 28.5918 1.66161   2
   0  36   0 18.7457 1.35889  -1
   0  36   0 18.7457 1.35889   2
 -35  37   0 34.7586 1.45813  -1
 -35  37   0 34.7586 1.45813   2
 -32  37   0 521.592 11.3061  -1
 -32  37   0 521.592 11.3061   2
 -29  37   0 208.215 4.38109  -1
 -29  37   0 208.215 4.38109   2
 -26  37   0 44.7252 5.07390  -1
 -26  37   0 44.7252 5.07390   2
 -23  37   0 1.21729 0.32184   2
 -20  37   0 124.609 1.82003   2
 -17  37   0 48.2573 1.02711   2
 -14  37   0 188.003 2.29655   2
 -11  37   0 321.307 3.59251   2
  -8  37   0 139.020 5.30009  -1
  -8  37   0 139.020 5.30009   2
  -5  37   0 12.3061 1.98326  -1
  -5  37   0 12.3061 1.98326   2
  -2  37   0 279.270 6.61237  -1
  -2  37   0 279.270 6.61237   2
 -37  38   0 37.9165 1.81352  -1
 -37  38   0 37.9165 1.81352   2
 -34  38   0 50.0761 2.43049  -1
 -34  38   0 50.0761 2.43049   2
 -31  38   0 -0.1395 1.26863  -1
 -31  38   0 -0.1395 1.26863   2
 -28  38   0 1.02517 1.41904  -1
 -28  38   0 1.02517 1.41904   2
 -25  38   0 42.1183 1.06454   2
 -22  38   0 178.599 2.30708   2
 -19  38   0 80.3857 1.41580   2
 -16  38   0 45.5209 1.00341   2
 -13  38   0 214.644 2.80084   2
 -10  38   0 11.9340 0.64296   2
  -7  38   0 -5.1312 2.59583  -1
  -7  38   0 -5.1312 2.59583   2
  -4  38   0 78.8131 2.89255  -1
  -4  38   0 78.8131 2.89255   2
  -1  38   0 -0.7526 1.42233  -1
  -1  38   0 -0.7526 1.42233   2
 -36  39   0 20.7254 1.51808  -1
 -36  39   0 20.7254 1.51808   2
 -33  39   0 -1.5040 1.89447  -1
 -33  39   0 -1.5040 1.89447   2
 -30  39   0 10.8735 1.69337  -1
 -30  39   0 10.8735 1.69337   2
 -27  39   0 79.8824 10.4586  -1
 -27  39   0 79.8824 10.4586   2
 -24  39   0 4.95821 0.38396   2
 -21  39   0 48.6626 1.03697   2
 -18  39   0 0.55104 0.25676   2
 -15  39   0 154.767 2.31895   2
 -12  39   0 19.8417 0.89846   2
  -9  39   0 1.43500 0.32631   2
  -6  39   0 -0.2421 3.04670  -1
  -6  39   0 -0.2421 3.04670   2
  -3  39   0 97.6435 3.57334  -1
  -3  39   0 97.6435 3.57334   2
   0  39   0 25.5588 1.54502  -1
   0  39   0 25.5588 1.54502   2
 -38  40   0 53.5778 2.02831  -1
 -38  40   0 53.5778 2.02831   2
 -35  40   0 81.1618 2.27552  -1
 -35  40   0 81.1618 2.27552   2
 -32  40   0 96.3752 2.73134  -1
 -32  40   0 96.3752 2.73134   2
 -29  40   0 46.7765 2.35829  -1
 -29  40   0 46.7765 2.35829   2
 -26  40   0 103.719 1.67269   2
 -23  40   0 337.206 4.25095   2
 -20  40   0 134.755 2.00616   2
 -17  40   0 27.0393 0.97408   2
 -14  40   0 7.07301 0.44226   2
 -11  40   0 61.5170 1.40999   2
  -8  40   0 3.64463 2.46611  -1
  -8  40   0 3.64463 2.46611   2
  -5  40   0 401.241 11.1220  -1
  -5  40   0 401.241 11.1220   2
  -2  40   0 538.477 10.9415  -1
  -2  40   0 538.477 10.9415   2
 -40  41   0 8.87360 1.24435  -1
 -40  41   0 8.87360 1.24435   2
 -37  41   0 26.3012 1.47170  -1
 -37  41   0 26.3012 1.47170   2
 -34  41   0 17.8800 1.39905  -1
 -34  41   0 17.8800 1.39905   2
 -31  41   0 -2.4717 1.64907  -1
 -31  41   0 -2.4717 1.64907   2
 -28  41   0 0.49899 0.25983   2
 -25  41   0 202.064 2.72092   2
 -22  41   0 479.322 5.75956   2
 -19  41   0 0.95878 0.29573   2
 -16  41   0 119.495 2.02438   2
 -13  41   0 1.42193 0.34926   2
 -10  41   0 191.743 2.81937   2
  -7  41   0 50.4695 2.31745  -1
  -7  41   0 50.4695 2.31745   2
  -4  41   0 -2.3418 1.39512  -1
  -4  41   0 -2.3418 1.39512   2
  -1  41   0 38.0179 1.62938  -1
  -1  41   0 38.0179 1.62938   2
 -39  42   0 174.387 5.21904  -1
 -39  42   0 174.387 5.21904   2
 -36  42   0 2.36985 1.72218  -1
 -36  42   0 2.36985 1.72218   2
 -33  42   0 179.431 4.68453  -1
 -33  42   0 179.431 4.68453   2
 -30  42   0 231.830 10.8865  -1
 -30  42   0 231.830 10.8865   2
 -27  42   0 87.2412 1.56385   2
 -24  42   0 28.7055 0.89363   2
 -21  42   0 -0.1031 0.26818   2
 -18  42   0 35.8633 1.09269   2
 -15  42   0 116.398 1.95151   2
 -12  42   0 56.2883 1.32387   2
  -9  42   0 2.65843 3.46958  -1
  -9  42   0 2.65843 3.46958   2
  -6  42   0 59.5647 2.64384  -1
  -6  42   0 59.5647 2.64384   2
  -3  42   0 45.2699 2.24453  -1
  -3  42   0 45.2699 2.24453   2
   0  42   0 28.9159 1.62642  -1
   0  42   0 28.9159 1.62642   2
 -41  43   0 221.270 6.11528  -1
 -41  43   0 221.270 6.11528   2
 -38  43   0 36.0005 2.02575  -1
 -38  43   0 36.0005 2.02575   2
 -35  43   0 81.9939 3.88866  -1
 -35  43   0 81.9939 3.88866   2
 -32  43   0 -1.3524 2.63515  -1
 -32  43   0 -1.3524 2.63515   2
 -29  43   0 193.218 2.70425   2
 -26  43   0 397.001 5.01373   2
 -23  43   0 148.076 2.29233   2
 -20  43   0 102.033 1.82624   2
 -17  43   0 45.6932 1.20507   2
 -14  43   0 51.6352 1.26433   2
 -11  43   0 24.3497 0.89298   2
  -8  43   0 508.046 21.5658  -1
  -8  43   0 508.046 21.5658   2
  -5  43   0 800.107 16.8717  -1
  -5  43   0 800.107 16.8717   2
  -2  43   0 139.924 4.20702  -1
  -2  43   0 139.924 4.20702   2
 -40  44   0 94.6987 3.19133  -1
 -40  44   0 94.6987 3.19133   2
 -37  44   0 186.546 5.48898  -1
 -37  44   0 186.546 5.48898   2
 -34  44   0 37.4135 2.28400  -1
 -34  44   0 37.4135 2.28400   2
 -31  44   0 5.37339 0.43671   2
 -28  44   0 2.03005 0.28975   2
 -25  44   0 9.84745 0.56055   2
 -22  44   0 2.20874 0.31040   2
 -19  44   0 44.2980 1.11997   2
 -16  44   0 32.3675 1.00621   2
 -13  44   0 31.1197 0.96978   2
 -10  44   0 47.6399 1.14867   2
  -7  44   0 39.4989 2.74892  -1
  -7  44   0 39.4989 2.74892   2
  -4  44   0 -2.3114 2.47345  -1
  -4  44   0 -2.3114 2.47345   2
 -39  45   0 -0.1909 1.71478  -1
 -39  45   0 -0.1909 1.71478   2
 -36  45   0 61.2725 2.63199  -1
 -36  45   0 61.2725 2.63199   2
 -33  45   0 89.0334 5.95797  -1
 -33  45   0 89.0334 5.95797   2
 -30  45   0 2.14066 0.29554   2
 -27  45   0 40.9800 1.06813   2
 -24  45   0 113.867 1.96504   2
 -21  45   0 8.33870 0.53510   2
 -18  45   0 44.5152 1.12990   2
 -15  45   0 57.7154 1.29068   2
 -12  45   0 24.3597 0.81916   2
  -9  45   0 57.3773 1.15182   2
  -6  45   0 74.4464 2.80686  -1
  -6  45   0 74.4464 2.80686   2
 -38  46   0 24.1557 1.89841  -1
 -38  46   0 24.1557 1.89841   2
 -35  46   0 68.2245 2.72750  -1
 -35  46   0 68.2245 2.72750   2
 -32  46   0 0.10870 0.26071   2
 -29  46   0 23.1789 0.92354   2
 -26  46   0 9.54248 0.50944   2
 -23  46   0 49.0428 1.15501   2
 -20  46   0 1.86837 0.28538   2
 -17  46   0 13.2816 0.58769   2
 -14  46   0 32.7083 0.89351   2
 -11  46   0 3.74558 0.28326   2
  -8  46   0 173.868 8.97995  -1
  -8  46   0 173.868 8.97995   2
 -37  47   0 146.332 5.23472  -1
 -37  47   0 146.332 5.23472   2
 -34  47   0 -0.0271 0.28654   2
 -31  47   0 50.9118 1.23924   2
 -28  47   0 32.5398 1.06288   2
 -25  47   0 38.7669 0.96359   2
 -22  47   0 51.6548 1.14183   2
 -19  47   0 3.25286 0.29552   2
 -16  47   0 1.76687 0.25792   2
 -13  47   0 11.2857 0.49189   2
 -10  47   0 29.1047 0.83953   2
 -36  48   0 0.54479 0.22991   2
 -33  48   0 6.27634 0.44837   2
 -30  48   0 7.66089 0.70596   2
 -27  48   0 11.3175 0.60331   2
 -24  48   0 35.0159 1.06446   2
 -21  48   0 99.3649 1.83504   2
 -18  48   0 32.0439 0.82245   2
 -15  48   0 5.10128 0.39677   2
 -12  48   0 13.2699 0.58225   2
 -32  49   0 23.7735 0.77549   2
 -29  49   0 5.29616 0.35663   2
 -26  49   0 7.84600 0.60171   2
 -23  49   0 0.29754 0.24330   2
 -20  49   0 156.262 2.71581   2
 -17  49   0 96.5311 1.97878   2
 -25  50   0 132.230 2.53673   2
  -1   1   1 140.603 1.36605   2
  -3   2   1 96.2405 1.01678   2
   0   2   1 231.619 2.50902   2
  -5   3   1 89.0870 1.05945   2
  -2   3   1 577.846 5.00338   2
   1   3   1 0.94974 0.12078   2
  -7   4   1 1357.11 11.5068   2
  -4   4   1 1200.62 10.1491   2
  -1   4   1 1004.37 8.33663   2
   2   4   1 1284.56 11.3310   2
  -9   5   1 70.5775 1.01480   2
  -6   5   1 160.226 1.74087   2
  -3   5   1 17.7836 0.35390   2
   0   5   1 0.79571 0.10606   2
   3   5   1 23.5967 0.51454   2
 -11   6   1 1748.89 14.9969   2
  -8   6   1 1564.99 13.4575   2
  -5   6   1 624.449 5.50081   2
  -2   6   1 560.281 4.95269   2
   1   6   1 809.924 7.06534   2
   4   6   1 3312.18 26.0403   2
 -13   7   1 2614.95 23.3925   2
 -10   7   1 762.468 6.74063   2
  -7   7   1 3815.26 31.6958   2
  -4   7   1 588.513 5.33182   2
  -1   7   1 80.7228 1.13038   2
   2   7   1 72.4638 1.11101   2
   5   7   1 148.416 1.79287   2
 -15   8   1 1.19484 0.18003   2
 -12   8   1 102.142 1.41449   2
  -9   8   1 1203.37 56.4306  -1
  -9   8   1 1203.37 56.4306   2
  -6   8   1 670.232 5.81972   2
  -3   8   1 931.749 7.94034   2
   0   8   1 194.169 2.16910   2
   3   8   1 3215.83 25.4640   2
   6   8   1 708.172 6.48967   2
 -17   9   1 73.3059 1.35752   2
 -14   9   1 830.617 7.67394   2
 -11   9   1 0.75293 0.15835   2
  -8   9   1 252.912 2.81367   2
  -5   9   1 1368.35 11.9654   2
  -2   9   1 722.618 6.40000   2
   1   9   1 4501.84 36.7641   2
   4   9   1 9999.99 127.831   2
   7   9   1 1127.32 10.0936   2
 -19  10   1 -0.1388 4.14566  -1
 -19  10   1 -0.1388 4.14566   2
 -16  10   1 191.190 2.39937   2
 -13  10   1 88.1369 1.36155   2
 -10  10   1 2170.40 101.075  -1
 -10  10   1 2170.40 101.075   2
  -7  10   1 363.144 3.76820   2
  -4  10   1 872.888 7.95653   2
  -1  10   1 27.7129 0.64395   2
   2  10   1 890.102 7.72947   2
   5  10   1 2890.61 135.653  -1
   5  10   1 2890.61 135.653   2
   8  10   1 1051.46 51.8465  -1
   8  10   1 1051.46 51.8465   2
 -21  11   1 6.68881 0.40625   2
 -18  11   1 152.466 2.19713   2
 -15  11   1 2856.47 23.5501   2
 -12  11   1 67.2018 5.44376  -1
 -12  11   1 67.2018 5.44376   2
  -9  11   1 17.0728 2.91367  -1
  -9  11   1 17.0728 2.91367   2
  -6  11   1 108.536 1.53884   2
  -3  11   1 686.667 6.27898   2
   0  11   1 727.763 6.56685   2
   3  11   1 97.4182 1.46315   2
   6  11   1 128.133 1.83538   2
   9  11   1 1.45796 0.27236   2
 -23  12   1 60.7299 1.57522   2
 -20  12   1 67.8815 1.48650   2
 -17  12   1 270.129 3.26274   2
 -14  12   1 -1.9380 3.24206  -1
 -14  12   1 -1.9380 3.24206   2
 -11  12   1 166.220 9.71174  -1
 -11  12   1 166.220 9.71174   2
  -8  12   1 1050.12 9.34765   2
  -5  12   1 3309.89 153.320  -1
  -5  12   1 3309.89 153.320   2
  -2  12   1 808.831 7.23489   2
   1  12   1 750.994 6.93837   2
   4  12   1 560.321 29.2206  -1
   4  12   1 560.321 29.2206   2
   7  12   1 59.5486 1.31493   2
  10  12   1 233.960 3.03461   2
 -25  13   1 401.660 5.07226   2
 -22  13   1 854.835 8.29277   2
 -19  13   1 688.632 6.74826   2
 -16  13   1 131.604 9.21701  -1
 -16  13   1 131.604 9.21701   2
 -13  13   1 54.5968 5.40708  -1
 -13  13   1 54.5968 5.40708   2
 -10  13   1 833.916 39.9807  -1
 -10  13   1 833.916 39.9807   2
  -7  13   1 4.65916 0.26929   2
  -4  13   1 1.21744 0.19361   2
  -1  13   1 640.146 5.87445   2
   2  13   1 88.8943 7.90010  -1
   2  13   1 88.8943 7.90010   2
   5  13   1 211.788 13.4875  -1
   5  13   1 211.788 13.4875   2
   8  13   1 2.98764 0.30897   2
  11  13   1 193.744 2.98940   2
 -27  14   1 6.82783 0.52479   2
 -24  14   1 210.987 3.27924   2
 -21  14   1 789.887 7.70097   2
 -18  14   1 641.692 6.19606   2
 -15  14   1 510.220 26.2685  -1
 -15  14   1 510.220 26.2685   2
 -12  14   1 1512.89 71.5929  -1
 -12  14   1 1512.89 71.5929   2
  -9  14   1 839.860 7.78050   2
  -6  14   1 37.8582 4.03655  -1
  -6  14   1 37.8582 4.03655   2
  -3  14   1 926.095 8.57967   2
   0  14   1 1787.58 14.9751   2
   3  14   1 -0.3349 4.34695  -1
   3  14   1 -0.3349 4.34695   2
   6  14   1 3.52735 0.31892   2
   9  14   1 1.62397 0.33267   2
  12  14   1 923.454 9.90499   2
 -29  15   1 12.9826 0.73124   2
 -26  15   1 -1.2539 0.36840   2
 -23  15   1 14.9414 0.80785   2
 -20  15   1 7.76892 0.40474   2
 -17  15   1 1566.15 75.0450  -1
 -17  15   1 1566.15 75.0450   2
 -14  15   1 696.552 34.6580  -1
 -14  15   1 696.552 34.6580   2
 -11  15   1 252.991 3.09251   2
  -8  15   1 2379.84 19.8298   2
  -5  15   1 3128.36 26.6887   2
  -2  15   1 623.073 5.87501   2
   1  15   1 901.799 45.3811  -1
   1  15   1 901.799 45.3811   2
   4  15   1 607.570 32.2108  -1
   4  15   1 607.570 32.2108   2
   7  15   1 550.510 5.76973   2
  10  15   1 2088.81 20.1676   2
  13  15   1 663.795 7.72134   2
 -31  16   1 411.013 3.89222   2
 -28  16   1 300.560 4.35328   2
 -25  16   1 265.668 3.81846   2
 -22  16   1 13.7179 0.66875   2
 -19  16   1 571.708 5.69830   2
 -16  16   1 273.270 15.9515  -1
 -16  16   1 273.270 15.9515   2
 -13  16   1 136.028 1.85948   2
 -10  16   1 5.15631 0.26906   2
  -7  16   1 114.758 7.61066  -1
  -7  16   1 114.758 7.61066   2
  -4  16   1 255.689 2.98898   2
  -1  16   1 624.774 5.98819   2
   2  16   1 66.8430 5.29673  -1
   2  16   1 66.8430 5.29673   2
   5  16   1 134.156 2.06884   2
   8  16   1 155.275 2.62133   2
  11  16   1 342.833 4.68727   2
  14  16   1 -1.1014 0.34788   2
 -33  17   1 198.839 2.11729   2
 -30  17   1 86.0531 1.55628   2
 -27  17   1 117.534 2.50432   2
 -24  17   1 360.142 4.66239   2
 -21  17   1 81.0141 1.55894   2
 -18  17   1 645.679 33.2065  -1
 -18  17   1 645.679 33.2065   2
 -15  17   1 2085.88 17.5054   2
 -12  17   1 3384.68 27.0969   2
  -9  17   1 355.758 3.75036   2
  -6  17   1 169.591 2.23359   2
  -3  17   1 165.927 2.22488   2
   0  17   1 149.964 7.69553  -1
   0  17   1 149.964 7.69553   2
   3  17   1 1.30923 0.29308   2
   6  17   1 87.3322 8.92828  -1
   6  17   1 87.3322 8.92828   2
   9  17   1 1450.77 14.6462   2
  12  17   1 1187.12 12.5061   2
  15  17   1 0.72470 0.22563   2
 -35  18   1 217.893 2.34637   2
 -32  18   1 389.931 3.64001   2
 -29  18   1 119.412 2.64268   2
 -26  18   1 48.6298 1.95935   2
 -23  18   1 17.0608 0.82221   2
 -20  18   1 1703.71 15.0053   2
 -17  18   1 431.481 23.2544  -1
 -17  18   1 431.481 23.2544   2
 -14  18   1 95.4823 1.55558   2
 -11  18   1 914.716 8.24925   2
  -8  18   1 11.5145 0.49350   2
  -5  18   1 343.936 20.0428  -1
  -5  18   1 343.936 20.0428   2
  -2  18   1 -2.7343 3.52841  -1
  -2  18   1 -2.7343 3.52841   2
   1  18   1 190.818 6.70528  -1
   1  18   1 190.818 6.70528   2
   4  18   1 321.383 19.8492  -1
   4  18   1 321.383 19.8492   2
   7  18   1 356.635 22.0415  -1
   7  18   1 356.635 22.0415   2
  10  18   1 349.469 4.82219   2
  13  18   1 14.3233 0.73305   2
  16  18   1 1.74425 0.27334   2
 -37  19   1 54.9512 1.11495   2
 -34  19   1 33.1285 0.78026   2
 -31  19   1 217.174 2.38076   2
 -28  19   1 193.571 3.43101   2
 -25  19   1 201.477 3.23735   2
 -22  19   1 -0.9083 0.27121   2
 -19  19   1 310.708 18.1951  -1
 -19  19   1 310.708 18.1951   2
 -16  19   1 0.12210 0.23303   2
 -13  19   1 2033.46 17.7594   2
 -10  19   1 59.7851 1.24585   2
  -7  19   1 81.7159 1.49444   2
  -4  19   1 940.400 8.80033   2
  -1  19   1 1601.03 34.8779  -1
  -1  19   1 1601.03 34.8779   2
   2  19   1 496.074 11.7615  -1
   2  19   1 496.074 11.7615   2
   5  19   1 782.556 41.3229  -1
   5  19   1 782.556 41.3229   2
   8  19   1 169.127 13.6686  -1
   8  19   1 169.127 13.6686   2
  11  19   1 0.12511 0.26278   2
  14  19   1 120.310 1.52564   2
  17  19   1 30.3257 0.77606   2
 -39  20   1 -0.5468 0.22981   2
 -36  20   1 -0.7698 0.31393   2
 -33  20   1 96.7477 1.35489   2
 -30  20   1 334.247 3.35060   2
 -27  20   1 19.2441 1.01487   2
 -24  20   1 6.53144 0.48629   2
 -21  20   1 0.02153 0.28372   2
 -18  20   1 318.043 18.2126  -1
 -18  20   1 318.043 18.2126   2
 -15  20   1 331.729 3.81714   2
 -12  20   1 -0.2420 0.21830   2
  -9  20   1 88.4948 1.61333   2
  -6  20   1 358.873 4.08537   2
  -3  20   1 406.146 4.54923   2
   0  20   1 882.723 14.8126  -1
   0  20   1 882.723 14.8126   2
   3  20   1 28.2664 2.64912  -1
   3  20   1 28.2664 2.64912   2
   6  20   1 -1.0272 0.41083   2
   9  20   1 162.634 2.47136   2
  12  20   1 279.200 2.68498   2
  15  20   1 107.682 1.52584   2
  18  20   1 5.70484 0.33418   2
 -41  21   1 63.0262 1.21145   2
 -38  21   1 70.6606 1.27502   2
 -35  21   1 129.310 1.79002   2
 -32  21   1 194.920 2.13906   2
 -29  21   1 245.641 2.88428   2
 -26  21   1 93.1472 2.22356   2
 -23  21   1 -0.3730 0.25969   2
 -20  21   1 223.521 14.2244  -1
 -20  21   1 223.521 14.2244   2
 -17  21   1 12.7568 0.59920   2
 -14  21   1 558.482 5.78565   2
 -11  21   1 54.2680 1.33320   2
  -8  21   1 5.72995 0.35625   2
  -5  21   1 213.895 17.4681  -1
  -5  21   1 213.895 17.4681   2
  -2  21   1 554.280 12.7430  -1
  -2  21   1 554.280 12.7430   2
   1  21   1 -4.8620 2.40383  -1
   1  21   1 -4.8620 2.40383   2
   4  21   1 81.2242 4.77992  -1
   4  21   1 81.2242 4.77992   2
   7  21   1 196.666 14.9831  -1
   7  21   1 196.666 14.9831   2
  10  21   1 97.4866 1.27955   2
  13  21   1 499.176 4.63136   2
  16  21   1 -1.2520 0.31985   2
  19  21   1 -0.0924 0.26724   2
 -43  22   1 1.90009 0.29929   2
 -40  22   1 -0.0339 0.28713   2
 -37  22   1 100.888 1.56160   2
 -34  22   1 185.710 2.13729   2
 -31  22   1 305.156 3.08112   2
 -28  22   1 239.150 3.30760   2
 -25  22   1 155.830 11.9271  -1
 -25  22   1 155.830 11.9271   2
 -22  22   1 1.86165 0.29818   2
 -19  22   1 91.4488 8.05120  -1
 -19  22   1 91.4488 8.05120   2
 -16  22   1 159.984 2.40009   2
 -13  22   1 267.848 3.51618   2
 -10  22   1 53.1021 1.37829   2
  -7  22   1 9.23834 0.47648   2
  -4  22   1 0.91365 0.33577   2
  -1  22   1 1847.40 30.5051  -1
  -1  22   1 1847.40 30.5051   2
   2  22   1 481.056 10.2100  -1
   2  22   1 481.056 10.2100   2
   5  22   1 381.473 16.2405  -1
   5  22   1 381.473 16.2405   2
   8  22   1 -5.0572 6.29613  -1
   8  22   1 -5.0572 6.29613   2
  11  22   1 34.4392 0.82575   2
  14  22   1 149.658 1.97132   2
  17  22   1 23.8300 0.75828   2
  20  22   1 1.17736 0.27253   2
 -45  23   1 10.4120 0.54874   2
 -42  23   1 31.9537 0.87497   2
 -39  23   1 60.6293 1.14805   2
 -36  23   1 -1.6735 0.21519   2
 -33  23   1 0.79603 0.24800   2
 -30  23   1 184.933 2.09407   2
 -27  23   1 87.7272 2.26557   2
 -24  23   1 149.484 11.3587  -1
 -24  23   1 149.484 11.3587   2
 -21  23   1 0.48147 0.27083   2
 -18  23   1 730.096 7.41063   2
 -15  23   1 1184.57 11.1606   2
 -12  23   1 47.5954 1.39430   2
  -9  23   1 126.672 2.16135   2
  -6  23   1 978.057 10.7156   2
  -3  23   1 1078.72 34.0093  -1
  -3  23   1 1078.72 34.0093   2
   0  23   1 842.960 15.6823  -1
   0  23   1 842.960 15.6823   2
   3  23   1 39.1829 3.84928  -1
   3  23   1 39.1829 3.84928   2
   6  23   1 9.21983 1.93562  -1
   6  23   1 9.21983 1.93562   2
   9  23   1 12.8465 7.73417  -1
   9  23   1 12.8465 7.73417   2
  12  23   1 4.14987 0.30605   2
  15  23   1 3.03536 0.27082   2
  18  23   1 164.686 2.35608   2
  21  23   1 0.51625 0.26685   2
 -47  24   1 32.4115 0.84126   2
 -44  24   1 16.5716 0.79466   2
 -41  24   1 2.17793 0.29691   2
 -38  24   1 -0.3580 0.20948   2
 -35  24   1 237.405 2.72185   2
 -32  24   1 -1.1047 0.24062   2
 -29  24   1 705.169 6.12153   2
 -26  24   1 787.180 40.6475  -1
 -26  24   1 787.180 40.6475   2
 -23  24   1 356.218 20.5715  -1
 -23  24   1 356.218 20.5715   2
 -20  24   1 0.97893 0.30970   2
 -17  24   1 165.194 2.56028   2
 -14  24   1 17.9083 0.93482   2
 -11  24   1 70.3089 1.64850   2
  -8  24   1 125.693 2.40408   2
  -5  24   1 110.447 11.7300  -1
  -5  24   1 110.447 11.7300   2
  -2  24   1 16.6741 3.09763  -1
  -2  24   1 16.6741 3.09763   2
   1  24   1 137.575 5.01164  -1
   1  24   1 137.575 5.01164   2
   4  24   1 39.9966 2.10047  -1
   4  24   1 39.9966 2.10047   2
   7  24   1 210.404 7.80624  -1
   7  24   1 210.404 7.80624   2
  10  24   1 127.731 1.67218   2
  13  24   1 -1.1674 0.21556   2
  16  24   1 78.8244 1.32739   2
  19  24   1 70.2963 1.34997   2
  22  24   1 0.36255 0.24484   2
 -49  25   1 64.0437 1.29909   2
 -46  25   1 69.8495 1.40926   2
 -43  25   1 56.7491 1.22723   2
 -40  25   1 8.05314 0.39464   2
 -37  25   1 40.3097 0.97704   2
 -34  25   1 400.448 3.87800   2
 -31  25   1 241.691 2.59233   2
 -28  25   1 55.5977 1.14259   2
 -25  25   1 94.9066 2.47898   2
 -22  25   1 9.49126 0.52960   2
 -19  25   1 196.349 2.92570   2
 -16  25   1 39.9623 1.51167   2
 -13  25   1 423.401 5.13952   2
 -10  25   1 272.053 3.85833   2
  -7  25   1 47.6425 1.74248   2
  -4  25   1 508.761 15.7412  -1
  -4  25   1 508.761 15.7412   2
  -1  25   1 -8.8011 3.67555  -1
  -1  25   1 -8.8011 3.67555   2
   2  25   1 61.6474 2.58617  -1
   2  25   1 61.6474 2.58617   2
   5  25   1 121.326 2.87137  -1
   5  25   1 121.326 2.87137   2
   8  25   1 27.1633 8.15899  -1
   8  25   1 27.1633 8.15899   2
  11  25   1 -0.7440 0.22497   2
  14  25   1 -0.1167 0.23036   2
  17  25   1 2.42747 0.29613   2
  20  25   1 0.43755 0.28568   2
  23  25   1 0.00431 0.25383   2
 -48  26   1 133.275 2.30451   2
 -45  26   1 297.558 3.98701   2
 -42  26   1 0.15258 0.23418   2
 -39  26   1 35.0680 0.93483   2
 -36  26   1 134.189 1.85895   2
 -33  26   1 3.23151 0.32853   2
 -30  26   1 -0.6399 0.20266   2
 -27  26   1 8.89232 2.44066  -1
 -27  26   1 8.89232 2.44066   2
 -24  26   1 280.590 4.10776   2
 -21  26   1 367.312 4.89154   2
 -18  26   1 1206.35 11.8154   2
 -15  26   1 606.836 6.86239   2
 -12  26   1 124.496 2.46484   2
  -9  26   1 18.0973 0.97827   2
  -6  26   1 1.48539 0.41422   2
  -3  26   1 9.72432 3.63507  -1
  -3  26   1 9.72432 3.63507   2
   0  26   1 6.03372 1.70855  -1
   0  26   1 6.03372 1.70855   2
   3  26   1 31.8862 1.63712  -1
   3  26   1 31.8862 1.63712   2
   6  26   1 126.978 3.81598  -1
   6  26   1 126.978 3.81598   2
   9  26   1 116.497 12.9197  -1
   9  26   1 116.497 12.9197   2
  12  26   1 271.938 3.35931   2
  15  26   1 4.16120 0.34013   2
  18  26   1 25.5008 0.86215   2
  21  26   1 1.43181 0.23443   2
 -47  27   1 146.949 2.54485   2
 -44  27   1 22.3056 0.85867   2
 -41  27   1 7.77190 0.44222   2
 -38  27   1 62.5224 1.19081   2
 -35  27   1 -1.3901 0.24650   2
 -32  27   1 -1.4330 0.26125   2
 -29  27   1 3.75004 3.66077  -1
 -29  27   1 3.75004 3.66077   2
 -26  27   1 31.1943 2.72699  -1
 -26  27   1 31.1943 2.72699   2
 -23  27   1 -1.0050 0.42399   2
 -20  27   1 -0.4549 0.32356   2
 -17  27   1 115.948 2.32387   2
 -14  27   1 309.332 4.21849   2
 -11  27   1 169.915 3.08857   2
  -8  27   1 0.06201 0.41116   2
  -5  27   1 3.05267 0.53951   2
  -2  27   1 291.353 6.41965  -1
  -2  27   1 291.353 6.41965   2
   1  27   1 4.04667 1.38417  -1
   1  27   1 4.04667 1.38417   2
   4  27   1 658.728 11.9218  -1
   4  27   1 658.728 11.9218   2
   7  27   1 227.492 5.14904  -1
   7  27   1 227.492 5.14904   2
  10  27   1 342.540 22.3278  -1
  10  27   1 342.540 22.3278   2
  13  27   1 98.9385 1.61978   2
  16  27   1 233.066 3.03369   2
  19  27   1 38.2892 0.94203   2
  22  27   1 32.4498 0.85111   2
 -49  28   1 17.6889 0.62801   2
 -46  28   1 26.1423 0.92751   2
 -43  28   1 66.8190 1.30027   2
 -40  28   1 8.31086 0.42967   2
 -37  28   1 654.783 29.6243  -1
 -37  28   1 654.783 29.6243   2
 -34  28   1 -1.0487 0.24138   2
 -31  28   1 9.81710 3.79177  -1
 -31  28   1 9.81710 3.79177   2
 -28  28   1 4.77621 2.56347  -1
 -28  28   1 4.77621 2.56347   2
 -25  28   1 2.07836 1.90242  -1
 -25  28   1 2.07836 1.90242   2
 -22  28   1 230.771 13.8808  -1
 -22  28   1 230.771 13.8808   2
 -19  28   1 10.4172 0.59661   2
 -16  28   1 419.773 5.41401   2
 -13  28   1 984.253 11.6281   2
 -10  28   1 1.11919 0.44032   2
  -7  28   1 368.517 5.35980   2
  -4  28   1 538.289 10.3365  -1
  -4  28   1 538.289 10.3365   2
  -1  28   1 549.262 8.67873  -1
  -1  28   1 549.262 8.67873   2
   2  28   1 210.617 4.50534  -1
   2  28   1 210.617 4.50534   2
   5  28   1 118.685 3.55060  -1
   5  28   1 118.685 3.55060   2
   8  28   1 340.324 10.1214  -1
   8  28   1 340.324 10.1214   2
  11  28   1 501.453 6.11823   2
  14  28   1 3.55971 0.32712   2
  17  28   1 102.141 1.77236   2
  20  28   1 118.030 1.94505   2
 -48  29   1 1.98773 0.26494   2
 -45  29   1 49.2105 1.24497   2
 -42  29   1 29.8107 0.89759   2
 -39  29   1 177.859 2.36919   2
 -36  29   1 50.0636 5.21870  -1
 -36  29   1 50.0636 5.21870   2
 -33  29   1 4.03349 2.24356  -1
 -33  29   1 4.03349 2.24356   2
 -30  29   1 253.314 3.10122   2
 -27  29   1 376.719 10.0620  -1
 -27  29   1 376.719 10.0620   2
 -24  29   1 -1.3369 0.25697   2
 -21  29   1 868.224 42.1689  -1
 -21  29   1 868.224 42.1689   2
 -18  29   1 132.462 2.58870   2
 -15  29   1 148.645 2.94081   2
 -12  29   1 294.660 4.78559   2
  -9  29   1 96.0241 6.05283  -1
  -9  29   1 96.0241 6.05283   2
  -6  29   1 6.70918 2.95634  -1
  -6  29   1 6.70918 2.95634   2
  -3  29   1 185.569 4.18496  -1
  -3  29   1 185.569 4.18496   2
   0  29   1 69.3781 2.41976  -1
   0  29   1 69.3781 2.41976   2
   3  29   1 207.650 4.99974  -1
   3  29   1 207.650 4.99974   2
   6  29   1 0.08776 1.29238  -1
   6  29   1 0.08776 1.29238   2
   9  29   1 -6.0113 8.33330  -1
   9  29   1 -6.0113 8.33330   2
  12  29   1 61.1048 1.18881   2
  15  29   1 0.03478 0.24449   2
  18  29   1 4.55373 0.30232   2
 -47  30   1 172.261 2.87480   2
 -44  30   1 25.6392 1.03642   2
 -41  30   1 46.4389 1.06070   2
 -38  30   1 0.02563 0.25649   2
 -35  30   1 2.07910 2.27856  -1
 -35  30   1 2.07910 2.27856   2
 -35  30   1 -5.3785 4.86807  -1
 -36  29   1 -5.3785 4.86807   2
 -32  30   1 9.22274 6.15224  -1
 -33  29   1 9.22274 6.15224   2
 -32  30   1 45.5196 3.60453  -1
 -32  30   1 45.5196 3.60453   2
 -29  30   1 209.910 5.65269  -1
 -29  30   1 209.910 5.65269   2
 -26  30   1 147.468 4.80615  -1
 -26  30   1 147.468 4.80615   2
 -23  30   1 -0.1620 0.24427   2
 -20  30   1 546.271 5.42824   2
 -17  30   1 824.448 7.31658   2
 -14  30   1 477.851 4.95069   2
 -11  30   1 44.2032 1.06403   2
  -8  30   1 156.624 8.50021  -1
  -8  30   1 156.624 8.50021   2
  -5  30   1 92.0010 2.77808  -1
  -5  30   1 92.0010 2.77808   2
  -2  30   1 -13.267 9.61437  -1
  -2  30   1 -13.267 9.61437   2
   1  30   1 525.864 8.91105  -1
   1  30   1 525.864 8.91105   2
   4  30   1 358.966 6.69034  -1
   4  30   1 358.966 6.69034   2
   7  30   1 157.727 4.29918  -1
   7  30   1 157.727 4.29918   2
  10  30   1 -0.2343 0.28513   2
  13  30   1 10.7389 0.50058   2
  16  30   1 1.26562 0.24228   2
  19  30   1 -0.3991 0.22660   2
 -46  31   1 104.966 2.00406   2
 -43  31   1 245.988 3.57853   2
 -40  31   1 7.86324 0.40461   2
 -37  31   1 -0.3027 0.27603   2
 -34  31   1 125.244 9.52551  -1
 -35  30   1 125.244 9.52551   2
 -34  31   1 220.691 10.8158  -1
 -34  31   1 220.691 10.8158   2
 -31  31   1 589.848 16.7606  -1
 -31  31   1 589.848 16.7606   2
 -28  31   1 420.088 9.95569  -1
 -28  31   1 420.088 9.95569   2
 -25  31   1 346.887 3.58889   2
 -22  31   1 46.1842 1.00090   2
 -19  31   1 31.3211 0.87273   2
 -16  31   1 33.0176 0.85755   2
 -13  31   1 25.4134 0.71911   2
 -10  31   1 405.460 18.8229  -1
 -10  31   1 405.460 18.8229   2
  -7  31   1 71.5817 3.88092  -1
  -7  31   1 71.5817 3.88092   2
  -4  31   1 626.420 10.2123  -1
  -4  31   1 626.420 10.2123   2
  -1  31   1 278.698 5.71091  -1
  -1  31   1 278.698 5.71091   2
   2  31   1 12.1825 1.67124  -1
   2  31   1 12.1825 1.67124   2
   5  31   1 -3.2206 2.31579  -1
   5  31   1 -3.2206 2.31579   2
   8  31   1 45.7308 2.68365  -1
   8  31   1 45.7308 2.68365   2
  11  31   1 21.2850 0.72846   2
  14  31   1 4.42507 0.32723   2
  17  31   1 7.27932 0.48210   2
 -48  32   1 0.06095 0.19714   2
 -45  32   1 0.26478 0.27727   2
 -42  32   1 109.639 1.86706   2
 -39  32   1 524.064 24.3326  -1
 -39  32   1 524.064 24.3326   2
 -36  32   1 46.4588 2.54187  -1
 -36  32   1 46.4588 2.54187   2
 -33  32   1 505.996 16.7002  -1
 -33  32   1 505.996 16.7002   2
 -30  32   1 1038.45 25.7003  -1
 -30  32   1 1038.45 25.7003   2
 -27  32   1 4.81923 2.10211  -1
 -27  32   1 4.81923 2.10211   2
 -24  32   1 26.4356 0.89911   2
 -21  32   1 172.086 2.10450   2
 -18  32   1 17.4694 0.99072   2
 -15  32   1 -0.7361 0.27463   2
 -12  32   1 267.559 2.77857   2
  -9  32   1 210.073 10.5757  -1
  -9  32   1 210.073 10.5757   2
  -6  32   1 364.527 7.70120  -1
  -6  32   1 364.527 7.70120   2
  -3  32   1 0.11844 1.83467  -1
  -3  32   1 0.11844 1.83467   2
   0  32   1 401.294 8.01146  -1
   0  32   1 401.294 8.01146   2
   3  32   1 146.577 3.67801  -1
   3  32   1 146.577 3.67801   2
   6  32   1 33.5189 2.09160  -1
   6  32   1 33.5189 2.09160   2
   9  32   1 8.91530 0.53145   2
  12  32   1 81.1023 1.51460   2
  15  32   1 8.83549 0.53108   2
 -47  33   1 1.09703 0.25160   2
 -44  33   1 0.08501 0.27176   2
 -41  33   1 77.7172 7.02367  -1
 -41  33   1 77.7172 7.02367   2
 -38  33   1 142.434 5.99672  -1
 -38  33   1 142.434 5.99672   2
 -35  33   1 129.652 5.66218  -1
 -35  33   1 129.652 5.66218   2
 -32  33   1 37.5745 3.12110  -1
 -32  33   1 37.5745 3.12110   2
 -29  33   1 16.1523 2.38549  -1
 -29  33   1 16.1523 2.38549   2
 -26  33   1 162.056 9.39607  -1
 -26  33   1 162.056 9.39607   2
 -23  33   1 14.8317 1.00628   2
 -20  33   1 20.1655 0.73778   2
 -17  33   1 -0.7870 0.23845   2
 -14  33   1 40.5912 0.89594   2
 -11  33   1 28.4542 3.10927  -1
 -11  33   1 28.4542 3.10927   2
  -8  33   1 4.22670 2.13040  -1
  -8  33   1 4.22670 2.13040   2
  -5  33   1 265.240 5.52749  -1
  -5  33   1 265.240 5.52749   2
  -2  33   1 51.8844 2.16128  -1
  -2  33   1 51.8844 2.16128   2
   1  33   1 241.086 5.27829  -1
   1  33   1 241.086 5.27829   2
   4  33   1 593.168 13.8468  -1
   4  33   1 593.168 13.8468   2
   7  33   1 70.7069 2.99793  -1
   7  33   1 70.7069 2.99793   2
  10  33   1 22.1592 2.97008  -1
  10  33   1 22.1592 2.97008   2
  13  33   1 -0.0808 0.20084   2
 -46  34   1 108.662 1.91450   2
 -43  34   1 23.4670 0.89109   2
 -40  34   1 19.9097 5.69371  -1
 -40  34   1 19.9097 5.69371   2
 -37  34   1 181.958 6.91443  -1
 -37  34   1 181.958 6.91443   2
 -34  34   1 7.92202 2.37697  -1
 -34  34   1 7.92202 2.37697   2
 -31  34   1 366.950 12.2342  -1
 -31  34   1 366.950 12.2342   2
 -28  34   1 -0.1077 1.59132  -1
 -28  34   1 -0.1077 1.59132   2
 -25  34   1 61.9271 1.28218   2
 -22  34   1 2.22311 0.52251   2
 -19  34   1 45.5830 1.00432   2
 -16  34   1 9.12429 0.55468   2
 -13  34   1 378.890 17.8626  -1
 -13  34   1 378.890 17.8626   2
 -10  34   1 327.340 15.4939  -1
 -10  34   1 327.340 15.4939   2
  -7  34   1 -0.4052 1.78748  -1
  -7  34   1 -0.4052 1.78748   2
  -4  34   1 153.400 3.61011  -1
  -4  34   1 153.400 3.61011   2
  -1  34   1 161.098 3.95601  -1
  -1  34   1 161.098 3.95601   2
   2  34   1 3.79474 1.86777  -1
   2  34   1 3.79474 1.86777   2
   5  34   1 123.278 5.56931  -1
   5  34   1 123.278 5.56931   2
   8  34   1 147.569 5.70240  -1
   8  34   1 147.569 5.70240   2
  11  34   1 106.142 1.75626   2
  14  34   1 2.03946 0.21833   2
 -45  35   1 16.4765 0.79044   2
 -42  35   1 116.392 1.95196   2
 -39  35   1 55.7062 1.14928   2
 -36  35   1 262.022 12.3808  -1
 -36  35   1 262.022 12.3808   2
 -33  35   1 300.338 8.38526  -1
 -33  35   1 300.338 8.38526   2
 -30  35   1 -2.4206 2.01498  -1
 -30  35   1 -2.4206 2.01498   2
 -27  35   1 -1.5067 0.31818   2
 -24  35   1 4.29097 0.57180   2
 -21  35   1 146.726 1.99980   2
 -18  35   1 118.012 1.67612   2
 -15  35   1 4.25542 0.32512   2
 -12  35   1 113.634 1.65463   2
  -9  35   1 158.437 8.39200  -1
  -9  35   1 158.437 8.39200   2
  -6  35   1 134.070 3.91566  -1
  -6  35   1 134.070 3.91566   2
  -3  35   1 139.112 3.32910  -1
  -3  35   1 139.112 3.32910   2
   0  35   1 29.8937 1.97907  -1
   0  35   1 29.8937 1.97907   2
   3  35   1 68.2503 2.55326  -1
   3  35   1 68.2503 2.55326   2
   6  35   1 82.1602 2.77325  -1
   6  35   1 82.1602 2.77325   2
   9  35   1 10.4330 2.13464  -1
   9  35   1 10.4330 2.13464   2
  12  35   1 49.5074 0.94314   2
 -47  36   1 18.2742 0.64519   2
 -44  36   1 34.4229 1.08028   2
 -41  36   1 42.7552 1.07953   2
 -38  36   1 1.71494 2.33187  -1
 -38  36   1 1.71494 2.33187   2
 -35  36   1 3.01008 1.88170  -1
 -35  36   1 3.01008 1.88170   2
 -32  36   1 20.3861 2.63768  -1
 -32  36   1 20.3861 2.63768   2
 -29  36   1 241.161 8.40495  -1
 -29  36   1 241.161 8.40495   2
 -26  36   1 146.875 2.24410   2
 -23  36   1 1.54960 0.51241   2
 -20  36   1 323.614 3.50600   2
 -17  36   1 242.565 2.63418   2
 -14  36   1 73.4399 1.29492   2
 -11  36   1 80.6425 5.48207  -1
 -11  36   1 80.6425 5.48207   2
  -8  36   1 658.335 21.7715  -1
  -8  36   1 658.335 21.7715   2
  -5  36   1 475.067 10.1401  -1
  -5  36   1 475.067 10.1401   2
  -2  36   1 142.626 3.30920  -1
  -2  36   1 142.626 3.30920   2
   1  36   1 14.0717 2.50823  -1
   1  36   1 14.0717 2.50823   2
   4  36   1 4.96137 1.35599  -1
   4  36   1 4.96137 1.35599   2
   7  36   1 305.664 7.05625  -1
   7  36   1 305.664 7.05625   2
  10  36   1 1.79945 0.23551   2
 -46  37   1 51.5190 1.11399   2
 -43  37   1 5.55728 0.40807   2
 -40  37   1 2.13130 0.30205   2
 -37  37   1 83.0543 3.83150  -1
 -37  37   1 83.0543 3.83150   2
 -34  37   1 11.5984 2.02299  -1
 -34  37   1 11.5984 2.02299   2
 -31  37   1 37.1263 3.10972  -1
 -31  37   1 37.1263 3.10972   2
 -28  37   1 1.04915 0.27651   2
 -25  37   1 371.002 4.46434   2
 -22  37   1 482.312 4.82469   2
 -19  37   1 0.14195 0.36509   2
 -16  37   1 89.9505 1.44214   2
 -13  37   1 -5.2704 4.66235  -1
 -13  37   1 -5.2704 4.66235   2
 -10  37   1 204.198 7.76773  -1
 -10  37   1 204.198 7.76773   2
  -7  37   1 33.4261 2.56121  -1
  -7  37   1 33.4261 2.56121   2
  -4  37   1 355.578 9.56037  -1
  -4  37   1 355.578 9.56037   2
  -1  37   1 122.828 3.32769  -1
  -1  37   1 122.828 3.32769   2
   2  37   1 -0.8225 2.16143  -1
   2  37   1 -0.8225 2.16143   2
   5  37   1 143.386 3.82766  -1
   5  37   1 143.386 3.82766   2
   8  37   1 161.654 3.99698  -1
   8  37   1 161.654 3.99698   2
 -45  38   1 0.59831 0.23782   2
 -42  38   1 4.31669 0.38456   2
 -39  38   1 49.3943 2.76733  -1
 -39  38   1 49.3943 2.76733   2
 -36  38   1 452.945 10.2959  -1
 -36  38   1 452.945 10.2959   2
 -33  38   1 469.444 12.2995  -1
 -33  38   1 469.444 12.2995   2
 -30  38   1 27.6259 2.55322  -1
 -30  38   1 27.6259 2.55322   2
 -27  38   1 20.4192 10.0191  -1
 -27  38   1 20.4192 10.0191   2
 -24  38   1 21.0767 0.81820   2
 -21  38   1 22.3290 0.92852   2
 -18  38   1 0.66570 0.25875   2
 -15  38   1 0.13160 0.27589   2
 -12  38   1 103.035 6.28842  -1
 -12  38   1 103.035 6.28842   2
  -9  38   1 128.373 7.10485  -1
  -9  38   1 128.373 7.10485   2
  -6  38   1 32.0715 2.15926  -1
  -6  38   1 32.0715 2.15926   2
  -3  38   1 1.72588 1.70407  -1
  -3  38   1 1.72588 1.70407   2
   0  38   1 14.1697 1.48653  -1
   0  38   1 14.1697 1.48653   2
   3  38   1 37.7361 1.98296  -1
   3  38   1 37.7361 1.98296   2
   6  38   1 13.2304 1.26603  -1
   6  38   1 13.2304 1.26603   2
 -44  39   1 3.45576 0.31711   2
 -41  39   1 2.17658 0.27092   2
 -38  39   1 0.26484 1.46694  -1
 -38  39   1 0.26484 1.46694   2
 -35  39   1 149.539 4.76813  -1
 -35  39   1 149.539 4.76813   2
 -32  39   1 5.88956 1.79586  -1
 -32  39   1 5.88956 1.79586   2
 -29  39   1 153.323 15.3589  -1
 -29  39   1 153.323 15.3589   2
 -26  39   1 0.67979 0.27958   2
 -23  39   1 38.1428 1.08672   2
 -20  39   1 0.21575 0.24709   2
 -17  39   1 0.20630 0.24213   2
 -14  39   1 10.5651 6.42719  -1
 -14  39   1 10.5651 6.42719   2
 -11  39   1 379.340 17.4159  -1
 -11  39   1 379.340 17.4159   2
  -8  39   1 203.913 7.04351  -1
  -8  39   1 203.913 7.04351   2
  -5  39   1 -0.7170 1.96319  -1
  -5  39   1 -0.7170 1.96319   2
  -2  39   1 -0.0340 0.28536   2
   1  39   1 26.0985 1.55510  -1
   1  39   1 26.0985 1.55510   2
   4  39   1 292.229 6.62678  -1
   4  39   1 292.229 6.62678   2
 -43  40   1 -0.6502 0.22905   2
 -40  40   1 58.8882 3.27202  -1
 -40  40   1 58.8882 3.27202   2
 -37  40   1 34.0852 1.97815  -1
 -37  40   1 34.0852 1.97815   2
 -34  40   1 14.3533 1.89351  -1
 -34  40   1 14.3533 1.89351   2
 -31  40   1 99.6087 6.00639  -1
 -31  40   1 99.6087 6.00639   2
 -28  40   1 41.8532 1.11387   2
 -25  40   1 511.694 6.55373   2
 -22  40   1 37.4335 0.99799   2
 -19  40   1 175.669 2.48484   2
 -16  40   1 101.482 1.66698   2
 -13  40   1 2.11589 0.30568   2
 -10  40   1 124.126 6.65191  -1
 -10  40   1 124.126 6.65191   2
  -7  40   1 2.11368 1.91343  -1
  -7  40   1 2.11368 1.91343   2
  -4  40   1 98.8893 3.16652  -1
  -4  40   1 98.8893 3.16652   2
  -1  40   1 0.75172 0.30656   2
   2  40   1 87.7022 2.54000  -1
   2  40   1 87.7022 2.54000   2
   5  40   1 306.702 14.0772  -1
   5  40   1 306.702 14.0772   2
 -42  41   1 -0.3760 0.26983   2
 -39  41   1 29.8764 2.46944  -1
 -39  41   1 29.8764 2.46944   2
 -36  41   1 4.03671 1.47914  -1
 -36  41   1 4.03671 1.47914   2
 -33  41   1 175.497 5.31773  -1
 -33  41   1 175.497 5.31773   2
 -30  41   1 1.38425 0.28636   2
 -27  41   1 14.2967 0.88458   2
 -24  41   1 90.3305 1.56782   2
 -21  41   1 9.43086 0.49657   2
 -18  41   1 0.94408 0.28122   2
 -15  41   1 7.15951 0.40694   2
 -12  41   1 -0.4825 0.23597   2
  -9  41   1 -0.1265 0.26822   2
  -6  41   1 221.487 5.53325  -1
  -6  41   1 221.487 5.53325   2
  -3  41   1 112.441 3.25216  -1
  -3  41   1 112.441 3.25216   2
   0  41   1 -0.0600 1.09501  -1
   0  41   1 -0.0600 1.09501   2
   3  41   1 0.75766 0.96653  -1
   3  41   1 0.75766 0.96653   2
 -41  42   1 34.7415 3.35232  -1
 -41  42   1 34.7415 3.35232   2
 -38  42   1 38.9036 1.91965  -1
 -38  42   1 38.9036 1.91965   2
 -35  42   1 23.2130 1.81585  -1
 -35  42   1 23.2130 1.81585   2
 -32  42   1 216.509 10.4848  -1
 -32  42   1 216.509 10.4848   2
 -29  42   1 0.77713 0.30743   2
 -26  42   1 54.5727 1.24629   2
 -23  42   1 0.19562 0.26226   2
 -20  42   1 60.5737 1.27992   2
 -17  42   1 8.36024 0.48512   2
 -14  42   1 -0.4207 0.24877   2
 -11  42   1 33.4717 0.94131   2
  -8  42   1 145.823 2.32691   2
  -5  42   1 105.760 3.75108  -1
  -5  42   1 105.760 3.75108   2
  -2  42   1 36.8182 1.98274  -1
  -2  42   1 36.8182 1.98274   2
   1  42   1 16.9431 1.31950  -1
   1  42   1 16.9431 1.31950   2
 -40  43   1 113.434 4.51008  -1
 -40  43   1 113.434 4.51008   2
 -37  43   1 31.7792 1.81370  -1
 -37  43   1 31.7792 1.81370   2
 -34  43   1 87.3637 3.81524  -1
 -34  43   1 87.3637 3.81524   2
 -31  43   1 1.95741 0.30572   2
 -28  43   1 43.2367 1.06487   2
 -25  43   1 0.79494 0.26930   2
 -22  43   1 73.3721 1.41256   2
 -19  43   1 7.56055 0.40349   2
 -16  43   1 1.58286 0.30308   2
 -13  43   1 3.92862 0.34864   2
 -10  43   1 67.4768 1.43529   2
  -7  43   1 7.15830 1.83932  -1
  -7  43   1 7.15830 1.83932   2
  -4  43   1 212.290 5.98063  -1
  -4  43   1 212.290 5.98063   2
  -1  43   1 133.099 3.93933  -1
  -1  43   1 133.099 3.93933   2
 -39  44   1 346.505 10.9640  -1
 -39  44   1 346.505 10.9640   2
 -36  44   1 330.839 8.63108  -1
 -36  44   1 330.839 8.63108   2
 -33  44   1 238.809 11.0948  -1
 -33  44   1 238.809 11.0948   2
 -30  44   1 49.4398 1.27846   2
 -27  44   1 0.91927 0.28649   2
 -24  44   1 23.6374 0.87136   2
 -21  44   1 2.46857 0.31966   2
 -18  44   1 99.2171 1.75487   2
 -15  44   1 104.786 1.80008   2
 -12  44   1 4.54717 0.35426   2
  -9  44   1 0.27126 0.25892   2
  -6  44   1 107.903 3.62541  -1
  -6  44   1 107.903 3.62541   2
  -3  44   1 31.3785 1.67171  -1
  -3  44   1 31.3785 1.67171   2
 -38  45   1 39.0223 2.40483  -1
 -38  45   1 39.0223 2.40483   2
 -35  45   1 33.2853 1.75007  -1
 -35  45   1 33.2853 1.75007   2
 -32  45   1 31.4604 0.96245   2
 -29  45   1 59.2206 1.38559   2
 -26  45   1 0.36684 0.28948   2
 -23  45   1 25.2538 0.88814   2
 -20  45   1 4.44552 0.36102   2
 -17  45   1 4.74471 0.41558   2
 -14  45   1 10.0591 0.56936   2
 -11  45   1 245.127 3.72898   2
  -8  45   1 166.563 6.27078  -1
  -8  45   1 166.563 6.27078   2
  -5  45   1 -0.2094 0.22265   2
 -37  46   1 2.20447 1.52506  -1
 -37  46   1 2.20447 1.52506   2
 -34  46   1 1.67684 0.27722   2
 -31  46   1 -0.3344 0.22556   2
 -28  46   1 1.15729 0.25900   2
 -25  46   1 27.7970 0.92148   2
 -22  46   1 -0.3764 0.26103   2
 -19  46   1 23.9030 0.99802   2
 -16  46   1 37.4970 1.11431   2
 -13  46   1 30.0421 0.95048   2
 -10  46   1 13.9159 0.73983   2
 -36  47   1 124.787 2.44079   2
 -33  47   1 41.6820 2.71783  -1
 -33  47   1 41.6820 2.71783   2
 -30  47   1 2.97625 0.31306   2
 -27  47   1 6.10837 0.36102   2
 -24  47   1 7.68928 0.77988   2
 -21  47   1 89.2819 1.79639   2
 -18  47   1 284.404 4.41750   2
 -15  47   1 160.830 2.57728   2
 -12  47   1 42.8448 0.99976   2
 -32  48   1 1.46352 0.28198   2
 -29  48   1 67.4030 1.47321   2
 -26  48   1 25.4825 0.88356   2
 -23  48   1 54.3425 1.26200   2
 -20  48   1 12.3372 0.71534   2
 -17  48   1 6.11603 0.40164   2
 -14  48   1 -0.0110 0.20217   2
 -28  49   1 73.8748 1.52083   2
 -25  49   1 4.74355 0.32730   2
 -22  49   1 38.9191 0.98365   2
 -19  49   1 15.5377 0.61418   2
   0   1   2 3886.79 32.6050   2
  -2   2   2 17.7357 0.54867   2
   1   2   2 3012.46 31.1462   2
  -4   3   2 1128.63 10.5589   2
  -1   3   2 626.727 5.86066   2
   2   3   2 427.290 5.15774   2
  -6   4   2 1754.23 15.4298   2
  -3   4   2 414.446 4.03494   2
   0   4   2 3.28345 0.31088   2
   3   4   2 26.0655 0.56163   2
  -8   5   2 928.977 8.55473   2
  -5   5   2 197.783 2.19146   2
  -2   5   2 3.35001 0.18940   2
   1   5   2 774.333 9.12900   2
   4   5   2 24.7306 0.69193   2
 -10   6   2 330.572 3.55234   2
  -7   6   2 63.9405 1.13844   2
  -4   6   2 936.447 8.21368   2
  -1   6   2 1.74780 0.13945   2
   2   6   2 41.0259 0.76764   2
   5   6   2 371.772 3.93966   2
 -12   7   2 232.089 2.68029   2
  -9   7   2 140.545 1.79603   2
  -6   7   2 1295.97 12.1390   2
  -3   7   2 -0.1884 0.14752   2
   0   7   2 925.176 8.97611   2
   3   7   2 19.5706 0.73784   2
   6   7   2 78.7232 1.43429   2
 -14   8   2 98.1679 1.68054   2
 -11   8   2 287.256 3.12333   2
  -8   8   2 -0.2341 0.15839   2
  -5   8   2 473.908 4.81845   2
  -2   8   2 37.7634 0.83409   2
   1   8   2 96.7301 1.54003   2
   4   8   2 7.42482 0.42184   2
   7   8   2 619.200 6.51057   2
 -16   9   2 243.635 3.27009   2
 -13   9   2 211.025 2.73941   2
 -10   9   2 828.007 8.57994   2
  -7   9   2 -0.5433 0.15684   2
  -4   9   2 65.7009 1.26285   2
  -1   9   2 369.407 4.23769   2
   2   9   2 58.4768 1.24030   2
   8   9   2 1189.70 11.9003   2
 -18  10   2 1.08824 0.31845   2
 -15  10   2 68.5020 1.43216   2
 -12  10   2 372.125 4.12946   2
  -9  10   2 842.227 8.59079   2
  -6  10   2 2209.99 21.3768   2
  -3  10   2 8.96308 0.39476   2
   0  10   2 68.8636 1.19401   2
   3  10   2 42.5360 1.12712   2
   3  10   2 210.132 11.2128  -1
   5   9   2 210.132 11.2128   2
   6  10   2 337.999 4.03803   2
   9  10   2 1189.24 12.3589   2
 -20  11   2 1388.30 15.5777   2
 -17  11   2 249.595 3.50524   2
 -14  11   2 64.4542 1.42972   2
 -11  11   2 13.8095 0.73556   2
  -8  11   2 263.485 3.61847   2
  -5  11   2 4.45323 0.30272   2
  -2  11   2 49.5533 1.17155   2
   1  11   2 7.30187 0.33652   2
   4  11   2 147.166 2.14601   2
   7  11   2 16.3050 0.93726   2
  10  11   2 524.677 6.30542   2
 -22  12   2 144.977 2.70904   2
 -19  12   2 965.887 10.5795   2
 -16  12   2 139.653 2.29182   2
 -13  12   2 -2.8495 0.44607   2
 -10  12   2 432.528 5.12193   2
  -7  12   2 222.687 3.02838   2
  -4  12   2 49.1927 1.15617   2
  -1  12   2 123.199 2.00129   2
   2  12   2 48.4419 1.24087   2
   8  12   2 88.2139 1.87677   2
  11  12   2 81.8038 2.07592   2
 -24  13   2 83.0949 2.21824   2
 -21  13   2 332.842 4.91288   2
 -18  13   2 46.4198 1.55648   2
 -15  13   2 47.1790 1.33420   2
 -12  13   2 32.7815 1.28208   2
  -9  13   2 1874.82 20.7000   2
  -6  13   2 99.2301 1.68356   2
  -3  13   2 795.744 8.24300   2
   0  13   2 8.94152 0.44816   2
   3  13   2 270.182 3.47714   2
   3  13   2 204.522 11.7060  -1
   5  12   2 204.522 11.7060   2
   9  13   2 143.892 2.67111   2
  12  13   2 2.26171 0.45672   2
 -26  14   2 -1.3539 0.39993   2
 -23  14   2 678.682 8.95884   2
 -20  14   2 710.848 8.79610   2
 -17  14   2 0.15183 0.29992   2
 -14  14   2 429.529 5.19734   2
 -11  14   2 1.98682 0.35534   2
  -8  14   2 100.881 2.04725   2
  -5  14   2 119.345 2.22360   2
  -2  14   2 240.731 3.11761   2
   1  14   2 45.3916 1.29600   2
   4  14   2 339.743 4.36074   2
   4  14   2 436.798 22.7866  -1
   6  13   2 436.798 22.7866   2
   7  14   2 0.06684 0.33057   2
  10  14   2 1.57821 0.38113   2
  13  14   2 10.5077 0.59748   2
 -28  15   2 10.7888 0.60203   2
 -25  15   2 0.13507 0.42628   2
 -22  15   2 123.666 2.67601   2
 -19  15   2 89.8311 2.12295   2
 -16  15   2 0.38914 0.32458   2
 -13  15   2 184.928 3.10906   2
 -10  15   2 139.025 2.84167   2
  -7  15   2 5.67084 0.34900   2
  -4  15   2 490.010 5.44263   2
  -1  15   2 0.24731 0.26164   2
   2  15   2 287.968 3.87621   2
   8  15   2 176.896 3.05571   2
  11  15   2 646.971 8.33509   2
  14  15   2 108.394 1.56195   2
 -30  16   2 113.642 1.47857   2
 -27  16   2 0.47705 0.28492   2
 -24  16   2 142.430 3.18917   2
 -21  16   2 301.751 4.64796   2
 -18  16   2 201.326 3.41020   2
 -15  16   2 686.043 8.59257   2
 -12  16   2 1042.63 12.2414   2
  -9  16   2 310.137 4.02304   2
  -6  16   2 805.562 8.54219   2
  -3  16   2 664.446 7.31379   2
   0  16   2 339.342 4.35806   2
   3  16   2 423.808 5.28027   2
   3  16   2 410.277 21.6624  -1
   5  15   2 410.277 21.6624   2
   9  16   2 0.04995 0.38588   2
  12  16   2 48.7097 1.09752   2
  15  16   2 6.20385 0.37115   2
 -32  17   2 84.8340 1.33875   2
 -29  17   2 1.73908 0.26780   2
 -26  17   2 66.1905 2.08199   2
 -23  17   2 4.43266 0.53675   2
 -20  17   2 69.9046 2.02663   2
 -17  17   2 10.3894 0.64424   2
 -14  17   2 80.2728 1.97778   2
 -11  17   2 445.806 6.80645   2
  -8  17   2 775.282 8.54768   2
  -5  17   2 571.751 6.36278   2
  -2  17   2 186.990 2.88714   2
   1  17   2 110.175 2.31482   2
   4  17   2 4.53773 0.43268   2
   4  17   2 -0.8865 4.06079  -1
   6  16   2 -0.8865 4.06079   2
  10  17   2 75.8618 1.40942   2
  13  17   2 -0.9076 0.23581   2
  16  17   2 143.477 1.91192   2
 -34  18   2 890.704 8.09034   2
 -31  18   2 95.7294 1.43705   2
 -25  18   2 623.094 8.36923   2
 -22  18   2 332.171 5.09818   2
 -19  18   2 51.6027 1.93738   2
 -16  18   2 15.4131 0.82116   2
 -13  18   2 654.810 8.35845   2
 -10  18   2 549.332 7.19531   2
  -7  18   2 6.22846 0.47493   2
  -4  18   2 2.22607 0.35741   2
  -1  18   2 542.629 6.24549   2
   2  18   2 20.9422 1.26791   2
   5  18   2 816.299 9.57536   2
   5  18   2 680.999 34.7810  -1
   7  17   2 680.999 34.7810   2
  11  18   2 125.301 1.69618   2
  14  18   2 0.05308 0.24552   2
  17  18   2 83.9515 1.45404   2
 -36  19   2 4.79639 0.35297   2
 -33  19   2 219.784 2.57727   2
 -30  19   2 218.811 2.40757   2
 -27  19   2 4.94368 0.40242   2
 -27  19   2 19.0764 3.49748  -1
 -28  18   2 19.0764 3.49748   2
 -24  19   2 96.6764 2.62006   2
 -18  19   2 534.518 7.29259   2
 -15  19   2 48.8706 1.72409   2
 -12  19   2 97.0216 2.27733   2
  -9  19   2 5.54330 0.48092   2
  -6  19   2 641.795 8.07853   2
  -3  19   2 85.4906 1.96679   2
   0  19   2 406.565 5.11079   2
   3  19   2 401.505 5.33639   2
   6  19   2 221.217 3.84646   2
   6  19   2 267.822 16.2577  -1
   8  18   2 267.822 16.2577   2
  12  19   2 72.2686 1.14107   2
  15  19   2 5.14697 0.38645   2
  18  19   2 23.6821 0.84243   2
 -38  20   2 16.0424 0.66225   2
 -35  20   2 111.488 1.72164   2
 -32  20   2 6.35604 0.45293   2
 -26  20   2 36.9973 1.32070   2
 -23  20   2 440.254 6.39727   2
 -20  20   2 63.3683 2.90585   2
 -20  20   2 1540.86 65.6189  -1
 -21  19   2 1540.86 65.6189   2
 -17  20   2 1.70195 0.47725   2
 -14  20   2 168.591 3.20566   2
 -11  20   2 4.81055 0.55419   2
  -8  20   2 55.7775 1.79707   2
  -5  20   2 288.376 4.48922   2
  -2  20   2 466.721 6.03703   2
   1  20   2 26.1495 3.99702   2
   7  20   2 107.379 1.65902   2
   7  20   2 493.881 26.9665  -1
   9  19   2 493.881 26.9665   2
  10  20   2 170.343 1.98326   2
  13  20   2 9.81968 0.46739   2
  16  20   2 29.3733 0.87317   2
  19  20   2 9.82788 0.63844   2
 -40  21   2 22.2232 0.82216   2
 -37  21   2 36.6517 0.94671   2
 -34  21   2 1.52063 0.52862   2
 -31  21   2 16.2318 0.71564   2
 -28  21   2 85.7954 6.13054  -1
 -29  20   2 85.7954 6.13054   2
 -25  21   2 513.005 5.98984   2
 -19  21   2 -1.2065 0.46504   2
 -16  21   2 117.131 2.67976   2
 -13  21   2 -0.5834 0.32203   2
 -10  21   2 177.110 3.25850   2
  -7  21   2 166.343 3.26612   2
  -4  21   2 204.846 3.68011   2
  -1  21   2 1632.44 17.9780   2
   2  21   2 97.8307 2.53712   2
   2  21   2 44.6349 12.3103  -1
   4  20   2 44.6349 12.3103   2
   5  21   2 320.699 3.66540   2
   8  21   2 38.7691 0.90692   2
  11  21   2 89.0982 1.36750   2
  14  21   2 73.8630 1.30454   2
  17  21   2 188.410 2.49455   2
  20  21   2 89.1369 1.52458   2
 -42  22   2 0.10503 0.22303   2
 -39  22   2 23.4367 0.82457   2
 -36  22   2 0.71226 0.25017   2
 -33  22   2 90.0741 1.47411   2
 -30  22   2 217.676 2.52212   2
 -27  22   2 166.997 9.38302  -1
 -28  21   2 166.997 9.38302   2
 -21  22   2 175.280 7.44307  -1
 -22  21   2 175.280 7.44307   2
 -18  22   2 75.0795 2.30899   2
 -15  22   2 100.897 2.50431   2
 -12  22   2 174.534 3.86880   2
  -9  22   2 14.7821 0.77418   2
  -6  22   2 470.080 6.60117   2
  -3  22   2 45.9926 1.94988   2
   0  22   2 -0.2525 0.45935   2
   9  22   2 164.326 1.99867   2
  12  22   2 40.0978 0.88735   2
  15  22   2 129.731 1.89708   2
  18  22   2 51.1794 1.07330   2
  21  22   2 0.13688 0.21421   2
 -44  23   2 14.4787 0.58913   2
 -41  23   2 2.45834 0.29091   2
 -38  23   2 87.0192 1.48982   2
 -35  23   2 -1.3056 0.28244   2
 -32  23   2 240.911 2.83989   2
 -26  23   2 92.2634 4.25448  -1
 -27  22   2 92.2634 4.25448   2
 -23  23   2 674.356 17.8192  -1
 -24  22   2 674.356 17.8192   2
 -20  23   2 227.580 4.12394   2
 -20  23   2 302.958 21.6009  -1
 -21  22   2 302.958 21.6009   2
 -17  23   2 19.3140 1.13859   2
 -14  23   2 327.143 5.27330   2
 -11  23   2 658.102 8.89910   2
  -8  23   2 854.858 10.6473   2
  -5  23   2 -0.7620 0.41115   2
  -2  23   2 9.02316 0.69217   2
   1  23   2 750.709 32.8298  -1
   3  22   2 750.709 32.8298   2
   4  23   2 482.503 4.94130   2
   4  23   2 602.450 26.3192  -1
   6  22   2 602.450 26.3192   2
   7  23   2 26.0355 0.76361   2
  10  23   2 11.5041 0.89422   2
  13  23   2 21.8912 0.76706   2
  16  23   2 71.9865 1.31199   2
  19  23   2 16.3707 0.64359   2
  22  23   2 0.98894 0.25488   2
 -46  24   2 0.29125 0.23857   2
 -43  24   2 3.32656 0.27742   2
 -40  24   2 23.9643 0.84090   2
 -37  24   2 37.7741 0.98032   2
 -34  24   2 72.4583 1.32257   2
 -28  24   2 58.5641 3.61618  -1
 -29  23   2 58.5641 3.61618   2
 -25  24   2 23.8941 2.26389  -1
 -26  23   2 23.8941 2.26389   2
 -22  24   2 58.1960 11.5873  -1
 -23  23   2 58.1960 11.5873   2
 -19  24   2 58.7780 2.43165   2
 -16  24   2 297.333 5.03735   2
 -13  24   2 831.802 10.5154   2
 -10  24   2 188.492 3.64899   2
  -7  24   2 141.121 3.08870   2
  -4  24   2 250.544 4.43728   2
  -1  24   2 836.249 36.3227  -1
   1  23   2 836.249 36.3227   2
   2  24   2 298.010 3.25981   2
   8  24   2 62.8760 1.12622   2
  11  24   2 276.695 3.19090   2
  14  24   2 25.6868 0.80426   2
  17  24   2 126.977 1.91372   2
  20  24   2 96.2724 1.55145   2
  23  24   2 -0.4458 0.32819   2
 -45  25   2 -0.5389 0.25171   2
 -42  25   2 97.3694 1.59771   2
 -39  25   2 324.468 4.13137   2
 -36  25   2 -0.1866 0.21652   2
 -33  25   2 0.70083 0.29764   2
 -30  25   2 228.085 12.1028  -1
 -31  24   2 228.085 12.1028   2
 -27  25   2 494.272 10.9655  -1
 -28  24   2 494.272 10.9655   2
 -24  25   2 147.191 4.08481  -1
 -25  24   2 147.191 4.08481   2
 -21  25   2 83.0543 1.87346   2
 -21  25   2 63.9305 12.6904  -1
 -22  24   2 63.9305 12.6904   2
 -18  25   2 12.8824 0.80360   2
 -15  25   2 102.941 2.65298   2
 -12  25   2 17.1194 1.12984   2
  -9  25   2 193.413 3.79980   2
  -6  25   2 6.12436 0.66127   2
  -3  25   2 209.884 2.59231   2
  -3  25   2 189.220 10.0885  -1
  -1  24   2 189.220 10.0885   2
   3  25   2 227.598 8.49623  -1
   5  24   2 227.598 8.49623   2
   9  25   2 101.282 1.54072   2
  12  25   2 28.7563 0.86812   2
  15  25   2 70.9322 1.25670   2
  18  25   2 31.4340 0.75648   2
  21  25   2 61.8136 1.29395   2
 -47  26   2 1.92009 0.37940   2
 -44  26   2 60.2303 1.14591   2
 -41  26   2 196.142 2.62357   2
 -38  26   2 111.421 1.76945   2
 -35  26   2 -0.4020 0.21273   2
 -29  26   2 -6.5356 1.97821  -1
 -30  25   2 -6.5356 1.97821   2
 -26  26   2 587.083 13.2452  -1
 -27  25   2 587.083 13.2452   2
 -23  26   2 155.352 4.40187  -1
 -24  25   2 155.352 4.40187   2
 -20  26   2 79.0630 1.52627   2
 -17  26   2 12.6864 0.83523   2
 -14  26   2 262.979 4.67981   2
 -11  26   2 420.162 6.59211   2
  -8  26   2 154.961 2.46867   2
  -5  26   2 -1.1022 0.28915   2
  -2  26   2 36.8997 4.50214  -1
   0  25   2 36.8997 4.50214   2
   1  26   2 220.458 11.8168  -1
   3  25   2 220.458 11.8168   2
   4  26   2 124.663 6.34137  -1
   6  25   2 124.663 6.34137   2
  10  26   2 39.7571 0.91331   2
  13  26   2 115.099 1.72800   2
  16  26   2 86.1125 1.39597   2
  19  26   2 60.4497 1.29371   2
 -46  27   2 -0.1386 0.25211   2
 -43  27   2 2.47106 0.26440   2
 -40  27   2 124.216 1.90309   2
 -37  27   2 46.5426 1.07247   2
 -31  27   2 21.7647 1.95820  -1
 -32  26   2 21.7647 1.95820   2
 -28  27   2 242.396 6.11715  -1
 -29  26   2 242.396 6.11715   2
 -25  27   2 20.6592 2.69962  -1
 -26  26   2 20.6592 2.69962   2
 -22  27   2 23.0983 2.48380  -1
 -23  26   2 23.0983 2.48380   2
 -19  27   2 67.7104 1.24012   2
 -16  27   2 669.203 7.06518   2
 -13  27   2 284.484 3.68505   2
 -10  27   2 126.753 2.02104   2
  -7  27   2 163.862 2.17614   2
  -4  27   2 88.6779 1.45305   2
  -4  27   2 114.457 7.33212  -1
  -2  26   2 114.457 7.33212   2
  -1  27   2 60.6894 1.13853   2
  -1  27   2 314.425 15.5604  -1
   1  26   2 314.425 15.5604   2
   2  27   2 98.7321 4.96744  -1
   4  26   2 98.7321 4.96744   2
   5  27   2 298.975 14.4480  -1
   7  26   2 298.975 14.4480   2
   8  27   2 0.48720 0.24920   2
  11  27   2 -0.2864 0.28168   2
  17  27   2 37.3412 0.97437   2
  20  27   2 0.06937 0.25101   2
 -45  28   2 3.98080 0.31250   2
 -42  28   2 23.2935 0.80462   2
 -39  28   2 176.971 2.49651   2
 -33  28   2 13.3220 2.32765  -1
 -34  27   2 13.3220 2.32765   2
 -30  28   2 84.5141 3.27483  -1
 -31  27   2 84.5141 3.27483   2
 -27  28   2 513.733 10.6163  -1
 -28  27   2 513.733 10.6163   2
 -24  28   2 41.8685 2.30215  -1
 -25  27   2 41.8685 2.30215   2
 -21  28   2 187.576 9.99649  -1
 -22  27   2 187.576 9.99649   2
 -18  28   2 53.3236 0.99988   2
 -15  28   2 -0.6336 0.26430   2
 -12  28   2 5.96434 0.47342   2
  -9  28   2 29.7159 0.91060   2
  -6  28   2 24.4685 0.81075   2
  -3  28   2 17.4150 0.69261   2
   0  28   2 75.2125 5.98280  -1
   2  27   2 75.2125 5.98280   2
   3  28   2 134.503 1.92105   2
   3  28   2 436.256 22.8464  -1
   5  27   2 436.256 22.8464   2
  12  28   2 132.068 6.71818  -1
  14  27   2 132.068 6.71818   2
  15  28   2 0.79492 0.25112   2
  18  28   2 81.3649 1.53671   2
 -47  29   2 55.5962 1.27992   2
 -44  29   2 63.3708 1.21488   2
 -41  29   2 41.4610 1.05082   2
 -38  29   2 36.8050 0.99388   2
 -35  29   2 165.239 9.79984  -1
 -36  28   2 165.239 9.79984   2
 -32  29   2 12.5699 1.78219  -1
 -33  28   2 12.5699 1.78219   2
 -29  29   2 64.7180 2.77964  -1
 -30  28   2 64.7180 2.77964   2
 -26  29   2 266.286 6.08157  -1
 -27  28   2 266.286 6.08157   2
 -23  29   2 181.493 5.50244  -1
 -24  28   2 181.493 5.50244   2
 -20  29   2 182.258 9.28491  -1
 -21  28   2 182.258 9.28491   2
 -17  29   2 -0.0578 0.25054   2
 -14  29   2 79.9853 1.24683   2
 -11  29   2 36.0961 0.93699   2
  -8  29   2 186.714 2.26924   2
  -5  29   2 7.10930 0.75750   2
  -2  29   2 9.80619 0.51774   2
  -2  29   2 71.7255 4.07205  -1
   0  28   2 71.7255 4.07205   2
   1  29   2 448.150 4.90645   2
   4  29   2 124.297 6.96036  -1
   6  28   2 124.297 6.96036   2
   7  29   2 275.134 13.0207  -1
   9  28   2 275.134 13.0207   2
  10  29   2 18.4898 2.86198  -1
  12  28   2 18.4898 2.86198   2
  13  29   2 0.97283 0.21922   2
  16  29   2 4.95893 0.32481   2
 -46  30   2 -0.0142 0.29084   2
 -43  30   2 8.87989 0.57004   2
 -34  30   2 11.9933 1.86574  -1
 -35  29   2 11.9933 1.86574   2
 -31  30   2 43.7562 2.39234  -1
 -32  29   2 43.7562 2.39234   2
 -28  30   2 -7.5459 8.72211  -1
 -29  29   2 -7.5459 8.72211   2
 -25  30   2 134.500 4.41917  -1
 -26  29   2 134.500 4.41917   2
 -22  30   2 233.458 11.4151  -1
 -23  29   2 233.458 11.4151   2
 -19  30   2 47.5777 4.20621  -1
 -20  29   2 47.5777 4.20621   2
 -16  30   2 28.0155 0.72835   2
 -13  30   2 0.32801 0.24698   2
 -10  30   2 95.6777 1.56542   2
  -7  30   2 68.0673 1.23206   2
  -4  30   2 6.19258 0.39289   2
   2  30   2 189.752 7.25100  -1
   4  29   2 189.752 7.25100   2
   5  30   2 393.996 18.1208  -1
   7  29   2 393.996 18.1208   2
   8  30   2 7.20751 2.55813  -1
  10  29   2 7.20751 2.55813   2
  14  30   2 6.19910 0.36895   2
  17  30   2 4.17831 0.31439   2
 -45  31   2 0.24563 0.21746   2
 -42  31   2 0.18855 0.22021   2
 -39  31   2 41.7845 3.81599  -1
 -40  30   2 41.7845 3.81599   2
 -36  31   2 34.6107 2.37918  -1
 -37  30   2 34.6107 2.37918   2
 -33  31   2 89.8892 3.49410  -1
 -34  30   2 89.8892 3.49410   2
 -30  31   2 94.5173 3.52574  -1
 -31  30   2 94.5173 3.52574   2
 -27  31   2 361.411 8.75996  -1
 -28  30   2 361.411 8.75996   2
 -24  31   2 294.561 10.0207  -1
 -25  30   2 294.561 10.0207   2
 -21  31   2 137.226 7.66127  -1
 -22  30   2 137.226 7.66127   2
 -18  31   2 4.39763 0.33077   2
 -18  31   2 21.7278 3.56159  -1
 -19  30   2 21.7278 3.56159   2
 -15  31   2 -0.4978 0.24139   2
 -12  31   2 30.1321 0.85722   2
  -9  31   2 98.3072 1.55651   2
  -6  31   2 173.772 2.16985   2
  -3  31   2 60.6111 1.29388   2
  -3  31   2 173.881 6.47098  -1
  -1  30   2 173.881 6.47098   2
   0  31   2 3.40130 0.34244   2
   0  31   2 39.7709 4.87680  -1
   2  30   2 39.7709 4.87680   2
   3  31   2 309.761 10.6636  -1
   5  30   2 309.761 10.6636   2
   6  31   2 13.9079 2.42759  -1
   8  30   2 13.9079 2.42759   2
   9  31   2 31.3680 2.75972  -1
  11  30   2 31.3680 2.75972   2
  12  31   2 9.62109 0.50194   2
  15  31   2 5.89820 0.36295   2
 -44  32   2 20.5417 0.73567   2
 -38  32   2 4.35479 2.30902  -1
 -39  31   2 4.35479 2.30902   2
 -35  32   2 107.225 3.87253  -1
 -36  31   2 107.225 3.87253   2
 -32  32   2 249.021 7.13476  -1
 -33  31   2 249.021 7.13476   2
 -29  32   2 50.6374 2.49664  -1
 -30  31   2 50.6374 2.49664   2
 -26  32   2 587.954 15.0321  -1
 -27  31   2 587.954 15.0321   2
 -23  32   2 250.901 12.2145  -1
 -24  31   2 250.901 12.2145   2
 -20  32   2 0.33911 0.31029   2
 -20  32   2 47.2435 4.33318  -1
 -21  31   2 47.2435 4.33318   2
 -17  32   2 0.59599 0.28688   2
 -14  32   2 109.587 1.62876   2
 -11  32   2 146.205 2.10954   2
  -8  32   2 6.57174 0.63290   2
  -5  32   2 -1.5398 0.29267   2
   1  32   2 96.1746 1.63391   2
   1  32   2 296.561 10.3518  -1
   3  31   2 296.561 10.3518   2
   4  32   2 25.1526 2.31938  -1
   6  31   2 25.1526 2.31938   2
   7  32   2 33.2215 3.01275  -1
   9  31   2 33.2215 3.01275   2
  10  32   2 5.72670 0.39823   2
  13  32   2 0.83236 0.21065   2
 -46  33   2 0.71676 0.22500   2
 -40  33   2 122.983 6.63333  -1
 -41  32   2 122.983 6.63333   2
 -37  33   2 5.13707 1.76224  -1
 -38  32   2 5.13707 1.76224   2
 -34  33   2 183.941 5.62717  -1
 -35  32   2 183.941 5.62717   2
 -31  33   2 308.287 8.51537  -1
 -32  32   2 308.287 8.51537   2
 -28  33   2 15.4308 2.25103  -1
 -29  32   2 15.4308 2.25103   2
 -25  33   2 751.029 19.2768  -1
 -26  32   2 751.029 19.2768   2
 -22  33   2 56.1333 1.10917   2
 -22  33   2 30.4809 3.88297  -1
 -23  32   2 30.4809 3.88297   2
 -19  33   2 95.2248 1.51762   2
 -16  33   2 54.7058 1.10091   2
 -13  33   2 78.0920 1.44784   2
 -10  33   2 31.4107 0.87888   2
  -7  33   2 0.95239 0.68168   2
  -4  33   2 9.10428 0.48917   2
  -4  33   2 230.846 8.52884  -1
  -2  32   2 230.846 8.52884   2
  -1  33   2 104.260 1.77149   2
   2  33   2 99.1721 4.50859  -1
   4  32   2 99.1721 4.50859   2
   5  33   2 58.3584 3.26433  -1
   7  32   2 58.3584 3.26433   2
  11  33   2 -0.2754 0.26136   2
 -45  34   2 34.4539 0.80069   2
 -42  34   2 46.7343 3.29454  -1
 -43  33   2 46.7343 3.29454   2
 -39  34   2 111.110 3.87875  -1
 -40  33   2 111.110 3.87875   2
 -36  34   2 15.2330 1.90435  -1
 -37  33   2 15.2330 1.90435   2
 -33  34   2 120.321 4.13329  -1
 -34  33   2 120.321 4.13329   2
 -30  34   2 196.288 5.20270  -1
 -31  33   2 196.288 5.20270   2
 -27  34   2 167.662 5.26971  -1
 -28  33   2 167.662 5.26971   2
 -24  34   2 55.5271 1.13281   2
 -24  34   2 860.104 37.6551  -1
 -25  33   2 860.104 37.6551   2
 -21  34   2 159.279 2.12941   2
 -18  34   2 50.5087 1.12383   2
 -15  34   2 38.4066 1.02085   2
 -12  34   2 8.41521 0.48295   2
  -9  34   2 120.436 1.77830   2
  -6  34   2 49.4535 1.14164   2
  -3  34   2 -0.1993 0.23890   2
   0  34   2 34.2017 0.91549   2
   0  34   2 142.775 8.78864  -1
   2  33   2 142.775 8.78864   2
   3  34   2 9.31054 3.75331  -1
   5  33   2 9.31054 3.75331   2
   6  34   2 6.30455 2.03935  -1
   8  33   2 6.30455 2.03935   2
  12  34   2 19.6783 0.67780   2
 -44  35   2 29.4477 0.76055   2
 -41  35   2 104.035 5.62320  -1
 -42  34   2 104.035 5.62320   2
 -38  35   2 139.904 3.92999  -1
 -39  34   2 139.904 3.92999   2
 -35  35   2 18.0160 1.66430  -1
 -36  34   2 18.0160 1.66430   2
 -32  35   2 6.40789 1.57618  -1
 -33  34   2 6.40789 1.57618   2
 -29  35   2 98.6106 3.90813  -1
 -30  34   2 98.6106 3.90813   2
 -26  35   2 227.404 6.93619  -1
 -27  34   2 227.404 6.93619   2
 -23  35   2 85.4313 1.40472   2
 -20  35   2 91.2737 1.58434   2
 -17  35   2 130.880 1.84678   2
 -14  35   2 120.524 1.75747   2
 -11  35   2 44.1471 1.02308   2
  -8  35   2 68.7031 1.30112   2
  -5  35   2 6.28362 0.37032   2
  -2  35   2 134.103 7.54146  -1
  -2  35   2 134.103 7.54146   2
   1  35   2 9.35785 4.03730  -1
   3  34   2 9.35785 4.03730   2
   1  35   2 2.48456 0.32018   2
   4  35   2 8.32345 2.15561  -1
   6  34   2 8.32345 2.15561   2
   7  35   2 14.8388 2.04374  -1
   9  34   2 14.8388 2.04374   2
  10  35   2 8.53086 0.46740   2
 -40  36   2 95.4325 2.93424  -1
 -41  35   2 95.4325 2.93424   2
 -37  36   2 64.5138 2.46157  -1
 -38  35   2 64.5138 2.46157   2
 -34  36   2 8.16697 1.72455  -1
 -35  35   2 8.16697 1.72455   2
 -31  36   2 11.6016 1.80626  -1
 -32  35   2 11.6016 1.80626   2
 -28  36   2 8.18089 1.79653  -1
 -29  35   2 8.18089 1.79653   2
 -25  36   2 66.2805 1.24588   2
 -25  36   2 86.5465 5.96473  -1
 -26  35   2 86.5465 5.96473   2
 -22  36   2 0.28203 0.23564   2
 -19  36   2 0.40706 0.22749   2
 -16  36   2 -0.5738 0.23555   2
 -13  36   2 25.6084 0.78606   2
 -10  36   2 219.313 3.08496   2
  -7  36   2 19.3086 0.79848   2
  -4  36   2 0.52656 0.23575   2
  -1  36   2 0.67777 0.24119   2
   2  36   2 10.4587 2.13911  -1
   4  35   2 10.4587 2.13911   2
   5  36   2 24.7871 2.37038  -1
   7  35   2 24.7871 2.37038   2
 -42  37   2 184.980 4.53819  -1
 -43  36   2 184.980 4.53819   2
 -39  37   2 82.6553 2.66157  -1
 -40  36   2 82.6553 2.66157   2
 -36  37   2 5.61425 1.42505  -1
 -37  36   2 5.61425 1.42505   2
 -33  37   2 29.7291 1.83788  -1
 -34  36   2 29.7291 1.83788   2
 -30  37   2 10.3769 1.82279  -1
 -31  36   2 10.3769 1.82279   2
 -27  37   2 -0.4780 0.25873   2
 -27  37   2 1.10715 3.31942  -1
 -28  36   2 1.10715 3.31942   2
 -24  37   2 31.3274 1.04618   2
 -21  37   2 108.300 1.68906   2
 -18  37   2 222.258 2.96337   2
 -15  37   2 74.1586 1.33534   2
 -12  37   2 67.5374 1.34777   2
  -9  37   2 39.9304 4.22292  -1
  -9  37   2 39.9304 4.22292   2
  -6  37   2 0.16963 0.22664   2
  -3  37   2 107.681 6.19041  -1
  -3  37   2 107.681 6.19041   2
   0  37   2 3.19085 0.34140   2
   0  37   2 11.8167 3.64963  -1
   2  36   2 11.8167 3.64963   2
   3  37   2 32.9797 2.62359  -1
   5  36   2 32.9797 2.62359   2
   6  37   2 32.4846 2.24819  -1
   8  36   2 32.4846 2.24819   2
 -44  38   2 5.88212 0.40679   2
 -41  38   2 39.0791 1.70227  -1
 -42  37   2 39.0791 1.70227   2
 -38  38   2 90.6516 2.83635  -1
 -39  37   2 90.6516 2.83635   2
 -35  38   2 16.3953 1.66729  -1
 -36  37   2 16.3953 1.66729   2
 -32  38   2 168.461 4.52906  -1
 -33  37   2 168.461 4.52906   2
 -29  38   2 32.6078 2.78939  -1
 -30  37   2 32.6078 2.78939   2
 -26  38   2 0.43345 0.26774   2
 -23  38   2 70.9484 1.35716   2
 -20  38   2 18.8473 0.78987   2
 -17  38   2 109.938 1.71031   2
 -14  38   2 11.4103 0.65764   2
 -11  38   2 9.60446 0.62281   2
  -8  38   2 64.1944 1.37541   2
  -5  38   2 5.60362 0.39441   2
  -2  38   2 18.8922 0.80829   2
   1  38   2 46.5698 3.01675  -1
   3  37   2 46.5698 3.01675   2
   4  38   2 13.4497 1.90062  -1
   6  37   2 13.4497 1.90062   2
 -40  39   2 16.4933 1.38670  -1
 -41  38   2 16.4933 1.38670   2
 -37  39   2 21.0933 1.64962  -1
 -38  38   2 21.0933 1.64962   2
 -34  39   2 51.8764 2.10688  -1
 -35  38   2 51.8764 2.10688   2
 -31  39   2 180.914 4.82202  -1
 -32  38   2 180.914 4.82202   2
 -28  39   2 45.7010 1.07747   2
 -28  39   2 50.9766 4.40480  -1
 -29  38   2 50.9766 4.40480   2
 -25  39   2 7.85491 0.46104   2
 -22  39   2 -0.2260 0.27099   2
 -19  39   2 3.87961 0.36311   2
 -16  39   2 152.410 2.34301   2
 -13  39   2 215.571 2.98934   2
 -10  39   2 -0.1715 0.23565   2
  -7  39   2 113.504 1.78002   2
  -4  39   2 1.91752 2.41666  -1
  -4  39   2 1.91752 2.41666   2
  -1  39   2 4.60109 0.39788   2
  -1  39   2 53.5084 4.18891  -1
   1  38   2 53.5084 4.18891   2
   2  39   2 3.64665 2.88799  -1
   4  38   2 3.64665 2.88799   2
 -42  40   2 151.898 5.08444  -1
 -43  39   2 151.898 5.08444   2
 -39  40   2 120.526 3.70212  -1
 -40  39   2 120.526 3.70212   2
 -36  40   2 11.7077 1.43610  -1
 -37  39   2 11.7077 1.43610   2
 -33  40   2 72.8033 2.91443  -1
 -34  39   2 72.8033 2.91443   2
 -30  40   2 5.78302 0.40549   2
 -30  40   2 29.5845 2.65018  -1
 -31  39   2 29.5845 2.65018   2
 -27  40   2 12.3669 0.80830   2
 -24  40   2 0.40034 0.26723   2
 -21  40   2 159.411 2.28602   2
 -18  40   2 248.583 3.68295   2
 -15  40   2 195.924 2.80186   2
 -12  40   2 39.3146 1.02806   2
  -9  40   2 5.07962 0.34985   2
  -6  40   2 225.074 10.5982  -1
  -6  40   2 225.074 10.5982   2
  -3  40   2 6.85370 0.47952   2
   0  40   2 3.39627 0.34200   2
   0  40   2 8.75498 3.21658  -1
   2  39   2 8.75498 3.21658   2
 -41  41   2 159.958 4.42245  -1
 -42  40   2 159.958 4.42245   2
 -38  41   2 202.480 5.57288  -1
 -39  40   2 202.480 5.57288   2
 -35  41   2 151.209 4.55836  -1
 -36  40   2 151.209 4.55836   2
 -32  41   2 33.7361 1.01322   2
 -32  41   2 51.5012 2.95051  -1
 -33  40   2 51.5012 2.95051   2
 -29  41   2 97.3988 1.71577   2
 -26  41   2 1.50040 0.34717   2
 -23  41   2 55.7165 1.25368   2
 -20  41   2 25.4235 0.89576   2
 -17  41   2 43.2669 1.10895   2
 -14  41   2 3.34971 0.32767   2
 -11  41   2 -0.0977 0.23678   2
  -8  41   2 90.6550 1.62677   2
  -5  41   2 74.8711 4.33499  -1
  -5  41   2 74.8711 4.33499   2
  -2  41   2 12.9429 1.93588  -1
  -2  41   2 12.9429 1.93588   2
 -40  42   2 14.9148 1.12733  -1
 -41  41   2 14.9148 1.12733   2
 -37  42   2 73.8607 2.25693  -1
 -38  41   2 73.8607 2.25693   2
 -34  42   2 202.626 5.70658  -1
 -35  41   2 202.626 5.70658   2
 -31  42   2 6.40391 0.40589   2
 -28  42   2 0.19237 0.26623   2
 -25  42   2 205.137 2.84341   2
 -22  42   2 22.8420 0.87300   2
 -19  42   2 5.15683 0.37230   2
 -16  42   2 0.23103 0.22700   2
 -13  42   2 4.00670 0.31551   2
 -10  42   2 0.44701 0.22079   2
  -7  42   2 32.3830 0.89946   2
  -4  42   2 99.7186 5.57625  -1
  -4  42   2 99.7186 5.57625   2
 -39  43   2 1.32097 1.37371  -1
 -40  42   2 1.32097 1.37371   2
 -39  43   2 0.41794 0.25651   2
 -36  43   2 13.8056 1.40008  -1
 -37  42   2 13.8056 1.40008   2
 -33  43   2 42.8777 1.08742   2
 -33  43   2 52.6007 2.77356  -1
 -34  42   2 52.6007 2.77356   2
 -30  43   2 34.4982 0.96193   2
 -27  43   2 26.0212 0.86976   2
 -24  43   2 1.08163 0.25187   2
 -21  43   2 32.0552 0.91205   2
 -18  43   2 5.19101 0.36981   2
 -15  43   2 158.318 2.37138   2
 -12  43   2 1.38073 0.27170   2
  -9  43   2 23.9940 0.77814   2
  -6  43   2 4.86580 0.38202   2
 -38  44   2 36.7839 0.90539   2
 -35  44   2 68.0959 1.34241   2
 -35  44   2 58.8460 2.29372  -1
 -36  43   2 58.8460 2.29372   2
 -32  44   2 114.824 1.94291   2
 -29  44   2 172.452 2.72517   2
 -26  44   2 6.73920 0.41834   2
 -23  44   2 7.69476 0.41864   2
 -20  44   2 7.14311 0.40597   2
 -17  44   2 1.19175 0.23174   2
 -14  44   2 86.2085 1.51531   2
 -11  44   2 1.52938 0.25341   2
  -8  44   2 117.398 2.19275   2
 -34  45   2 16.7922 0.60119   2
 -31  45   2 30.8350 0.82409   2
 -28  45   2 2.68250 0.30222   2
 -25  45   2 17.7431 0.69724   2
 -22  45   2 0.44602 0.22940   2
 -19  45   2 0.45621 0.25473   2
 -16  45   2 45.2523 1.00686   2
 -13  45   2 -0.2678 0.23252   2
 -10  45   2 0.67272 0.22443   2
 -33  46   2 31.4390 0.77490   2
 -30  46   2 55.9013 1.10891   2
 -27  46   2 1.13869 0.22030   2
 -24  46   2 0.04169 0.22314   2
 -21  46   2 60.5528 1.14891   2
 -18  46   2 152.259 2.39461   2
 -15  46   2 0.25207 0.28590   2
 -12  46   2 1.84362 0.25015   2
 -29  47   2 13.8468 0.57992   2
 -26  47   2 2.33618 0.24350   2
 -23  47   2 4.82440 0.28627   2
 -20  47   2 7.00838 0.44848   2
 -17  47   2 0.98455 0.21410   2
   0   0   3 1049.60 21.7425  -1
  -1   2   3 1049.60 21.7425   2
   1   1   3 1083.58 19.9207  -1
   0   0   3 1083.58 19.9207   2
   1   1   3 183.800 5.97711  -1
  -3   3   3 183.800 5.97711   2
   1   1   3 50.2355 3.72377  -1
   0   3   3 50.2355 3.72377   2
  -1   2   3 91.7916 2.18883  -1
   1   1   3 91.7916 2.18883   2
  -1   2   3 88.0519 4.74715  -1
  -2   4   3 88.0519 4.74715   2
   2   2   3 46.2467 3.00213  -1
   1   4   3 46.2467 3.00213   2
   2   2   3 1.07867 0.92993  -1
   1   1   3 1.07867 0.92993   2
   2   2   3 288.800 7.52859  -1
  -5   4   3 288.800 7.52859   2
  -3   3   3 308.343 8.90175  -1
  -4   5   3 308.343 8.90175   2
  -3   3   3 263.667 5.79560  -1
  -1   2   3 263.667 5.79560   2
  -3   3   3 150.273 4.53195  -1
   2   2   3 150.273 4.53195   2
   0   3   3 74.2908 2.84606  -1
   2   2   3 74.2908 2.84606   2
   0   3   3 473.437 15.4923  -1
  -1   5   3 473.437 15.4923   2
   0   3   3 177.252 3.61488  -1
  -1   2   3 177.252 3.61488   2
   3   3   3 848.728 21.1395  -1
   2   5   3 848.728 21.1395   2
   3   3   3 898.088 19.5481  -1
  -7   5   3 898.088 19.5481   2
   3   3   3 652.955 20.7806  -1
   2   2   3 652.955 20.7806   2
  -5   4   3 226.503 6.52408  -1
  -6   6   3 226.503 6.52408   2
  -5   4   3 366.176 8.33087  -1
  -3   3   3 366.176 8.33087   2
  -5   4   3 1126.31 26.6855  -1
   3   3   3 1126.31 26.6855   2
  -2   4   3 79.0700 2.82702  -1
   0   3   3 79.0700 2.82702   2
  -2   4   3 148.308 6.61766  -1
  -3   3   3 148.308 6.61766   2
   1   4   3 28.6814 3.34820  -1
   0   6   3 28.6814 3.34820   2
   1   4   3 889.245 19.1295  -1
   3   3   3 889.245 19.1295   2
   1   4   3 105.085 3.70141  -1
   0   3   3 105.085 3.70141   2
   4   4   3 662.168 20.6917  -1
   3   6   3 662.168 20.6917   2
   4   4   3 394.570 9.96973  -1
  -9   6   3 394.570 9.96973   2
  -7   5   3 409.118 17.8322  -1
  -5   4   3 409.118 17.8322   2
  -7   5   3 334.507 9.73454  -1
   4   4   3 334.507 9.73454   2
  -4   5   3 424.514 8.75372  -1
  -5   4   3 424.514 8.75372   2
  -4   5   3 125.014 3.55194  -1
  -2   4   3 125.014 3.55194   2
  -1   5   3 334.645 7.56694  -1
   1   4   3 334.645 7.56694   2
  -1   5   3 277.581 4.63843  -1
  -2   4   3 277.581 4.63843   2
  -1   5   3 386.387 18.9949  -1
  -2   7   3 386.387 18.9949   2
   2   5   3 245.561 6.98412  -1
   4   4   3 245.561 6.98412   2
   5   5   3 389.086 19.9179  -1
 -11   7   3 389.086 19.9179   2
   5   5   3 141.492 10.2174  -1
   4   7   3 141.492 10.2174   2
  -9   6   3 360.281 10.6974  -1
   5   5   3 360.281 10.6974   2
  -6   6   3 173.653 4.04708  -1
  -4   5   3 173.653 4.04708   2
  -6   6   3 271.527 7.91595  -1
  -7   5   3 271.527 7.91595   2
  -3   6   3 567.927 12.4460  -1
  -4   5   3 567.927 12.4460   2
  -3   6   3 803.353 15.5655  -1
  -1   5   3 803.353 15.5655   2
   0   6   3 160.824 5.84959  -1
   2   5   3 160.824 5.84959   2
   0   6   3 345.837 11.8170  -1
  -1   5   3 345.837 11.8170   2
   3   6   3 527.408 12.7539  -1
   5   5   3 527.408 12.7539   2
 -11   7   3 1017.84 25.4658  -1
   6   6   3 1017.84 25.4658   2
  -8   7   3 479.753 12.9126  -1
  -9   6   3 479.753 12.9126   2
  -5   7   3 624.400 12.3607  -1
  -3   6   3 624.400 12.3607   2
  -5   7   3 121.615 3.48470  -1
  -6   6   3 121.615 3.48470   2
  -2   7   3 69.4477 3.34974  -1
   0   6   3 69.4477 3.34974   2
  -2   7   3 604.936 15.5381  -1
  -3   6   3 604.936 15.5381   2
   1   7   3 560.594 15.0574  -1
   3   6   3 560.594 15.0574   2
   4   7   3 768.103 17.6380  -1
   6   6   3 768.103 17.6380   2
 -13   8   3 100.127 6.39312  -1
   7   7   3 100.127 6.39312   2
 -10   8   3 460.219 12.8296  -1
 -11   7   3 460.219 12.8296   2
  -7   8   3 404.094 10.9566  -1
  -8   7   3 404.094 10.9566   2
  -4   8   3 360.205 8.98925  -1
  -2   7   3 360.205 8.98925   2
  -4   8   3 379.358 7.81250  -1
  -5   7   3 379.358 7.81250   2
  -1   8   3 -3.1817 2.33478  -1
   1   7   3 -3.1817 2.33478   2
   2   8   3 269.797 7.93906  -1
   4   7   3 269.797 7.93906   2
   5   8   3 131.421 11.1573  -1
   7   7   3 131.421 11.1573   2
   8   8   3 341.912 6.33117   2
 -12   9   3 409.179 12.6906  -1
 -13   8   3 409.179 12.6906   2
  -9   9   3 202.264 6.82835  -1
 -10   8   3 202.264 6.82835   2
  -6   9   3 748.634 16.0275  -1
  -7   8   3 748.634 16.0275   2
  -6   9   3 864.299 20.8962  -1
  -4   8   3 864.299 20.8962   2
  -3   9   3 1108.82 23.7813  -1
  -1   8   3 1108.82 23.7813   2
  -3   9   3 1350.22 24.6082  -1
  -4   8   3 1350.22 24.6082   2
   0   9   3 319.189 10.0111  -1
   2   8   3 319.189 10.0111   2
   3   9   3 54.2521 3.81188  -1
   5   8   3 54.2521 3.81188   2
   9   9   3 65.8888 2.06956   2
 -14  10   3 299.459 10.0770  -1
 -15   9   3 299.459 10.0770   2
 -11  10   3 554.986 15.0989  -1
 -12   9   3 554.986 15.0989   2
  -8  10   3 180.240 6.13898  -1
  -9   9   3 180.240 6.13898   2
  -5  10   3 1881.07 43.5829  -1
  -3   9   3 1881.07 43.5829   2
  -5  10   3 1028.48 19.2102  -1
  -6   9   3 1028.48 19.2102   2
  -2  10   3 271.393 7.83645  -1
   0   9   3 271.393 7.83645   2
   1  10   3 1332.58 28.8259  -1
   3   9   3 1332.58 28.8259   2
   4  10   3 91.4518 4.86767  -1
   6   9   3 91.4518 4.86767   2
  10  10   3 89.0908 2.57289   2
 -19  11   3 -0.9404 0.48592   2
 -16  11   3 134.276 8.12330  -1
 -17  10   3 134.276 8.12330   2
 -13  11   3 649.055 18.0721  -1
 -14  10   3 649.055 18.0721   2
 -10  11   3 186.467 6.77411  -1
 -11  10   3 186.467 6.77411   2
  -7  11   3 114.836 4.55249  -1
  -8  10   3 114.836 4.55249   2
  -4  11   3 502.891 15.9454  -1
  -5  10   3 502.891 15.9454   2
  -4  11   3 343.364 9.16088  -1
  -2  10   3 343.364 9.16088   2
  -1  11   3 2238.22 46.0645  -1
   1  10   3 2238.22 46.0645   2
   2  11   3 195.935 6.90209  -1
   4  10   3 195.935 6.90209   2
   5  11   3 1086.60 34.8466  -1
   7  10   3 1086.60 34.8466   2
  11  11   3 222.601 3.10911   2
  11  11   3 611.827 27.5883  -1
 -23  13   3 611.827 27.5883   2
 -21  12   3 54.6361 1.52705   2
 -15  12   3 370.405 12.3756  -1
 -16  11   3 370.405 12.3756   2
 -12  12   3 881.526 22.6098  -1
 -13  11   3 881.526 22.6098   2
  -9  12   3 262.472 8.20540  -1
 -10  11   3 262.472 8.20540   2
  -6  12   3 49.9830 1.78389   2
  -6  12   3 98.6114 4.97049  -1
  -4  11   3 98.6114 4.97049   2
  -6  12   3 123.949 4.57697  -1
  -7  11   3 123.949 4.57697   2
  -3  12   3 767.948 17.6823  -1
  -1  11   3 767.948 17.6823   2
   0  12   3 183.313 7.56033  -1
   2  11   3 183.313 7.56033   2
   3  12   3 1400.42 30.7151  -1
   5  11   3 1400.42 30.7151   2
   6  12   3 29.7368 10.4245  -1
   8  11   3 29.7368 10.4245   2
   9  12   3 19.6310 1.14755   2
  12  12   3 101.517 6.66077  -1
 -25  14   3 101.517 6.66077   2
 -23  13   3 524.443 23.8855  -1
 -24  15   3 524.443 23.8855   2
 -20  13   3 -0.4127 0.50003   2
 -17  13   3 269.221 12.0819  -1
 -18  12   3 269.221 12.0819   2
 -14  13   3 750.629 20.2400  -1
 -15  12   3 750.629 20.2400   2
 -11  13   3 2.92031 2.45418  -1
 -12  12   3 2.92031 2.45418   2
  -8  13   3 41.9625 3.45126  -1
  -9  12   3 41.9625 3.45126   2
  -5  13   3 398.382 5.73631   2
  -5  13   3 362.925 9.85927  -1
  -3  12   3 362.925 9.85927   2
  -2  13   3 712.523 17.0623  -1
   0  12   3 712.523 17.0623   2
   1  13   3 416.893 11.7370  -1
   3  12   3 416.893 11.7370   2
   4  13   3 158.682 7.02410  -1
   6  12   3 158.682 7.02410   2
  10  13   3 92.3573 6.24369  -1
  12  12   3 92.3573 6.24369   2
  13  13   3 145.444 8.61617  -1
 -27  15   3 145.444 8.61617   2
 -16  14   3 32.6151 4.06472  -1
 -17  13   3 32.6151 4.06472   2
 -13  14   3 433.926 12.8975  -1
 -14  13   3 433.926 12.8975   2
 -10  14   3 64.6366 4.46710  -1
 -11  13   3 64.6366 4.46710   2
  -7  14   3 6.70556 0.64303   2
  -7  14   3 19.6404 3.47188  -1
  -8  13   3 19.6404 3.47188   2
  -4  14   3 1562.60 33.3749  -1
  -2  13   3 1562.60 33.3749   2
  -1  14   3 527.971 13.6848  -1
   1  13   3 527.971 13.6848   2
   2  14   3 193.975 7.38594  -1
   4  13   3 193.975 7.38594   2
   5  14   3 228.001 10.0199  -1
   7  13   3 228.001 10.0199   2
   8  14   3 123.433 7.85321  -1
  10  13   3 123.433 7.85321   2
  11  14   3 609.230 6.57897   2
  11  14   3 479.166 22.0629  -1
  13  13   3 479.166 22.0629   2
 -21  15   3 84.1086 6.17031  -1
 -22  14   3 84.1086 6.17031   2
 -18  15   3 538.565 16.3645  -1
 -19  14   3 538.565 16.3645   2
 -15  15   3 35.6163 4.01562  -1
 -16  14   3 35.6163 4.01562   2
 -12  15   3 5.90091 2.74696  -1
 -13  14   3 5.90091 2.74696   2
  -9  15   3 136.314 5.64648  -1
 -10  14   3 136.314 5.64648   2
  -6  15   3 1.31618 0.46894   2
  -6  15   3 894.840 23.5321  -1
  -4  14   3 894.840 23.5321   2
  -3  15   3 122.803 5.51146  -1
  -1  14   3 122.803 5.51146   2
   0  15   3 72.5970 4.74387  -1
   2  14   3 72.5970 4.74387   2
   3  15   3 170.896 7.28558  -1
   5  14   3 170.896 7.28558   2
   6  15   3 24.4085 4.19645  -1
   8  14   3 24.4085 4.19645   2
  12  15   3 4.85460 3.78066  -1
  14  14   3 4.85460 3.78066   2
 -29  16   3 70.9233 1.55353   2
 -26  16   3 170.843 2.37657   2
 -23  16   3 145.901 5.08921  -1
 -24  15   3 145.901 5.08921   2
 -20  16   3 3.86400 2.86385  -1
 -21  15   3 3.86400 2.86385   2
 -17  16   3 64.4535 6.30361  -1
 -18  15   3 64.4535 6.30361   2
 -14  16   3 64.7060 5.77916  -1
 -15  15   3 64.7060 5.77916   2
 -11  16   3 162.408 7.00113  -1
 -12  15   3 162.408 7.00113   2
  -8  16   3 276.715 5.37293   2
  -8  16   3 186.749 8.34997  -1
  -9  15   3 186.749 8.34997   2
  -5  16   3 0.21683 0.50316   2
  -5  16   3 157.159 7.16051  -1
  -3  15   3 157.159 7.16051   2
  -2  16   3 127.677 5.82836  -1
   0  15   3 127.677 5.82836   2
   1  16   3 335.531 10.6795  -1
   3  15   3 335.531 10.6795   2
   4  16   3 470.570 14.2479  -1
   6  15   3 470.570 14.2479   2
   7  16   3 60.7366 3.41417  -1
   9  15   3 60.7366 3.41417   2
  10  16   3 22.8954 3.95998  -1
  12  15   3 22.8954 3.95998   2
  13  16   3 331.439 16.1783  -1
  15  15   3 331.439 16.1783   2
  16  16   3 289.752 3.87088   2
 -31  17   3 48.7893 1.19995   2
 -28  17   3 29.2209 0.93235   2
 -22  17   3 12.6982 2.16034  -1
 -23  16   3 12.6982 2.16034   2
 -19  17   3 -2.3146 4.74705  -1
 -20  16   3 -2.3146 4.74705   2
 -16  17   3 223.811 9.03264  -1
 -17  16   3 223.811 9.03264   2
 -13  17   3 526.390 18.6863  -1
 -14  16   3 526.390 18.6863   2
 -10  17   3 237.615 9.99001  -1
 -11  16   3 237.615 9.99001   2
 -10  17   3 50.5703 2.18940   2
  -7  17   3 139.011 3.23056   2
  -4  17   3 18.1619 3.65025  -1
  -2  16   3 18.1619 3.65025   2
  -1  17   3 693.341 17.6383  -1
   1  16   3 693.341 17.6383   2
   2  17   3 855.560 21.3033  -1
   4  16   3 855.560 21.3033   2
   5  17   3 133.423 3.97623  -1
   7  16   3 133.423 3.97623   2
   8  17   3 130.875 7.52224  -1
  10  16   3 130.875 7.52224   2
  11  17   3 232.320 11.9583  -1
  13  16   3 232.320 11.9583   2
  14  17   3 159.487 2.30070   2
  17  17   3 51.0761 1.29184   2
 -33  18   3 172.903 2.74362   2
 -30  18   3 42.1787 1.12816   2
 -24  18   3 160.661 3.98929  -1
 -25  17   3 160.661 3.98929   2
 -21  18   3 43.6674 2.69912  -1
 -22  17   3 43.6674 2.69912   2
 -18  18   3 127.873 5.14084  -1
 -19  17   3 127.873 5.14084   2
 -15  18   3 765.642 25.5740  -1
 -16  17   3 765.642 25.5740   2
 -12  18   3 878.826 22.8898  -1
 -13  17   3 878.826 22.8898   2
  -9  18   3 74.3136 2.62993   2
  -6  18   3 83.8232 2.57361   2
  -6  18   3 64.3160 6.74574  -1
  -4  17   3 64.3160 6.74574   2
  -3  18   3 416.449 12.0278  -1
  -1  17   3 416.449 12.0278   2
   0  18   3 288.306 11.2331  -1
   2  17   3 288.306 11.2331   2
   3  18   3 111.822 3.12402  -1
   5  17   3 111.822 3.12402   2
   6  18   3 335.627 8.94246  -1
   8  17   3 335.627 8.94246   2
   9  18   3 169.719 9.49731  -1
  11  17   3 169.719 9.49731   2
  12  18   3 88.4360 1.61477   2
  15  18   3 386.947 5.02309   2
  18  18   3 1.12113 0.29287   2
 -35  19   3 24.7448 0.87954   2
 -32  19   3 46.6697 1.16247   2
 -26  19   3 379.493 10.8147  -1
 -27  18   3 379.493 10.8147   2
 -23  19   3 249.203 5.03391  -1
 -24  18   3 249.203 5.03391   2
 -20  19   3 103.960 3.25724  -1
 -21  18   3 103.960 3.25724   2
 -17  19   3 185.111 8.32817  -1
 -18  18   3 185.111 8.32817   2
 -14  19   3 888.749 23.6144  -1
 -15  18   3 888.749 23.6144   2
 -11  19   3 17.2359 1.15677   2
 -11  19   3 96.9310 6.99362  -1
 -12  18   3 96.9310 6.99362   2
  -8  19   3 14.5888 0.95831   2
  -5  19   3 35.5816 4.27085  -1
  -3  18   3 35.5816 4.27085   2
  -2  19   3 166.946 7.40019  -1
   0  18   3 166.946 7.40019   2
   1  19   3 37.6616 2.25410  -1
   3  18   3 37.6616 2.25410   2
   4  19   3 323.459 6.68257  -1
   6  18   3 323.459 6.68257   2
   7  19   3 308.600 8.20813  -1
   9  18   3 308.600 8.20813   2
  13  19   3 92.9373 1.60259   2
  16  19   3 2.03825 0.32543   2
  19  19   3 46.2917 1.20436   2
 -37  20   3 22.1602 0.84832   2
 -34  20   3 5.00952 0.40928   2
 -31  20   3 76.7708 1.51008   2
 -28  20   3 167.323 9.03043  -1
 -29  19   3 167.323 9.03043   2
 -25  20   3 8.26405 1.68486  -1
 -26  19   3 8.26405 1.68486   2
 -22  20   3 286.423 5.50892  -1
 -23  19   3 286.423 5.50892   2
 -19  20   3 343.462 8.74801  -1
 -20  19   3 343.462 8.74801   2
 -16  20   3 501.652 19.1899  -1
 -17  19   3 501.652 19.1899   2
 -13  20   3 143.945 3.35861   2
 -13  20   3 51.9151 6.63807  -1
 -14  19   3 51.9151 6.63807   2
 -10  20   3 0.54081 0.58611   2
  -7  20   3 71.8043 2.31290   2
  -7  20   3 34.4112 9.82263  -1
  -5  19   3 34.4112 9.82263   2
  -4  20   3 314.460 10.3569  -1
  -2  19   3 314.460 10.3569   2
  -1  20   3 44.2901 2.45619  -1
   1  19   3 44.2901 2.45619   2
   2  20   3 19.1935 1.78359  -1
   4  19   3 19.1935 1.78359   2
   5  20   3 557.392 11.8574  -1
   7  19   3 557.392 11.8574   2
   8  20   3 46.8092 2.66309  -1
  10  19   3 46.8092 2.66309   2
  14  20   3 11.1252 0.71531   2
  17  20   3 20.7463 0.91008   2
  20  20   3 3.14158 0.29196   2
 -39  21   3 -0.2635 0.24743   2
 -36  21   3 0.37659 0.26180   2
 -33  21   3 67.6941 1.42454   2
 -27  21   3 173.624 5.31888  -1
 -28  20   3 173.624 5.31888   2
 -24  21   3 1.20798 2.20105  -1
 -25  20   3 1.20798 2.20105   2
 -21  21   3 121.315 3.01890  -1
 -22  20   3 121.315 3.01890   2
 -18  21   3 537.189 12.1936  -1
 -19  20   3 537.189 12.1936   2
 -15  21   3 950.412 21.8393  -1
 -16  20   3 950.412 21.8393   2
 -12  21   3 3.66662 0.45650   2
  -9  21   3 6.76461 0.65376   2
  -6  21   3 133.676 5.46973  -1
  -4  20   3 133.676 5.46973   2
  -3  21   3 12.4657 1.74027  -1
  -1  20   3 12.4657 1.74027   2
   0  21   3 51.9222 2.36624  -1
   2  20   3 51.9222 2.36624   2
   3  21   3 390.060 7.50298  -1
   5  20   3 390.060 7.50298   2
   6  21   3 -0.1056 1.64617  -1
   8  20   3 -0.1056 1.64617   2
   9  21   3 -1.2169 0.44808   2
   9  21   3 144.370 6.06775  -1
  11  20   3 144.370 6.06775   2
  12  21   3 79.8884 1.56529   2
  15  21   3 1.41708 0.29237   2
  18  21   3 102.731 1.76930   2
  21  21   3 4.49560 0.29626   2
 -41  22   3 0.61710 0.22564   2
 -38  22   3 0.83806 0.25741   2
 -35  22   3 109.989 1.83649   2
 -32  22   3 62.8959 1.35661   2
 -29  22   3 111.012 5.50944  -1
 -30  21   3 111.012 5.50944   2
 -26  22   3 36.9271 2.30267  -1
 -27  21   3 36.9271 2.30267   2
 -23  22   3 41.8232 2.10564  -1
 -24  21   3 41.8232 2.10564   2
 -20  22   3 4.41665 4.21839  -1
 -21  21   3 4.41665 4.21839   2
 -17  22   3 249.275 6.19412  -1
 -18  21   3 249.275 6.19412   2
 -14  22   3 96.8555 3.80091  -1
 -15  21   3 96.8555 3.80091   2
 -11  22   3 51.3182 1.31579   2
  -8  22   3 74.7760 1.49011   2
  -8  22   3 54.8182 5.04417  -1
  -6  21   3 54.8182 5.04417   2
  -5  22   3 8.27215 2.86876  -1
  -3  21   3 8.27215 2.86876   2
  -2  22   3 85.1604 2.88924  -1
   0  21   3 85.1604 2.88924   2
   1  22   3 241.144 5.18857  -1
   3  21   3 241.144 5.18857   2
   4  22   3 -0.1776 1.84530  -1
   6  21   3 -0.1776 1.84530   2
  13  22   3 1.45637 0.29520   2
  16  22   3 2.96602 0.33247   2
  19  22   3 125.026 1.96266   2
  22  22   3 163.041 2.82623   2
 -43  23   3 22.6304 0.80150   2
 -40  23   3 9.13927 0.48931   2
 -37  23   3 3.08538 0.31823   2
 -34  23   3 68.1597 1.49694   2
 -28  23   3 14.1248 5.07821  -1
 -29  22   3 14.1248 5.07821   2
 -25  23   3 60.0478 2.24870  -1
 -26  22   3 60.0478 2.24870   2
 -22  23   3 105.273 2.67815  -1
 -23  22   3 105.273 2.67815   2
 -19  23   3 427.149 10.6246  -1
 -20  22   3 427.149 10.6246   2
 -16  23   3 117.186 4.11103  -1
 -17  22   3 117.186 4.11103   2
 -13  23   3 4.04479 0.39897   2
 -13  23   3 18.8957 3.77158  -1
 -14  22   3 18.8957 3.77158   2
 -10  23   3 153.542 2.28705   2
  -7  23   3 -0.5821 0.28422   2
  -7  23   3 3.75105 2.21718  -1
  -5  22   3 3.75105 2.21718   2
  -4  23   3 -2.2892 1.53905  -1
  -2  22   3 -2.2892 1.53905   2
  -1  23   3 259.599 4.91089  -1
   1  22   3 259.599 4.91089   2
   2  23   3 0.80351 1.22176  -1
   4  22   3 0.80351 1.22176   2
   5  23   3 -13.810 13.2854  -1
   7  22   3 -13.810 13.2854   2
   8  23   3 4.25399 1.77142  -1
  10  22   3 4.25399 1.77142   2
  14  23   3 2.33354 0.32997   2
  17  23   3 28.4101 0.82027   2
  20  23   3 18.4207 0.64926   2
 -42  24   3 18.0364 0.76690   2
 -39  24   3 33.8834 0.95521   2
 -36  24   3 18.3665 0.80827   2
 -30  24   3 149.655 4.25963  -1
 -31  23   3 149.655 4.25963   2
 -27  24   3 -9.0294 2.72857  -1
 -28  23   3 -9.0294 2.72857   2
 -24  24   3 64.7694 2.62769  -1
 -25  23   3 64.7694 2.62769   2
 -21  24   3 67.8111 2.06248  -1
 -22  23   3 67.8111 2.06248   2
 -18  24   3 554.786 10.3861  -1
 -19  23   3 554.786 10.3861   2
 -15  24   3 77.0907 1.63207   2
 -15  24   3 71.8160 3.34870  -1
 -16  23   3 71.8160 3.34870   2
 -12  24   3 -0.0016 0.28690   2
  -9  24   3 191.024 2.62601   2
  -6  24   3 136.146 3.52755  -1
  -4  23   3 136.146 3.52755   2
  -3  24   3 158.083 3.61261  -1
  -1  23   3 158.083 3.61261   2
   0  24   3 4.68060 1.57651  -1
   2  23   3 4.68060 1.57651   2
   3  24   3 50.0752 4.08658  -1
   5  23   3 50.0752 4.08658   2
   6  24   3 1.80022 1.79356  -1
   8  23   3 1.80022 1.79356   2
   9  24   3 32.3224 2.94935  -1
  11  23   3 32.3224 2.94935   2
  15  24   3 1.13809 0.26127   2
  18  24   3 11.5006 0.56251   2
 -44  25   3 25.4054 0.82150   2
 -41  25   3 41.1599 1.22843   2
 -38  25   3 -0.1963 0.23878   2
 -32  25   3 71.0206 4.17583  -1
 -33  24   3 71.0206 4.17583   2
 -29  25   3 47.7238 2.38737  -1
 -30  24   3 47.7238 2.38737   2
 -26  25   3 5.51453 1.99599  -1
 -27  24   3 5.51453 1.99599   2
 -23  25   3 68.5758 2.38260  -1
 -24  24   3 68.5758 2.38260   2
 -20  25   3 33.2174 1.99619  -1
 -21  24   3 33.2174 1.99619   2
 -17  25   3 44.4709 2.30217  -1
 -18  24   3 44.4709 2.30217   2
 -14  25   3 147.004 2.41239   2
 -11  25   3 8.62387 0.49726   2
  -8  25   3 164.544 2.56386   2
  -8  25   3 296.301 8.36554  -1
  -6  24   3 296.301 8.36554   2
  -5  25   3 14.1918 2.29136  -1
  -3  24   3 14.1918 2.29136   2
  -2  25   3 158.727 3.73178  -1
   0  24   3 158.727 3.73178   2
   1  25   3 332.378 7.21433  -1
   3  24   3 332.378 7.21433   2
   4  25   3 63.9735 2.88918  -1
   6  24   3 63.9735 2.88918   2
   7  25   3 -3.6989 2.74597  -1
   9  24   3 -3.6989 2.74597   2
  10  25   3 13.2621 3.39066  -1
  12  24   3 13.2621 3.39066   2
  13  25   3 4.75376 0.37452   2
  16  25   3 7.68621 0.41477   2
  19  25   3 61.2867 1.17558   2
 -43  26   3 0.56510 0.20326   2
 -40  26   3 3.33076 0.31495   2
 -37  26   3 112.826 1.90225   2
 -34  26   3 51.5169 4.63936  -1
 -35  25   3 51.5169 4.63936   2
 -31  26   3 84.5136 2.94971  -1
 -32  25   3 84.5136 2.94971   2
 -28  26   3 67.6711 2.40757  -1
 -29  25   3 67.6711 2.40757   2
 -25  26   3 49.2600 1.76726  -1
 -26  25   3 49.2600 1.76726   2
 -22  26   3 57.5367 2.50971  -1
 -23  25   3 57.5367 2.50971   2
 -19  26   3 27.5543 2.32572  -1
 -20  25   3 27.5543 2.32572   2
 -16  26   3 5.98907 0.44010   2
 -16  26   3 92.5854 4.90586  -1
 -17  25   3 92.5854 4.90586   2
 -13  26   3 10.3729 0.69126   2
 -10  26   3 1.45960 0.42191   2
  -7  26   3 272.768 7.76671  -1
  -5  25   3 272.768 7.76671   2
  -7  26   3 365.868 4.20950   2
  -4  26   3 345.185 6.22322  -1
  -2  25   3 345.185 6.22322   2
  -1  26   3 545.810 9.61389  -1
   1  25   3 545.810 9.61389   2
   2  26   3 145.539 4.64798  -1
   4  25   3 145.539 4.64798   2
   5  26   3 38.1236 2.46288  -1
   7  25   3 38.1236 2.46288   2
   8  26   3 42.4851 2.52382  -1
  10  25   3 42.4851 2.52382   2
  14  26   3 5.42522 0.35154   2
  17  26   3 19.9281 0.65881   2
 -42  27   3 17.4527 0.77687   2
 -39  27   3 -0.0981 0.23465   2
 -33  27   3 125.539 3.77251  -1
 -34  26   3 125.539 3.77251   2
 -30  27   3 135.341 3.82327  -1
 -31  26   3 135.341 3.82327   2
 -27  27   3 99.0320 3.40834  -1
 -28  26   3 99.0320 3.40834   2
 -24  27   3 314.739 7.38506  -1
 -25  26   3 314.739 7.38506   2
 -21  27   3 217.894 4.65891  -1
 -22  26   3 217.894 4.65891   2
 -18  27   3 97.1379 2.97012  -1
 -19  26   3 97.1379 2.97012   2
 -15  27   3 73.6842 1.53294   2
 -12  27   3 134.436 2.00287   2
  -9  27   3 394.240 4.88238   2
  -6  27   3 231.987 5.36345  -1
  -4  26   3 231.987 5.36345   2
  -3  27   3 291.044 6.02390  -1
  -1  26   3 291.044 6.02390   2
   0  27   3 89.6844 3.53789  -1
   2  26   3 89.6844 3.53789   2
   3  27   3 224.347 6.37735  -1
   5  26   3 224.347 6.37735   2
   6  27   3 36.7696 2.42191  -1
   8  26   3 36.7696 2.42191   2
   9  27   3 13.4994 1.95105  -1
  11  26   3 13.4994 1.95105   2
 -44  28   3 85.3326 1.44490   2
 -41  28   3 25.4473 0.84531   2
 -35  28   3 50.8732 4.32958  -1
 -36  27   3 50.8732 4.32958   2
 -32  28   3 117.682 3.55696  -1
 -33  27   3 117.682 3.55696   2
 -29  28   3 185.729 4.36831  -1
 -30  27   3 185.729 4.36831   2
 -26  28   3 228.095 5.95459  -1
 -27  27   3 228.095 5.95459   2
 -23  28   3 400.906 7.39884  -1
 -24  27   3 400.906 7.39884   2
 -20  28   3 197.915 4.64436  -1
 -21  27   3 197.915 4.64436   2
 -17  28   3 95.7589 1.66218   2
 -17  28   3 168.424 6.24258  -1
 -18  27   3 168.424 6.24258   2
 -14  28   3 310.479 3.81346   2
 -11  28   3 312.512 3.78020   2
  -8  28   3 134.798 5.73322  -1
  -6  27   3 134.798 5.73322   2
  -8  28   3 79.1721 1.67263   2
  -5  28   3 7.00134 1.76834  -1
  -3  27   3 7.00134 1.76834   2
  -2  28   3 33.4094 2.09580  -1
   0  27   3 33.4094 2.09580   2
   1  28   3 256.869 7.46850  -1
   3  27   3 256.869 7.46850   2
   4  28   3 4.16848 1.59598  -1
   6  27   3 4.16848 1.59598   2
   7  28   3 80.4122 3.27361  -1
   9  27   3 80.4122 3.27361   2
  10  28   3 0.12878 2.60114  -1
  12  27   3 0.12878 2.60114   2
  13  28   3 56.0338 3.56462  -1
  15  27   3 56.0338 3.56462   2
  16  28   3 12.7233 0.49696   2
 -43  29   3 3.00394 0.26397   2
 -40  29   3 129.271 2.13258   2
 -37  29   3 120.476 6.74536  -1
 -38  28   3 120.476 6.74536   2
 -34  29   3 29.3425 2.09456  -1
 -35  28   3 29.3425 2.09456   2
 -31  29   3 52.0042 2.20890  -1
 -32  28   3 52.0042 2.20890   2
 -28  29   3 10.0699 1.03327  -1
 -29  28   3 10.0699 1.03327   2
 -25  29   3 271.401 6.04251  -1
 -26  28   3 271.401 6.04251   2
 -22  29   3 79.8604 2.43581  -1
 -23  28   3 79.8604 2.43581   2
 -19  29   3 11.7746 5.00057  -1
 -20  28   3 11.7746 5.00057   2
 -16  29   3 65.3591 1.39452   2
 -13  29   3 -0.0895 0.38029   2
 -10  29   3 -0.1614 0.26436   2
  -7  29   3 -11.605 14.2965  -1
  -5  28   3 -11.605 14.2965   2
  -4  29   3 61.7518 2.55006  -1
  -2  28   3 61.7518 2.55006   2
  -1  29   3 44.9178 2.43263  -1
   1  28   3 44.9178 2.43263   2
   2  29   3 65.3946 2.95264  -1
   4  28   3 65.3946 2.95264   2
   5  29   3 85.1238 3.37049  -1
   7  28   3 85.1238 3.37049   2
   8  29   3 134.412 4.39130  -1
  10  28   3 134.412 4.39130   2
  11  29   3 131.775 6.63388  -1
  13  28   3 131.775 6.63388   2
  14  29   3 -0.0032 0.18963   2
 -42  30   3 0.52904 0.21645   2
 -36  30   3 161.907 6.00207  -1
 -37  29   3 161.907 6.00207   2
 -33  30   3 48.6359 2.48596  -1
 -34  29   3 48.6359 2.48596   2
 -30  30   3 12.6412 1.50072  -1
 -31  29   3 12.6412 1.50072   2
 -27  30   3 18.3697 1.18186  -1
 -28  29   3 18.3697 1.18186   2
 -24  30   3 34.3075 1.61749  -1
 -25  29   3 34.3075 1.61749   2
 -21  30   3 9.26233 1.54834  -1
 -22  29   3 9.26233 1.54834   2
 -18  30   3 1.52307 3.55763  -1
 -19  29   3 1.52307 3.55763   2
 -18  30   3 13.5590 0.99904   2
 -15  30   3 154.717 2.34854   2
 -12  30   3 135.176 2.13878   2
  -9  30   3 -0.1072 0.29681   2
  -9  30   3 -0.3353 3.35704  -1
  -7  29   3 -0.3353 3.35704   2
  -6  30   3 84.4330 2.96597  -1
  -4  29   3 84.4330 2.96597   2
  -3  30   3 116.922 4.13506  -1
  -1  29   3 116.922 4.13506   2
   0  30   3 80.8704 3.38557  -1
   2  29   3 80.8704 3.38557   2
   3  30   3 44.0677 2.37806  -1
   5  29   3 44.0677 2.37806   2
   6  30   3 192.334 5.74942  -1
   8  29   3 192.334 5.74942   2
   9  30   3 91.5823 3.21139  -1
  11  29   3 91.5823 3.21139   2
 -41  31   3 1.24657 0.23059   2
 -38  31   3 22.8943 2.12576  -1
 -39  30   3 22.8943 2.12576   2
 -35  31   3 38.0551 1.97219  -1
 -36  30   3 38.0551 1.97219   2
 -32  31   3 59.8238 2.29890  -1
 -33  30   3 59.8238 2.29890   2
 -29  31   3 82.2366 2.36249  -1
 -30  30   3 82.2366 2.36249   2
 -26  31   3 53.5938 1.98781  -1
 -27  30   3 53.5938 1.98781   2
 -23  31   3 33.7736 1.87260  -1
 -24  30   3 33.7736 1.87260   2
 -20  31   3 317.441 3.85286   2
 -20  31   3 260.767 6.43753  -1
 -21  30   3 260.767 6.43753   2
 -17  31   3 1.02356 0.32238   2
 -14  31   3 33.5843 1.04594   2
 -11  31   3 29.3065 1.04779   2
  -8  31   3 62.1642 1.40751   2
  -8  31   3 133.850 4.65264  -1
  -6  30   3 133.850 4.65264   2
  -5  31   3 138.283 4.80680  -1
  -3  30   3 138.283 4.80680   2
  -2  31   3 5.04710 1.61884  -1
   0  30   3 5.04710 1.61884   2
   1  31   3 107.327 3.88467  -1
   3  30   3 107.327 3.88467   2
   4  31   3 24.6119 1.89807  -1
   6  30   3 24.6119 1.89807   2
   7  31   3 37.7644 2.05690  -1
   9  30   3 37.7644 2.05690   2
  10  31   3 29.9600 2.46154  -1
  12  30   3 29.9600 2.46154   2
 -43  32   3 1.14460 0.23410   2
 -37  32   3 3.75345 1.59790  -1
 -38  31   3 3.75345 1.59790   2
 -34  32   3 217.297 5.42910  -1
 -35  31   3 217.297 5.42910   2
 -31  32   3 1.07103 1.49881  -1
 -32  31   3 1.07103 1.49881   2
 -28  32   3 174.040 4.19264  -1
 -29  31   3 174.040 4.19264   2
 -25  32   3 130.094 4.32397  -1
 -26  31   3 130.094 4.32397   2
 -22  32   3 48.1372 1.84957  -1
 -23  31   3 48.1372 1.84957   2
 -19  32   3 -0.2113 0.25831   2
 -16  32   3 158.494 2.23988   2
 -13  32   3 6.85179 0.45990   2
 -10  32   3 24.3465 1.01965   2
  -7  32   3 97.5337 3.30215  -1
  -5  31   3 97.5337 3.30215   2
  -4  32   3 76.1797 3.24067  -1
  -2  31   3 76.1797 3.24067   2
  -1  32   3 70.3403 3.04624  -1
   1  31   3 70.3403 3.04624   2
   2  32   3 14.2942 1.61283  -1
   4  31   3 14.2942 1.61283   2
   5  32   3 219.754 6.21466  -1
   7  31   3 219.754 6.21466   2
   8  32   3 105.819 3.36146  -1
  10  31   3 105.819 3.36146   2
 -39  33   3 40.6853 2.72207  -1
 -40  32   3 40.6853 2.72207   2
 -36  33   3 18.0879 1.49003  -1
 -37  32   3 18.0879 1.49003   2
 -33  33   3 231.525 5.71461  -1
 -34  32   3 231.525 5.71461   2
 -30  33   3 99.0435 2.92807  -1
 -31  32   3 99.0435 2.92807   2
 -27  33   3 95.5792 2.79128  -1
 -28  32   3 95.5792 2.79128   2
 -24  33   3 168.224 4.04019  -1
 -25  32   3 168.224 4.04019   2
 -21  33   3 78.9944 5.54103  -1
 -22  32   3 78.9944 5.54103   2
 -21  33   3 103.761 1.67947   2
 -18  33   3 61.2328 1.20801   2
 -15  33   3 26.4357 0.95401   2
 -12  33   3 80.4014 1.59320   2
  -9  33   3 163.320 2.58907   2
  -9  33   3 260.813 13.2736  -1
  -7  32   3 260.813 13.2736   2
  -6  33   3 156.383 5.19285  -1
  -4  32   3 156.383 5.19285   2
  -3  33   3 7.88635 1.79411  -1
  -1  32   3 7.88635 1.79411   2
   0  33   3 17.3099 1.77174  -1
   2  32   3 17.3099 1.77174   2
   3  33   3 318.330 8.54614  -1
   5  32   3 318.330 8.54614   2
   6  33   3 207.060 5.74696  -1
   8  32   3 207.060 5.74696   2
   9  33   3 21.3984 2.98058  -1
  11  32   3 21.3984 2.98058   2
 -41  34   3 0.95457 1.49851  -1
 -42  33   3 0.95457 1.49851   2
 -38  34   3 107.236 3.04281  -1
 -39  33   3 107.236 3.04281   2
 -35  34   3 151.971 4.00671  -1
 -36  33   3 151.971 4.00671   2
 -32  34   3 9.85815 1.13413  -1
 -33  33   3 9.85815 1.13413   2
 -29  34   3 128.819 3.25951  -1
 -30  33   3 128.819 3.25951   2
 -26  34   3 10.2604 2.29582  -1
 -27  33   3 10.2604 2.29582   2
 -23  34   3 274.415 3.42139   2
 -23  34   3 321.823 6.95764  -1
 -24  33   3 321.823 6.95764   2
 -20  34   3 53.5864 1.10857   2
 -17  34   3 34.9282 1.07373   2
 -14  34   3 5.26985 0.41309   2
 -11  34   3 1.85049 0.35507   2
  -8  34   3 91.6082 1.76654   2
  -8  34   3 171.525 6.80245  -1
  -6  33   3 171.525 6.80245   2
  -5  34   3 16.1690 1.88612  -1
  -3  33   3 16.1690 1.88612   2
  -2  34   3 14.2807 1.64883  -1
   0  33   3 14.2807 1.64883   2
   1  34   3 158.315 4.82660  -1
   3  33   3 158.315 4.82660   2
   4  34   3 156.921 4.60722  -1
   6  33   3 156.921 4.60722   2
   7  34   3 72.5317 3.24086  -1
   9  33   3 72.5317 3.24086   2
 -40  35   3 44.7260 2.07527  -1
 -41  34   3 44.7260 2.07527   2
 -37  35   3 234.115 5.58265  -1
 -38  34   3 234.115 5.58265   2
 -34  35   3 212.433 5.21057  -1
 -35  34   3 212.433 5.21057   2
 -31  35   3 18.8405 1.41401  -1
 -32  34   3 18.8405 1.41401   2
 -28  35   3 4.07182 1.19031  -1
 -29  34   3 4.07182 1.19031   2
 -25  35   3 116.406 3.98453  -1
 -26  34   3 116.406 3.98453   2
 -22  35   3 17.8033 0.71910   2
 -19  35   3 2.18759 0.32234   2
 -16  35   3 68.0589 1.36375   2
 -13  35   3 0.48266 0.29849   2
 -10  35   3 60.8476 1.50103   2
  -7  35   3 47.5944 3.17273  -1
  -5  34   3 47.5944 3.17273   2
  -4  35   3 26.2538 2.07691  -1
  -2  34   3 26.2538 2.07691   2
  -1  35   3 238.272 6.67139  -1
   1  34   3 238.272 6.67139   2
   2  35   3 18.6655 1.47278  -1
   4  34   3 18.6655 1.47278   2
   5  35   3 113.249 3.37190  -1
   7  34   3 113.249 3.37190   2
 -39  36   3 66.1616 2.07482  -1
 -40  35   3 66.1616 2.07482   2
 -36  36   3 139.708 3.62563  -1
 -37  35   3 139.708 3.62563   2
 -33  36   3 38.5990 1.66966  -1
 -34  35   3 38.5990 1.66966   2
 -30  36   3 21.2727 1.51095  -1
 -31  35   3 21.2727 1.51095   2
 -27  36   3 3.02005 1.26864  -1
 -28  35   3 3.02005 1.26864   2
 -24  36   3 76.1058 1.29646   2
 -24  36   3 230.597 11.4016  -1
 -25  35   3 230.597 11.4016   2
 -21  36   3 0.54833 0.23449   2
 -18  36   3 2.40401 0.29835   2
 -15  36   3 5.87466 0.39431   2
 -12  36   3 91.8712 1.60948   2
  -9  36   3 30.9646 1.07679   2
  -9  36   3 64.1172 5.30537  -1
  -7  35   3 64.1172 5.30537   2
  -6  36   3 22.9322 2.10549  -1
  -4  35   3 22.9322 2.10549   2
  -3  36   3 191.956 5.66188  -1
  -1  35   3 191.956 5.66188   2
   0  36   3 58.9958 2.33893  -1
   2  35   3 58.9958 2.33893   2
   3  36   3 49.5306 2.25267  -1
   5  35   3 49.5306 2.25267   2
 -38  37   3 120.062 3.12496  -1
 -39  36   3 120.062 3.12496   2
 -35  37   3 20.7739 1.32654  -1
 -36  36   3 20.7739 1.32654   2
 -32  37   3 40.7725 1.71772  -1
 -33  36   3 40.7725 1.71772   2
 -29  37   3 74.5316 2.51554  -1
 -30  36   3 74.5316 2.51554   2
 -26  37   3 38.5405 1.99933  -1
 -27  36   3 38.5405 1.99933   2
 -26  37   3 45.5235 1.04317   2
 -23  37   3 97.7648 1.51906   2
 -20  37   3 60.3679 1.18134   2
 -17  37   3 34.1758 0.93883   2
 -14  37   3 15.3036 0.73457   2
 -11  37   3 38.7475 1.05640   2
  -8  37   3 100.779 1.78878   2
  -8  37   3 98.5752 4.41387  -1
  -6  36   3 98.5752 4.41387   2
  -5  37   3 31.6385 2.10577  -1
  -3  36   3 31.6385 2.10577   2
  -2  37   3 66.9768 2.59338  -1
   0  36   3 66.9768 2.59338   2
   1  37   3 2.42232 0.94923  -1
   3  36   3 2.42232 0.94923   2
 -37  38   3 135.774 3.37234  -1
 -38  37   3 135.774 3.37234   2
 -34  38   3 35.4702 1.47863  -1
 -35  37   3 35.4702 1.47863   2
 -31  38   3 58.1388 2.08175  -1
 -32  37   3 58.1388 2.08175   2
 -28  38   3 67.9175 3.61431  -1
 -29  37   3 67.9175 3.61431   2
 -25  38   3 44.6912 0.95395   2
 -22  38   3 47.6959 1.02570   2
 -19  38   3 -0.0370 0.23854   2
 -16  38   3 20.5566 0.80897   2
 -13  38   3 33.0042 0.93087   2
 -10  38   3 0.35490 0.23312   2
  -7  38   3 1.86790 0.25133   2
  -7  38   3 8.93070 2.07376  -1
  -5  37   3 8.93070 2.07376   2
  -4  38   3 23.0299 1.65237  -1
  -2  37   3 23.0299 1.65237   2
  -1  38   3 17.9935 1.26325  -1
   1  37   3 17.9935 1.26325   2
 -36  39   3 12.3831 0.89508  -1
 -37  38   3 12.3831 0.89508   2
 -33  39   3 30.6955 1.69604  -1
 -34  38   3 30.6955 1.69604   2
 -30  39   3 15.0006 2.13920  -1
 -31  38   3 15.0006 2.13920   2
 -27  39   3 6.67437 0.33330   2
 -27  39   3 11.5500 2.15469  -1
 -28  38   3 11.5500 2.15469   2
 -24  39   3 5.57969 0.33674   2
 -21  39   3 239.988 3.18818   2
 -18  39   3 49.8825 1.07204   2
 -15  39   3 27.1156 0.82587   2
 -12  39   3 5.80224 0.35598   2
  -9  39   3 5.88347 0.36126   2
  -6  39   3 67.2241 2.63427  -1
  -4  38   3 67.2241 2.63427   2
  -3  39   3 46.5343 1.95306  -1
  -1  38   3 46.5343 1.95306   2
 -35  40   3 24.3418 1.42012  -1
 -36  39   3 24.3418 1.42012   2
 -32  40   3 74.8834 2.75122  -1
 -33  39   3 74.8834 2.75122   2
 -29  40   3 35.4560 2.57836  -1
 -30  39   3 35.4560 2.57836   2
 -26  40   3 1.42595 0.23877   2
 -23  40   3 59.1052 1.12810   2
 -20  40   3 107.803 1.62963   2
 -17  40   3 0.32197 0.22088   2
 -14  40   3 -0.0908 0.25655   2
 -11  40   3 102.699 1.88059   2
  -8  40   3 83.9521 3.67083  -1
  -6  39   3 83.9521 3.67083   2
  -8  40   3 39.8838 1.00607   2
  -5  40   3 42.6045 1.94374  -1
  -3  39   3 42.6045 1.94374   2
 -34  41   3 59.8072 2.22152  -1
 -35  40   3 59.8072 2.22152   2
 -31  41   3 254.244 6.87935  -1
 -32  40   3 254.244 6.87935   2
 -28  41   3 79.6869 1.51238   2
 -28  41   3 76.3861 4.60338  -1
 -29  40   3 76.3861 4.60338   2
 -25  41   3 4.71646 0.30545   2
 -22  41   3 7.68473 0.44320   2
 -19  41   3 0.46630 0.22056   2
 -16  41   3 9.10792 0.57066   2
 -13  41   3 34.2022 0.98697   2
 -10  41   3 8.00086 0.56398   2
  -7  41   3 13.7550 1.64176  -1
  -5  40   3 13.7550 1.64176   2
 -33  42   3 53.8603 2.55801  -1
 -34  41   3 53.8603 2.55801   2
 -33  42   3 -0.0918 0.42900   2
 -30  42   3 108.721 1.84561   2
 -30  42   3 307.713 14.0776  -1
 -31  41   3 307.713 14.0776   2
 -27  42   3 37.1202 0.89803   2
 -24  42   3 131.782 2.17582   2
 -21  42   3 14.7226 0.76685   2
 -18  42   3 0.44967 0.25156   2
 -15  42   3 20.8102 0.77098   2
 -12  42   3 5.85916 0.31850   2
  -9  42   3 14.8736 0.66649   2
  -9  42   3 19.7500 2.17402  -1
  -7  41   3 19.7500 2.17402   2
 -32  43   3 28.1041 0.93172   2
 -29  43   3 0.15708 0.26047   2
 -26  43   3 109.011 2.08439   2
 -23  43   3 1.75082 0.25317   2
 -20  43   3 -0.2374 0.20818   2
 -17  43   3 -0.2545 0.22416   2
 -14  43   3 15.8802 0.61581   2
 -11  43   3 7.00651 0.42766   2
 -28  44   3 12.9644 0.73425   2
 -25  44   3 3.87938 0.29916   2
 -22  44   3 15.8455 0.63418   2
 -19  44   3 31.6681 0.75201   2
 -16  44   3 0.47099 0.18745   2
  -1   1   4 65.1652 2.87412   2
  -1   1   4 285.364 14.5890  -1
  -2   3   4 285.364 14.5890   2
  -3   2   4 440.454 19.7676  -1
   1   3   4 440.454 19.7676   2
  -3   2   4 365.831 18.6226  -1
  -4   4   4 365.831 18.6226   2
   0   2   4 80.5744 5.22711  -1
  -3   2   4 80.5744 5.22711   2
   0   2   4 154.848 10.4222  -1
  -1   4   4 154.848 10.4222   2
  -5   3   4 184.838 12.5860  -1
  -6   5   4 184.838 12.5860   2
  -2   3   4 211.753 13.9411  -1
   0   2   4 211.753 13.9411   2
   1   3   4 363.863 18.9065  -1
  -5   3   4 363.863 18.9065   2
  -7   4   4 187.476 13.9964  -1
  -8   6   4 187.476 13.9964   2
  -4   4   4 240.343 15.2876  -1
  -5   6   4 240.343 15.2876   2
  -1   4   4 500.809 15.7064  -1
   1   3   4 500.809 15.7064   2
   2   4   4 322.477 12.5194  -1
  -7   4   4 322.477 12.5194   2
  -9   5   4 178.427 11.0758  -1
 -10   7   4 178.427 11.0758   2
  -3   5   4 -0.1786 0.69320   2
   0   5   4 262.620 9.22097  -1
   2   4   4 262.620 9.22097   2
   3   5   4 26.7919 7.98669  -1
  -9   5   4 26.7919 7.98669   2
 -11   6   4 1.71609 0.40822   2
 -11   6   4 18.9569 4.09655  -1
 -12   8   4 18.9569 4.09655   2
  -8   6   4 144.810 9.64155  -1
  -9   8   4 144.810 9.64155   2
  -2   6   4 202.992 4.21827   2
  -2   6   4 404.981 11.2889  -1
   0   5   4 404.981 11.2889   2
   1   6   4 131.174 5.48476  -1
   3   5   4 131.174 5.48476   2
   4   6   4 0.01540 0.43106   2
 -13   7   4 114.836 8.12174  -1
 -14   9   4 114.836 8.12174   2
  -7   7   4 170.218 9.52197  -1
  -8   6   4 170.218 9.52197   2
  -4   7   4 289.011 4.76422   2
  -1   7   4 153.064 5.61068  -1
   1   6   4 153.064 5.61068   2
   5   7   4 14.9423 4.11816  -1
 -13   7   4 14.9423 4.11816   2
 -15   8   4 159.173 8.99610  -1
 -16  10   4 159.173 8.99610   2
  -9   8   4 246.796 12.8617  -1
 -10   7   4 246.796 12.8617   2
  -6   8   4 674.321 30.5638  -1
  -7   7   4 674.321 30.5638   2
  -3   8   4 6.61626 3.69292  -1
  -1   7   4 6.61626 3.69292   2
  -3   8   4 3.84900 0.52471   2
   0   8   4 1.79889 3.12197  -1
   2   7   4 1.79889 3.12197   2
   3   8   4 -11.331 7.37073  -1
   5   7   4 -11.331 7.37073   2
   6   8   4 77.6422 6.53003  -1
 -15   8   4 77.6422 6.53003   2
 -17   9   4 24.4857 4.23343  -1
 -18  11   4 24.4857 4.23343   2
 -11   9   4 30.6845 4.40212  -1
 -12   8   4 30.6845 4.40212   2
  -8   9   4 189.699 10.7746  -1
  -9   8   4 189.699 10.7746   2
  -5   9   4 39.8675 1.68966   2
  -5   9   4 699.503 32.1223  -1
  -6   8   4 699.503 32.1223   2
  -2   9   4 3.34376 7.51220  -1
   0   8   4 3.34376 7.51220   2
   1   9   4 10.6233 4.64527  -1
   3   8   4 10.6233 4.64527   2
   4   9   4 128.338 8.95922  -1
   6   8   4 128.338 8.95922   2
   7   9   4 1.32454 3.92887  -1
 -17   9   4 1.32454 3.92887   2
 -19  10   4 83.6465 6.10276  -1
 -20  12   4 83.6465 6.10276   2
 -16  10   4 131.764 7.77305  -1
 -17  12   4 131.764 7.77305   2
 -10  10   4 297.472 10.5456  -1
 -11   9   4 297.472 10.5456   2
  -7  10   4 219.716 11.6878  -1
  -8   9   4 219.716 11.6878   2
  -4  10   4 -0.1507 0.32657   2
  -4  10   4 -4.1979 3.54308  -1
  -2   9   4 -4.1979 3.54308   2
  -1  10   4 65.3536 4.16067  -1
   1   9   4 65.3536 4.16067   2
   2  10   4 -1.0491 3.42591  -1
   4   9   4 -1.0491 3.42591   2
   5  10   4 12.5359 4.20359  -1
   7   9   4 12.5359 4.20359   2
   8  10   4 229.133 11.8389  -1
 -19  10   4 229.133 11.8389   2
 -21  11   4 -0.5894 0.37014   2
 -18  11   4 69.8155 5.52360  -1
 -19  13   4 69.8155 5.52360   2
 -12  11   4 245.777 13.7641  -1
 -13  10   4 245.777 13.7641   2
  -9  11   4 404.089 14.1681  -1
 -10  10   4 404.089 14.1681   2
  -6  11   4 97.4455 1.92115   2
  -6  11   4 352.681 12.3802  -1
  -7  10   4 352.681 12.3802   2
  -3  11   4 -0.2856 0.34120   2
  -3  11   4 24.8080 4.06026  -1
  -1  10   4 24.8080 4.06026   2
   0  11   4 -6.2910 5.54373  -1
   2  10   4 -6.2910 5.54373   2
   3  11   4 27.3580 3.47444  -1
   5  10   4 27.3580 3.47444   2
   6  11   4 233.288 6.11390  -1
   8  10   4 233.288 6.11390   2
 -20  12   4 30.5933 4.49588  -1
 -21  14   4 30.5933 4.49588   2
 -14  12   4 250.209 9.55628  -1
 -15  11   4 250.209 9.55628   2
 -11  12   4 163.975 6.74330  -1
 -12  11   4 163.975 6.74330   2
  -8  12   4 3.60054 2.48120  -1
  -9  11   4 3.60054 2.48120   2
  -5  12   4 21.1951 1.59504   2
  -2  12   4 19.7520 3.60731  -1
   0  11   4 19.7520 3.60731   2
   1  12   4 23.1105 2.72278  -1
   3  11   4 23.1105 2.72278   2
   4  12   4 84.9890 2.93691  -1
   6  11   4 84.9890 2.93691   2
   7  12   4 171.996 5.67810  -1
   9  11   4 171.996 5.67810   2
  10  12   4 158.711 2.35467   2
  10  12   4 262.910 13.2680  -1
 -23  12   4 262.910 13.2680   2
 -25  13   4 117.226 1.99535   2
 -22  13   4 -0.4845 0.36231   2
 -13  13   4 180.031 7.69015  -1
 -14  12   4 180.031 7.69015   2
 -10  13   4 244.968 9.55306  -1
 -11  12   4 244.968 9.55306   2
  -7  13   4 156.563 2.53781   2
  -7  13   4 136.971 5.83967  -1
  -8  12   4 136.971 5.83967   2
  -4  13   4 75.6249 1.60154   2
  -4  13   4 16.2477 7.12788  -1
  -2  12   4 16.2477 7.12788   2
  -1  13   4 1.57974 5.28442  -1
   1  12   4 1.57974 5.28442   2
   2  13   4 -7.6345 6.76886  -1
   4  12   4 -7.6345 6.76886   2
   5  13   4 441.398 9.73412  -1
   7  12   4 441.398 9.73412   2
 -27  14   4 -0.3080 0.29830   2
 -24  14   4 24.6773 0.89086   2
 -15  14   4 1127.80 35.4917  -1
 -16  13   4 1127.80 35.4917   2
 -12  14   4 126.867 5.79629  -1
 -13  13   4 126.867 5.79629   2
  -9  14   4 71.5590 1.62225   2
  -9  14   4 51.8263 3.71645  -1
 -10  13   4 51.8263 3.71645   2
  -6  14   4 0.91075 0.37240   2
  -3  14   4 124.799 5.32497  -1
  -1  13   4 124.799 5.32497   2
   0  14   4 128.031 4.10560  -1
   2  13   4 128.031 4.10560   2
   3  14   4 419.150 7.65352  -1
   5  13   4 419.150 7.65352   2
   6  14   4 292.765 10.6256  -1
   8  13   4 292.765 10.6256   2
   9  14   4 7.02176 3.13242  -1
  11  13   4 7.02176 3.13242   2
  12  14   4 -0.0811 0.25810   2
 -29  15   4 23.0950 0.90620   2
 -26  15   4 49.8563 1.21814   2
 -23  15   4 41.6155 1.05896   2
 -20  15   4 0.34495 0.36682   2
 -17  15   4 565.706 19.1399  -1
 -18  14   4 565.706 19.1399   2
 -14  15   4 464.965 15.9953  -1
 -15  14   4 464.965 15.9953   2
 -11  15   4 71.5661 1.45110   2
 -11  15   4 231.566 9.11147  -1
 -12  14   4 231.566 9.11147   2
  -8  15   4 53.8059 1.20330   2
  -5  15   4 327.804 4.02025   2
  -5  15   4 356.333 16.8383  -1
  -3  14   4 356.333 16.8383   2
  -2  15   4 274.437 7.55685  -1
   0  14   4 274.437 7.55685   2
   1  15   4 282.436 6.94899  -1
   3  14   4 282.436 6.94899   2
   4  15   4 3.28746 1.56496  -1
   6  14   4 3.28746 1.56496   2
   7  15   4 109.283 5.27650  -1
   9  14   4 109.283 5.27650   2
  13  15   4 -0.4401 0.26890   2
 -31  16   4 43.2295 1.12161   2
 -28  16   4 45.8307 1.18471   2
 -25  16   4 2.79953 0.31997   2
 -22  16   4 4.63282 0.45514   2
 -16  16   4 93.6159 4.98422  -1
 -17  15   4 93.6159 4.98422   2
 -13  16   4 157.077 7.19715  -1
 -14  15   4 157.077 7.19715   2
 -10  16   4 -0.2238 0.32739   2
  -7  16   4 2.29827 0.35273   2
  -4  16   4 179.786 6.75563  -1
  -2  15   4 179.786 6.75563   2
  -1  16   4 188.683 5.54651  -1
   1  15   4 188.683 5.54651   2
   2  16   4 4.87172 2.35346  -1
   4  15   4 4.87172 2.35346   2
   5  16   4 123.802 4.51070  -1
   7  15   4 123.802 4.51070   2
   8  16   4 23.3087 4.25094  -1
  10  15   4 23.3087 4.25094   2
  14  16   4 22.1598 0.87863   2
 -33  17   4 0.43705 0.25714   2
 -30  17   4 18.4421 0.78293   2
 -27  17   4 -0.7751 0.26983   2
 -24  17   4 0.21628 0.32311   2
 -18  17   4 264.932 10.3627  -1
 -19  16   4 264.932 10.3627   2
 -15  17   4 139.315 6.66984  -1
 -16  16   4 139.315 6.66984   2
 -12  17   4 67.7957 4.21892  -1
 -13  16   4 67.7957 4.21892   2
  -9  17   4 145.349 2.21839   2
  -6  17   4 460.117 5.23458   2
  -6  17   4 394.700 18.4939  -1
  -4  16   4 394.700 18.4939   2
  -3  17   4 142.725 5.58854  -1
  -1  16   4 142.725 5.58854   2
   0  17   4 59.1425 2.49352  -1
   2  16   4 59.1425 2.49352   2
   3  17   4 -4.4516 2.31516  -1
   5  16   4 -4.4516 2.31516   2
   6  17   4 -1.3472 2.09510  -1
   8  16   4 -1.3472 2.09510   2
   9  17   4 0.89313 3.14506  -1
  11  16   4 0.89313 3.14506   2
  12  17   4 7.00572 0.41410   2
  15  17   4 72.8501 1.47018   2
 -35  18   4 7.81437 0.50251   2
 -32  18   4 8.38131 0.46878   2
 -29  18   4 4.56958 0.37279   2
 -26  18   4 6.06327 0.43407   2
 -20  18   4 72.4747 7.15067  -1
 -21  17   4 72.4747 7.15067   2
 -17  18   4 26.5325 4.15247  -1
 -18  17   4 26.5325 4.15247   2
 -14  18   4 -1.1751 4.87948  -1
 -15  17   4 -1.1751 4.87948   2
 -11  18   4 146.914 2.33509   2
 -11  18   4 202.061 11.9598  -1
 -12  17   4 202.061 11.9598   2
  -8  18   4 258.184 3.36744   2
  -5  18   4 8.87880 0.61261   2
  -5  18   4 178.709 9.84890  -1
  -3  17   4 178.709 9.84890   2
  -2  18   4 229.910 5.39469  -1
   0  17   4 229.910 5.39469   2
   1  18   4 27.6360 2.22349  -1
   3  17   4 27.6360 2.22349   2
   4  18   4 2.64596 1.88418  -1
   6  17   4 2.64596 1.88418   2
   7  18   4 32.0998 3.21767  -1
   9  17   4 32.0998 3.21767   2
  13  18   4 3.78149 0.35334   2
  16  18   4 0.73155 0.27320   2
 -37  19   4 143.724 2.17845   2
 -34  19   4 17.4923 0.78242   2
 -31  19   4 21.4644 0.79872   2
 -28  19   4 5.66545 0.40324   2
 -22  19   4 135.584 9.40368  -1
 -23  18   4 135.584 9.40368   2
 -19  19   4 -5.7701 4.64624  -1
 -20  18   4 -5.7701 4.64624   2
 -16  19   4 -0.0349 0.31920   2
 -16  19   4 20.5126 4.31755  -1
 -17  18   4 20.5126 4.31755   2
 -13  19   4 16.0333 5.30230  -1
 -14  18   4 16.0333 5.30230   2
 -10  19   4 0.70130 0.33979   2
  -7  19   4 368.036 4.47216   2
  -4  19   4 362.177 9.41046  -1
  -2  18   4 362.177 9.41046   2
  -4  19   4 64.5062 1.47344   2
  -1  19   4 109.227 3.14851  -1
   1  18   4 109.227 3.14851   2
   2  19   4 74.3163 3.15639  -1
   4  18   4 74.3163 3.15639   2
   5  19   4 131.076 3.98269  -1
   7  18   4 131.076 3.98269   2
   8  19   4 10.4487 2.72797  -1
  10  18   4 10.4487 2.72797   2
  11  19   4 0.41487 0.28317   2
  14  19   4 91.9673 1.67681   2
  17  19   4 107.593 1.76875   2
 -39  20   4 65.7886 1.36892   2
 -36  20   4 24.8854 0.76476   2
 -33  20   4 6.72957 0.40573   2
 -30  20   4 36.0138 0.99904   2
 -24  20   4 52.1162 4.24876  -1
 -25  19   4 52.1162 4.24876   2
 -21  20   4 379.516 13.3319  -1
 -22  19   4 379.516 13.3319   2
 -18  20   4 6.46416 3.34564  -1
 -19  19   4 6.46416 3.34564   2
 -12  20   4 351.406 4.40341   2
 -12  20   4 273.523 14.6731  -1
 -13  19   4 273.523 14.6731   2
  -9  20   4 333.299 4.25582   2
  -6  20   4 261.245 3.54023   2
  -3  20   4 149.218 4.25844  -1
  -1  19   4 149.218 4.25844   2
   0  20   4 224.069 5.04786  -1
   2  19   4 224.069 5.04786   2
   3  20   4 195.002 5.27540  -1
   5  19   4 195.002 5.27540   2
   6  20   4 20.0139 1.91550  -1
   8  19   4 20.0139 1.91550   2
  12  20   4 41.8462 1.02507   2
  15  20   4 104.089 1.82811   2
  18  20   4 18.3721 0.63206   2
 -38  21   4 41.0108 0.94875   2
 -35  21   4 1.16232 0.25271   2
 -32  21   4 22.3404 0.77953   2
 -29  21   4 154.020 2.31150   2
 -26  21   4 167.526 2.81166   2
 -26  21   4 122.533 7.96941  -1
 -27  20   4 122.533 7.96941   2
 -23  21   4 18.8393 2.80099  -1
 -24  20   4 18.8393 2.80099   2
 -20  21   4 363.509 13.0817  -1
 -21  20   4 363.509 13.0817   2
 -17  21   4 4.01931 0.44140   2
 -17  21   4 8.00378 3.56589  -1
 -18  20   4 8.00378 3.56589   2
 -14  21   4 203.011 3.02364   2
 -14  21   4 190.110 11.7128  -1
 -15  20   4 190.110 11.7128   2
 -11  21   4 195.358 2.80164   2
  -8  21   4 16.7877 0.80928   2
  -5  21   4 108.676 5.15441  -1
  -3  20   4 108.676 5.15441   2
  -2  21   4 154.469 3.88213  -1
   0  20   4 154.469 3.88213   2
   1  21   4 160.536 5.23374  -1
   3  20   4 160.536 5.23374   2
   4  21   4 13.5844 1.76402  -1
   6  20   4 13.5844 1.76402   2
   7  21   4 13.9483 2.08799  -1
   9  20   4 13.9483 2.08799   2
  13  21   4 0.79440 0.25673   2
  16  21   4 -0.2231 0.21905   2
  19  21   4 5.25325 0.34606   2
 -40  22   4 258.933 3.79858   2
 -37  22   4 37.5583 0.93651   2
 -34  22   4 0.59159 0.23241   2
 -31  22   4 26.8496 0.84676   2
 -22  22   4 45.8798 3.55730  -1
 -23  21   4 45.8798 3.55730   2
 -19  22   4 70.1017 4.75636  -1
 -20  21   4 70.1017 4.75636   2
 -16  22   4 7.85154 0.59114   2
 -13  22   4 1.05536 0.32620   2
 -10  22   4 34.3148 1.09238   2
  -7  22   4 176.990 3.00451   2
  -7  22   4 251.768 12.8925  -1
  -5  21   4 251.768 12.8925   2
  -4  22   4 39.7502 2.16439  -1
  -2  21   4 39.7502 2.16439   2
  -1  22   4 88.9229 3.09695  -1
   1  21   4 88.9229 3.09695   2
   2  22   4 85.7543 3.54400  -1
   4  21   4 85.7543 3.54400   2
   5  22   4 16.6091 2.21892  -1
   7  21   4 16.6091 2.21892   2
   8  22   4 198.789 7.67573  -1
  10  21   4 198.789 7.67573   2
  11  22   4 7.86026 0.50499   2
  14  22   4 21.5220 0.81827   2
  17  22   4 2.17198 0.21796   2
 -39  23   4 6.36139 0.37533   2
 -36  23   4 34.1450 0.93201   2
 -33  23   4 0.00458 0.24635   2
 -30  23   4 7.56288 0.47313   2
 -27  23   4 197.946 7.65932  -1
 -28  22   4 197.946 7.65932   2
 -24  23   4 324.405 9.37124  -1
 -25  22   4 324.405 9.37124   2
 -21  23   4 65.0431 3.29215  -1
 -22  22   4 65.0431 3.29215   2
 -18  23   4 1.69359 3.46324  -1
 -19  22   4 1.69359 3.46324   2
 -15  23   4 2.82357 0.38157   2
 -12  23   4 24.5639 0.95569   2
  -9  23   4 -1.0213 0.25516   2
  -6  23   4 0.15611 2.32103  -1
  -4  22   4 0.15611 2.32103   2
  -3  23   4 6.43410 1.91518  -1
  -1  22   4 6.43410 1.91518   2
   0  23   4 101.340 2.99222  -1
   2  22   4 101.340 2.99222   2
   3  23   4 34.9802 2.12612  -1
   5  22   4 34.9802 2.12612   2
   6  23   4 194.568 6.00830  -1
   8  22   4 194.568 6.00830   2
  12  23   4 5.15336 0.33448   2
  15  23   4 2.05836 0.24180   2
 -38  24   4 6.48128 0.43742   2
 -35  24   4 6.52214 0.47820   2
 -32  24   4 2.72570 0.32197   2
 -26  24   4 41.2684 4.73872  -1
 -27  23   4 41.2684 4.73872   2
 -23  24   4 62.1681 3.24019  -1
 -24  23   4 62.1681 3.24019   2
 -20  24   4 128.454 5.98873  -1
 -21  23   4 128.454 5.98873   2
 -17  24   4 12.7574 0.63896   2
 -17  24   4 3.13110 4.92194  -1
 -18  23   4 3.13110 4.92194   2
 -14  24   4 1.64700 0.37382   2
 -11  24   4 4.89954 0.54002   2
  -8  24   4 59.0497 1.30023   2
  -8  24   4 29.0939 3.92537  -1
  -6  23   4 29.0939 3.92537   2
  -5  24   4 4.41272 1.57190  -1
  -3  23   4 4.41272 1.57190   2
  -2  24   4 12.0564 1.60540  -1
   0  23   4 12.0564 1.60540   2
   1  24   4 48.4806 2.27565  -1
   3  23   4 48.4806 2.27565   2
   4  24   4 108.585 3.95810  -1
   6  23   4 108.585 3.95810   2
   7  24   4 60.5725 2.90196  -1
   9  23   4 60.5725 2.90196   2
  13  24   4 2.14206 0.25978   2
 -37  25   4 0.29127 0.22464   2
 -34  25   4 34.2428 0.96287   2
 -28  25   4 396.344 13.4573  -1
 -29  24   4 396.344 13.4573   2
 -25  25   4 79.2321 3.24326  -1
 -26  24   4 79.2321 3.24326   2
 -22  25   4 109.014 4.29932  -1
 -23  24   4 109.014 4.29932   2
 -19  25   4 94.2929 5.38193  -1
 -20  24   4 94.2929 5.38193   2
 -16  25   4 1.46114 0.36591   2
 -13  25   4 7.13536 0.45687   2
 -10  25   4 0.28172 0.32222   2
  -7  25   4 66.3143 1.42242   2
  -7  25   4 37.6874 2.92691  -1
  -5  24   4 37.6874 2.92691   2
  -4  25   4 15.5981 1.80762  -1
  -2  24   4 15.5981 1.80762   2
  -1  25   4 105.141 3.03100  -1
   1  24   4 105.141 3.03100   2
   2  25   4 2.63656 1.89991  -1
   4  24   4 2.63656 1.89991   2
   5  25   4 219.038 6.45720  -1
   7  24   4 219.038 6.45720   2
   8  25   4 204.163 7.35774  -1
  10  24   4 204.163 7.35774   2
  11  25   4 24.5441 0.79426   2
  14  25   4 -0.0679 0.20472   2
 -39  26   4 5.60252 0.41057   2
 -36  26   4 6.47299 0.43535   2
 -33  26   4 2.47526 0.30953   2
 -30  26   4 57.0005 3.68326  -1
 -31  25   4 57.0005 3.68326   2
 -27  26   4 57.9384 2.44862  -1
 -28  25   4 57.9384 2.44862   2
 -24  26   4 57.0110 3.48706  -1
 -25  25   4 57.0110 3.48706   2
 -21  26   4 98.6649 6.76242  -1
 -22  25   4 98.6649 6.76242   2
 -18  26   4 -0.7973 2.66067  -1
 -19  25   4 -0.7973 2.66067   2
 -18  26   4 2.35934 0.41059   2
 -15  26   4 0.62174 0.31697   2
 -12  26   4 202.784 3.55537   2
  -9  26   4 90.3796 1.84651   2
  -6  26   4 8.86113 1.81445  -1
  -4  25   4 8.86113 1.81445   2
  -3  26   4 66.8059 2.36286  -1
  -1  25   4 66.8059 2.36286   2
   0  26   4 0.94335 1.52501  -1
   2  25   4 0.94335 1.52501   2
   3  26   4 292.858 8.13045  -1
   5  25   4 292.858 8.13045   2
   6  26   4 384.457 10.1791  -1
   8  25   4 384.457 10.1791   2
  12  26   4 14.6774 0.62427   2
 -38  27   4 58.7999 1.19903   2
 -35  27   4 2.43359 0.28143   2
 -29  27   4 119.296 5.29428  -1
 -30  26   4 119.296 5.29428   2
 -26  27   4 118.616 5.11299  -1
 -27  26   4 118.616 5.11299   2
 -23  27   4 147.654 5.07338  -1
 -24  26   4 147.654 5.07338   2
 -20  27   4 4.07223 0.43583   2
 -20  27   4 57.2144 4.21039  -1
 -21  26   4 57.2144 4.21039   2
 -17  27   4 9.12939 0.59501   2
 -14  27   4 42.4949 1.29539   2
 -11  27   4 494.622 6.52222   2
  -8  27   4 2.80745 0.36906   2
  -8  27   4 14.0665 2.65902  -1
  -6  26   4 14.0665 2.65902   2
  -5  27   4 -1.2093 2.13309  -1
  -3  26   4 -1.2093 2.13309   2
  -2  27   4 55.5812 2.68487  -1
   0  26   4 55.5812 2.68487   2
   1  27   4 109.180 3.86189  -1
   3  26   4 109.180 3.86189   2
   4  27   4 164.044 5.09012  -1
   6  26   4 164.044 5.09012   2
   7  27   4 29.5700 2.01197  -1
   9  26   4 29.5700 2.01197   2
 -37  28   4 59.9276 1.23192   2
 -31  28   4 12.6406 2.28027  -1
 -32  27   4 12.6406 2.28027   2
 -28  28   4 92.2706 4.53092  -1
 -29  27   4 92.2706 4.53092   2
 -25  28   4 258.575 7.30330  -1
 -26  27   4 258.575 7.30330   2
 -22  28   4 209.033 6.55363  -1
 -23  27   4 209.033 6.55363   2
 -19  28   4 76.0839 1.63083   2
 -16  28   4 41.0774 1.22121   2
 -13  28   4 18.0745 0.87651   2
 -10  28   4 38.0730 1.15333   2
  -7  28   4 9.76025 0.55860   2
  -7  28   4 5.98241 2.21174  -1
  -5  27   4 5.98241 2.21174   2
  -4  28   4 115.179 3.50348  -1
  -2  27   4 115.179 3.50348   2
  -1  28   4 53.3524 2.57827  -1
   1  27   4 53.3524 2.57827   2
   2  28   4 -1.3040 1.73599  -1
   4  27   4 -1.3040 1.73599   2
   5  28   4 5.68373 1.84737  -1
   7  27   4 5.68373 1.84737   2
   8  28   4 36.9363 3.39316  -1
  10  27   4 36.9363 3.39316   2
 -36  29   4 -0.0639 0.22553   2
 -33  29   4 42.4538 2.87833  -1
 -34  28   4 42.4538 2.87833   2
 -30  29   4 35.3568 2.86242  -1
 -31  28   4 35.3568 2.86242   2
 -27  29   4 23.9735 3.61678  -1
 -28  28   4 23.9735 3.61678   2
 -24  29   4 149.900 4.76757  -1
 -25  28   4 149.900 4.76757   2
 -21  29   4 33.1361 1.11455   2
 -21  29   4 62.7934 4.07909  -1
 -22  28   4 62.7934 4.07909   2
 -18  29   4 0.92862 0.30632   2
 -15  29   4 63.6584 1.55704   2
 -12  29   4 189.462 2.94243   2
  -9  29   4 7.17258 0.44361   2
  -6  29   4 82.9019 3.38457  -1
  -4  28   4 82.9019 3.38457   2
  -3  29   4 9.86647 1.71722  -1
  -1  28   4 9.86647 1.71722   2
   0  29   4 9.38798 1.92823  -1
   2  28   4 9.38798 1.92823   2
   3  29   4 8.48745 1.50595  -1
   5  28   4 8.48745 1.50595   2
   6  29   4 50.1842 2.75064  -1
   8  28   4 50.1842 2.75064   2
 -38  30   4 27.5910 0.80065   2
 -32  30   4 25.9742 2.45526  -1
 -33  29   4 25.9742 2.45526   2
 -29  30   4 54.8070 3.35054  -1
 -30  29   4 54.8070 3.35054   2
 -26  30   4 10.2209 1.94189  -1
 -27  29   4 10.2209 1.94189   2
 -23  30   4 47.5004 2.71237  -1
 -24  29   4 47.5004 2.71237   2
 -20  30   4 0.64186 0.30389   2
 -17  30   4 8.86209 0.51536   2
 -14  30   4 26.5824 0.97243   2
 -11  30   4 0.34641 0.29669   2
  -8  30   4 65.1839 3.52694  -1
  -6  29   4 65.1839 3.52694   2
  -8  30   4 33.2297 0.97251   2
  -5  30   4 4.00765 1.97953  -1
  -3  29   4 4.00765 1.97953   2
  -2  30   4 18.2558 1.78416  -1
   0  29   4 18.2558 1.78416   2
   1  30   4 11.4541 1.47909  -1
   3  29   4 11.4541 1.47909   2
   4  30   4 70.8768 2.62946  -1
   6  29   4 70.8768 2.62946   2
   7  30   4 55.9454 2.75958  -1
   9  29   4 55.9454 2.75958   2
 -34  31   4 -3.7662 2.88287  -1
 -35  30   4 -3.7662 2.88287   2
 -31  31   4 24.2991 2.33114  -1
 -32  30   4 24.2991 2.33114   2
 -28  31   4 21.7119 2.19583  -1
 -29  30   4 21.7119 2.19583   2
 -25  31   4 9.51118 2.31434  -1
 -26  30   4 9.51118 2.31434   2
 -22  31   4 44.8610 1.23244   2
 -22  31   4 18.4596 3.46187  -1
 -23  30   4 18.4596 3.46187   2
 -19  31   4 33.8216 1.03179   2
 -16  31   4 72.2548 1.42238   2
 -13  31   4 7.92230 0.48254   2
 -10  31   4 -0.5864 0.27632   2
  -7  31   4 17.4130 3.40028  -1
  -5  30   4 17.4130 3.40028   2
  -7  31   4 38.7129 1.02958   2
  -4  31   4 1.55666 2.78483  -1
  -2  30   4 1.55666 2.78483   2
  -1  31   4 7.83549 1.19662  -1
   1  30   4 7.83549 1.19662   2
   2  31   4 9.27140 1.30870  -1
   4  30   4 9.27140 1.30870   2
   5  31   4 10.7159 1.64688  -1
   7  30   4 10.7159 1.64688   2
 -36  32   4 5.11420 2.97895  -1
 -37  31   4 5.11420 2.97895   2
 -33  32   4 7.78961 1.77108  -1
 -34  31   4 7.78961 1.77108   2
 -30  32   4 32.2990 2.32910  -1
 -31  31   4 32.2990 2.32910   2
 -27  32   4 117.550 3.45965  -1
 -28  31   4 117.550 3.45965   2
 -24  32   4 23.2916 2.38471  -1
 -25  31   4 23.2916 2.38471   2
 -21  32   4 49.3988 1.17618   2
 -18  32   4 13.0896 0.65383   2
 -15  32   4 74.2934 1.55272   2
 -12  32   4 20.4495 0.80390   2
  -9  32   4 77.4413 1.46470   2
  -6  32   4 7.25178 1.94748  -1
  -4  31   4 7.25178 1.94748   2
  -3  32   4 1.17347 1.33815  -1
  -1  31   4 1.17347 1.33815   2
   0  32   4 76.5990 3.30731  -1
   2  31   4 76.5990 3.30731   2
   3  32   4 62.6504 2.83384  -1
   5  31   4 62.6504 2.83384   2
 -35  33   4 4.84618 2.13322  -1
 -36  32   4 4.84618 2.13322   2
 -32  33   4 10.1302 1.86632  -1
 -33  32   4 10.1302 1.86632   2
 -29  33   4 17.5481 2.09753  -1
 -30  32   4 17.5481 2.09753   2
 -26  33   4 157.689 4.28318  -1
 -27  32   4 157.689 4.28318   2
 -23  33   4 0.24933 0.25804   2
 -23  33   4 32.9097 3.96778  -1
 -24  32   4 32.9097 3.96778   2
 -20  33   4 47.7569 1.25050   2
 -17  33   4 0.43403 0.31240   2
 -14  33   4 27.5147 0.91821   2
 -11  33   4 5.60242 0.36853   2
  -8  33   4 71.4915 1.37065   2
  -8  33   4 67.9244 3.43821  -1
  -6  32   4 67.9244 3.43821   2
  -5  33   4 54.5002 2.90869  -1
  -3  32   4 54.5002 2.90869   2
  -2  33   4 145.414 4.30280  -1
   0  32   4 145.414 4.30280   2
   1  33   4 93.9923 2.95170  -1
   3  32   4 93.9923 2.95170   2
 -34  34   4 8.36343 1.67654  -1
 -35  33   4 8.36343 1.67654   2
 -31  34   4 53.5085 2.90133  -1
 -32  33   4 53.5085 2.90133   2
 -28  34   4 84.9367 3.92312  -1
 -29  33   4 84.9367 3.92312   2
 -25  34   4 22.5147 0.93475   2
 -25  34   4 36.7684 3.66696  -1
 -26  33   4 36.7684 3.66696   2
 -22  34   4 9.04799 0.61983   2
 -19  34   4 9.04810 0.55899   2
 -16  34   4 138.889 2.22109   2
 -13  34   4 39.7450 1.04552   2
 -10  34   4 0.37512 0.26160   2
  -7  34   4 72.9503 3.59859  -1
  -5  33   4 72.9503 3.59859   2
  -4  34   4 108.598 3.42072  -1
  -2  33   4 108.598 3.42072   2
  -1  34   4 47.2530 1.81300  -1
   1  33   4 47.2530 1.81300   2
 -33  35   4 41.5127 1.95557  -1
 -34  34   4 41.5127 1.95557   2
 -30  35   4 92.6594 3.17731  -1
 -31  34   4 92.6594 3.17731   2
 -27  35   4 4.61296 0.35547   2
 -27  35   4 110.428 4.35113  -1
 -28  34   4 110.428 4.35113   2
 -24  35   4 58.7983 1.45506   2
 -21  35   4 9.62309 0.57669   2
 -18  35   4 -0.1429 0.23228   2
 -15  35   4 0.33251 0.23591   2
 -12  35   4 4.12432 0.32404   2
  -9  35   4 0.18112 0.24138   2
  -9  35   4 18.6370 3.28969  -1
  -7  34   4 18.6370 3.28969   2
  -6  35   4 81.5866 3.71955  -1
  -4  34   4 81.5866 3.71955   2
  -3  35   4 35.0075 2.15965  -1
  -1  34   4 35.0075 2.15965   2
 -32  36   4 49.4972 2.11982  -1
 -33  35   4 49.4972 2.11982   2
 -29  36   4 6.58632 0.60599   2
 -29  36   4 39.8710 2.52494  -1
 -30  35   4 39.8710 2.52494   2
 -26  36   4 7.29803 0.60840   2
 -23  36   4 2.28653 0.28286   2
 -20  36   4 46.2586 1.07987   2
 -17  36   4 51.7691 1.09387   2
 -14  36   4 1.89133 0.26489   2
 -11  36   4 2.17629 0.27406   2
  -8  36   4 23.9254 2.16377  -1
  -6  35   4 23.9254 2.16377   2
  -5  36   4 173.128 5.93594  -1
  -3  35   4 173.128 5.93594   2
 -31  37   4 20.0148 0.81591   2
 -31  37   4 17.5303 1.83760  -1
 -32  36   4 17.5303 1.83760   2
 -28  37   4 13.6155 0.63521   2
 -25  37   4 0.20814 0.25062   2
 -22  37   4 20.7044 0.78617   2
 -19  37   4 50.4599 1.04816   2
 -16  37   4 2.00451 0.24927   2
 -13  37   4 15.6058 0.70751   2
 -10  37   4 0.90213 0.21704   2
 -10  37   4 20.4563 3.13862  -1
  -8  36   4 20.4563 3.13862   2
  -7  37   4 260.776 8.50640  -1
  -5  36   4 260.776 8.50640   2
 -30  38   4 2.28967 0.26930   2
 -27  38   4 0.33161 0.25329   2
 -24  38   4 0.26483 0.24335   2
 -21  38   4 0.82892 0.24591   2
 -18  38   4 2.28451 0.26069   2
 -15  38   4 -0.1892 0.25029   2
 -12  38   4 30.3317 0.78614   2
  -9  38   4 3.82949 0.25107   2
  -9  38   4 113.472 6.37328  -1
  -7  37   4 113.472 6.37328   2
 -26  39   4 0.36696 0.21945   2
 -23  39   4 0.06875 0.22158   2
 -20  39   4 -0.1487 0.26528   2
 -17  39   4 0.75058 0.22151   2
 -14  39   4 107.008 1.72153   2
 -22  40   4 2.23153 0.21548   2
 -19  40   4 5.49928 0.33302   2
   0   1   5 18.6842 4.21865  -1
  -1   3   5 18.6842 4.21865   2
   0   1   5 12.9021 3.87679  -1
  -3   4   5 12.9021 3.87679   2
  -2   2   5 61.2387 4.27994  -1
  -2   2   5 61.2387 4.27994   2
  -2   2   5 143.802 9.26738  -1
   0   4   5 143.802 9.26738   2
   1   2   5 35.1583 5.53469  -1
   0   1   5 35.1583 5.53469   2
  -4   3   5 54.3459 5.90743  -1
   0   1   5 54.3459 5.90743   2
  -4   3   5 76.2484 6.58693  -1
   1   5   5 76.2484 6.58693   2
  -1   3   5 20.3619 4.40986  -1
   1   2   5 20.3619 4.40986   2
  -1   3   5 23.9378 4.52718  -1
  -4   3   5 23.9378 4.52718   2
  -3   4   5 10.2270 4.36817  -1
   2   3   5 10.2270 4.36817   2
   0   4   5 115.033 7.89880  -1
  -6   4   5 115.033 7.89880   2
  -5   5   5 79.5418 6.77972  -1
   3   4   5 79.5418 6.77972   2
  -2   5   5 40.0798 3.92785  -1
   2   3   5 40.0798 3.92785   2
   1   5   5 30.9680 5.06227  -1
  -8   5   5 30.9680 5.06227   2
  -7   6   5 24.7345 5.07422  -1
   4   5   5 24.7345 5.07422   2
  -4   6   5 129.488 9.59684  -1
   0   4   5 129.488 9.59684   2
  -4   6   5 37.2747 3.67435  -1
  -6   4   5 37.2747 3.67435   2
  -1   6   5 -0.4150 4.73733  -1
  -3   4   5 -0.4150 4.73733   2
   2   6   5 97.8896 7.17053  -1
 -10   6   5 97.8896 7.17053   2
   2   6   5 110.401 2.38837   2
  -6   7   5 29.1257 4.47173  -1
  -2   5   5 29.1257 4.47173   2
  -6   7   5 1.97785 2.36367  -1
  -8   5   5 1.97785 2.36367   2
  -3   7   5 60.8811 1.52746   2
  -3   7   5 75.2376 6.37163  -1
  -5   5   5 75.2376 6.37163   2
  -3   7   5 120.955 9.23830  -1
   1   5   5 120.955 9.23830   2
   0   7   5 333.844 4.73092   2
   0   7   5 296.225 14.9720  -1
   4   5   5 296.225 14.9720   2
 -14   8   5 91.0387 1.98520   2
  -8   8   5 66.5207 1.66600   2
  -8   8   5 72.9198 4.28849  -1
 -10   6   5 72.9198 4.28849   2
  -5   8   5 13.6893 2.61444  -1
  -7   6   5 13.6893 2.61444   2
  -5   8   5 31.9329 4.68789  -1
  -1   6   5 31.9329 4.68789   2
  -2   8   5 28.2036 5.19712  -1
  -4   6   5 28.2036 5.19712   2
   1   8   5 152.912 9.08133  -1
   5   6   5 152.912 9.08133   2
   4   8   5 64.1119 1.71614   2
   7   8   5 206.910 3.59050   2
 -16   9   5 68.5075 1.71124   2
 -13   9   5 0.30935 0.38101   2
 -10   9   5 -0.3278 0.44375   2
 -10   9   5 280.639 15.1349  -1
 -12   7   5 280.639 15.1349   2
  -7   9   5 -0.9507 0.38139   2
  -7   9   5 -0.8727 3.45111  -1
  -9   7   5 -0.8727 3.45111   2
  -4   9   5 43.2990 1.35317   2
  -4   9   5 23.0059 4.65003  -1
  -6   7   5 23.0059 4.65003   2
  -1   9   5 636.513 21.5204  -1
   3   7   5 636.513 21.5204   2
  -1   9   5 24.8873 1.00899   2
   2   9   5 4.53810 0.51950   2
   2   9   5 81.5882 6.74477  -1
   6   7   5 81.5882 6.74477   2
   5   9   5 36.7442 1.29724   2
   8   9   5 90.1689 1.87616   2
 -18  10   5 -0.0273 0.37948   2
  -9  10   5 142.627 6.49477  -1
 -11   8   5 142.627 6.49477   2
  -6  10   5 29.4930 1.25942   2
  -6  10   5 61.1568 5.44110  -1
  -2   8   5 61.1568 5.44110   2
  -3  10   5 99.0094 2.02375   2
  -3  10   5 263.045 9.91458  -1
   1   8   5 263.045 9.91458   2
  -3  10   5 38.5040 5.58791  -1
  -5   8   5 38.5040 5.58791   2
   6  10   5 9.16465 0.69567   2
   9  10   5 5.70900 0.46553   2
 -20  11   5 44.0004 1.25924   2
  -8  11   5 2.96038 0.45297   2
  -5  11   5 -0.4820 0.44946   2
  -2  11   5 49.7399 1.35769   2
   4  11   5 51.4216 1.50909   2
   7  11   5 2.44784 0.44585   2
  10  11   5 7.80571 0.51690   2
 -22  12   5 9.25673 0.66889   2
 -13  12   5 50.4282 5.24179  -1
 -15  10   5 50.4282 5.24179   2
 -10  12   5 4.47098 0.54684   2
 -10  12   5 3.61410 3.85201  -1
 -12  10   5 3.61410 3.85201   2
  -7  12   5 17.8773 1.06473   2
  -7  12   5 16.0140 4.10787  -1
  -9  10   5 16.0140 4.10787   2
  -4  12   5 110.355 8.68625  -1
   0  10   5 110.355 8.68625   2
  -4  12   5 1.43891 0.39539   2
  -1  12   5 89.5988 1.88650   2
  -1  12   5 65.5643 5.75332  -1
   3  10   5 65.5643 5.75332   2
   5  12   5 0.75416 0.39350   2
   8  12   5 5.05172 0.42248   2
  11  12   5 2.05754 0.38595   2
 -24  13   5 0.94607 0.33045   2
 -21  13   5 15.9046 0.79033   2
 -15  13   5 98.1565 7.50847  -1
 -17  11   5 98.1565 7.50847   2
 -12  13   5 69.9960 1.73788   2
 -12  13   5 108.211 5.41432  -1
 -14  11   5 108.211 5.41432   2
  -9  13   5 68.7811 1.79763   2
  -9  13   5 45.3664 3.46413  -1
 -11  11   5 45.3664 3.46413   2
  -6  13   5 0.43102 0.38978   2
  -3  13   5 204.861 3.36413   2
  -3  13   5 215.344 8.40018  -1
   1  11   5 215.344 8.40018   2
   6  13   5 9.13054 0.61310   2
   9  13   5 1.97462 0.36857   2
  12  13   5 134.218 2.33136   2
 -26  14   5 170.009 2.67259   2
 -23  14   5 0.44331 0.35974   2
 -20  14   5 125.756 2.42682   2
 -17  14   5 202.572 11.3597  -1
 -19  12   5 202.572 11.3597   2
 -14  14   5 241.696 12.7526  -1
 -16  12   5 241.696 12.7526   2
 -11  14   5 145.220 2.77302   2
 -11  14   5 149.566 6.48746  -1
 -13  12   5 149.566 6.48746   2
  -8  14   5 -0.4350 0.38784   2
  -5  14   5 52.8445 1.55155   2
  -2  14   5 204.430 3.35383   2
  -2  14   5 299.413 16.7277  -1
   2  12   5 299.413 16.7277   2
   4  14   5 0.02489 0.34879   2
   7  14   5 3.89715 0.40224   2
  10  14   5 12.1467 0.72021   2
  13  14   5 0.02884 0.30454   2
 -28  15   5 97.1631 1.82021   2
 -25  15   5 54.1355 1.33598   2
 -22  15   5 3.36691 0.43396   2
 -16  15   5 198.849 10.8069  -1
 -18  13   5 198.849 10.8069   2
 -13  15   5 25.4785 1.13407   2
 -13  15   5 32.9724 4.73155  -1
 -15  13   5 32.9724 4.73155   2
 -10  15   5 9.01773 0.61001   2
  -7  15   5 61.3457 1.58651   2
  -4  15   5 8.47531 0.57928   2
  -4  15   5 63.5618 6.72628  -1
   0  13   5 63.5618 6.72628   2
  -1  15   5 47.2283 4.90717  -1
   3  13   5 47.2283 4.90717   2
   2  15   5 66.8142 1.53298   2
   5  15   5 2.72086 0.38383   2
   8  15   5 97.4649 1.73797   2
  11  15   5 1.00720 0.30288   2
  14  15   5 52.8680 1.15793   2
 -30  16   5 -0.3701 0.21608   2
 -27  16   5 24.5030 0.96952   2
 -24  16   5 4.88514 0.46511   2
 -15  16   5 155.416 6.86709  -1
 -17  14   5 155.416 6.86709   2
 -12  16   5 4.83906 0.45165   2
 -12  16   5 197.847 8.22719  -1
 -14  14   5 197.847 8.22719   2
  -9  16   5 0.32265 0.34959   2
  -6  16   5 15.2490 1.04182   2
  -3  16   5 274.998 4.26565   2
  -3  16   5 224.748 8.69343  -1
   1  14   5 224.748 8.69343   2
   6  16   5 2.66346 0.33922   2
   9  16   5 10.6972 0.76248   2
  12  16   5 0.60485 0.26460   2
  15  16   5 25.6912 0.76741   2
 -32  17   5 13.4399 0.64590   2
 -29  17   5 122.919 2.00701   2
 -26  17   5 26.8134 0.96243   2
 -17  17   5 78.9175 4.43997  -1
 -19  15   5 78.9175 4.43997   2
 -14  17   5 5.28614 0.45843   2
 -14  17   5 222.360 8.90664  -1
 -16  15   5 222.360 8.90664   2
 -11  17   5 2.96103 0.42246   2
  -8  17   5 8.63513 0.57244   2
  -5  17   5 137.869 2.34988   2
  -5  17   5 146.766 10.1571  -1
  -1  15   5 146.766 10.1571   2
  -2  17   5 0.15863 0.36162   2
   4  17   5 9.16948 0.50443   2
   7  17   5 22.6828 0.85374   2
  10  17   5 1.31697 0.30716   2
  13  17   5 26.1557 0.81376   2
  16  17   5 14.3270 0.60908   2
 -31  18   5 41.1529 0.97284   2
 -28  18   5 15.9018 0.84795   2
 -19  18   5 13.2602 2.85308  -1
 -21  16   5 13.2602 2.85308   2
 -16  18   5 35.5599 3.44171  -1
 -18  16   5 35.5599 3.44171   2
 -16  18   5 13.9081 0.91619   2
 -13  18   5 0.63699 0.37594   2
 -13  18   5 29.8979 3.60128  -1
 -15  16   5 29.8979 3.60128   2
 -10  18   5 22.0661 1.00211   2
  -7  18   5 0.62293 0.34756   2
  -4  18   5 51.0881 5.71253  -1
   0  16   5 51.0881 5.71253   2
  -4  18   5 26.8725 1.09252   2
  -1  18   5 115.861 8.08520  -1
   3  16   5 115.861 8.08520   2
  -1  18   5 89.6951 1.79032   2
   2  18   5 -0.2778 0.27753   2
   5  18   5 31.2079 1.00469   2
   8  18   5 24.5027 0.92881   2
  11  18   5 7.91586 0.53965   2
  14  18   5 0.96454 0.22935   2
 -33  19   5 -0.3292 0.22971   2
 -30  19   5 15.4214 0.76602   2
 -27  19   5 3.46025 0.39287   2
 -21  19   5 14.1562 2.97124  -1
 -23  17   5 14.1562 2.97124   2
 -18  19   5 91.3039 4.68949  -1
 -20  17   5 91.3039 4.68949   2
 -15  19   5 5.52731 0.45888   2
 -15  19   5 119.121 5.75732  -1
 -17  17   5 119.121 5.75732   2
 -12  19   5 93.6800 1.97587   2
  -9  19   5 1.66538 0.41402   2
  -6  19   5 28.6857 1.07517   2
  -3  19   5 3.31232 0.38416   2
  -3  19   5 20.8190 3.80680  -1
   1  17   5 20.8190 3.80680   2
   3  19   5 22.5505 0.92247   2
   6  19   5 0.22327 0.31026   2
   9  19   5 63.0777 1.22064   2
  12  19   5 8.27399 0.45778   2
 -32  20   5 27.0596 0.74198   2
 -29  20   5 24.2579 0.84973   2
 -23  20   5 6.75137 3.15675  -1
 -25  18   5 6.75137 3.15675   2
 -20  20   5 9.98951 2.77215  -1
 -22  18   5 9.98951 2.77215   2
 -17  20   5 31.2587 0.98530   2
 -17  20   5 30.8770 4.27778  -1
 -19  18   5 30.8770 4.27778   2
 -14  20   5 77.0519 1.68283   2
 -11  20   5 14.0288 0.76219   2
  -8  20   5 2.97037 0.36568   2
  -5  20   5 0.29159 0.34037   2
  -2  20   5 138.885 2.40869   2
   1  20   5 81.2105 1.65308   2
   4  20   5 2.14085 0.32204   2
   7  20   5 28.9454 0.85770   2
  10  20   5 44.9385 1.07482   2
 -31  21   5 7.20853 0.56356   2
 -22  21   5 84.1863 3.50938  -1
 -24  19   5 84.1863 3.50938   2
 -19  21   5 201.765 7.76615  -1
 -21  19   5 201.765 7.76615   2
 -16  21   5 1.93711 0.33847   2
 -16  21   5 122.804 8.45712  -1
 -18  19   5 122.804 8.45712   2
 -13  21   5 1.85882 0.33408   2
 -10  21   5 40.6406 1.21124   2
  -7  21   5 42.5351 1.18763   2
  -4  21   5 49.8456 1.33311   2
  -4  21   5 106.670 7.54706  -1
   0  19   5 106.670 7.54706   2
   5  21   5 1.00810 0.28126   2
   8  21   5 2.21236 0.27072   2
  11  21   5 16.3440 0.58655   2
 -24  22   5 19.4402 1.94651  -1
 -26  20   5 19.4402 1.94651   2
 -21  22   5 163.395 5.38017  -1
 -23  20   5 163.395 5.38017   2
 -18  22   5 -0.1334 0.31384   2
 -18  22   5 9.83225 2.90632  -1
 -20  20   5 9.83225 2.90632   2
 -15  22   5 81.4897 1.61099   2
 -12  22   5 157.665 2.63907   2
  -9  22   5 -0.1557 0.32067   2
  -6  22   5 9.63547 0.57552   2
  -3  22   5 27.2942 0.93212   2
   9  22   5 89.6509 1.61755   2
 -32  23   5 1.02821 0.27089   2
 -26  23   5 3.33990 1.78613  -1
 -28  21   5 3.33990 1.78613   2
 -23  23   5 2.42963 2.15003  -1
 -25  21   5 2.42963 2.15003   2
 -20  23   5 73.8529 4.36138  -1
 -22  21   5 73.8529 4.36138   2
 -17  23   5 245.256 9.36508  -1
 -19  21   5 245.256 9.36508   2
 -17  23   5 2.12922 0.35656   2
 -14  23   5 37.8783 1.08696   2
 -11  23   5 115.782 2.07957   2
  -8  23   5 7.68998 0.49248   2
  -5  23   5 6.08098 0.45710   2
  -5  23   5 15.9445 3.26205  -1
  -1  21   5 15.9445 3.26205   2
  -2  23   5 -0.2728 0.27246   2
  -2  23   5 34.2610 4.07989  -1
   2  21   5 34.2610 4.07989   2
   1  23   5 45.5225 4.71456  -1
   3  22   5 45.5225 4.71456   2
   4  23   5 75.0880 1.51287   2
   4  23   5 87.9334 5.98786  -1
   6  22   5 87.9334 5.98786   2
   7  23   5 3.03113 0.28735   2
 -28  24   5 3.41983 2.32450  -1
 -30  22   5 3.41983 2.32450   2
 -25  24   5 42.0323 2.34065  -1
 -27  22   5 42.0323 2.34065   2
 -22  24   5 83.9693 3.38534  -1
 -24  22   5 83.9693 3.38534   2
 -19  24   5 30.5519 1.08244   2
 -19  24   5 237.490 8.97512  -1
 -21  22   5 237.490 8.97512   2
 -16  24   5 3.18474 0.37205   2
 -13  24   5 21.9953 0.91546   2
 -10  24   5 8.60948 0.49624   2
  -7  24   5 3.25678 0.37226   2
  -4  24   5 0.14185 0.26018   2
  -4  24   5 18.8603 3.66933  -1
   0  22   5 18.8603 3.66933   2
  -1  24   5 -0.0373 0.26003   2
   2  24   5 32.2267 1.00564   2
   5  24   5 34.6193 0.96690   2
 -27  25   5 19.7378 1.66917  -1
 -29  23   5 19.7378 1.66917   2
 -24  25   5 13.2118 2.25174  -1
 -26  23   5 13.2118 2.25174   2
 -21  25   5 44.6066 1.16312   2
 -21  25   5 39.0320 3.00471  -1
 -23  23   5 39.0320 3.00471   2
 -18  25   5 22.0575 0.84042   2
 -18  25   5 20.1941 3.69803  -1
 -20  23   5 20.1941 3.69803   2
 -15  25   5 34.4598 1.00469   2
 -12  25   5 8.44910 0.58738   2
  -9  25   5 -0.2120 0.29006   2
  -6  25   5 0.14866 0.28884   2
  -3  25   5 5.52363 0.39073   2
  -3  25   5 54.6422 4.80154  -1
   1  23   5 54.6422 4.80154   2
   0  25   5 4.76503 0.38404   2
   3  25   5 0.14478 0.24168   2
   6  25   5 1.59799 0.23955   2
 -29  26   5 43.3391 3.08596  -1
 -31  24   5 43.3391 3.08596   2
 -26  26   5 4.52415 1.44829  -1
 -28  24   5 4.52415 1.44829   2
 -23  26   5 -0.1810 0.31029   2
 -23  26   5 34.2703 2.10978  -1
 -25  24   5 34.2703 2.10978   2
 -20  26   5 2.28639 0.33637   2
 -20  26   5 106.010 5.09833  -1
 -22  24   5 106.010 5.09833   2
 -17  26   5 2.39178 0.33647   2
 -14  26   5 45.1976 1.15497   2
 -11  26   5 1.22637 0.27648   2
  -8  26   5 0.06798 0.29157   2
  -5  26   5 81.4003 1.57996   2
  -2  26   5 83.3180 1.65404   2
   1  26   5 -0.2784 0.24405   2
   4  26   5 0.23445 0.22757   2
 -28  27   5 2.26231 2.95404  -1
 -30  25   5 2.26231 2.95404   2
 -25  27   5 12.3960 1.95022  -1
 -27  25   5 12.3960 1.95022   2
 -22  27   5 25.1612 2.59574  -1
 -24  25   5 25.1612 2.59574   2
 -22  27   5 5.27593 0.37300   2
 -19  27   5 0.22796 0.34081   2
 -16  27   5 35.5500 1.05730   2
 -13  27   5 0.96901 0.30629   2
 -10  27   5 3.36034 0.33748   2
  -7  27   5 78.8636 1.61893   2
  -4  27   5 77.4737 1.65671   2
  -1  27   5 -0.2464 0.24460   2
   2  27   5 5.45113 0.37669   2
 -27  28   5 7.11444 1.29742  -1
 -29  26   5 7.11444 1.29742   2
 -24  28   5 0.15129 1.77439  -1
 -26  26   5 0.15129 1.77439   2
 -21  28   5 19.4366 0.87901   2
 -18  28   5 27.2740 0.92810   2
 -15  28   5 2.03153 0.30525   2
 -12  28   5 2.72301 0.33476   2
  -9  28   5 3.74632 0.34936   2
  -6  28   5 33.2872 1.02767   2
  -3  28   5 18.1604 0.76955   2
   0  28   5 0.08056 0.21407   2
 -26  29   5 1.90689 2.86373  -1
 -28  27   5 1.90689 2.86373   2
 -23  29   5 7.73864 1.98399  -1
 -25  27   5 7.73864 1.98399   2
 -23  29   5 10.0739 0.56747   2
 -20  29   5 7.30820 0.45437   2
 -17  29   5 2.38287 0.32337   2
 -14  29   5 8.58588 0.58662   2
 -11  29   5 1.39761 0.28581   2
  -8  29   5 89.3798 1.70105   2
  -5  29   5 234.416 3.79578   2
 -25  30   5 46.2518 1.11900   2
 -25  30   5 43.4530 2.00855  -1
 -27  28   5 43.4530 2.00855   2
 -22  30   5 81.3013 1.63238   2
 -22  30   5 65.3809 4.28166  -1
 -24  28   5 65.3809 4.28166   2
 -19  30   5 33.2390 0.97354   2
 -16  30   5 -0.0651 0.26030   2
 -13  30   5 0.45834 0.25644   2
 -10  30   5 8.65679 0.59747   2
  -7  30   5 72.7749 1.51921   2
  -4  30   5 51.3041 1.23512   2
  -4  30   5 31.2176 3.21632  -1
  -2  29   5 31.2176 3.21632   2
 -24  31   5 48.1856 1.13376   2
 -24  31   5 37.5139 2.17508  -1
 -26  29   5 37.5139 2.17508   2
 -21  31   5 47.2294 1.14439   2
 -18  31   5 2.67411 0.29926   2
 -15  31   5 72.4395 1.51930   2
 -12  31   5 8.65362 0.56637   2
  -9  31   5 0.51109 0.24954   2
  -6  31   5 5.46799 0.36433   2
 -23  32   5 1.40294 0.25916   2
 -20  32   5 7.63178 0.47823   2
 -17  32   5 27.7772 0.89961   2
 -14  32   5 51.9116 1.17739   2
 -11  32   5 0.09234 0.22666   2
 -19  33   5 36.6723 1.02793   2
 -16  33   5 24.9614 0.76580   2
   0   0   6 58.6333 2.85188  -1
  -2   4   6 58.6333 2.85188   2
   1   1   6 23.8783 1.84992  -1
  -1   2   6 23.8783 1.84992   2
   1   1   6 21.5977 2.03150  -1
  -1   5   6 21.5977 2.03150   2
   1   1   6 45.8939 2.56747  -1
  -4   5   6 45.8939 2.56747   2
  -1   2   6 0.98794 1.46557  -1
   0   3   6 0.98794 1.46557   2
  -1   2   6 91.0133 3.60745  -1
  -3   3   6 91.0133 3.60745   2
  -1   2   6 24.7340 2.21102  -1
  -3   6   6 24.7340 2.21102   2
   2   2   6 75.9257 3.23595  -1
   0   0   6 75.9257 3.23595   2
   2   2   6 36.9999 2.93381  -1
   0   6   6 36.9999 2.93381   2
   2   2   6 23.8673 2.65132  -1
  -6   6   6 23.8673 2.65132   2
  -3   3   6 102.005 3.84947  -1
   1   1   6 102.005 3.84947   2
  -3   3   6 63.6497 2.94636  -1
   1   4   6 63.6497 2.94636   2
  -3   3   6 217.381 6.82618  -1
  -5   7   6 217.381 6.82618   2
   0   3   6 23.5883 2.30882  -1
  -2   7   6 23.5883 2.30882   2
   0   3   6 30.4378 2.17214  -1
   1   1   6 30.4378 2.17214   2
   0   3   6 55.3579 2.79423  -1
  -5   4   6 55.3579 2.79423   2
   3   3   6 30.5076 2.37243  -1
   1   1   6 30.5076 2.37243   2
   3   3   6 12.3908 3.76116  -1
  -8   7   6 12.3908 3.76116   2
   3   3   6 38.0186 3.01575  -1
   1   7   6 38.0186 3.01575   2
  -5   4   6 156.586 5.16331  -1
   2   5   6 156.586 5.16331   2
  -5   4   6 59.1894 3.00923  -1
  -7   8   6 59.1894 3.00923   2
  -5   4   6 37.8903 2.40429  -1
  -1   2   6 37.8903 2.40429   2
  -2   4   6 15.7434 2.12037  -1
  -4   8   6 15.7434 2.12037   2
  -2   4   6 28.3052 1.46042  -1
   2   2   6 28.3052 1.46042   2
   1   4   6 -1.6847 1.58454  -1
  -1   2   6 -1.6847 1.58454   2
   1   4   6 -1.6523 2.07181  -1
  -1   8   6 -1.6523 2.07181   2
   4   4   6 62.1393 3.71602  -1
   2   2   6 62.1393 3.71602   2
   4   4   6 49.2313 3.25935  -1
   2   8   6 49.2313 3.25935   2
   4   4   6 66.1130 3.93884  -1
 -10   8   6 66.1130 3.93884   2
  -7   5   6 11.6598 3.96571  -1
  -9   9   6 11.6598 3.96571   2
  -7   5   6 19.1905 2.33466  -1
   3   6   6 19.1905 2.33466   2
  -7   5   6 83.8591 3.53600  -1
  -3   3   6 83.8591 3.53600   2
  -4   5   6 71.2786 3.35242  -1
  -6   9   6 71.2786 3.35242   2
  -4   5   6 7.74387 2.75965  -1
   0   3   6 7.74387 2.75965   2
  -4   5   6 15.3811 2.06504  -1
   3   3   6 15.3811 2.06504   2
  -1   5   6 26.6500 2.93892  -1
  -3   9   6 26.6500 2.93892   2
  -1   5   6 82.9301 3.42106  -1
  -3   3   6 82.9301 3.42106   2
  -1   5   6 13.8074 3.50680  -1
   3   3   6 13.8074 3.50680   2
   2   5   6 90.0902 3.60282  -1
   0   3   6 90.0902 3.60282   2
   2   5   6 138.353 6.06313  -1
  -9   6   6 138.353 6.06313   2
   2   5   6 99.9564 4.80136  -1
   0   9   6 99.9564 4.80136   2
   5   5   6 7.78697 2.17858  -1
   3   9   6 7.78697 2.17858   2
   5   5   6 26.0711 3.91386  -1
 -12   9   6 26.0711 3.91386   2
  -9   6   6 62.4201 3.44064  -1
  -5   4   6 62.4201 3.44064   2
  -9   6   6 27.9946 2.60584  -1
   4   7   6 27.9946 2.60584   2
  -9   6   6 7.83738 3.46994  -1
 -11  10   6 7.83738 3.46994   2
  -6   6   6 12.4271 1.91364  -1
  -2   4   6 12.4271 1.91364   2
  -6   6   6 69.2186 3.69577  -1
   4   4   6 69.2186 3.69577   2
  -3   6   6 67.9675 2.94046  -1
  -5   4   6 67.9675 2.94046   2
  -3   6   6 19.2818 3.17749  -1
   1   4   6 19.2818 3.17749   2
   0   6   6 24.8064 2.48049  -1
  -2   4   6 24.8064 2.48049   2
   0   6   6 90.6431 4.58555  -1
   4   4   6 90.6431 4.58555   2
   3   6   6 7.02977 2.16633  -1
   1   4   6 7.02977 2.16633   2
   3   6   6 9.45000 3.07475  -1
 -11   7   6 9.45000 3.07475   2
 -11   7   6 0.28706 2.09428  -1
   5   8   6 0.28706 2.09428   2
  -8   7   6 16.2966 2.56171  -1
  -4   5   6 16.2966 2.56171   2
  -8   7   6 13.5312 2.18708  -1
   5   5   6 13.5312 2.18708   2
  -5   7   6 111.553 4.82519  -1
  -7   5   6 111.553 4.82519   2
  -5   7   6 109.634 3.97708  -1
  -1   5   6 109.634 3.97708   2
  -2   7   6 39.7238 2.79914  -1
  -4   5   6 39.7238 2.79914   2
  -2   7   6 131.873 7.83967  -1
   2   5   6 131.873 7.83967   2
   1   7   6 42.9872 3.15076  -1
   5   5   6 42.9872 3.15076   2
   1   7   6 23.1553 2.44256  -1
  -1   5   6 23.1553 2.44256   2
   4   7   6 61.5334 3.79362  -1
 -13   8   6 61.5334 3.79362   2
 -13   8   6 69.5516 3.77112  -1
   6   9   6 69.5516 3.77112   2
 -10   8   6 5.42792 1.93034  -1
   6   6   6 5.42792 1.93034   2
  -7   8   6 44.0217 2.77948  -1
  -9   6   6 44.0217 2.77948   2
  -7   8   6 38.4025 3.13109  -1
  -3   6   6 38.4025 3.13109   2
  -4   8   6 30.7364 2.81662  -1
   0   6   6 30.7364 2.81662   2
  -4   8   6 9.62223 1.94937  -1
  -6   6   6 9.62223 1.94937   2
  -1   8   6 15.4851 2.94631  -1
   3   6   6 15.4851 2.94631   2
  -1   8   6 21.3231 2.41482  -1
  -3   6   6 21.3231 2.41482   2
   2   8   6 10.0003 3.67601  -1
   6   6   6 10.0003 3.67601   2
   5   8   6 8.40114 2.22627  -1
 -15   9   6 8.40114 2.22627   2
 -12   9   6 49.8776 3.21975  -1
   7   7   6 49.8776 3.21975   2
  -9   9   6 139.782 8.20813  -1
  -5   7   6 139.782 8.20813   2
  -6   9   6 42.4141 2.77795  -1
  -8   7   6 42.4141 2.77795   2
  -6   9   6 72.9271 4.13182  -1
  -2   7   6 72.9271 4.13182   2
  -3   9   6 63.5630 3.74506  -1
   1   7   6 63.5630 3.74506   2
  -3   9   6 160.326 6.40569  -1
  -5   7   6 160.326 6.40569   2
   0   9   6 24.1070 2.52821  -1
  -2   7   6 24.1070 2.52821   2
   0   9   6 5.92995 2.58765  -1
   4   7   6 5.92995 2.58765   2
   3   9   6 41.3930 3.19122  -1
   7   7   6 41.3930 3.19122   2
 -14  10   6 33.9735 2.84109  -1
   8   8   6 33.9735 2.84109   2
 -11  10   6 52.5042 3.14533  -1
 -13   8   6 52.5042 3.14533   2
  -8  10   6 47.7425 3.44741  -1
  -4   8   6 47.7425 3.44741   2
  -8  10   6 39.4033 2.53191  -1
 -10   8   6 39.4033 2.53191   2
  -5  10   6 25.3505 2.72447  -1
  -1   8   6 25.3505 2.72447   2
  -5  10   6 49.3754 3.09687  -1
  -7   8   6 49.3754 3.09687   2
  -2  10   6 12.2571 2.15808  -1
  -4   8   6 12.2571 2.15808   2
  -2  10   6 10.9131 2.30082  -1
   2   8   6 10.9131 2.30082   2
   1  10   6 15.6944 3.60489  -1
   5   8   6 15.6944 3.60489   2
   4  10   6 36.7532 4.08915  -1
   8   8   6 36.7532 4.08915   2
  10  10   6 0.87621 0.29521   2
 -16  11   6 26.5144 2.75176  -1
   9   9   6 26.5144 2.75176   2
 -13  11   6 117.755 4.98800  -1
 -15   9   6 117.755 4.98800   2
 -10  11   6 94.1461 4.25857  -1
 -12   9   6 94.1461 4.25857   2
  -7  11   6 29.4042 2.97561  -1
  -3   9   6 29.4042 2.97561   2
  -7  11   6 -0.2692 1.69481  -1
  -9   9   6 -0.2692 1.69481   2
  -4  11   6 27.1954 2.78433  -1
   0   9   6 27.1954 2.78433   2
  -4  11   6 69.2885 3.71432  -1
  -6   9   6 69.2885 3.71432   2
  -1  11   6 0.01007 0.43174   2
  -1  11   6 5.96327 1.87698  -1
   3   9   6 5.96327 1.87698   2
   2  11   6 47.0626 3.18455  -1
   6   9   6 47.0626 3.18455   2
   5  11   6 0.46030 0.45612   2
   5  11   6 22.8619 2.47325  -1
   9   9   6 22.8619 2.47325   2
  11  11   6 5.91617 0.38440   2
 -15  12   6 72.5867 3.71681  -1
 -17  10   6 72.5867 3.71681   2
 -12  12   6 100.693 4.51500  -1
 -14  10   6 100.693 4.51500   2
  -9  12   6 9.07809 1.79312  -1
 -11  10   6 9.07809 1.79312   2
  -9  12   6 27.4331 3.71510  -1
  -5  10   6 27.4331 3.71510   2
  -6  12   6 72.8431 1.58311   2
  -6  12   6 105.297 4.70217  -1
  -8  10   6 105.297 4.70217   2
  -6  12   6 78.8683 4.39517  -1
  -2  10   6 78.8683 4.39517   2
  -3  12   6 46.4130 3.10475  -1
  -5  10   6 46.4130 3.10475   2
  -3  12   6 25.6093 2.62859  -1
   1  10   6 25.6093 2.62859   2
   0  12   6 52.5815 3.28556  -1
   4  10   6 52.5815 3.28556   2
   3  12   6 17.3834 3.40685  -1
   7  10   6 17.3834 3.40685   2
   9  12   6 11.7900 0.72015   2
 -17  13   6 -0.5557 2.04628  -1
 -19  11   6 -0.5557 2.04628   2
 -14  13   6 3.90272 1.82347  -1
 -16  11   6 3.90272 1.82347   2
 -11  13   6 135.190 5.48740  -1
 -13  11   6 135.190 5.48740   2
  -8  13   6 30.3402 2.99135  -1
  -4  11   6 30.3402 2.99135   2
  -8  13   6 93.1018 3.53801  -1
 -10  11   6 93.1018 3.53801   2
  -5  13   6 -0.2170 0.33317   2
  -5  13   6 -0.6734 1.69978  -1
  -7  11   6 -0.6734 1.69978   2
  -2  13   6 11.8718 2.33377  -1
   2  11   6 11.8718 2.33377   2
   4  13   6 43.8200 2.99521  -1
   8  11   6 43.8200 2.99521   2
 -19  14   6 39.6486 3.65458  -1
 -21  12   6 39.6486 3.65458   2
 -16  14   6 26.9350 2.40208  -1
 -18  12   6 26.9350 2.40208   2
 -13  14   6 64.9916 3.36742  -1
 -15  12   6 64.9916 3.36742   2
 -10  14   6 88.6326 3.37709  -1
 -12  12   6 88.6326 3.37709   2
  -7  14   6 99.7841 3.54652  -1
  -9  12   6 99.7841 3.54652   2
  -7  14   6 120.423 2.20264   2
  -7  14   6 134.149 6.00414  -1
  -3  12   6 134.149 6.00414   2
  -4  14   6 24.4833 3.38325  -1
   0  12   6 24.4833 3.38325   2
  -1  14   6 11.1675 3.07755  -1
   3  12   6 11.1675 3.07755   2
   2  14   6 19.7426 3.18845  -1
   6  12   6 19.7426 3.18845   2
 -18  15   6 16.2666 2.24874  -1
 -20  13   6 16.2666 2.24874   2
 -15  15   6 4.72812 1.50977  -1
 -17  13   6 4.72812 1.50977   2
 -12  15   6 39.4506 2.03265  -1
 -14  13   6 39.4506 2.03265   2
  -9  15   6 2.20969 0.37380   2
  -9  15   6 1.00189 1.56317  -1
 -11  13   6 1.00189 1.56317   2
  -6  15   6 45.0947 1.36903   2
  -6  15   6 48.1537 3.39832  -1
  -2  13   6 48.1537 3.39832   2
  -6  15   6 40.1175 4.18020  -1
  -8  13   6 40.1175 4.18020   2
  -3  15   6 12.9903 2.81383  -1
   1  13   6 12.9903 2.81383   2
   0  15   6 38.3584 2.73722  -1
   4  13   6 38.3584 2.73722   2
   0  15   6 -0.5618 0.61098   2
   3  15   6 38.1388 2.80454  -1
   7  13   6 38.1388 2.80454   2
 -17  16   6 51.1179 2.42418  -1
 -19  14   6 51.1179 2.42418   2
 -14  16   6 6.16979 1.47338  -1
 -16  14   6 6.16979 1.47338   2
 -11  16   6 139.543 4.45018  -1
 -13  14   6 139.543 4.45018   2
  -8  16   6 9.27002 2.15256  -1
 -10  14   6 9.27002 2.15256   2
  -8  16   6 6.07875 0.48995   2
  -8  16   6 13.8840 2.52833  -1
  -4  14   6 13.8840 2.52833   2
  -5  16   6 4.84210 2.00454  -1
  -1  14   6 4.84210 2.00454   2
  -2  16   6 -0.1423 0.33221   2
  -2  16   6 24.4170 2.92374  -1
   2  14   6 24.4170 2.92374   2
   1  16   6 27.5298 3.26276  -1
   5  14   6 27.5298 3.26276   2
 -19  17   6 55.3460 2.34395  -1
 -21  15   6 55.3460 2.34395   2
 -16  17   6 22.5454 1.71326  -1
 -18  15   6 22.5454 1.71326   2
 -13  17   6 57.1523 2.49612  -1
 -15  15   6 57.1523 2.49612   2
 -10  17   6 144.029 2.61287   2
 -10  17   6 164.704 5.11620  -1
 -12  15   6 164.704 5.11620   2
  -7  17   6 6.14300 0.50694   2
  -7  17   6 10.4815 2.38190  -1
  -3  15   6 10.4815 2.38190   2
  -1  17   6 19.8563 2.94671  -1
   3  15   6 19.8563 2.94671   2
   2  17   6 33.5263 3.32208  -1
   6  15   6 33.5263 3.32208   2
 -18  18   6 9.28569 1.77002  -1
 -20  16   6 9.28569 1.77002   2
 -15  18   6 24.7886 2.18384  -1
 -17  16   6 24.7886 2.18384   2
 -12  18   6 54.1467 1.31283   2
 -12  18   6 44.9749 2.91740  -1
 -14  16   6 44.9749 2.91740   2
  -9  18   6 16.9854 3.43733  -1
  -5  16   6 16.9854 3.43733   2
  -9  18   6 8.08053 0.52655   2
  -9  18   6 135.877 7.95143  -1
 -11  16   6 135.877 7.95143   2
  -6  18   6 0.15431 0.37843   2
  -3  18   6 3.93736 0.44770   2
  -3  18   6 27.7439 2.44048  -1
   1  16   6 27.7439 2.44048   2
   0  18   6 1.55044 0.34536   2
   0  18   6 128.192 6.98227  -1
   4  16   6 128.192 6.98227   2
 -17  19   6 17.5752 1.67109  -1
 -19  17   6 17.5752 1.67109   2
 -14  19   6 3.52232 1.72500  -1
 -16  17   6 3.52232 1.72500   2
 -11  19   6 1.15210 0.32292   2
 -11  19   6 70.9711 3.75936  -1
 -13  17   6 70.9711 3.75936   2
  -8  19   6 0.73711 0.28407   2
  -8  19   6 14.3878 3.15761  -1
  -4  17   6 14.3878 3.15761   2
  -5  19   6 48.8138 4.47835  -1
  -1  17   6 48.8138 4.47835   2
  -2  19   6 1.47502 0.42494   2
  -2  19   6 41.6223 2.56306  -1
   2  17   6 41.6223 2.56306   2
 -16  20   6 10.7727 2.75315  -1
 -18  18   6 10.7727 2.75315   2
 -16  20   6 13.7614 0.87659   2
 -13  20   6 -0.3497 0.26839   2
 -13  20   6 26.3376 2.51589  -1
 -15  18   6 26.3376 2.51589   2
 -10  20   6 26.3307 0.85638   2
  -7  20   6 4.15127 0.35281   2
  -4  20   6 4.85715 0.43124   2
 -15  21   6 0.28503 0.25830   2
 -15  21   6 8.53995 1.85451  -1
 -17  19   6 8.53995 1.85451   2
 -12  21   6 89.1555 1.72901   2
 -12  21   6 80.6711 5.02297  -1
 -14  19   6 80.6711 5.02297   2
  -9  21   6 6.97407 0.58329   2
  -9  21   6 101.861 6.63274  -1
  -5  19   6 101.861 6.63274   2
  -6  21   6 1.87281 0.32138   2
 -11  22   6 0.53451 0.31645   2
   0   0   0    0.00    0.00   0
;
_shelx_hkl_checksum              83234
_olex2_submission_special_instructions 'No special instructions were received'
loop_
_twin_individual_id
_twin_individual_mass_fraction_refined
1 0.42355
2 0.57645
