# Supplementary material for: Synthesis of the Soft Lewis Superacid Tris(4‐bromo‐2,3,5,6‐tetrafluorophenyl)borane B(C6F4Br)3 via C‒Ag to C‒B Transmetalation
Source: Chemistry. 2025 Sep 21;31(60):e02240. doi: 10.1002/chem.202502240 (PMC12559468; doi:10.1002/chem.202502240)
Supplement: Supplementary file 4 — Supporting Information [file CHEM-31-e02240-s003.cif]

data_mo_mm_rs_am357_0m
_audit_creation_date             2025-07-04
_audit_creation_method           
;
Olex2 1.5
(compiled 2025.05.31 svn.r86d253d1 for OlexSys, GUI svn.r7254)
;
_shelx_SHELXL_version_number     2019/3
_audit_contact_author_address    ?
_audit_contact_author_email      ?
_audit_contact_author_phone      ?
_publ_contact_author_id_orcid    ?
_publ_section_references         
;
Dolomanov, O.V., Bourhis, L.J., Gildea, R.J, Howard, J.A.K. & Puschmann, H.
 (2009), J. Appl. Cryst. 42, 339-341.

Sheldrick, G.M. (2008). Acta Cryst. A64, 112-122.

Sheldrick, G.M. (2015). Acta Cryst. A71, 3-8.
;
_chemical_name_common            ?
_chemical_name_systematic        
(Acetonitrile)tris(4-bromo-2,3,5,6-tetrafluorophenyl)borane
_chemical_formula_moiety         'C21 H5 B Br3 F12 N'
_chemical_formula_sum            'C21 H5 B Br3 F12 N'
_chemical_formula_weight         749.80
_chemical_melting_point          ?
loop_
_atom_type_symbol
_atom_type_description
_atom_type_scat_dispersion_real
_atom_type_scat_dispersion_imag
_atom_type_scat_source
C C 0.0033 0.0016 'International Tables Vol C Tables 4.2.6.8 and 6.1.1.4'
H H 0.0000 0.0000 'International Tables Vol C Tables 4.2.6.8 and 6.1.1.4'
B B 0.0013 0.0007 'International Tables Vol C Tables 4.2.6.8 and 6.1.1.4'
Br Br -0.2901 2.4595 'International Tables Vol C Tables 4.2.6.8 and 6.1.1.4'
F F 0.0171 0.0103 'International Tables Vol C Tables 4.2.6.8 and 6.1.1.4'
N N 0.0061 0.0033 'International Tables Vol C Tables 4.2.6.8 and 6.1.1.4'

_shelx_space_group_comment       
;
The symmetry employed for this shelxl refinement is uniquely defined
by the following loop, which should always be used as a source of
symmetry information in preference to the above space-group names.
They are only intended as comments.
;
_space_group_crystal_system      orthorhombic
_space_group_IT_number           61
_space_group_name_H-M_alt        Pbca
_space_group_name_Hall           '-P 2ac 2ab'
loop_
_space_group_symop_operation_xyz
'x, y, z'
'-x+1/2, -y, z+1/2'
'-x, y+1/2, -z+1/2'
'x+1/2, -y+1/2, -z'
'-x, -y, -z'
'x-1/2, y, -z-1/2'
'x, -y-1/2, z-1/2'
'-x-1/2, y-1/2, z'

_cell_length_a                   14.5876(8)
_cell_length_b                   17.2488(10)
_cell_length_c                   18.4284(10)
_cell_angle_alpha                90
_cell_angle_beta                 90
_cell_angle_gamma                90
_cell_volume                     4636.9(4)
_cell_formula_units_Z            8
_cell_measurement_reflns_used    9898
_cell_measurement_temperature    100.00
_cell_measurement_theta_max      27.10
_cell_measurement_theta_min      2.36
_shelx_estimated_absorpt_T_max   ?
_shelx_estimated_absorpt_T_min   ?
_exptl_absorpt_coefficient_mu    5.329
_exptl_absorpt_correction_T_max  0.7455
_exptl_absorpt_correction_T_min  0.6235
_exptl_absorpt_correction_type   none
_exptl_absorpt_process_details   
;
SADABS-2016/2 (Bruker,2016/2) was used for absorption correction.
wR2(int) was 0.0828 before and 0.0457 after correction.
The Ratio of minimum to maximum transmission is 0.8364.
The \l/2 correction factor is Not present.
;
_exptl_absorpt_special_details   ?
_exptl_crystal_colour            'clear light colourless'
_exptl_crystal_colour_lustre     clear
_exptl_crystal_colour_modifier   light
_exptl_crystal_colour_primary    colourless
_exptl_crystal_density_diffrn    2.148
_exptl_crystal_density_meas      ?
_exptl_crystal_density_method    ?
_exptl_crystal_description       needle
_exptl_crystal_F_000             2848
_exptl_crystal_preparation       ?
_exptl_crystal_size_max          0.15
_exptl_crystal_size_mid          0.07
_exptl_crystal_size_min          0.05
_exptl_transmission_factor_max   ?
_exptl_transmission_factor_min   ?
_diffrn_reflns_av_R_equivalents  0.0589
_diffrn_reflns_av_unetI/netI     0.0165
_diffrn_reflns_Laue_measured_fraction_full 1.000
_diffrn_reflns_Laue_measured_fraction_max 1.000
_diffrn_reflns_limit_h_max       18
_diffrn_reflns_limit_h_min       -18
_diffrn_reflns_limit_k_max       22
_diffrn_reflns_limit_k_min       -22
_diffrn_reflns_limit_l_max       23
_diffrn_reflns_limit_l_min       -23
_diffrn_reflns_number            118029
_diffrn_reflns_point_group_measured_fraction_full 1.000
_diffrn_reflns_point_group_measured_fraction_max 1.000
_diffrn_reflns_theta_full        25.242
_diffrn_reflns_theta_max         27.120
_diffrn_reflns_theta_min         2.136
_diffrn_ambient_temperature      100.00
_diffrn_detector_area_resol_mean ?
_diffrn_measured_fraction_theta_full 1.000
_diffrn_measured_fraction_theta_max 1.000
_diffrn_measurement_device_type  'Bruker APEX-II CCD'
_diffrn_measurement_method       '\f and \w scans'
_diffrn_radiation_type           MoK\a
_diffrn_radiation_wavelength     0.71073
_diffrn_source                   ?
_diffrn_source_current           1.0
_diffrn_source_power             0.05
_diffrn_source_voltage           50.0
_diffrn_standards_number         0
_reflns_Friedel_coverage         0.000
_reflns_Friedel_fraction_full    .
_reflns_Friedel_fraction_max     .
_reflns_number_gt                4445
_reflns_number_total             5124
_reflns_special_details          
;
 Reflections were merged by SHELXL according to the crystal
 class for the calculation of statistics and refinement.
 
 _reflns_Friedel_fraction is defined as the number of unique
 Friedel pairs measured divided by the number that would be
 possible theoretically, ignoring centric projections and
 systematic absences.
;
_reflns_threshold_expression     'I > 2\s(I)'
_computing_cell_refinement       'SAINT V8.41 (?, 2016)'
_computing_data_collection       ?
_computing_data_reduction        'SAINT V8.41 (?, 2016)'
_computing_molecular_graphics    'Olex2 1.5 (Dolomanov et al., 2009)'
_computing_publication_material  'Olex2 1.5 (Dolomanov et al., 2009)'
_computing_structure_refinement  'XL  (Sheldrick, 2008)'
_computing_structure_solution    'SHELXT 2018/2 (Sheldrick, 2018)'
_refine_diff_density_max         0.481
_refine_diff_density_min         -0.430
_refine_diff_density_rms         0.077
_refine_ls_extinction_coef       .
_refine_ls_extinction_method     none
_refine_ls_goodness_of_fit_ref   1.089
_refine_ls_hydrogen_treatment    constr
_refine_ls_matrix_type           full
_refine_ls_number_parameters     353
_refine_ls_number_reflns         5124
_refine_ls_number_restraints     0
_refine_ls_R_factor_all          0.0309
_refine_ls_R_factor_gt           0.0225
_refine_ls_restrained_S_all      1.089
_refine_ls_shift/su_max          0.001
_refine_ls_shift/su_mean         0.000
_refine_ls_structure_factor_coef Fsqd
_refine_ls_weighting_details     
'w=1/[\s^2^(Fo^2^)+(0.0180P)^2^+6.9419P] where P=(Fo^2^+2Fc^2^)/3'
_refine_ls_weighting_scheme      calc
_refine_ls_wR_factor_gt          0.0495
_refine_ls_wR_factor_ref         0.0539
_refine_special_details          ?
_olex2_refinement_description    
;
1. Others
 Fixed Sof: Br03(0.5) Br1(0.5)
2.a Secondary CH2 refined with riding coordinates:
 C00Z(H00A,H00B)
2.b Idealised Me refined as rotating group:
 C011(H01A,H01B,H01C)
;
_atom_sites_solution_hydrogens   geom
_atom_sites_solution_primary     dual
_atom_sites_solution_secondary   ?
loop_
_atom_site_label
_atom_site_type_symbol
_atom_site_fract_x
_atom_site_fract_y
_atom_site_fract_z
_atom_site_U_iso_or_equiv
_atom_site_adp_type
_atom_site_occupancy
_atom_site_site_symmetry_order
_atom_site_calc_flag
_atom_site_refinement_flags_posn
_atom_site_refinement_flags_adp
_atom_site_refinement_flags_occupancy
_atom_site_disorder_assembly
_atom_site_disorder_group
Br01 Br 0.36947(2) 0.75936(2) 0.04357(2) 0.02406(6) Uani 1 1 d . . . . .
Br02 Br 0.11973(2) 0.47158(2) 0.49874(2) 0.02365(6) Uani 1 1 d . . . . .
Br03 Br 0.7808(3) 0.3145(3) 0.2533(3) 0.0333(10) Uani 0.5 1 d . . P A 1
F004 F 0.55283(10) 0.74993(8) 0.12511(8) 0.0252(3) Uani 1 1 d . . . . .
F005 F 0.59676(9) 0.66780(8) 0.24104(7) 0.0230(3) Uani 1 1 d . . . . .
F006 F 0.25528(9) 0.64170(9) 0.12859(7) 0.0248(3) Uani 1 1 d . . . . .
F007 F 0.33654(10) 0.66843(7) 0.37612(8) 0.0238(3) Uani 1 1 d . . . . .
F008 F 0.29841(9) 0.55899(8) 0.24294(8) 0.0244(3) Uani 1 1 d . . . . .
F009 F 0.18378(10) 0.63017(8) 0.44496(8) 0.0271(3) Uani 1 1 d . . . . .
F00A F 0.43160(9) 0.40613(8) 0.38194(8) 0.0262(3) Uani 1 1 d . . . . .
F00B F 0.62147(10) 0.50963(8) 0.42493(7) 0.0258(3) Uani 1 1 d . . . . .
F00C F 0.28106(10) 0.36904(8) 0.45251(8) 0.0267(3) Uani 1 1 d . . . . .
F00D F 0.75315(10) 0.40933(9) 0.39437(8) 0.0276(3) Uani 1 1 d . . . . .
F00E F 0.62726(11) 0.37111(9) 0.16194(8) 0.0339(4) Uani 1 1 d . . . . .
F00F F 0.49735(11) 0.47342(9) 0.19001(8) 0.0349(4) Uani 1 1 d . . . . .
N00G N 0.52723(13) 0.63135(11) 0.37301(10) 0.0168(4) Uani 1 1 d . . . . .
C00H C 0.39089(15) 0.53908(13) 0.37379(12) 0.0153(4) Uani 1 1 d . . . . .
C00I C 0.44847(15) 0.61257(12) 0.25093(12) 0.0155(4) Uani 1 1 d . . . . .
C00J C 0.48867(16) 0.70393(13) 0.15480(12) 0.0178(5) Uani 1 1 d . . . . .
C00K C 0.36341(15) 0.60765(13) 0.21748(12) 0.0172(4) Uani 1 1 d . . . . .
C00L C 0.33986(15) 0.64976(13) 0.15665(12) 0.0177(4) Uani 1 1 d . . . . .
C00M C 0.55522(15) 0.50013(13) 0.30812(12) 0.0158(4) Uani 1 1 d . . . . .
C00N C 0.69014(15) 0.42502(13) 0.34333(12) 0.0182(5) Uani 1 1 d . . . . .
C00O C 0.40186(16) 0.69951(13) 0.12471(12) 0.0178(5) Uani 1 1 d . . . . .
C00P C 0.24474(15) 0.57407(13) 0.42949(12) 0.0180(5) Uani 1 1 d . . . . .
C00Q C 0.37185(15) 0.46413(13) 0.39561(12) 0.0178(4) Uani 1 1 d . . . . .
C00R C 0.55946(15) 0.68034(13) 0.40535(12) 0.0173(4) Uani 1 1 d . . . . .
C00S C 0.62208(15) 0.47832(13) 0.35757(12) 0.0169(4) Uani 1 1 d . . . . .
C00T C 0.62680(17) 0.40624(14) 0.22702(13) 0.0227(5) Uani 1 1 d . . . . .
C00U C 0.69291(15) 0.38750(13) 0.27725(13) 0.0191(5) Uani 1 1 d . . . . .
C00V C 0.22751(15) 0.49799(14) 0.44911(12) 0.0184(5) Uani 1 1 d . . . . .
C00W C 0.50966(15) 0.66115(13) 0.21566(12) 0.0169(4) Uani 1 1 d . . . . .
C00X C 0.32457(16) 0.59264(13) 0.39379(12) 0.0177(4) Uani 1 1 d . . . . .
C00Y C 0.29269(16) 0.44316(13) 0.43234(12) 0.0183(5) Uani 1 1 d . . . . .
C00Z C 0.59751(16) 0.74605(14) 0.44442(13) 0.0212(5) Uani 1 1 d . . . . .
H00A H 0.664216 0.749517 0.435072 0.025 Uiso 1 1 calc R U . . .
H00B H 0.588322 0.738779 0.497208 0.025 Uiso 1 1 calc R U . . .
C010 C 0.56035(16) 0.46049(14) 0.24267(13) 0.0214(5) Uani 1 1 d . . . . .
C011 C 0.55064(17) 0.82110(14) 0.41991(15) 0.0255(5) Uani 1 1 d . . . . .
H01A H 0.560818 0.828646 0.367823 0.038 Uiso 1 1 calc R U . . .
H01B H 0.576444 0.865040 0.446740 0.038 Uiso 1 1 calc R U . . .
H01C H 0.484692 0.817633 0.429497 0.038 Uiso 1 1 calc R U . . .
B012 B 0.47866(17) 0.56627(14) 0.32492(13) 0.0151(5) Uani 1 1 d . . . . .
Br1 Br 0.7841(2) 0.3123(2) 0.2568(2) 0.0189(5) Uani 0.5 1 d . . P A 2

loop_
_atom_site_aniso_label
_atom_site_aniso_U_11
_atom_site_aniso_U_22
_atom_site_aniso_U_33
_atom_site_aniso_U_23
_atom_site_aniso_U_13
_atom_site_aniso_U_12
Br01 0.02410(12) 0.02647(13) 0.02161(12) 0.00758(9) -0.00104(10) 0.00454(10)
Br02 0.01893(11) 0.02322(12) 0.02880(13) -0.00028(10) 0.00651(9) -0.00320(9)
Br03 0.0299(13) 0.0349(12) 0.0351(15) -0.0020(9) 0.0034(9) 0.0164(8)
F004 0.0251(7) 0.0247(7) 0.0259(7) 0.0077(6) -0.0001(6) -0.0085(6)
F005 0.0142(6) 0.0296(8) 0.0252(7) 0.0042(6) -0.0044(5) -0.0075(6)
F006 0.0140(6) 0.0356(8) 0.0250(7) 0.0047(6) -0.0061(6) -0.0009(6)
F007 0.0270(7) 0.0132(6) 0.0313(8) 0.0023(6) 0.0087(6) 0.0015(6)
F008 0.0164(7) 0.0328(8) 0.0241(7) 0.0062(6) -0.0039(6) -0.0103(6)
F009 0.0246(7) 0.0205(7) 0.0362(8) 0.0004(6) 0.0106(6) 0.0073(6)
F00A 0.0201(7) 0.0158(7) 0.0427(9) 0.0032(6) 0.0073(6) 0.0048(5)
F00B 0.0320(8) 0.0301(8) 0.0153(7) -0.0057(6) -0.0071(6) 0.0105(6)
F00C 0.0255(7) 0.0162(7) 0.0383(8) 0.0077(6) 0.0066(7) -0.0009(6)
F00D 0.0240(7) 0.0332(8) 0.0257(7) -0.0037(6) -0.0108(6) 0.0087(6)
F00E 0.0414(9) 0.0384(9) 0.0218(7) -0.0140(7) -0.0087(7) 0.0159(7)
F00F 0.0399(9) 0.0355(9) 0.0292(8) -0.0152(7) -0.0210(7) 0.0189(7)
N00G 0.0149(9) 0.0185(10) 0.0169(9) 0.0006(8) -0.0008(7) 0.0010(7)
C00H 0.0145(10) 0.0164(11) 0.0151(10) 0.0001(8) -0.0014(8) -0.0002(8)
C00I 0.0145(10) 0.0146(10) 0.0173(10) -0.0006(8) -0.0006(8) -0.0003(8)
C00J 0.0189(11) 0.0159(11) 0.0185(11) 0.0011(9) 0.0018(9) -0.0044(8)
C00K 0.0153(10) 0.0186(11) 0.0176(11) 0.0004(9) 0.0011(9) -0.0029(9)
C00L 0.0123(10) 0.0229(12) 0.0178(10) -0.0019(9) -0.0024(8) 0.0012(8)
C00M 0.0155(10) 0.0149(10) 0.0170(11) -0.0002(8) -0.0010(8) -0.0016(8)
C00N 0.0151(10) 0.0205(11) 0.0190(11) 0.0009(9) -0.0051(9) -0.0011(9)
C00O 0.0219(11) 0.0155(11) 0.0159(11) 0.0004(8) 0.0003(9) 0.0046(9)
C00P 0.0168(10) 0.0173(11) 0.0199(11) -0.0020(9) 0.0011(9) 0.0035(9)
C00Q 0.0153(10) 0.0179(11) 0.0204(11) -0.0007(9) -0.0027(9) 0.0045(9)
C00R 0.0131(10) 0.0221(12) 0.0168(11) -0.0003(9) 0.0005(8) 0.0032(9)
C00S 0.0176(11) 0.0194(11) 0.0137(10) -0.0014(9) -0.0001(9) -0.0026(9)
C00T 0.0279(13) 0.0228(12) 0.0173(11) -0.0055(9) -0.0021(10) 0.0042(10)
C00U 0.0145(10) 0.0195(11) 0.0232(12) 0.0006(9) 0.0024(9) 0.0013(9)
C00V 0.0163(11) 0.0212(11) 0.0176(11) -0.0009(9) 0.0005(9) -0.0022(9)
C00W 0.0135(10) 0.0177(11) 0.0196(11) -0.0024(9) -0.0024(9) -0.0015(8)
C00X 0.0211(11) 0.0130(10) 0.0190(11) 0.0005(8) 0.0001(9) 0.0006(9)
C00Y 0.0204(11) 0.0139(10) 0.0207(11) 0.0035(9) -0.0019(9) -0.0025(9)
C00Z 0.0172(10) 0.0217(12) 0.0247(12) -0.0076(10) -0.0033(9) -0.0005(9)
C010 0.0215(11) 0.0239(12) 0.0188(11) -0.0025(9) -0.0086(9) 0.0027(9)
C011 0.0224(12) 0.0201(12) 0.0341(14) -0.0027(10) -0.0015(11) -0.0004(10)
B012 0.0145(11) 0.0146(11) 0.0161(11) -0.0007(9) -0.0029(9) -0.0016(9)
Br1 0.0137(8) 0.0217(9) 0.0212(9) -0.0043(6) -0.0015(6) 0.0044(7)

_geom_special_details            
;
 All esds (except the esd in the dihedral angle between two l.s. planes)
 are estimated using the full covariance matrix.  The cell esds are taken
 into account individually in the estimation of esds in distances, angles
 and torsion angles; correlations between esds in cell parameters are only
 used when they are defined by crystal symmetry.  An approximate (isotropic)
 treatment of cell esds is used for estimating esds involving l.s. planes.
;
loop_
_geom_bond_atom_site_label_1
_geom_bond_atom_site_label_2
_geom_bond_distance
_geom_bond_site_symmetry_2
_geom_bond_publ_flag
Br01 C00O 1.877(2) . ?
Br02 C00V 1.875(2) . ?
Br03 C00U 1.851(5) . ?
F004 C00J 1.343(3) . ?
F005 C00W 1.359(2) . ?
F006 C00L 1.345(3) . ?
F007 C00X 1.358(3) . ?
F008 C00K 1.350(3) . ?
F009 C00P 1.345(3) . ?
F00A C00Q 1.351(2) . ?
F00B C00S 1.354(3) . ?
F00C C00Y 1.342(3) . ?
F00D C00N 1.343(3) . ?
F00E C00T 1.344(3) . ?
F00F C010 1.355(3) . ?
N00G C00R 1.136(3) . ?
N00G B012 1.596(3) . ?
C00H C00Q 1.382(3) . ?
C00H C00X 1.388(3) . ?
C00H B012 1.634(3) . ?
C00I C00K 1.388(3) . ?
C00I C00W 1.386(3) . ?
C00I B012 1.640(3) . ?
C00J C00O 1.385(3) . ?
C00J C00W 1.377(3) . ?
C00K C00L 1.379(3) . ?
C00L C00O 1.379(3) . ?
C00M C00S 1.387(3) . ?
C00M C010 1.388(3) . ?
C00M B012 1.626(3) . ?
C00N C00S 1.378(3) . ?
C00N C00U 1.380(3) . ?
C00P C00V 1.384(3) . ?
C00P C00X 1.375(3) . ?
C00Q C00Y 1.387(3) . ?
C00R C00Z 1.453(3) . ?
C00T C00U 1.375(3) . ?
C00T C010 1.378(3) . ?
C00U Br1 1.897(5) . ?
C00V C00Y 1.376(3) . ?
C00Z H00A 0.9900 . ?
C00Z H00B 0.9900 . ?
C00Z C011 1.532(3) . ?
C011 H01A 0.9800 . ?
C011 H01B 0.9800 . ?
C011 H01C 0.9800 . ?

loop_
_geom_angle_atom_site_label_1
_geom_angle_atom_site_label_2
_geom_angle_atom_site_label_3
_geom_angle
_geom_angle_site_symmetry_1
_geom_angle_site_symmetry_3
_geom_angle_publ_flag
C00R N00G B012 176.6(2) . . ?
C00Q C00H C00X 113.9(2) . . ?
C00Q C00H B012 125.9(2) . . ?
C00X C00H B012 120.11(19) . . ?
C00K C00I B012 125.41(19) . . ?
C00W C00I C00K 113.9(2) . . ?
C00W C00I B012 120.74(19) . . ?
F004 C00J C00O 120.4(2) . . ?
F004 C00J C00W 119.6(2) . . ?
C00W C00J C00O 120.0(2) . . ?
F008 C00K C00I 120.8(2) . . ?
F008 C00K C00L 115.77(19) . . ?
C00L C00K C00I 123.5(2) . . ?
F006 C00L C00K 119.1(2) . . ?
F006 C00L C00O 120.1(2) . . ?
C00O C00L C00K 120.8(2) . . ?
C00S C00M C010 113.5(2) . . ?
C00S C00M B012 123.2(2) . . ?
C010 C00M B012 123.2(2) . . ?
F00D C00N C00S 119.6(2) . . ?
F00D C00N C00U 120.2(2) . . ?
C00S C00N C00U 120.1(2) . . ?
C00J C00O Br01 121.26(17) . . ?
C00L C00O Br01 121.14(17) . . ?
C00L C00O C00J 117.6(2) . . ?
F009 C00P C00V 120.4(2) . . ?
F009 C00P C00X 119.6(2) . . ?
C00X C00P C00V 120.0(2) . . ?
F00A C00Q C00H 120.6(2) . . ?
F00A C00Q C00Y 115.8(2) . . ?
C00H C00Q C00Y 123.6(2) . . ?
N00G C00R C00Z 176.8(2) . . ?
F00B C00S C00M 119.3(2) . . ?
F00B C00S C00N 116.46(19) . . ?
C00N C00S C00M 124.2(2) . . ?
F00E C00T C00U 119.4(2) . . ?
F00E C00T C010 119.8(2) . . ?
C00U C00T C010 120.8(2) . . ?
C00N C00U Br03 123.4(2) . . ?
C00N C00U Br1 121.1(2) . . ?
C00T C00U Br03 119.0(2) . . ?
C00T C00U C00N 117.6(2) . . ?
C00T C00U Br1 121.3(2) . . ?
C00P C00V Br02 120.66(17) . . ?
C00Y C00V Br02 121.46(18) . . ?
C00Y C00V C00P 117.9(2) . . ?
F005 C00W C00I 119.5(2) . . ?
F005 C00W C00J 116.3(2) . . ?
C00J C00W C00I 124.2(2) . . ?
F007 C00X C00H 119.2(2) . . ?
F007 C00X C00P 116.6(2) . . ?
C00P C00X C00H 124.2(2) . . ?
F00C C00Y C00Q 119.3(2) . . ?
F00C C00Y C00V 120.3(2) . . ?
C00V C00Y C00Q 120.4(2) . . ?
C00R C00Z H00A 109.7 . . ?
C00R C00Z H00B 109.7 . . ?
C00R C00Z C011 110.03(19) . . ?
H00A C00Z H00B 108.2 . . ?
C011 C00Z H00A 109.7 . . ?
C011 C00Z H00B 109.7 . . ?
F00F C010 C00M 120.3(2) . . ?
F00F C010 C00T 116.0(2) . . ?
C00T C010 C00M 123.7(2) . . ?
C00Z C011 H01A 109.5 . . ?
C00Z C011 H01B 109.5 . . ?
C00Z C011 H01C 109.5 . . ?
H01A C011 H01B 109.5 . . ?
H01A C011 H01C 109.5 . . ?
H01B C011 H01C 109.5 . . ?
N00G B012 C00H 104.10(17) . . ?
N00G B012 C00I 103.78(17) . . ?
N00G B012 C00M 107.11(17) . . ?
C00H B012 C00I 112.80(18) . . ?
C00M B012 C00H 116.21(18) . . ?
C00M B012 C00I 111.57(18) . . ?

loop_
_geom_torsion_atom_site_label_1
_geom_torsion_atom_site_label_2
_geom_torsion_atom_site_label_3
_geom_torsion_atom_site_label_4
_geom_torsion
_geom_torsion_site_symmetry_1
_geom_torsion_site_symmetry_2
_geom_torsion_site_symmetry_3
_geom_torsion_site_symmetry_4
_geom_torsion_publ_flag
Br02 C00V C00Y F00C -1.2(3) . . . . ?
Br02 C00V C00Y C00Q -179.98(17) . . . . ?
F004 C00J C00O Br01 -1.9(3) . . . . ?
F004 C00J C00O C00L 178.4(2) . . . . ?
F004 C00J C00W F005 -1.2(3) . . . . ?
F004 C00J C00W C00I 179.4(2) . . . . ?
F006 C00L C00O Br01 1.9(3) . . . . ?
F006 C00L C00O C00J -178.3(2) . . . . ?
F008 C00K C00L F006 1.9(3) . . . . ?
F008 C00K C00L C00O -178.1(2) . . . . ?
F009 C00P C00V Br02 -0.8(3) . . . . ?
F009 C00P C00V C00Y -179.5(2) . . . . ?
F009 C00P C00X F007 -0.1(3) . . . . ?
F009 C00P C00X C00H -178.4(2) . . . . ?
F00A C00Q C00Y F00C 1.0(3) . . . . ?
F00A C00Q C00Y C00V 179.8(2) . . . . ?
F00D C00N C00S F00B -2.6(3) . . . . ?
F00D C00N C00S C00M 178.3(2) . . . . ?
F00D C00N C00U Br03 -0.1(4) . . . . ?
F00D C00N C00U C00T -179.7(2) . . . . ?
F00D C00N C00U Br1 0.7(3) . . . . ?
F00E C00T C00U Br03 0.2(4) . . . . ?
F00E C00T C00U C00N 179.9(2) . . . . ?
F00E C00T C00U Br1 -0.6(4) . . . . ?
F00E C00T C010 F00F 1.4(4) . . . . ?
F00E C00T C010 C00M -179.3(2) . . . . ?
C00H C00Q C00Y F00C -178.8(2) . . . . ?
C00H C00Q C00Y C00V 0.1(4) . . . . ?
C00I C00K C00L F006 -179.2(2) . . . . ?
C00I C00K C00L C00O 0.8(4) . . . . ?
C00K C00I C00W F005 -176.7(2) . . . . ?
C00K C00I C00W C00J 2.7(3) . . . . ?
C00K C00I B012 N00G -133.8(2) . . . . ?
C00K C00I B012 C00H -21.8(3) . . . . ?
C00K C00I B012 C00M 111.2(2) . . . . ?
C00K C00L C00O Br01 -178.14(17) . . . . ?
C00K C00L C00O C00J 1.6(3) . . . . ?
C00O C00J C00W F005 178.9(2) . . . . ?
C00O C00J C00W C00I -0.5(4) . . . . ?
C00P C00V C00Y F00C 177.5(2) . . . . ?
C00P C00V C00Y C00Q -1.3(3) . . . . ?
C00Q C00H C00X F007 179.1(2) . . . . ?
C00Q C00H C00X C00P -2.5(3) . . . . ?
C00Q C00H B012 N00G -124.3(2) . . . . ?
C00Q C00H B012 C00I 123.9(2) . . . . ?
C00Q C00H B012 C00M -6.8(3) . . . . ?
C00S C00M C010 F00F 177.4(2) . . . . ?
C00S C00M C010 C00T -1.8(4) . . . . ?
C00S C00M B012 N00G 35.9(3) . . . . ?
C00S C00M B012 C00H -79.9(3) . . . . ?
C00S C00M B012 C00I 148.8(2) . . . . ?
C00S C00N C00U Br03 -179.5(2) . . . . ?
C00S C00N C00U C00T 0.9(3) . . . . ?
C00S C00N C00U Br1 -178.6(2) . . . . ?
C00U C00N C00S F00B 176.8(2) . . . . ?
C00U C00N C00S C00M -2.3(4) . . . . ?
C00U C00T C010 F00F -178.6(2) . . . . ?
C00U C00T C010 C00M 0.7(4) . . . . ?
C00V C00P C00X F007 179.8(2) . . . . ?
C00V C00P C00X C00H 1.4(4) . . . . ?
C00W C00I C00K F008 175.9(2) . . . . ?
C00W C00I C00K C00L -2.9(3) . . . . ?
C00W C00I B012 N00G 46.7(3) . . . . ?
C00W C00I B012 C00H 158.7(2) . . . . ?
C00W C00I B012 C00M -68.3(3) . . . . ?
C00W C00J C00O Br01 178.00(17) . . . . ?
C00W C00J C00O C00L -1.7(3) . . . . ?
C00X C00H C00Q F00A -178.0(2) . . . . ?
C00X C00H C00Q C00Y 1.8(3) . . . . ?
C00X C00H B012 N00G 59.3(2) . . . . ?
C00X C00H B012 C00I -52.6(3) . . . . ?
C00X C00H B012 C00M 176.8(2) . . . . ?
C00X C00P C00V Br02 179.30(17) . . . . ?
C00X C00P C00V C00Y 0.6(3) . . . . ?
C010 C00M C00S F00B -176.4(2) . . . . ?
C010 C00M C00S C00N 2.6(3) . . . . ?
C010 C00M B012 N00G -143.6(2) . . . . ?
C010 C00M B012 C00H 100.6(3) . . . . ?
C010 C00M B012 C00I -30.7(3) . . . . ?
C010 C00T C00U Br03 -179.8(2) . . . . ?
C010 C00T C00U C00N -0.1(4) . . . . ?
C010 C00T C00U Br1 179.4(2) . . . . ?
B012 C00H C00Q F00A 5.4(3) . . . . ?
B012 C00H C00Q C00Y -174.8(2) . . . . ?
B012 C00H C00X F007 -4.1(3) . . . . ?
B012 C00H C00X C00P 174.3(2) . . . . ?
B012 C00I C00K F008 -3.5(3) . . . . ?
B012 C00I C00K C00L 177.6(2) . . . . ?
B012 C00I C00W F005 2.8(3) . . . . ?
B012 C00I C00W C00J -177.8(2) . . . . ?
B012 C00M C00S F00B 4.0(3) . . . . ?
B012 C00M C00S C00N -176.9(2) . . . . ?
B012 C00M C010 F00F -3.0(4) . . . . ?
B012 C00M C010 C00T 177.7(2) . . . . ?

_shelx_res_file                  
;
TITL mo_mm_rs_am357_0m_a.res in Pbca
    mo_mm_rs_am357_0m.res
    created by SHELXL-2019/3 at 12:03:19 on 14-Mar-2025
REM Old TITL mo_MM_RS_AM357_0m in Pbca
REM SHELXT solution in Pbca: R1 0.099, Rweak 0.003, Alpha 0.018
REM <I/s> 0.321 for 526 systematic absences, Orientation as input
REM Formula found by SHELXT: C21 B N F12 Br3
CELL 0.71073 14.5876 17.2488 18.4284 90 90 90
ZERR 8 0.0008 0.001 0.001 0 0 0
LATT 1
SYMM 0.5-X,-Y,0.5+Z
SYMM -X,0.5+Y,0.5-Z
SYMM 0.5+X,0.5-Y,-Z
SFAC C H B Br F N
UNIT 168 40 8 24 96 8

L.S. 4 0 0
PLAN  5
TEMP -173.15
CONF
BOND
list 4
MORE -1
BOND $H
fmap 2 53
acta
REM <olex2.extras>
REM <HklSrc "%.\\mo_MM_RS_AM357_0m.hkl">
REM </olex2.extras>

WGHT    0.018000    6.941900
FVAR       0.17496
BR01  4    0.369465    0.759364    0.043570    11.00000    0.02410    0.02647 =
         0.02161    0.00758   -0.00104    0.00454
BR02  4    0.119735    0.471578    0.498743    11.00000    0.01893    0.02322 =
         0.02880   -0.00028    0.00651   -0.00320
PART 1
BR03  4    0.780786    0.314484    0.253254    10.50000    0.02988    0.03485 =
         0.03514   -0.00200    0.00338    0.01636
PART 0
F004  5    0.552827    0.749928    0.125108    11.00000    0.02510    0.02473 =
         0.02590    0.00766   -0.00011   -0.00852
F005  5    0.596762    0.667799    0.241037    11.00000    0.01420    0.02961 =
         0.02519    0.00420   -0.00435   -0.00753
F006  5    0.255284    0.641701    0.128591    11.00000    0.01397    0.03561 =
         0.02497    0.00466   -0.00611   -0.00095
F007  5    0.336537    0.668430    0.376119    11.00000    0.02703    0.01323 =
         0.03126    0.00229    0.00871    0.00155
F008  5    0.298409    0.558993    0.242941    11.00000    0.01644    0.03280 =
         0.02407    0.00624   -0.00394   -0.01034
F009  5    0.183779    0.630166    0.444964    11.00000    0.02458    0.02052 =
         0.03625    0.00045    0.01062    0.00732
F00A  5    0.431599    0.406130    0.381939    11.00000    0.02013    0.01580 =
         0.04275    0.00318    0.00726    0.00479
F00B  5    0.621468    0.509630    0.424934    11.00000    0.03205    0.03008 =
         0.01526   -0.00574   -0.00709    0.01045
F00C  5    0.281059    0.369036    0.452511    11.00000    0.02550    0.01624 =
         0.03831    0.00768    0.00660   -0.00087
F00D  5    0.753149    0.409328    0.394365    11.00000    0.02396    0.03316 =
         0.02574   -0.00366   -0.01081    0.00874
F00E  5    0.627258    0.371109    0.161940    11.00000    0.04140    0.03842 =
         0.02182   -0.01396   -0.00873    0.01587
F00F  5    0.497351    0.473421    0.190010    11.00000    0.03990    0.03550 =
         0.02923   -0.01521   -0.02096    0.01892
N00G  6    0.527234    0.631354    0.373008    11.00000    0.01487    0.01850 =
         0.01691    0.00056   -0.00083    0.00101
C00H  1    0.390891    0.539083    0.373792    11.00000    0.01453    0.01638 =
         0.01512    0.00008   -0.00144   -0.00021
C00I  1    0.448469    0.612570    0.250926    11.00000    0.01453    0.01456 =
         0.01732   -0.00058   -0.00059   -0.00034
C00J  1    0.488670    0.703929    0.154803    11.00000    0.01889    0.01587 =
         0.01852    0.00106    0.00178   -0.00437
C00K  1    0.363407    0.607654    0.217479    11.00000    0.01529    0.01859 =
         0.01764    0.00045    0.00111   -0.00292
C00L  1    0.339855    0.649757    0.156652    11.00000    0.01232    0.02292 =
         0.01782   -0.00194   -0.00243    0.00123
C00M  1    0.555218    0.500134    0.308118    11.00000    0.01555    0.01492 =
         0.01699   -0.00025   -0.00101   -0.00158
C00N  1    0.690136    0.425020    0.343326    11.00000    0.01506    0.02048 =
         0.01900    0.00095   -0.00507   -0.00109
C00O  1    0.401863    0.699510    0.124706    11.00000    0.02194    0.01548 =
         0.01585    0.00040    0.00034    0.00464
C00P  1    0.244741    0.574070    0.429493    11.00000    0.01678    0.01728 =
         0.01990   -0.00199    0.00109    0.00351
C00Q  1    0.371851    0.464134    0.395605    11.00000    0.01528    0.01786 =
         0.02035   -0.00073   -0.00266    0.00446
C00R  1    0.559456    0.680341    0.405346    11.00000    0.01313    0.02207 =
         0.01676   -0.00030    0.00053    0.00317
C00S  1    0.622078    0.478318    0.357574    11.00000    0.01764    0.01942 =
         0.01375   -0.00137   -0.00008   -0.00259
C00T  1    0.626800    0.406242    0.227016    11.00000    0.02788    0.02279 =
         0.01728   -0.00553   -0.00213    0.00421
C00U  1    0.692914    0.387498    0.277249    11.00000    0.01453    0.01950 =
         0.02321    0.00065    0.00241    0.00132
C00V  1    0.227508    0.497990    0.449106    11.00000    0.01633    0.02116 =
         0.01763   -0.00091    0.00052   -0.00217
C00W  1    0.509656    0.661145    0.215662    11.00000    0.01346    0.01773 =
         0.01956   -0.00240   -0.00242   -0.00154
C00X  1    0.324574    0.592644    0.393793    11.00000    0.02112    0.01296 =
         0.01901    0.00050    0.00013    0.00062
C00Y  1    0.292689    0.443159    0.432337    11.00000    0.02035    0.01394 =
         0.02075    0.00351   -0.00189   -0.00247
C00Z  1    0.597511    0.746054    0.444419    11.00000    0.01720    0.02174 =
         0.02467   -0.00757   -0.00331   -0.00052
AFIX  23
H00A  2    0.664216    0.749517    0.435072    11.00000   -1.20000
H00B  2    0.588322    0.738779    0.497208    11.00000   -1.20000
AFIX   0
C010  1    0.560354    0.460488    0.242671    11.00000    0.02150    0.02392 =
         0.01876   -0.00250   -0.00855    0.00265
C011  1    0.550644    0.821104    0.419912    11.00000    0.02239    0.02007 =
         0.03408   -0.00269   -0.00150   -0.00042
AFIX 137
H01A  2    0.560818    0.828646    0.367823    11.00000   -1.50000
H01B  2    0.576444    0.865040    0.446740    11.00000   -1.50000
H01C  2    0.484692    0.817633    0.429497    11.00000   -1.50000
AFIX   0
B012  3    0.478662    0.566269    0.324917    11.00000    0.01449    0.01456 =
         0.01615   -0.00071   -0.00285   -0.00163
PART 2
BR1   4    0.784143    0.312264    0.256803    10.50000    0.01373    0.02167 =
         0.02121   -0.00428   -0.00152    0.00443
HKLF 4


REM  mo_mm_rs_am357_0m_a.res in Pbca
REM wR2 = 0.0539, GooF = S = 1.089, Restrained GooF = 1.089 for all data
REM R1 = 0.0225 for 4445 Fo > 4sig(Fo) and 0.0309 for all 5124 data
REM 353 parameters refined using 0 restraints

END

WGHT      0.0180      6.9365

REM Highest difference peak  0.481,  deepest hole -0.430,  1-sigma level  0.077
Q1    1   0.5742  0.3389  0.1819  11.00000  0.05    0.48
Q2    1   0.1054  0.4837  0.4560  11.00000  0.05    0.41
Q3    1   0.4000  0.8017  0.0493  11.00000  0.05    0.38
Q4    1   0.4594  0.5846  0.2784  11.00000  0.05    0.35
Q5    1   0.4151  0.6006  0.2269  11.00000  0.05    0.35
;
_shelx_res_checksum              95944
_shelx_hkl_file                  
;
  -2   0   0 1636.44   51.29
  -2   0   0 1668.53   50.59
  -2   0   0 1679.43   50.59
  -2   0   0 1654.13   51.19
   2   0   0 1635.94   51.19
   2   0   0 1651.83   50.59
   2   0   0 1654.23   50.59
  -3   0   0    1.70    1.50
  -3   0   0   -1.50    1.80
   3   0   0    0.30    1.50
  -3   0   0   -0.40    1.80
  -3   0   0   -2.90    1.40
   3   0   0   -1.00    1.60
   3   0   0    0.20    1.70
   3   0   0   -0.30    1.60
   4   0   0 2252.87   73.79
  -4   0   0 2418.46   72.69
   4   0   0 2353.66   72.59
  -4   0   0 2387.76   74.09
  -4   0   0 2361.76   74.09
   4   0   0 2384.16   73.89
  -4   0   0 2354.56   72.69
   4   0   0 2342.67   72.59
   5   0   0    2.00    2.10
   5   0   0    2.20    2.10
   5   0   0    1.80    2.50
  -5   0   0   -1.00    2.10
  -5   0   0    0.00    2.20
   5   0   0    3.20    2.70
  -6   0   0  676.53   23.60
   6   0   0  657.03   25.30
   6   0   0  682.93   23.50
  -6   0   0  702.83   23.70
   6   0   0  696.93   25.50
   6   0   0  699.63   23.70
  -6   0   0  684.83   25.60
  -7   0   0    4.50    3.30
   7   0   0    3.70    3.10
  -7   0   0    1.60    3.10
   7   0   0    7.50    3.80
   7   0   0    4.00    3.10
  -7   0   0    5.20    3.90
   7   0   0   -0.60    3.40
   8   0   0 3983.00  126.79
   8   0   0 4091.49  124.39
  -8   0   0 3987.60  124.19
   8   0   0 4107.29  127.29
   8   0   0 3998.10  124.29
  -8   0   0 3891.21  127.39
  -8   0   0 4057.29  124.49
   9   0   0    6.60    4.40
   9   0   0    2.70    3.60
  -9   0   0    2.40    4.60
   9   0   0    1.90    3.70
  -9   0   0    0.60    3.80
   9   0   0   -0.20    3.70
  -9   0   0    1.60    3.60
 -10   0   0  122.29    9.00
  10   0   0  127.19   11.30
 -10   0   0  118.09   12.00
 -10   0   0  125.09    9.30
  10   0   0  121.89    9.00
  10   0   0  108.19    8.80
  10   0   0  116.09   10.90
 -11   0   0    0.00    4.30
 -11   0   0    5.10    5.40
 -11   0   0   -1.40    4.60
  11   0   0    3.40    4.70
  11   0   0    3.90    4.60
  11   0   0    6.50    4.90
  11   0   0   10.10    5.10
  12   0   0 3363.96  109.89
  12   0   0 3471.55  114.49
 -12   0   0 3534.35  109.89
 -12   0   0 3437.06  115.29
 -12   0   0 3527.45  110.29
  12   0   0 3539.55  114.19
  12   0   0 3450.75  109.89
  13   0   0   12.90    5.90
  13   0   0    8.20    5.60
 -13   0   0    1.00    5.10
 -13   0   0    7.90    6.70
  13   0   0    7.80    5.90
 -13   0   0   10.70    5.40
  13   0   0    4.60    5.30
  14   0   0  119.19   14.00
 -14   0   0  120.19   11.40
 -14   0   0  144.59   11.80
  14   0   0  130.89   11.60
  14   0   0  151.28   11.50
 -14   0   0  119.79   14.30
  14   0   0  105.79   12.00
  15   0   0   -0.10    4.90
 -15   0   0    1.40    7.20
  15   0   0    7.40    6.20
  15   0   0    2.00    6.30
 -15   0   0    4.60    5.90
 -15   0   0    1.90    6.20
  15   0   0   -6.00    5.90
  16   0   0  660.13   28.00
  16   0   0  657.53   33.60
  16   0   0  696.83   28.60
 -16   0   0  701.83   28.30
  16   0   0  663.73   33.30
 -17   0   0  -12.10    5.70
  17   0   0    1.90    6.60
  17   0   0  -13.40    7.90
 -17   0   0   -1.70    8.20
  17   0   0   -4.10    7.80
 -17   0   0    4.80    5.80
  17   0   0   -3.00    5.70
  18   0   0  207.48   15.00
  18   0   0  210.18   20.70
  18   0   0  163.98   14.30
 -18   0   0  177.98   20.40
  18   0   0  142.19   16.50
 -18   0   0  213.88   15.50
   2   1   0 1502.55   46.70
   2   1   0 1526.15   46.90
  -2   1   0 1512.85   47.60
  -2   1   0 1550.24   46.70
  -2  -1   0 1509.95   46.70
   2  -1   0 1535.95   46.60
   2   1   0 1558.24   46.70
  -2  -1   0 1513.45   47.20
  -2  -1   0 1510.75   46.70
   2   1   0 1487.65   47.20
  -2  -1   0 1530.35   46.90
  -2   1   0 1530.85   46.60
   2  -1   0 1475.75   47.50
   2  -1   0 1509.35   46.70
   3  -1   0    2.50    2.10
  -3  -1   0   -0.10    1.80
  -3  -1   0    0.80    1.80
  -3  -1   0    1.30    1.60
   3  -1   0   -2.50    1.30
  -3   1   0    0.00    1.60
  -3   1   0    0.80    1.60
   3  -1   0   -0.20    1.60
   3   1   0   -0.80    1.60
   3   1   0    1.00    1.90
   3   1   0    0.50    1.60
   3   1   0    2.10    1.60
  -3   1   0    1.60    1.90
  -3  -1   0    2.10    1.80
  -4   1   0  400.26   15.50
  -4  -1   0  389.16   13.80
   4   1   0  383.26   13.80
   4   1   0  382.06   14.50
   4  -1   0  384.56   15.10
   4   1   0  385.36   14.90
  -4  -1   0  397.86   13.90
  -4  -1   0  370.26   14.90
  -4   1   0  391.46   13.80
  -4  -1   0  396.56   14.80
   4  -1   0  386.56   13.70
   4   1   0  395.66   13.90
   4  -1   0  374.36   15.20
   4  -1   0  381.16   13.80
  -4   1   0  386.66   13.70
   5   1   0    4.10    2.40
   5  -1   0    0.80    2.20
  -5  -1   0   -1.40    2.30
   5  -1   0    2.50    2.70
  -5   1   0    4.00    2.50
  -5  -1   0    1.30    2.50
  -5  -1   0    2.40    2.20
   5   1   0    1.50    2.90
   5  -1   0    2.20    2.30
   5   1   0   -0.40    2.10
   5   1   0    2.60    2.30
  -5   1   0    0.40    2.90
  -5  -1   0    1.30    2.40
   5  -1   0    0.10    2.50
  -5   1   0    1.60    2.40
  -6   1   0 9703.83  296.07
   6  -1   0 9478.25  298.27
   6   1   0 9742.93  296.17
  -6  -1   0 9999.00  296.37
   6   1   0 9605.14  298.07
   6   1   0 9792.12  296.17
   6  -1   0 9761.02  296.07
  -6  -1   0 9939.41  298.57
  -6   1   0 9910.01  298.77
   6  -1   0 9827.22  298.47
  -6   1   0 9838.52  296.27
  -6  -1   0 9760.02  296.17
   7   1   0    1.40    3.50
  -7   1   0    0.00    3.10
  -7  -1   0   -3.50    2.80
   7   1   0   -0.90    3.10
  -7   1   0   -1.10    3.00
   7   1   0    2.70    3.00
   7  -1   0    0.80    3.20
  -7  -1   0    0.10    3.60
   7   1   0   -1.60    2.80
  -7  -1   0   -1.90    3.20
  -7   1   0    4.60    3.70
   7  -1   0    3.10    3.40
   7  -1   0   -1.20    3.10
   7  -1   0   -1.10    2.60
  -7  -1   0    1.20    3.30
   8   1   0 2364.36   75.79
  -8  -1   0 2307.07   76.09
  -8  -1   0 2361.06   76.59
   8   1   0 2327.37   73.59
   8   1   0 2267.47   75.99
   8  -1   0 2314.77   73.39
   8  -1   0 2323.17   73.59
  -8   1   0 2358.26   73.59
  -8   1   0 2302.37   76.79
   8  -1   0 2309.57   76.49
  -8   1   0 2247.58   73.29
  -8  -1   0 2308.97   73.59
   8   1   0 2356.56   73.59
  -8  -1   0 2327.97   73.59
   9  -1   0   -2.80    3.30
   9  -1   0   -0.20    3.90
  -9   1   0   -4.70    3.30
  -9  -1   0    2.10    3.90
  -9  -1   0    4.20    3.60
  -9   1   0   -3.80    3.40
   9   1   0   -3.60    3.80
  -9  -1   0    7.20    5.10
  -9   1   0   -3.20    4.30
   9   1   0    4.10    3.80
   9   1   0    5.00    4.00
   9  -1   0   -2.10    3.70
   9   1   0    3.70    3.90
   9  -1   0    1.90    4.80
 -10   1   0  111.29    8.80
  10   1   0  104.59    8.60
  10   1   0  111.59   10.70
 -10   1   0   99.39    8.50
  10   1   0  110.99   10.50
 -10  -1   0  113.59    9.30
 -10  -1   0  100.69   11.30
  10  -1   0   98.59    8.50
  10  -1   0   93.69   10.40
  10  -1   0  103.69   11.00
  10  -1   0  125.69    8.80
  10   1   0  105.69    8.60
 -10  -1   0   98.59    8.70
 -10   1   0  103.69   11.90
  11  -1   0    2.10    4.80
  11   1   0   -1.00    4.30
  11  -1   0    2.90    5.70
 -11  -1   0   -1.70    5.30
  11  -1   0   -5.10    4.10
 -11   1   0   -0.70    4.60
 -11  -1   0    0.40    4.40
 -11   1   0    4.30    4.40
  11   1   0    0.70    4.20
  11   1   0    0.20    5.10
  11  -1   0    0.50    5.30
 -11  -1   0    2.70    4.30
 -11   1   0   -3.70    4.30
  11   1   0   -2.60    4.40
 -12  -1   0   45.40    8.60
  12  -1   0   73.99    8.60
 -12   1   0   78.59    8.80
 -12  -1   0   82.49    8.40
 -12   1   0   70.89    8.20
  12   1   0   62.19    8.90
  12  -1   0   65.49    7.90
  12   1   0   78.29    8.50
  12  -1   0   42.80    7.30
  12   1   0   71.19   10.10
 -12  -1   0   83.39    9.00
 -12   1   0   59.89   10.20
  12  -1   0   46.90    9.30
  12   1   0   65.09    8.00
 -13   1   0   -6.40    4.60
  13   1   0    1.30    5.20
  13   1   0    7.40    7.20
  13   1   0   -1.30    4.90
 -13   1   0    1.30    6.90
  13  -1   0    3.40    5.30
  13  -1   0    4.30    6.70
  13   1   0   -6.10    4.50
  13  -1   0    1.70    6.60
 -13  -1   0    0.80    5.60
  13  -1   0    2.60    4.80
 -13   1   0    0.50    5.20
 -13  -1   0   -3.00    4.90
 -13  -1   0    0.20    5.50
 -14  -1   0  438.56   25.60
  14   1   0  448.86   24.70
 -14  -1   0  502.95   21.50
 -14  -1   0  429.16   20.50
  14   1   0  448.46   21.00
  14  -1   0  454.75   21.00
  14   1   0  473.75   20.80
  14  -1   0  439.06   25.10
  14  -1   0  454.05   25.20
  14   1   0  488.15   25.90
  14  -1   0  462.45   20.70
 -14   1   0  455.55   21.00
 -14   1   0  437.56   25.90
 -14   1   0  449.46   20.80
 -15  -1   0    2.20    5.90
 -15  -1   0    2.10    5.60
 -15   1   0    2.60    8.00
  15   1   0   -5.10    6.10
 -15   1   0    7.90    6.40
  15   1   0   -5.60    5.40
  15  -1   0   -1.30    5.10
  15  -1   0    2.80    6.10
 -15   1   0    6.70    5.80
  15  -1   0   -6.00    5.60
 -15  -1   0   -4.20    6.70
  15  -1   0   -6.00    7.40
  15   1   0   -5.00    6.40
  15   1   0    1.40    6.10
  16   1   0   20.30    7.70
  16  -1   0   25.90    8.20
  16   1   0   28.10    8.90
 -16  -1   0   35.20    8.00
 -16   1   0   37.00    7.70
  16   1   0   30.30    7.60
  16  -1   0   23.30    7.90
  16  -1   0   31.80    7.70
  16  -1   0   34.90    8.30
  16   1   0   19.20    8.30
 -17  -1   0   -3.60    6.20
 -17  -1   0  -16.60    6.80
  17   1   0    4.70    8.60
  17  -1   0   -5.60    5.30
  17   1   0    7.70    6.80
  17  -1   0   -6.20    6.10
 -17   1   0    0.60    5.40
  17   1   0    0.70    5.70
  17  -1   0    3.40    7.00
 -17   1   0  -12.80    5.50
  17  -1   0   -7.90    7.80
  17   1   0   -0.50    7.20
 -17   1   0    9.70    9.50
 -17  -1   0   -9.80    5.80
  18  -1   0  312.67   24.30
  18   1   0  281.17   23.50
  18   1   0  321.77   18.10
 -18   1   0  297.37   25.80
 -18  -1   0  258.67   23.90
  18  -1   0  347.87   24.90
  18   1   0  321.37   23.80
 -18   1   0  294.87   18.40
  18  -1   0  292.97   17.90
  18  -1   0  299.67   17.70
 -18  -1   0  350.26   18.90
  18   1   0  321.67   18.20
   0  -2   0  107.09    4.70
   0   2   0  105.89    4.50
   0  -2   0  111.49    4.60
   0   2   0  112.69    5.00
   0  -2   0  107.09    5.00
   1   2   0    1.50    1.10
   1  -2   0   -0.20    1.20
  -1   2   0    0.00    1.10
   1   2   0   -0.20    1.20
   1  -2   0    0.30    0.90
   1  -2   0   -0.80    1.30
  -1   2   0   -1.50    1.30
  -1  -2   0    1.30    1.00
   1   2   0    0.50    1.40
  -1  -2   0    0.50    1.20
  -1  -2   0   -0.90    1.10
  -1   2   0   -1.30    0.90
   1   2   0    0.80    1.20
   1  -2   0    0.80    1.10
  -1   2   0   -0.80    1.20
  -2   2   0   35.80    3.00
  -2  -2   0   32.00    2.70
   2   2   0   33.30    2.80
  -2   2   0   35.00    2.90
   2  -2   0   33.30    2.70
   2   2   0   34.70    3.20
   2  -2   0   34.50    2.80
   2   2   0   33.30    2.90
   2  -2   0   30.50    3.00
  -2  -2   0   30.70    3.00
   2   2   0   30.20    2.90
  -2   2   0   29.90    3.30
  -2  -2   0   32.70    2.90
  -2  -2   0   34.40    3.20
   2  -2   0   28.10    3.50
  -3   2   0   -0.20    1.80
  -3   2   0   -0.60    1.90
  -3  -2   0    4.00    1.80
  -3  -2   0    2.90    2.20
   3  -2   0   -0.10    1.70
   3  -2   0   -0.70    1.90
   3  -2   0   -0.60    2.80
  -3   2   0   -0.90    1.80
   3   2   0    4.80    2.10
   4   2   0  200.98    9.50
   4   2   0  210.08    8.70
   4  -2   0  218.38   10.60
   4  -2   0  198.38    8.50
   4   2   0  217.58    8.90
   4   2   0  204.28    9.00
  -4  -2   0  205.28    8.80
  -4   2   0  201.28    8.80
  -4   2   0  201.58    8.70
  -4   2   0  220.78   12.10
  -4  -2   0  209.18    9.20
   4  -2   0  208.88    8.80
  -4  -2   0  215.38    8.80
   5  -2   0   -0.10    3.20
   5  -2   0    1.00    2.30
   5   2   0   -0.40    2.80
  -5   2   0    0.80    2.80
  -5  -2   0    0.30    2.40
   5   2   0    2.50    2.50
  -5  -2   0    0.40    2.50
  -5  -2   0   -1.40    2.80
  -5  -2   0    0.20    2.40
  -5   2   0   -2.60    2.40
  -5   2   0   -0.90    2.90
   5   2   0   -1.00    2.40
   5  -2   0   -0.30    2.90
  -6  -2   0    5.50    2.90
   6   2   0    2.50    3.20
   6  -2   0    4.70    2.90
   6  -2   0    3.50    3.00
   6   2   0    4.00    3.30
  -6   2   0    5.40    3.20
  -6  -2   0   11.80    3.70
  -6   2   0    3.00    3.20
   6   2   0    6.80    3.50
  -6  -2   0    1.70    2.90
   6   2   0    7.20    2.90
  -6  -2   0    4.50    3.20
   6  -2   0    6.40    3.30
  -6   2   0    6.20    3.20
   7   2   0    0.90    3.30
  -7  -2   0   -0.70    3.00
   7  -2   0    0.70    2.90
  -7  -2   0    0.20    3.50
   7   2   0    0.30    3.10
  -7  -2   0   -1.50    3.40
  -7   2   0    0.20    4.00
   7  -2   0    0.30    3.70
   7  -2   0   -2.10    3.30
   7   2   0    1.80    3.10
   7  -2   0    0.70    3.40
   7   2   0    2.60    3.20
  -7  -2   0    1.10    3.50
  -7   2   0   -0.20    2.90
  -7   2   0    2.60    3.60
  -8   2   0  246.28   11.90
   8  -2   0  245.08   11.50
  -8  -2   0  219.68   13.90
   8  -2   0  271.97   12.20
   8   2   0  245.38   11.80
   8   2   0  256.97   13.30
  -8  -2   0  243.88   12.10
  -8   2   0  261.97   15.10
   8  -2   0  254.17   14.40
   8   2   0  253.97   12.00
  -8  -2   0  244.18   13.70
   8   2   0  240.08   13.70
   8  -2   0  242.48   14.00
  -8  -2   0  258.47   12.00
  -8   2   0  255.67   11.80
   9  -2   0    0.10    3.50
  -9   2   0   -5.80    3.40
   9   2   0   -4.20    3.50
   9  -2   0   -0.90    4.00
  -9  -2   0   -2.10    3.70
   9   2   0    0.10    4.00
  -9   2   0    2.00    4.60
  -9   2   0    3.70    4.20
   9   2   0   -0.70    3.80
   9  -2   0   -0.20    4.70
  -9  -2   0   -1.40    4.10
  -9  -2   0    0.70    4.20
   9  -2   0   -1.30    3.90
  -9  -2   0   -2.10    3.70
   9   2   0    1.10    3.50
  10   2   0  190.08   13.40
 -10   2   0  195.18   11.30
 -10  -2   0  189.98   13.80
 -10   2   0  191.98   11.50
  10  -2   0  214.78   14.40
  10   2   0  203.78   13.30
  10  -2   0  220.48   11.70
  10   2   0  193.58   11.40
 -10  -2   0  186.78   11.30
  10  -2   0  223.18   14.60
 -10   2   0  193.68   14.60
 -10  -2   0  203.38   14.40
 -10  -2   0  183.18   11.40
  10   2   0  202.78   11.50
  10  -2   0  206.38   11.10
  11  -2   0   -1.60    4.70
  11   2   0   -1.90    4.70
  11  -2   0   -3.20    3.90
  11   2   0   -4.70    3.80
 -11   2   0    1.00    5.80
  11   2   0    4.10    4.70
  11   2   0   -4.20    4.70
  11  -2   0    4.70    5.10
 -11   2   0    2.10    4.50
 -11  -2   0   -0.50    4.40
 -11  -2   0   -3.50    4.40
 -11  -2   0   -0.20    5.00
 -11   2   0    1.20    3.70
  11  -2   0   -1.60    4.00
 -12   2   0    7.20    5.20
  12  -2   0    9.40    5.20
 -12   2   0    9.90    6.60
  12  -2   0   -1.10    5.80
  12   2   0    8.50    5.50
  12   2   0    2.50    4.90
 -12  -2   0   13.90    6.80
 -12  -2   0    1.90    5.50
 -12   2   0    7.50    5.80
  12  -2   0    3.20    5.30
  12  -2   0   12.50    7.20
  12   2   0    7.70    5.90
 -12  -2   0    8.80    5.30
  12   2   0   -1.70    4.80
  13   2   0    2.20    5.30
 -13  -2   0   -5.80    5.50
  13   2   0   -8.10    5.10
  13  -2   0    5.70    7.50
 -13  -2   0    7.10    6.70
 -13   2   0    1.70    5.20
  13  -2   0    3.20    5.20
 -13  -2   0    9.00    4.90
  13   2   0    0.00    6.00
  13   2   0   11.10    6.10
  13  -2   0   -4.70    5.20
  13  -2   0   -4.50    5.40
 -13   2   0   -0.80    5.30
 -13   2   0   -9.00    6.40
  14   2   0  520.65   28.00
 -14   2   0  568.64   30.90
 -14  -2   0  621.04   31.40
  14  -2   0  538.55   24.10
 -14  -2   0  577.24   24.40
  14   2   0  590.34   28.30
  14  -2   0  582.64   29.20
 -14   2   0  585.54   24.50
  14   2   0  577.14   24.10
  14  -2   0  591.34   24.50
 -14   2   0  550.34   24.10
  14  -2   0  572.74   29.00
 -14  -2   0  579.54   24.60
  14   2   0  558.34   24.70
  15   2   0    2.10    7.50
 -15   2   0    6.70    6.10
  15  -2   0   -5.00    6.50
  15   2   0   -5.30    5.50
  15  -2   0   -4.80    4.90
 -15  -2   0   -4.90    6.60
  15  -2   0    1.80    6.70
 -15   2   0   -1.80    2.40
 -15  -2   0   -1.50    5.90
 -15   2   0   -0.10    5.60
  15  -2   0   -1.40    6.00
 -15  -2   0   -1.10    5.90
  15   2   0    1.40    5.50
  15   2   0   -1.80    6.00
  16  -2   0  498.75   22.90
 -16   2   0  533.05   23.20
  16   2   0  486.75   27.50
  16  -2   0  505.05   23.00
 -16   2   0  422.56   28.90
  16  -2   0  451.55   27.40
  16   2   0  548.15   24.40
  16  -2   0  484.45   28.00
 -16  -2   0  496.95   23.00
  16   2   0  494.75   22.50
  16   2   0  497.15   27.90
 -16  -2   0  437.76   27.50
  17   2   0    8.00    8.50
 -17  -2   0    6.00    6.20
  17   2   0    3.10    6.40
  17   2   0   -2.20    7.90
  17  -2   0   -5.50    5.30
 -17   2   0   -8.70    5.90
 -17   2   0    7.70    9.30
 -17   2   0   -2.00    5.80
  17  -2   0    5.60    6.50
  17  -2   0   -4.40    7.40
 -17  -2   0   -1.50    8.70
  17   2   0   -3.10    6.70
  17  -2   0    2.10    7.10
 -17  -2   0   -2.00    5.50
 -18  -2   0   32.90    8.30
 -18   2   0   21.60   17.70
  18   2   0   19.90    8.90
  18  -2   0   19.60    9.00
  18  -2   0    8.70    6.40
  18   2   0    8.70    9.50
 -18  -2   0   17.30   11.20
  18  -2   0   10.70    9.90
  18   2   0    3.20    7.80
  18  -2   0   21.20    7.60
  18   2   0   23.30    7.10
 -18   2   0   25.50    8.00
   0  -3   0    2.70    2.20
   0   3   0    0.40    2.10
   0   3   0   -1.20    1.70
   0   3   0   -0.50    1.40
   0  -3   0   -0.60    1.90
   0  -3   0   -1.70    1.30
   0  -3   0    1.50    1.60
   0   3   0    1.40    2.10
  -1   3   0    2.40    2.00
   1  -3   0    0.10    2.00
  -1  -3   0   -1.50    1.60
  -1   3   0    0.60    1.40
   1  -3   0   -0.20    1.40
   1   3   0    1.00    1.60
  -1  -3   0    2.30    1.80
  -1   3   0   -2.20    1.80
   1   3   0    2.00    1.60
   1   3   0    0.00    1.90
  -1  -3   0    0.00    1.70
   1  -3   0    2.10    1.90
  -1  -3   0    0.60    1.90
  -1   3   0    0.20    1.80
   1  -3   0   -1.10    2.00
   1   3   0    1.30    2.20
  -2   3   0  672.33   22.30
   2  -3   0  662.43   21.70
  -2   3   0  651.13   21.90
   2  -3   0  652.53   21.90
  -2   3   0  662.13   21.80
   2   3   0  640.34   22.40
   2   3   0  680.03   22.00
  -2  -3   0  638.54   22.00
   2  -3   0  688.03   23.50
  -2   3   0  679.53   23.40
  -2  -3   0  661.23   22.30
   2   3   0  679.03   22.20
   2   3   0  654.63   22.20
   2  -3   0  681.83   22.30
  -2  -3   0  655.93   22.20
   3   3   0   -1.60    1.80
   3  -3   0    1.80    2.10
   3  -3   0   -2.30    1.70
   3  -3   0    1.70    1.90
  -3  -3   0   -1.90    1.90
  -3  -3   0    0.20    1.70
   3   3   0   -0.40    1.70
  -3  -3   0   -0.60    1.80
   3  -3   0   -0.70    4.40
   3   3   0    0.50    1.80
  -3  -3   0    0.50    2.20
  -3   3   0    0.90    1.80
  -3   3   0   -0.50    2.00
  -3   3   0   -0.10    4.60
  -4   3   0    3.40    2.90
   4  -3   0    3.10    2.30
  -4  -3   0    5.50    2.90
   4  -3   0    2.40    2.70
  -4   3   0    8.00    2.60
   4   3   0    4.40    2.10
   4   3   0    5.90    2.50
  -4  -3   0    4.80    2.50
   4   3   0    4.40    2.60
   4   3   0    3.50    2.50
  -4   3   0    0.30    2.10
  -4  -3   0   -0.70    2.30
  -4  -3   0    4.00    2.20
   4  -3   0    3.90    2.30
  -5  -3   0    0.40    2.70
  -5  -3   0    2.90    3.10
   5   3   0    2.00    2.60
  -5  -3   0    0.10    2.20
  -5   3   0   -4.50    2.40
   5  -3   0    1.70    2.50
  -5  -3   0    0.90    2.60
   5  -3   0    2.80    4.20
  -5   3   0   -0.50    2.70
   5   3   0   -0.50    2.40
   5   3   0   -1.80    2.20
   5   3   0    3.10    2.60
  -5   3   0   -1.50    3.10
   5  -3   0    0.50    2.60
  -6  -3   0  572.94   21.00
  -6   3   0  518.75   22.40
  -6   3   0  548.85   19.90
   6   3   0  524.35   19.70
   6   3   0  531.35   20.20
   6  -3   0  536.55   22.50
  -6  -3   0  540.35   19.90
   6   3   0  523.05   21.00
  -6   3   0  560.94   20.00
  -6  -3   0  569.94   20.10
   6  -3   0  545.75   19.60
   6   3   0  528.55   19.90
   6  -3   0  536.65   20.00
   7   3   0    1.90    3.20
   7  -3   0   -3.60    3.00
   7   3   0    3.50    3.20
   7   3   0    4.20    3.70
  -7   3   0   -2.40    3.40
  -7  -3   0    1.70    3.80
  -7  -3   0    2.60    3.40
   7   3   0   -0.40    3.60
  -7  -3   0    0.90    3.50
   7  -3   0   -0.50    3.30
  -7   3   0   -1.00    3.00
   7  -3   0   -3.20    3.20
  -7   3   0    2.20    3.70
  -7  -3   0    2.30    3.50
   8  -3   0  227.88   11.00
   8   3   0  212.28   11.10
  -8   3   0  226.38   11.40
   8   3   0  239.48   13.10
  -8   3   0  209.78   14.20
   8   3   0  225.88   12.30
   8  -3   0  205.38   11.30
  -8   3   0  210.88   11.00
  -8  -3   0  234.68   13.60
   8   3   0  219.18   11.30
  -8  -3   0  216.68   11.30
   8  -3   0  213.98   13.40
  -8  -3   0  217.18   12.50
   8  -3   0  222.88   14.30
  -8  -3   0  205.08   11.10
  -9  -3   0   -2.40    4.00
   9  -3   0   -3.60    3.80
  -9  -3   0    1.10    4.20
   9   3   0    0.80    3.80
  -9   3   0    5.50    4.10
   9   3   0    1.80    3.80
   9  -3   0    4.60    4.80
  -9  -3   0    1.70    3.70
   9   3   0    2.40    4.00
   9  -3   0    0.70    3.30
   9  -3   0    0.80    4.50
  -9   3   0    4.00    5.40
  -9  -3   0   -1.90    4.10
  -9   3   0   -1.60    3.90
   9   3   0   -0.20    3.50
  10  -3   0    6.20    4.70
  10  -3   0    7.10    4.40
  10   3   0   11.50    4.80
 -10   3   0    5.20    4.50
  10   3   0    9.60    4.80
 -10  -3   0    9.30    4.90
 -10   3   0    5.70    4.70
  10  -3   0    6.20    5.50
  10   3   0    7.10    4.80
 -10  -3   0    6.70    4.90
 -10  -3   0    9.00    5.30
 -10  -3   0    8.70    4.80
  10  -3   0    9.50    6.40
 -10   3   0    3.80    6.10
  10   3   0    7.40    4.60
  11  -3   0    0.70    4.60
 -11   3   0    0.10    4.60
  11  -3   0   -0.90    4.10
  11  -3   0    5.80    5.20
  11   3   0    5.10    4.90
  11   3   0   -0.70    4.60
 -11  -3   0   -2.40    4.80
  11   3   0   -3.70    4.40
 -11  -3   0    0.00    4.90
  11   3   0    0.20    4.30
 -11  -3   0    3.30    5.40
  11  -3   0   -7.60    4.10
 -11  -3   0    1.20    4.70
 -11   3   0    6.40    6.50
 -11   3   0    0.90    4.40
 -12  -3   0   91.99   11.80
  12   3   0  104.19   10.10
  12  -3   0  100.59    9.80
 -12   3   0  111.69   10.30
  12   3   0   82.89    9.40
 -12  -3   0   77.49   10.10
 -12  -3   0   99.69   10.00
 -12   3   0  111.29   14.10
 -12   3   0   99.69   10.00
  12   3   0  104.99    9.60
 -12  -3   0   87.89    9.10
  12  -3   0   76.49    8.60
  12   3   0   70.09    9.50
  12  -3   0   73.19    9.90
  12  -3   0   86.39   11.60
  13   3   0   -4.40    5.20
 -13   3   0    0.20    6.50
 -13  -3   0    2.90    5.90
 -13   3   0    2.80    5.00
  13  -3   0   -5.40    6.20
  13   3   0   -2.70    4.90
  13  -3   0   -5.40    4.80
  13   3   0    0.90    5.90
 -13  -3   0   -1.60    5.20
 -13  -3   0   -7.00    6.20
 -13   3   0   -5.10   11.10
  13  -3   0    2.60    5.00
  13   3   0    5.70    6.40
 -14   3   0   15.90    8.00
  14  -3   0   23.50    6.50
  14  -3   0   17.60    6.20
  14  -3   0   18.00    8.60
 -14  -3   0   14.70    6.70
 -14   3   0   19.70    6.60
 -14  -3   0   13.10    7.40
  14  -3   0    6.30    6.20
 -14   3   0   26.50    7.10
  14   3   0   33.30    8.00
 -14  -3   0   23.30    7.20
  14   3   0   21.10    6.40
  14   3   0   20.40    7.80
  14   3   0   11.60    6.60
  15  -3   0   -6.70    4.90
  15  -3   0   -4.60    5.50
 -15  -3   0   -1.00    7.10
 -15  -3   0    3.00    5.70
  15  -3   0   -4.60    7.20
 -15   3   0    4.30    6.40
 -15   3   0   -2.20    5.70
  15   3   0    5.50    7.00
 -15  -3   0    1.70    4.30
  15  -3   0   -1.90    5.80
  15   3   0    9.60    5.80
 -16  -3   0  181.68   18.40
  16   3   0  184.28   13.60
  16  -3   0  177.38   18.00
 -16  -3   0  175.88   13.90
  16   3   0  172.98   17.40
  16   3   0  199.18   23.00
 -16   3   0  195.58   14.30
  16  -3   0  173.48   13.30
  16   3   0  163.28   16.90
  16  -3   0  194.58   18.40
  16  -3   0  202.78   14.50
 -16   3   0  183.48   20.10
  17   3   0    4.10    5.50
  17   3   0   -5.80    6.70
  17  -3   0    6.70    5.90
  17  -3   0   -9.30    8.10
 -17   3   0   -9.70    8.60
 -17  -3   0    2.80    5.90
  17   3   0   -5.20    7.70
  17  -3   0    5.20    6.30
  17   3   0   -0.50    7.10
  17  -3   0  -12.20    8.30
 -17   3   0    7.90    6.50
 -17  -3   0    6.30    6.50
 -17   3   0   -4.80    6.10
  18  -3   0   54.59   12.30
 -18   3   0   69.99   10.00
 -18   3   0   41.90   13.20
  18   3   0   62.99   12.50
  18  -3   0   41.50   12.30
  18  -3   0   49.60    8.60
  18   3   0   60.29   11.00
  18   3   0   32.70   10.20
  18   3   0   73.09   10.50
 -18  -3   0   67.99   10.20
 -18  -3   0   46.00   13.90
  18  -3   0   75.89   10.50
   0  -4   0  650.73   23.50
   0   4   0  649.64   23.40
   0   4   0  684.73   23.10
   0  -4   0  676.03   23.20
   0   4   0  686.13   22.90
   0  -4   0  678.83   22.60
   0  -4   0  674.43   23.10
  -1   4   0   -1.70    2.30
  -1  -4   0   -1.90    2.60
   1  -4   0    0.40    2.40
   1  -4   0    1.30    2.20
   1  -4   0   -0.80    2.80
  -1  -4   0   -0.90    2.20
  -1  -4   0    0.40    2.00
   1  -4   0   -1.20    1.70
   1   4   0   -0.30    2.50
  -1   4   0    1.90    1.80
  -1  -4   0    0.90    2.10
  -1   4   0    3.60    2.70
   1   4   0    2.40    2.50
   1   4   0    1.10    1.80
   1   4   0   -0.90    1.90
  -2  -4   0 2098.89   65.09
   2   4   0 2120.39   65.19
   2   4   0 2067.59   64.79
   2   4   0 2028.20   65.09
  -2  -4   0 2060.89   65.29
  -2  -4   0 2062.99   65.19
   2  -4   0 2081.79   64.19
   2  -4   0 2070.89   65.09
   2  -4   0 2026.70   66.19
  -2   4   0 2116.19   64.79
  -2   4   0 2101.09   64.29
   2   4   0 2059.09   64.89
  -2   4   0 2099.29   65.09
   2  -4   0 2036.50   64.59
  -2   4   0 2043.10   66.39
  -3   4   0    1.50    2.70
  -3  -4   0   -2.00    2.20
   3  -4   0    0.60    2.50
  -3   4   0    0.40    2.60
   3   4   0   -0.10    2.40
  -3   4   0    0.80    2.30
   3   4   0   -0.40    2.50
  -3  -4   0    0.40    2.50
   3  -4   0    0.80    2.70
   3   4   0    1.20    2.40
   3   4   0    1.10    2.50
   3  -4   0    1.50    2.00
   3  -4   0   -2.20    1.90
  -3  -4   0   -1.20    2.20
  -3  -4   0   -2.00    1.70
  -4  -4   0 5730.63  178.48
   4   4   0 5865.51  178.68
  -4  -4   0 6003.20  178.18
  -4  -4   0 5687.43  179.28
  -4   4   0 5790.22  178.58
   4   4   0 6022.00  179.48
   4   4   0 5785.22  178.28
   4  -4   0 5947.30  180.98
  -4   4   0 5948.00  181.08
   4  -4   0 5834.02  178.68
   4  -4   0 5861.71  178.28
  -4   4   0 5753.32  178.28
  -4  -4   0 5848.92  178.68
   4  -4   0 5828.82  178.38
   5  -4   0    0.20    2.40
   5   4   0   -1.60    2.80
   5  -4   0   -1.30    2.20
  -5  -4   0    1.50    3.30
  -5   4   0    2.60    3.40
   5  -4   0    4.00    3.60
  -5  -4   0    1.70    3.20
   5   4   0   -0.70    2.70
   5  -4   0   -2.60    2.80
   5   4   0   -0.90    2.90
  -5   4   0   -0.80    2.80
   5   4   0   -2.60    2.70
  -5  -4   0    0.60    2.80
  -5   4   0    1.70    3.50
  -5  -4   0    1.10    2.80
   6   4   0   64.99    6.80
   6   4   0   64.49    6.20
  -6  -4   0   76.19    7.90
   6  -4   0   84.39    6.50
  -6  -4   0   68.39    6.60
  -6   4   0   87.39    6.90
   6   4   0   90.59    7.80
   6  -4   0   94.79    9.10
  -6  -4   0   72.69    6.90
  -6   4   0   91.29    9.60
  -6   4   0   84.29    6.70
  -6  -4   0   80.49   10.50
   6   4   0   96.09    7.30
   6  -4   0   86.99    6.70
  -7   4   0   -2.10    3.20
   7  -4   0   -4.80    3.10
  -7  -4   0    1.30    3.20
  -7  -4   0   -0.70    4.10
  -7   4   0   -1.00    3.20
  -7  -4   0    1.70    4.10
   7   4   0   -1.60    3.00
   7   4   0   -0.90    3.30
   7   4   0    4.30    3.90
  -7   4   0    2.50    4.60
  -7  -4   0    0.60    3.30
   7  -4   0   -0.10    3.00
   7   4   0    2.90    3.20
   7  -4   0    3.40    3.30
   8   4   0 2813.82   91.89
   8  -4   0 2950.20   92.39
  -8  -4   0 2935.71   93.39
   8  -4   0 2909.21   91.79
  -8  -4   0 2897.61   92.39
   8  -4   0 2899.41   95.99
   8   4   0 2853.71   94.19
  -8   4   0 2949.90   92.09
  -8   4   0 2983.60   92.39
  -8  -4   0 2949.80   94.99
   8   4   0 2904.11   92.79
  -8  -4   0 2914.51   92.29
   8   4   0 2962.30   92.49
  -8   4   0 2955.90   96.79
  -9   4   0    0.40    4.10
   9  -4   0   -3.40    3.40
  -9  -4   0   -1.80    4.40
   9   4   0    1.30    4.00
   9   4   0    0.30    4.10
  -9  -4   0   -2.00    3.70
  -9  -4   0   -0.50    4.80
  -9   4   0    6.10    5.30
  -9   4   0   -1.80    4.10
   9  -4   0    2.90    5.30
  -9  -4   0    4.00    4.10
   9   4   0    0.30    3.70
   9  -4   0    3.10    4.30
   9   4   0   -4.70    3.40
  10   4   0   48.20    6.70
 -10  -4   0   36.90    6.20
 -10   4   0   40.90    6.60
 -10  -4   0   43.70    8.20
 -10   4   0   36.30    7.60
  10   4   0   31.20    6.00
 -10  -4   0   37.60    6.50
  10  -4   0   54.09    7.60
 -10   4   0   46.80    6.70
  10   4   0   42.80    6.60
  10  -4   0   37.00    7.90
  10  -4   0   55.09    7.00
  10  -4   0   38.40    7.50
  10   4   0   45.60    7.90
 -10  -4   0   40.80    6.40
  11   4   0   -2.00    4.40
  11   4   0    0.80    4.50
  11  -4   0   -1.70    4.70
  11  -4   0    0.60    4.80
 -11   4   0    2.80    4.90
 -11  -4   0   -0.50    4.50
 -11   4   0   -1.90    4.80
 -11  -4   0    6.40    5.70
 -11   4   0   -1.70    5.80
 -11  -4   0    1.30    4.90
  11   4   0    2.90    5.00
  11  -4   0    1.30    5.70
  11  -4   0   -0.30    5.40
  11   4   0    0.40    4.50
 -11  -4   0    2.70    5.90
  12   4   0 1621.84   61.09
  12  -4   0 1476.85   69.79
 -12  -4   0 1593.94   58.89
 -12  -4   0 1612.14   54.19
 -12   4   0 1596.14   54.19
  12   4   0 1625.84   56.39
  12  -4   0 1534.35   59.19
  12  -4   0 1563.64   54.19
 -12   4   0 1652.63   66.39
  12   4   0 1616.74   53.99
 -12   4   0 1581.24   54.09
  12  -4   0 1547.25   53.59
  12   4   0 1633.44   54.79
 -12  -4   0 1526.95   56.89
 -12  -4   0 1611.94   54.59
  13  -4   0    3.80    6.00
 -13   4   0    1.80    5.90
 -13  -4   0    3.40    6.70
  13  -4   0    0.60    4.80
  13   4   0   -7.30    5.30
  13  -4   0   -6.80    6.30
 -13   4   0    6.50    7.20
  13   4   0   -1.40    5.90
 -13  -4   0    2.60    5.10
 -13   4   0   -4.70    4.90
  13  -4   0    2.50    6.00
 -13  -4   0   -2.40    6.10
 -13  -4   0    1.80    5.70
  13   4   0    4.20    6.90
  14  -4   0   30.70    7.10
  14   4   0   21.60    6.50
  14   4   0   23.30    7.70
  14   4   0   30.90    7.90
  14   4   0   43.60   10.20
 -14  -4   0   28.90    8.80
 -14  -4   0   21.70    7.30
  14  -4   0   22.70    7.20
  14  -4   0   23.10    8.70
  14  -4   0   29.30    7.60
 -14   4   0   36.50    7.60
 -14  -4   0   45.20    8.20
 -14   4   0   22.60    6.90
  15  -4   0   -0.60    5.30
 -15  -4   0   -4.80    7.00
 -15   4   0    2.50    3.40
  15   4   0   -5.00    6.20
  15  -4   0   11.40    7.70
 -15   4   0   -5.60    5.70
  15   4   0   -8.70    6.50
  15  -4   0   -2.00    5.20
 -15   4   0   -1.10    9.20
  15   4   0    3.50    5.50
  15  -4   0   -4.40    7.70
  15   4   0    2.20    6.40
 -15  -4   0   -5.10    5.50
  16   4   0  343.77   19.20
 -16  -4   0  327.17   23.10
 -16  -4   0  375.16   20.20
  16   4   0  353.96   23.90
  16   4   0  364.96   19.20
 -16   4   0  366.66   22.40
 -16  -4   0  349.96   19.50
  16  -4   0  358.76   19.10
  16  -4   0  403.46   25.60
  16  -4   0  346.17   23.40
  16   4   0  348.37   23.00
 -16   4   0  325.67   18.70
  16  -4   0  350.16   19.00
 -16   4   0  388.46   26.80
  17   4   0    0.40    8.70
  17  -4   0    9.00    6.60
  17  -4   0    0.70    7.80
 -17  -4   0    7.40    6.90
 -17   4   0    7.80    6.70
  17  -4   0   -0.50    6.40
  17   4   0   -3.00    8.80
 -17  -4   0    6.80    6.80
 -17   4   0    2.70    5.70
 -17   4   0   -6.60    7.90
  17   4   0   -5.20    6.00
  17   4   0    4.40    6.00
  18   4   0   54.49    9.50
 -18  -4   0   68.39   13.80
  18  -4   0   51.89   12.20
  18   4   0   52.99   11.20
 -18  -4   0   77.09   11.40
  18  -4   0   98.39   11.80
  18  -4   0   54.09    9.20
 -18   4   0   67.99   14.20
 -18   4   0   67.79    9.60
  18  -4   0   40.50   13.00
  18   4   0   77.49   14.50
  18   4   0   68.99   10.30
   0  -5   0   -4.10    2.80
   0   5   0   -2.90    2.40
   0  -5   0   -3.10    3.00
   0   5   0   -0.60    2.40
   0  -5   0   -0.70    2.40
   0  -5   0    2.40    2.50
   0   5   0    5.60    3.10
   1   5   0   -0.70    2.90
  -1   5   0   -1.40    3.80
   1  -5   0   -2.20    2.30
  -1  -5   0    3.60    3.00
   1   5   0    2.60    2.80
  -1   5   0    1.40    2.20
   1  -5   0   -0.30    2.90
   1  -5   0   -2.90    3.10
  -1   5   0   -0.50    3.00
  -1  -5   0   -0.30    2.70
  -1  -5   0    4.00    2.50
   1   5   0   -3.70    3.20
   1   5   0    1.20    2.30
   1  -5   0    0.80    2.10
  -2   5   0 5111.39  155.18
  -2  -5   0 5136.89  155.58
   2   5   0 4985.20  155.28
  -2   5   0 5123.19  154.58
   2  -5   0 4931.31  154.48
   2   5   0 5206.28  155.88
  -2   5   0 5131.59  155.78
   2  -5   0 4919.51  155.18
   2  -5   0 5049.39  156.98
  -2  -5   0 5239.38  156.18
   2   5   0 5066.69  155.38
   2  -5   0 5110.49  155.78
   2   5   0 4965.00  155.48
  -2  -5   0 4989.60  155.88
   3  -5   0    0.10    2.90
  -3  -5   0    3.50    3.20
   3  -5   0   -3.10    2.60
  -3   5   0   -0.20    2.30
   3   5   0    2.20    2.70
  -3  -5   0    0.20    2.70
  -3  -5   0   -3.20    2.70
   3  -5   0   -0.30    2.00
   3   5   0   -1.90    2.20
  -3   5   0   -0.40    2.80
   3  -5   0   -1.60    2.90
   3   5   0    1.90    2.70
  -3   5   0    2.50    2.40
  -3   5   0   -2.50    2.60
  -4   5   0  136.29    9.50
  -4  -5   0  106.89    6.60
  -4  -5   0  101.69    7.20
   4   5   0  108.19    8.00
   4   5   0  114.49    7.80
   4  -5   0  117.89    7.60
  -4   5   0  114.89    7.30
  -4  -5   0  101.09    7.50
   4   5   0  113.29    7.60
   4   5   0  108.49    7.20
  -4   5   0  131.29    7.90
   4  -5   0  135.29    7.40
   4  -5   0  114.99    7.90
  -4  -5   0  108.09    7.70
  -5   5   0    2.00    3.60
  -5  -5   0    1.00    2.60
   5  -5   0    3.30    3.00
   5  -5   0    1.00    3.50
  -5  -5   0    3.20    3.40
   5   5   0    1.00    3.10
   5   5   0    3.40    3.30
  -5  -5   0    1.60    3.10
  -5   5   0   -1.50    3.60
  -5   5   0   -0.40    3.10
   5  -5   0    1.90    3.90
   5  -5   0    2.20    2.80
  -5  -5   0    3.30    3.70
   5   5   0    0.60    3.10
  -6   5   0  409.96   19.60
  -6  -5   0  394.16   16.50
   6  -5   0  425.66   16.90
   6  -5   0  408.46   16.70
  -6  -5   0  410.16   17.90
   6   5   0  405.86   17.60
  -6   5   0  409.16   16.40
   6   5   0  393.66   16.70
   6  -5   0  385.66   16.00
   6  -5   0  378.16   19.10
  -6  -5   0  407.56   16.60
  -6   5   0  391.66   16.60
  -6  -5   0  433.36   22.20
   6   5   0  382.76   16.20
  -7  -5   0   -2.10    3.30
  -7   5   0   -1.20    3.80
   7  -5   0   -3.00    3.30
   7  -5   0   -7.60    6.70
  -7   5   0    1.60    4.30
  -7  -5   0    2.40    3.80
  -7   5   0   -1.90    3.20
   7   5   0    2.30    3.60
   7  -5   0   -3.00    3.10
  -7  -5   0   -0.30    3.90
   7   5   0   -3.90    3.50
   7   5   0    1.80    3.40
   7  -5   0    2.60    3.70
  -7  -5   0    0.90    3.80
   7   5   0    2.60    3.40
   8   5   0  430.96   19.90
  -8  -5   0  442.06   18.40
  -8   5   0  418.86   18.50
  -8   5   0  445.36   18.40
  -8   5   0  464.25   22.50
   8  -5   0  455.95   18.00
   8  -5   0  418.36   18.30
   8   5   0  417.76   18.40
  -8  -5   0  446.96   20.40
   8   5   0  445.66   18.20
   8   5   0  455.45   18.80
   8  -5   0  445.06   22.00
  -8  -5   0  418.96   18.30
  -8  -5   0  449.56   19.00
  -9   5   0   -1.50    4.20
   9   5   0   -1.60    3.60
  -9  -5   0   -0.50    4.70
   9  -5   0   -7.80    3.60
   9   5   0   -3.80    4.60
  -9  -5   0   -8.30    3.90
  -9  -5   0   -1.20    4.00
  -9   5   0   -0.10    4.90
  -9   5   0    1.00    4.40
   9   5   0   -2.10    3.90
  -9  -5   0    5.00    4.00
   9  -5   0    4.80    4.90
   9   5   0    3.90    4.60
   9  -5   0   11.90    5.90
  10  -5   0 2272.17   77.69
  10   5   0 2146.49   74.49
  10  -5   0 2173.78   71.49
  10   5   0 2069.59   74.69
 -10   5   0 2139.09   71.99
  10   5   0 2209.38   71.89
 -10   5   0 2240.08   72.09
 -10  -5   0 2276.87   72.59
  10   5   0 2276.67   73.19
 -10  -5   0 2244.88   73.79
 -10  -5   0 2211.58   72.29
  10  -5   0 2218.98   72.29
 -10   5   0 2184.18   77.69
 -10  -5   0 2270.07   75.69
 -11   5   0   -3.30    5.50
 -11  -5   0    2.10    5.90
  11  -5   0    2.80    6.00
  11  -5   0   -5.90    4.40
 -11  -5   0   -6.80    4.80
 -11   5   0    2.50    4.80
  11  -5   0   -3.10    4.30
 -11  -5   0    3.20    5.20
  11   5   0   -2.00    4.90
  11   5   0   -1.00    4.30
 -11  -5   0    3.20    5.80
 -11   5   0    4.70    4.90
  11  -5   0   -2.90    6.00
  11   5   0    4.70    6.20
  11   5   0    3.20    5.50
 -12  -5   0  100.49   12.60
  12   5   0   98.09   10.20
  12  -5   0  102.59   10.20
 -12  -5   0   93.59   10.00
  12   5   0  126.99   11.70
  12  -5   0   92.79    9.70
 -12   5   0   97.99    9.90
 -12   5   0   85.49   13.50
 -12  -5   0   79.49    9.90
  12   5   0   84.09   11.60
  12   5   0  105.09   11.70
 -12   5   0  112.39   10.60
 -12  -5   0  138.19   14.60
  12  -5   0   65.59   11.00
  12  -5   0   86.99   11.70
 -13  -5   0    7.50    6.30
 -13   5   0   -0.90    5.70
 -13  -5   0    7.40    5.90
  13  -5   0    4.20    6.50
  13  -5   0   -2.90    7.20
 -13   5   0    4.80    7.30
 -13   5   0    2.80    5.10
 -13  -5   0   -3.70    5.80
 -13  -5   0    3.20    6.10
  13   5   0    4.90    5.40
  13   5   0   -1.60    5.60
  13   5   0   -3.40    6.00
  13  -5   0   -2.20    5.90
  13   5   0   -2.50    5.70
  13  -5   0   10.10    5.70
 -14  -5   0  711.13   29.90
  14  -5   0  735.23   34.70
 -14   5   0  716.63   29.50
  14  -5   0  720.63   35.70
 -14  -5   0  759.92   34.20
  14  -5   0  769.32   30.40
  14   5   0  771.22   30.90
  14   5   0  789.12   33.10
  14   5   0  777.42   34.50
 -14  -5   0  733.13   30.40
 -14   5   0  726.63   30.10
  14   5   0  730.23   29.60
  15   5   0   -9.30    6.50
 -15   5   0   -1.80    8.00
  15   5   0   -4.00    6.50
  15   5   0   -2.40    5.20
 -15  -5   0    4.10    9.10
  15  -5   0    2.20   12.30
 -15  -5   0   -3.90    5.60
  15  -5   0    3.10    6.60
 -15   5   0    4.50    5.70
  15  -5   0    6.30    5.90
  15  -5   0   -3.90    7.10
  15   5   0   -3.10    6.80
  16   5   0   71.29   11.90
  16   5   0   49.80    9.00
 -16   5   0   65.79   10.00
  16  -5   0   66.89   10.20
  16   5   0   49.90   11.40
 -16   5   0   52.19   12.10
  16  -5   0   58.79   12.40
 -16  -5   0   72.19   11.00
 -16  -5   0   64.49   10.10
  16  -5   0   61.09   10.10
  16  -5   0   74.19   10.30
  16   5   0   66.89    9.50
 -16   5   0   76.09    9.80
 -16  -5   0   63.99   11.60
 -17  -5   0    7.90    7.10
  17  -5   0   -2.80    7.90
 -17  -5   0   -4.00    7.00
 -17   5   0   -9.80    9.90
  17   5   0   -6.90    6.90
  17  -5   0   -8.30    6.00
  17  -5   0    1.20    7.00
  17   5   0    0.80    8.10
  17   5   0    4.50    8.60
 -17  -5   0  -14.60    5.10
 -17   5   0    7.60    6.60
  17  -5   0  -10.30    6.20
  17   5   0    0.60    5.70
 -17   5   0   -1.70    5.20
  18   5   0  156.78   14.50
 -18  -5   0  134.69   17.20
  18  -5   0  179.18   15.00
  18   5   0  160.68   20.00
 -18   5   0  150.88   18.90
 -18  -5   0  167.98   14.50
  18  -5   0  118.29   15.40
  18   5   0  130.49   15.80
 -18   5   0  213.28   19.50
  18  -5   0  150.78   17.80
   0  -6   0  450.65   17.40
   0  -6   0  478.05   19.20
   0  -6   0  436.06   17.80
   0   6   0  461.25   18.10
   0   6   0  457.75   17.50
   0  -6   0  464.15   18.20
   1   6   0    0.90    3.50
   1   6   0   -1.70    3.60
  -1   6   0   -0.60    3.00
   1   6   0   -0.10    3.00
  -1  -6   0   -2.50    3.40
   1  -6   0   -2.30    3.20
  -1  -6   0    0.10    3.00
   1  -6   0   -0.40    2.60
  -1   6   0    2.80    2.70
  -1  -6   0    1.00    3.40
  -1   6   0   -0.80    3.80
   1  -6   0   -1.30    3.00
   1  -6   0    0.20    2.40
  -1  -6   0   -2.20    2.40
   1   6   0   -0.60    2.90
   2  -6   0    2.00    3.70
  -2   6   0    9.20    3.50
  -2   6   0    5.00    2.80
  -2  -6   0    4.00    3.30
   2  -6   0    7.40    3.70
  -2  -6   0    2.60    3.80
   2   6   0    4.50    3.80
  -2  -6   0    5.20    3.30
   2  -6   0    6.20    2.70
   2   6   0    5.60    3.60
  -2  -6   0    6.10    3.00
   2   6   0   11.30    4.20
   2  -6   0    9.20    3.90
  -2   6   0    3.70    3.30
   3  -6   0    1.30    3.60
   3  -6   0   -0.40    3.40
   3   6   0    2.20    3.60
   3   6   0    8.50    4.50
  -3   6   0   -3.70    3.10
  -3   6   0    1.60    2.70
  -3  -6   0    7.10    2.90
   3   6   0   -3.80    2.80
   3  -6   0   -1.10    2.80
   3  -6   0   -0.80    2.20
  -3   6   0   -5.70    3.00
   3   6   0   -1.00    2.90
  -3  -6   0    2.40    3.60
  -3   6   0    1.10    3.10
  -3  -6   0    0.60    3.10
   4  -6   0  375.66   15.60
   4   6   0  380.96   15.90
  -4   6   0  318.17   16.70
  -4  -6   0  354.76   15.10
   4  -6   0  372.46   15.00
  -4  -6   0  353.86   15.50
   4   6   0  354.16   15.00
  -4  -6   0  362.26   14.20
   4  -6   0  333.57   17.20
   4   6   0  366.76   16.00
  -4   6   0  339.37   15.30
   4  -6   0  377.76   14.60
   4   6   0  347.27   15.40
  -4   6   0  360.96   15.10
  -5  -6   0   -0.50    2.90
  -5  -6   0    1.30    3.60
   5   6   0   -1.00    3.90
  -5  -6   0   -4.00    3.70
  -5   6   0   -4.80    3.20
   5   6   0    2.00    4.00
   5  -6   0    0.80    3.80
   5  -6   0    0.10    3.10
  -5  -6   0    1.00    3.60
   5  -6   0   -5.20    3.10
  -5   6   0    2.60    3.70
  -5   6   0   -2.70    3.20
   5  -6   0   -2.60    3.90
   5   6   0   -0.90    3.70
   5   6   0    2.40    3.40
  -6   6   0   44.70    5.70
   6  -6   0   45.30    6.70
   6  -6   0   35.80    5.60
   6   6   0   40.10    6.00
  -6  -6   0   50.99    6.90
   6   6   0   43.60    6.60
   6  -6   0   48.00    6.00
   6  -6   0   44.10    5.70
  -6  -6   0   50.19    6.80
  -6   6   0   38.90    5.60
  -6   6   0   32.90    6.10
  -6  -6   0   53.49    5.90
  -6  -6   0   36.70    5.40
   6   6   0   58.89   11.60
  -7   6   0   -4.70    4.00
  -7  -6   0   -4.70    3.10
  -7  -6   0   -4.70    3.60
  -7   6   0   -5.40    3.90
   7  -6   0    2.10    4.00
  -7  -6   0   -0.40    4.00
   7  -6   0    2.00    4.00
   7  -6   0    7.30    4.70
   7   6   0    1.60    4.60
   7  -6   0    2.40    3.70
  -7  -6   0    2.20    4.40
   7   6   0    4.50    4.20
  -7   6   0    2.10    3.90
   8  -6   0   14.90    5.10
  -8   6   0    7.70    5.10
   8  -6   0    6.50    4.10
   8   6   0    7.00    4.80
   8  -6   0    7.30    4.60
  -8  -6   0    7.40    4.90
   8  -6   0   11.70    6.10
   8   6   0   11.30    4.50
  -8   6   0    9.20    5.80
  -8  -6   0   13.30    4.70
  -8  -6   0    7.20    4.80
   8   6   0    7.60    4.40
  -8  -6   0   11.50    4.30
  -8   6   0   12.60    4.70
   9   6   0    1.60    4.30
   9  -6   0   -0.30    4.70
   9   6   0    1.00    4.10
   9   6   0    0.50    4.60
  -9   6   0   -1.80    3.90
   9  -6   0   -2.30    4.10
   9   6   0    6.80    4.80
  -9  -6   0    1.00    4.00
  -9  -6   0    1.40    4.70
  -9  -6   0    0.30    4.60
  -9   6   0   -2.00    4.30
   9  -6   0   -0.80    3.80
  -9  -6   0   -3.90    4.60
  -9   6   0    7.30    5.90
   9  -6   0    1.50    4.80
  10   6   0  626.14   26.50
  10   6   0  559.34   23.50
 -10   6   0  554.34   23.60
  10  -6   0  595.84   24.30
 -10  -6   0  576.54   23.90
  10   6   0  598.14   24.30
  10   6   0  554.04   24.00
  10  -6   0  614.64   25.30
 -10  -6   0  583.04   26.70
 -10  -6   0  598.94   24.30
  10  -6   0  610.14   29.00
 -10   6   0  541.25   28.30
 -10  -6   0  596.04   25.30
  10  -6   0  582.64   24.80
 -10   6   0  595.74   24.30
  11  -6   0    0.20    5.00
  11  -6   0    3.00    6.10
  11   6   0   -2.30    5.50
  11   6   0   -4.00    5.90
  11  -6   0   -0.70    5.60
 -11   6   0    0.70    7.60
 -11   6   0   -3.60    5.00
  11   6   0    4.60    6.30
 -11  -6   0   -3.00    5.00
  11   6   0   -1.00    5.30
 -11  -6   0    2.60    5.60
 -11  -6   0   -4.30    5.30
 -11   6   0    0.40    5.10
 -11  -6   0   -3.50    5.00
  12  -6   0   -7.40    5.50
  12  -6   0   -0.70    5.10
 -12  -6   0    0.60    6.20
 -12   6   0   -0.20    5.00
  12  -6   0   -4.40    5.30
 -12   6   0   -0.10    6.10
  12   6   0    2.70    5.40
 -12  -6   0   -1.90    5.80
 -12  -6   0   -3.40    5.70
 -12   6   0    0.90    6.40
  12  -6   0    2.00    6.70
  12   6   0    4.60    6.10
  12   6   0   -1.50    5.90
 -12  -6   0   10.30    6.30
  12   6   0   -0.20    6.00
 -13  -6   0    2.40    6.20
  13   6   0   -6.40    6.00
  13  -6   0   -4.70    6.00
  13  -6   0   -8.30    4.80
 -13  -6   0    6.80    6.60
  13   6   0   -0.10    6.30
  13   6   0    0.60    5.90
 -13   6   0    0.40    6.30
  13  -6   0    3.30    5.60
 -13   6   0    1.30    5.80
  13   6   0    6.10    6.50
  13  -6   0    5.60    6.50
 -13   6   0    9.00    6.00
  14  -6   0    0.60    5.90
 -14  -6   0    0.00    6.60
 -14   6   0    8.20    6.30
 -14  -6   0    1.30   10.70
  14  -6   0   -6.60    7.50
 -14  -6   0    3.80    7.00
  14   6   0    7.60    6.30
  14  -6   0    3.00    5.70
  14   6   0    1.60    6.60
 -14  -6   0    6.90    1.90
 -14   6   0    5.70    6.10
  14   6   0    5.60    6.40
  14  -6   0   -1.60    6.80
  14   6   0    2.30    6.60
  15  -6   0    3.50    6.20
  15  -6   0   -3.50    7.00
  15   6   0  -11.10    6.60
 -15   6   0   -5.80    5.40
 -15  -6   0    5.50    8.50
 -15  -6   0   11.20    8.80
  15  -6   0   -4.30    8.10
  15   6   0  -12.30    6.20
 -15  -6   0   -1.30    7.60
 -15  -6   0    0.30    8.40
  15  -6   0   -3.00    5.80
 -15   6   0   -3.00    7.60
  15   6   0   -3.90    6.30
  15   6   0  -12.40    6.30
  16  -6   0  332.57   23.70
 -16   6   0  340.17   19.50
 -16  -6   0  327.47   22.20
 -16   6   0  345.67   26.50
  16   6   0  325.27   22.80
  16  -6   0  316.07   22.50
  16  -6   0  302.57   17.90
  16   6   0  305.77   19.60
  16   6   0  314.87   21.80
  16  -6   0  318.07   18.60
  16  -6   0  329.27   24.90
 -16  -6   0  351.86   19.30
 -16   6   0  316.27   18.40
 -17  -6   0  -16.10    7.00
 -17  -6   0    4.10    7.80
  17  -6   0    1.70    6.60
 -17   6   0    7.00    6.60
  17   6   0   -2.40    7.80
  17  -6   0   -1.90    7.60
  17   6   0    1.60    7.30
 -17   6   0    6.30    2.60
  17  -6   0    1.20    6.80
  17  -6   0  -18.00    9.10
  17   6   0    1.70    8.10
  17   6   0   -1.50    7.10
 -17   6   0    1.40    9.60
  17  -6   0    4.70    6.70
  18  -6   0  678.83   37.80
  18  -6   0  608.54   27.70
 -18   6   0  756.12   59.69
 -18  -6   0  731.53   30.40
  18   6   0  620.64   34.80
  18  -6   0  672.03   32.30
  18   6   0  544.15   34.20
  18   6   0  561.84   29.00
 -18  -6   0  622.84   34.50
 -18   6   0  700.73   29.90
  18  -6   0  698.63   38.20
   0   7   0   -1.40    4.00
   0   7   0   -1.30    3.00
   0  -7   0    0.10    4.00
   0   7   0   -3.30    3.20
   0  -7   0    1.80    3.60
   0  -7   0    0.50    2.90
   0  -7   0   -1.90    3.50
   1  -7   0    2.10    3.70
   1  -7   0    2.70    4.40
   1   7   0    3.50    4.30
  -1   7   0    2.90    3.60
   1  -7   0    0.20    3.70
   1  -7   0    2.20    3.40
   1  -7   0   -2.60    3.70
   1   7   0    3.30    2.70
  -1  -7   0    2.70    3.60
  -1  -7   0    4.30    4.30
  -1   7   0    7.70    4.00
  -1  -7   0    4.20    3.20
  -1   7   0    2.50    3.00
  -1  -7   0   -0.30    2.60
   1   7   0    3.00    4.20
   2  -7   0   74.49    7.50
  -2   7   0   99.79    9.50
  -2  -7   0   90.69    8.90
   2  -7   0   90.29    8.40
  -2  -7   0   84.39    7.60
  -2   7   0   77.79    6.70
  -2  -7   0   65.79    7.10
   2  -7   0   87.09    7.60
   2   7   0   89.09    7.70
   2   7   0   66.49    6.90
   2   7   0   71.39    7.00
  -2   7   0   81.49    8.10
  -2  -7   0   82.49    7.60
   2   7   0   74.19    7.20
   3   7   0    3.20    3.70
  -3   7   0    0.50    3.00
  -3  -7   0    2.80    3.90
  -3   7   0   -2.20    3.50
  -3  -7   0   -3.60    4.30
   3  -7   0   -3.10    3.60
   3  -7   0    1.70    2.70
   3  -7   0   -1.60    4.00
   3   7   0    2.70    4.40
   3   7   0   -1.40    2.90
   3  -7   0    0.30    3.80
   3   7   0    1.10    3.40
  -3  -7   0   -1.90    3.60
  -3   7   0    4.90    4.40
  -4  -7   0 1163.18   38.80
  -4   7   0 1058.49   37.60
   4  -7   0 1104.99   40.80
   4  -7   0 1120.59   38.60
   4  -7   0 1104.59   37.60
   4  -7   0 1079.89   36.70
  -4   7   0 1111.39   38.20
   4   7   0 1091.79   37.80
   4   7   0 1096.09   38.40
  -4   7   0 1057.59   40.20
  -4   7   0 1129.19   37.20
   4   7   0 1077.09   38.40
  -4  -7   0 1097.69   38.00
   4   7   0 1081.19   38.00
  -5  -7   0    2.70    3.90
   5  -7   0   -2.00    3.50
  -5   7   0    4.70    4.10
   5  -7   0    0.20    3.50
  -5   7   0   -3.10    3.70
  -5  -7   0   -0.60    3.80
   5   7   0   -3.10    3.90
  -5   7   0    2.90    4.10
   5   7   0   -1.10    3.60
   5  -7   0   -2.60    2.90
   5  -7   0    6.20    5.10
   5   7   0    0.80    3.60
   5   7   0    1.90    3.50
  -5  -7   0    3.60    3.40
   6   7   0  204.58   12.00
  -6   7   0  180.98   13.80
   6   7   0  198.78   12.00
  -6  -7   0  189.68   11.50
   6   7   0  207.58   12.80
   6  -7   0  185.28   11.00
  -6  -7   0  193.58   12.30
  -6   7   0  193.88   11.50
  -6  -7   0  201.48   10.70
   6  -7   0  199.68   11.60
   6  -7   0  203.38   14.60
   6   7   0  197.38   11.20
  -6   7   0  197.88   11.90
   6  -7   0  207.88   11.10
  -7   7   0    0.00    3.90
   7   7   0    0.00    5.00
  -7   7   0   -5.60    3.60
   7  -7   0    6.90    4.10
  -7   7   0    2.40    4.20
   7  -7   0   -4.60    3.80
   7  -7   0    1.70    5.20
  -7  -7   0    0.00    3.60
   7   7   0    2.70    4.20
   7   7   0   -1.10    3.40
   7   7   0   -1.40    4.00
   7  -7   0   -4.80    4.20
  -7  -7   0   -0.30    4.30
  -7  -7   0    2.00    4.00
   8  -7   0   52.49    7.00
   8  -7   0   62.69    7.40
   8  -7   0   57.29    7.70
   8   7   0   49.10    6.80
  -8   7   0   69.59    8.00
   8   7   0   55.79    7.50
  -8  -7   0   65.79    7.80
  -8  -7   0   42.00    7.00
   8   7   0   58.39    8.60
   8   7   0   55.49    7.30
   8  -7   0   52.59    8.00
  -8  -7   0   49.20    7.60
  -8  -7   0   67.79    7.20
  -8   7   0   56.29    7.10
  -9  -7   0   -1.10    5.30
  -9   7   0    5.00    5.30
   9   7   0   -0.20    4.30
  -9  -7   0    0.30    4.90
   9  -7   0   -7.00    4.10
   9  -7   0    0.60    4.90
  -9   7   0   -1.00    4.90
  -9  -7   0   -8.00    4.30
   9   7   0   -2.40    4.40
   9   7   0   -8.40    4.70
  -9  -7   0   -0.40    4.30
   9  -7   0   -1.90    4.20
  -9   7   0    3.00    5.10
   9  -7   0    1.90    5.60
 -10  -7   0  635.54   25.80
 -10  -7   0  614.74   25.90
 -10   7   0  592.14   25.20
  10   7   0  610.94   28.20
 -10  -7   0  583.74   28.10
  10  -7   0  623.84   30.80
  10  -7   0  654.03   26.30
  10  -7   0  606.94   24.80
 -10  -7   0  621.44   25.90
  10   7   0  611.94   27.50
 -10   7   0  641.44   25.70
  10  -7   0  652.73   25.90
 -10   7   0  596.24   30.10
  10   7   0  613.64   25.70
 -11   7   0   -8.70    4.70
  11   7   0   -0.80    8.80
  11   7   0   17.30    7.00
 -11  -7   0   -2.30    5.60
  11  -7   0   -0.40    7.50
  11  -7   0   -5.10    5.10
 -11   7   0    1.50    6.40
 -11  -7   0   -0.60    5.10
 -11  -7   0   -1.00    5.30
  11  -7   0    1.00    4.80
 -11   7   0    0.60    5.90
  11  -7   0    2.00    5.90
  11   7   0    6.30    7.00
  12   7   0  629.04   26.80
  12  -7   0  648.64   26.00
  12  -7   0  586.44   31.90
 -12  -7   0  632.04   26.60
 -12   7   0  644.84   26.50
 -12  -7   0  641.04   27.00
  12  -7   0  545.55   28.70
  12   7   0  622.24   30.00
  12   7   0  581.04   28.50
 -12  -7   0  576.54   29.20
 -12   7   0  637.94   26.50
 -12  -7   0  627.44   27.70
  12  -7   0  612.44   27.50
 -12   7   0  628.84   32.20
  13  -7   0   -2.30    5.60
  13  -7   0    6.40    7.50
 -13  -7   0   -1.20    5.70
 -13   7   0   -3.70    6.10
  13  -7   0    3.10    6.30
 -13  -7   0   -4.80    6.10
 -13  -7   0    3.80    6.80
 -13   7   0   -6.00    5.90
  13   7   0   -7.50    6.20
  13   7   0   -1.10    7.10
  13  -7   0   -2.30    6.50
  13   7   0   -1.20    6.10
  13  -7   0   -2.60    6.30
 -14  -7   0   21.60    8.60
  14  -7   0   11.00    6.60
  14   7   0   -0.60    8.20
  14   7   0    2.50    6.40
 -14   7   0    6.70    9.20
  14  -7   0    8.80    6.40
  14  -7   0   21.70    8.10
  14  -7   0   22.50   10.70
 -14  -7   0   11.00    7.60
 -14   7   0    6.50    6.60
  14   7   0    9.30    7.40
  14  -7   0    8.40    8.00
  14   7   0    9.30    6.90
 -14  -7   0   -0.60    6.60
  15  -7   0    3.90    6.60
  15  -7   0    1.90    5.70
  15  -7   0  -13.40    8.30
  15   7   0  -10.70    6.40
  15  -7   0   -4.20    7.30
 -15  -7   0    3.40    7.80
 -15  -7   0   -4.30    6.70
 -15  -7   0    6.30    6.70
 -15   7   0   13.70    7.00
 -15   7   0    8.50    8.70
 -15   7   0    9.30    7.20
  15  -7   0   -7.00    6.00
  15   7   0   -2.00    7.40
  15   7   0   -6.60    8.10
  15   7   0   -5.50    7.20
 -15  -7   0    5.20    8.00
 -16   7   0  354.46   41.60
 -16   7   0  363.06   20.50
 -16  -7   0  364.36   21.00
 -16  -7   0  378.96   21.00
  16  -7   0  322.97   19.80
  16  -7   0  335.77   19.40
  16   7   0  335.07   24.20
 -16   7   0  353.46   19.90
  16   7   0  364.76   24.50
  16  -7   0  359.16   23.10
 -16  -7   0  360.06   23.00
 -16  -7   0  328.67   24.40
  16  -7   0  306.37   23.50
  16   7   0  346.57   20.30
  16  -7   0  402.86   27.50
  17   7   0   -0.10    6.60
  17  -7   0    0.30    7.00
 -17   7   0   -3.10    2.90
  17  -7   0  -12.10    5.90
 -17   7   0    3.10    7.10
 -17  -7   0   -5.30    4.00
  17  -7   0  -10.80    8.30
  17  -7   0    3.10    8.90
 -17   7   0   -7.30    9.30
  17   7   0  -12.20    7.40
  17   7   0   -8.10    8.00
  17   7   0   -7.10    7.20
 -17  -7   0  -10.60    6.30
  17  -7   0   -3.40    8.60
   0  -8   0  645.24   25.00
   0  -8   0  609.54   24.00
   0   8   0  653.63   23.60
   0   8   0  589.44   23.90
   0   8   0  588.34   24.60
   0  -8   0  615.04   23.40
   0  -8   0  611.64   24.80
   0  -8   0  606.54   24.00
   1  -8   0    1.80    3.70
  -1  -8   0   -3.40    2.70
  -1   8   0    1.40    4.40
   1   8   0   -0.40    4.60
  -1  -8   0   -0.30    3.80
  -1  -8   0   -1.60    4.20
   1  -8   0   -1.20    3.70
   1  -8   0    2.00    3.80
  -1   8   0   -4.10    3.80
  -1  -8   0    7.50    4.00
   1   8   0   -3.00    3.10
   1  -8   0    0.10    3.60
   1   8   0    2.10    4.20
  -1   8   0    1.60    3.80
   1   8   0   -1.10    3.50
   1  -8   0   -3.70    4.50
  -2  -8   0  612.64   23.70
  -2   8   0  570.84   23.30
  -2   8   0  622.24   24.40
   2   8   0  625.84   23.90
   2  -8   0  577.14   23.40
   2  -8   0  600.84   25.30
  -2  -8   0  544.35   23.30
  -2  -8   0  584.04   23.60
  -2  -8   0  587.44   24.50
   2   8   0  615.94   23.70
   2  -8   0  565.44   24.10
   2   8   0  613.24   24.30
   2  -8   0  589.94   22.30
   2   8   0  587.14   23.20
  -2   8   0  649.43   23.10
   3  -8   0    4.00    3.20
  -3   8   0   -3.20    3.40
   3   8   0    2.50    3.80
  -3   8   0   -0.20    4.50
   3   8   0    1.20    4.10
   3   8   0   -0.20    3.30
   3   8   0    9.10    5.20
  -3  -8   0   -0.20    3.70
  -3  -8   0   -7.30    4.50
   3  -8   0   -1.30    3.60
   3  -8   0    2.10    4.50
  -3   8   0    6.40    4.20
   3  -8   0    3.80    4.50
   4   8   0 3208.68  101.59
   4  -8   0 3268.77  100.39
  -4   8   0 3150.48  101.39
   4   8   0 3208.98  101.79
   4   8   0 3254.27  102.29
  -4  -8   0 3181.78  102.19
  -4   8   0 3241.28  100.69
  -4   8   0 3209.98  102.19
   4  -8   0 3244.68  102.49
   4   8   0 3214.58  102.19
  -4  -8   0 3169.68  102.49
   4  -8   0 3211.28  104.89
  -4  -8   0 3119.59  101.49
   4  -8   0 3153.08  101.29
   5   8   0   -0.70    4.20
   5   8   0    4.90    4.50
  -5  -8   0   10.70    5.50
  -5   8   0    0.80    4.50
  -5   8   0   -0.50    3.90
   5   8   0    0.70    3.70
  -5  -8   0    1.00    3.80
  -5   8   0   -1.70    3.80
   5  -8   0    0.70    3.80
  -5  -8   0    0.60    3.30
   5   8   0    2.90    3.70
   5  -8   0   -3.00    3.00
   5  -8   0    5.20    5.40
   5  -8   0    1.40    4.80
  -5  -8   0   -5.70    4.00
   6   8   0   87.59    8.80
   6   8   0   70.79    7.80
  -6  -8   0   75.79    8.30
  -6  -8   0   97.59    9.70
   6  -8   0   87.49    8.00
  -6  -8   0   94.29    7.90
  -6   8   0   85.99    8.90
   6  -8   0   83.99    8.30
  -6  -8   0   63.39    7.40
  -6   8   0   97.89   11.00
   6   8   0   83.99    8.50
   6  -8   0  106.39   12.00
   6   8   0   84.49    9.40
  -6   8   0   99.29    9.20
   6  -8   0   64.59    7.50
  -7  -8   0    3.30    4.60
  -7  -8   0    5.50    5.00
   7   8   0    6.00    4.80
   7   8   0    6.80    5.90
  -7  -8   0   -3.60    4.50
  -7   8   0    5.10    4.60
   7  -8   0    0.60    4.20
   7  -8   0    0.20    3.80
  -7   8   0   -4.10    4.20
   7  -8   0    1.50    4.80
   7   8   0   -0.90    4.20
   7   8   0   -0.70    3.80
  -7  -8   0    3.20    3.80
  -7   8   0    2.70    4.80
   7  -8   0   -6.30    5.00
  -8  -8   0  959.50   36.40
   8  -8   0  965.50   36.50
   8  -8   0  987.90   40.80
  -8  -8   0 1016.50   36.90
   8   8   0  963.60   38.20
   8   8   0 1029.20   37.00
  -8   8   0  999.20   36.70
   8   8   0  939.41   37.50
   8  -8   0 1064.79   36.50
  -8   8   0  960.70   40.60
   8   8   0  992.20   36.00
  -8  -8   0 1008.30   38.40
  -8   8   0 1009.20   36.80
  -8  -8   0 1002.50   35.40
   8  -8   0  980.30   35.80
   9  -8   0   -0.40    6.00
  -9  -8   0    7.40    5.60
   9  -8   0    6.10    4.80
   9   8   0   -4.50    4.70
   9   8   0    1.90    5.90
  -9  -8   0   -6.20    4.90
  -9   8   0   -0.30    5.40
  -9  -8   0   -4.60    4.60
  -9   8   0   -2.60    4.60
   9   8   0   -3.20    4.80
   9   8   0    0.30    5.20
  -9  -8   0   -0.80    4.40
   9  -8   0    3.00    5.40
   9  -8   0   -0.50    5.40
  -9   8   0    2.40    5.00
  10   8   0  528.35   23.20
  10  -8   0  543.25   23.70
 -10   8   0  491.35   27.50
 -10  -8   0  491.95   23.40
  10  -8   0  565.84   24.10
 -10   8   0  574.24   23.60
 -10  -8   0  531.05   23.80
 -10   8   0  541.85   23.70
  10   8   0  542.65   25.40
  10   8   0  525.45   26.10
  10   8   0  528.05   24.00
 -10  -8   0  530.75   23.20
 -10  -8   0  516.85   26.90
  10  -8   0  523.45   23.00
  10  -8   0  562.14   28.90
  11   8   0    2.40    6.30
 -11   8   0    2.60    6.30
 -11   8   0    1.00    7.60
  11  -8   0    0.50    5.50
 -11  -8   0   -4.40    5.00
 -11  -8   0   -4.20    5.50
  11  -8   0   -6.20    5.20
  11   8   0    1.10    6.40
 -11   8   0    4.20    5.80
  11  -8   0   -2.30    5.50
 -11  -8   0   -0.90    5.80
 -11  -8   0    5.30    7.10
  11   8   0    1.10    6.10
  11  -8   0   -2.70    6.80
  12   8   0   92.49   11.00
  12  -8   0   90.79    9.80
  12  -8   0   99.59   11.80
  12   8   0   89.49   10.70
 -12  -8   0   90.39   10.40
  12  -8   0  100.99   11.20
  12   8   0   68.29   11.50
 -12  -8   0   97.59   11.10
 -12   8   0  116.19   11.10
 -12  -8   0   86.49   10.40
 -12   8   0   99.29   11.30
  12  -8   0   60.79   12.40
  12   8   0   87.69   11.30
 -13   8   0    2.30    5.20
  13   8   0   -6.80    6.40
 -13  -8   0   -3.20    2.50
 -13   8   0   10.10    7.00
 -13  -8   0    2.20    5.70
  13   8   0   -4.30    6.30
  13  -8   0   -2.60    7.40
  13  -8   0   -3.30    5.60
  13  -8   0    4.20    6.20
 -13  -8   0    3.10    6.60
  13   8   0    1.70    7.00
  13   8   0   -7.30    6.10
  13  -8   0    2.60    6.00
  14  -8   0  117.89   15.40
  14  -8   0  105.59   12.70
  14   8   0  123.89   12.30
  14  -8   0  154.98   15.30
  14   8   0  108.59   15.20
  14   8   0  124.69   13.90
  14   8   0  138.39   14.10
  14  -8   0  133.09   13.00
  14  -8   0  135.49   12.80
 -14  -8   0  134.69   13.70
 -14  -8   0  136.39   14.10
 -14  -8   0  124.69   15.00
 -14   8   0  124.49   12.50
 -14   8   0  131.39   18.70
 -14  -8   0  148.19   15.00
  15   8   0   -3.80    6.70
  15  -8   0   -2.00    6.90
  15   8   0    2.20    7.30
 -15  -8   0    5.30    7.10
 -15   8   0   -3.70    8.40
  15   8   0    1.50    8.00
  15  -8   0    5.30    6.50
 -15   8   0    1.70    6.70
  15  -8   0    2.30    6.40
  15  -8   0   -0.70    6.40
 -15  -8   0    1.30    7.90
 -15  -8   0   -1.40    6.70
  15   8   0   -0.90    6.40
  15  -8   0   -7.30    8.60
 -15   8   0   26.40    9.10
 -15  -8   0   -3.70    6.70
  16  -8   0  549.54   26.30
  16   8   0  619.24   27.80
 -16  -8   0  609.34   33.70
  16   8   0  551.34   27.80
  16  -8   0  704.13   32.10
 -16  -8   0  549.25   29.80
  16  -8   0  632.24   36.50
 -16  -8   0  606.54   28.60
  16   8   0  590.24   44.90
  16  -8   0  479.85   36.70
  16  -8   0  581.04   27.30
 -16  -8   0  626.04   28.60
  16   8   0  498.45   38.00
 -16   8   0  626.24   38.10
 -16   8   0  656.43   28.20
  17  -8   0   -4.80    9.20
 -17  -8   0   -9.50    7.50
  17  -8   0   -2.10    8.40
  17  -8   0   10.80    9.00
  17  -8   0    1.80    6.60
  17   8   0    2.70    7.30
 -17   8   0    1.50   11.60
  17  -8   0  -11.80    6.50
  17   8   0   -8.50    8.10
  17   8   0    4.90    9.80
 -17  -8   0   -4.10    7.40
 -17  -8   0   -9.40    3.90
 -17   8   0    4.00    8.60
   0  -9   0    5.80    4.70
   0   9   0    1.70    3.80
   0   9   0   -2.90    4.60
   0   9   0    4.90    5.20
   0  -9   0   -3.00    4.00
   0  -9   0    3.70    4.00
   0  -9   0   -2.10    4.60
   0  -9   0    0.00    4.80
   1  -9   0    2.80    5.90
   1  -9   0   -4.90    4.70
  -1  -9   0    3.50    5.30
  -1  -9   0   -4.00    4.30
   1   9   0   -1.50    3.70
  -1  -9   0    2.40    4.40
   1   9   0    1.20    4.70
   1   9   0   -1.20    4.80
  -1   9   0   -4.50    4.40
   1  -9   0   -1.80    3.80
   1  -9   0    0.10    5.60
   1   9   0    0.70    3.50
  -1   9   0    2.70    3.70
   1  -9   0   -0.40    3.70
  -1  -9   0   -0.90    3.80
  -1   9   0    7.20    4.80
   2  -9   0 2683.03   89.49
  -2  -9   0 2692.13   88.69
   2  -9   0 2787.52   87.59
  -2  -9   0 2670.33   88.49
  -2   9   0 2716.63   87.39
   2   9   0 2879.41   88.89
   2  -9   0 2752.62   89.29
   2  -9   0 2749.62   88.59
  -2  -9   0 2774.52   89.99
  -2   9   0 2754.02   89.59
   2   9   0 2761.72   89.49
   2   9   0 2829.92   88.99
  -2   9   0 2672.53   88.49
  -2  -9   0 2792.02   89.29
   2  -9   0 2723.43   90.49
   3  -9   0   -3.10    4.80
   3   9   0    2.10    4.00
  -3  -9   0   -1.00    3.80
  -3   9   0   -0.30    4.10
   3   9   0    1.60    5.70
   3  -9   0   -1.00    4.90
   3  -9   0   -3.90    3.20
  -3   9   0    3.30    5.40
  -3  -9   0   -1.80    4.80
  -3   9   0    0.50    3.90
   3  -9   0   -1.90    5.00
   3   9   0   -2.90    4.30
   3   9   0    2.30    4.80
  -3  -9   0   -3.50    3.50
   4  -9   0   24.70    7.10
   4  -9   0   31.60    4.90
  -4  -9   0   36.40    7.80
   4   9   0   38.70    7.00
  -4   9   0   32.20    6.90
  -4  -9   0   37.10    6.70
   4  -9   0   34.90    6.80
  -4   9   0   27.20    6.30
  -4  -9   0   27.70    5.50
   4   9   0   31.30    5.40
  -4   9   0   26.70    5.30
   4  -9   0   28.80    6.20
   4   9   0   38.00    6.90
   5   9   0   -6.30    3.90
   5   9   0    0.70    4.70
   5  -9   0   -0.40    3.40
   5   9   0   -3.60    4.70
   5  -9   0   -5.10    4.40
  -5  -9   0    7.80    5.00
  -5   9   0   -3.60    4.70
   5   9   0    2.10    3.90
   5  -9   0   -0.20    5.00
  -5  -9   0    4.40    5.10
  -5   9   0   -4.40    4.70
  -5  -9   0    0.90    4.90
  -5  -9   0    2.60    3.60
   5  -9   0   -2.30    4.00
   6  -9   0 1182.18   43.30
  -6   9   0 1290.57   44.10
   6   9   0 1227.88   44.00
   6  -9   0 1230.38   48.00
  -6  -9   0 1196.28   43.80
   6   9   0 1335.37   45.10
  -6   9   0 1204.98   44.30
  -6  -9   0 1243.38   45.10
  -6  -9   0 1218.98   44.70
   6  -9   0 1233.58   44.60
  -6   9   0 1303.27   48.40
   6  -9   0 1231.28   42.70
  -6  -9   0 1284.37   42.40
   6   9   0 1257.27   44.60
   6   9   0 1257.97   45.40
  -7  -9   0    1.00    5.30
  -7  -9   0   -4.20    5.30
   7  -9   0   -0.60    5.10
  -7   9   0    1.00    5.40
  -7  -9   0   -1.00    3.60
   7  -9   0    1.40    5.50
  -7   9   0    8.70    5.90
  -7   9   0   -4.20    4.60
   7   9   0    2.00    4.90
   7   9   0   -2.00    4.70
  -7  -9   0   -3.40    4.70
   7   9   0    6.70    4.90
   7  -9   0   -1.80    3.70
   7  -9   0    4.30    4.80
   7   9   0   -4.90    3.70
   8  -9   0  654.83   25.00
  -8  -9   0  600.64   27.10
   8   9   0  605.34   25.20
   8   9   0  621.14   26.10
  -8  -9   0  630.04   24.30
  -8   9   0  590.04   29.10
   8  -9   0  578.54   24.70
   8  -9   0  588.14   25.70
  -8   9   0  594.24   25.60
  -8   9   0  583.34   25.20
   8   9   0  604.74   26.60
  -8  -9   0  611.94   25.60
   8  -9   0  601.44   30.10
  -8  -9   0  603.24   26.30
   8   9   0  607.74   27.30
  -9  -9   0    6.80    6.60
  -9   9   0    7.50    6.40
   9   9   0    5.40    5.80
   9   9   0    5.60    5.50
   9  -9   0    3.50    5.00
   9  -9   0    1.20    6.50
  -9   9   0    4.20    7.30
  -9  -9   0   -4.80    5.90
  -9  -9   0   -4.70    4.30
   9  -9   0   -2.10    5.10
   9  -9   0    0.70    5.40
   9   9   0    5.90    6.80
  -9  -9   0   -6.70    5.30
  -9   9   0   -3.20    5.40
   9   9   0   -2.00    5.00
  10  -9   0 2084.29   80.79
 -10   9   0 2057.89   70.19
 -10  -9   0 2130.39   69.99
 -10   9   0 2031.60   70.59
  10  -9   0 2112.49   70.99
  10   9   0 2054.79   70.69
  10   9   0 2042.10   70.29
 -10   9   0 2102.09   77.19
 -10  -9   0 2093.59   71.29
 -10  -9   0 2118.19   73.59
  10  -9   0 2012.90   69.59
  10  -9   0 2169.78   70.59
 -10  -9   0 2119.29   70.89
 -11   9   0    2.20    6.00
 -11  -9   0    5.50    6.60
 -11  -9   0   -0.40    5.90
  11   9   0    2.30    6.90
 -11  -9   0    6.90    6.80
  11  -9   0    1.30    7.10
  11  -9   0    3.10    6.60
  11  -9   0   -4.30    5.20
  11   9   0    4.30    6.50
  11  -9   0    0.10    6.00
 -11   9   0    1.50    6.30
  11   9   0   -6.80    6.00
  11   9   0    1.40    6.10
 -11  -9   0   -5.90    5.10
  12   9   0  528.35   27.80
  12  -9   0  590.04   26.30
  12  -9   0  599.54   25.70
 -12   9   0  542.65   25.60
  12   9   0  591.14   29.40
 -12  -9   0  566.74   25.90
  12  -9   0  592.14   26.80
 -12   9   0  568.54   25.60
  12  -9   0  580.94   32.60
  12   9   0  561.44   25.80
  12   9   0  561.64   26.30
 -12  -9   0  574.14   26.50
 -13  -9   0   -0.10    7.20
  13   9   0    6.40    6.50
  13  -9   0   -1.50    6.30
  13  -9   0   -2.20    8.10
  13  -9   0    7.20    6.40
 -13   9   0   -3.90    5.50
 -13  -9   0   -2.30    7.10
 -13  -9   0   -2.30    5.70
  13  -9   0    2.10    7.50
  13   9   0   -2.10    6.80
  13   9   0   -8.20    7.20
  13   9   0    0.50    7.90
 -13   9   0    3.00    9.50
  14   9   0  430.86   22.20
 -14  -9   0  454.85   23.60
  14   9   0  389.86   25.70
 -14   9   0  410.26   22.40
 -14  -9   0  427.96   22.90
  14   9   0  422.76   23.40
 -14   9   0  426.46   29.50
  14  -9   0  428.56   26.10
  14  -9   0  455.05   24.00
 -14  -9   0  413.86   25.50
  14  -9   0  446.36   28.80
 -14   9   0  414.06   22.10
  14   9   0  434.06   25.50
  14  -9   0  449.76   22.20
 -14  -9   0  400.46   22.90
  14  -9   0  451.85   22.70
 -15   9   0    3.90    6.80
  15   9   0   -3.80    6.10
 -15  -9   0   -6.00   12.50
  15  -9   0    6.30    7.60
  15   9   0    0.90    6.90
  15  -9   0    2.10    7.20
  15   9   0    6.30    8.10
 -15   9   0   -6.90   14.10
 -15  -9   0   -8.30    7.40
  15  -9   0   -3.80    6.70
  15   9   0    7.70    7.60
 -15   9   0   -5.10    7.00
  15  -9   0    3.70    6.20
  15  -9   0    9.30   10.40
 -15  -9   0    5.10    7.30
 -15  -9   0   -5.20    7.50
 -16  -9   0   25.00    9.60
  16   9   0   10.30    9.20
  16   9   0   27.80    8.90
 -16  -9   0   22.60   10.00
  16  -9   0   32.60    8.90
  16  -9   0   17.90   11.90
 -16  -9   0   11.40    8.70
  16  -9   0   36.30    9.10
 -16   9   0   15.40    7.90
  16   9   0   10.10    9.00
 -16  -9   0   22.50   16.10
  16   9   0   18.00    9.10
 -16   9   0   26.70   12.40
  16  -9   0   39.70   10.80
 -16   9   0   29.20    8.40
  16  -9   0    8.00    9.90
  17  -9   0    1.50    6.70
  17   9   0   10.30    7.60
  17  -9   0   -5.30    7.80
  17  -9   0   -1.20    9.40
  17   9   0   -9.20    8.30
 -17  -9   0   -8.60    3.80
  17   9   0    4.60    9.00
 -17  -9   0  -12.00    7.70
  17  -9   0   -1.90    7.30
 -17   9   0   -6.50    3.40
 -17  -9   0    5.90    7.30
  17   9   0    2.50    8.40
 -17   9   0    5.70    7.50
  17  -9   0   -6.70    7.60
   0 -10   0  289.87   16.30
   0  10   0  295.07   16.50
   0 -10   0  272.27   15.20
   0 -10   0  282.27   15.30
   0  10   0  318.97   15.90
   0 -10   0  280.77   16.30
   0 -10   0  266.17   14.50
   0  10   0  267.87   14.40
  -1 -10   0   -1.40    4.80
  -1  10   0   -5.30    5.20
  -1  10   0    2.30    5.10
   1  10   0   -3.00    4.00
   1 -10   0    2.80    4.60
  -1 -10   0    5.70    4.50
  -1 -10   0    0.00    4.10
   1 -10   0    0.50    4.90
   1  10   0    3.70    5.30
   1 -10   0    5.10    4.10
   1 -10   0   -2.80    4.40
  -1  10   0    3.20    4.30
   1  10   0    2.30    6.00
   1 -10   0    3.70    4.80
  -1 -10   0   -8.10    4.60
   2 -10   0  101.99    9.80
   2 -10   0  100.09   11.70
   2  10   0  103.99   10.80
   2  10   0   99.89    9.90
   2  10   0  107.79   11.00
   2 -10   0  102.69   10.10
  -2  10   0   71.99    8.10
   2 -10   0   88.59    9.30
  -2 -10   0   87.09    9.60
  -2 -10   0   88.69   11.10
   2  10   0   93.39    9.60
   2 -10   0   96.59    8.90
  -2 -10   0   87.69    9.70
  -2  10   0   93.89    9.90
  -2 -10   0   89.99    9.70
  -2  10   0   79.49    8.60
   3 -10   0   -6.20    4.50
   3 -10   0   -2.60    4.70
   3 -10   0   -4.40    3.50
  -3  10   0   -2.70    4.70
   3  10   0   -7.50    4.40
   3  10   0   -0.20    4.60
  -3  10   0   -7.90    4.90
  -3 -10   0    5.70    5.80
  -3 -10   0   -1.80    4.30
  -3 -10   0    4.00    5.20
  -3  10   0   -2.90    4.00
   3 -10   0   -5.10    4.50
   3  10   0    0.70    5.10
   3  10   0   -0.30    3.90
   4  10   0 1146.29   41.70
  -4 -10   0 1176.78   42.20
  -4  10   0 1114.69   41.30
   4 -10   0 1129.99   44.40
   4  10   0 1174.68   42.30
   4  10   0 1175.88   41.80
   4 -10   0 1149.19   39.70
   4  10   0 1149.19   41.50
  -4 -10   0 1106.39   42.70
  -4 -10   0 1085.69   41.10
  -4  10   0 1219.08   40.40
  -4  10   0 1138.69   42.30
   4 -10   0 1185.88   41.50
   4 -10   0 1102.79   42.20
   5 -10   0   -4.00    4.60
   5  10   0    0.00    4.40
   5  10   0   -2.10    5.10
   5 -10   0   -2.40    3.70
  -5 -10   0   10.30    5.20
   5  10   0    1.60    5.20
   5  10   0   -0.90    4.70
   5 -10   0    4.00    4.90
  -5  10   0    2.20    5.80
  -5  10   0   -0.50    5.10
  -5 -10   0   -2.40    6.00
   5 -10   0   -5.10    5.70
  -5  10   0    3.20    4.60
  -5 -10   0    4.40    5.20
  -6  10   0  271.27   16.50
   6 -10   0  308.67   14.90
  -6 -10   0  317.17   17.60
   6  10   0  300.07   17.10
  -6 -10   0  310.97   17.50
   6 -10   0  284.97   17.00
  -6  10   0  305.47   16.70
  -6 -10   0  314.27   16.70
   6  10   0  304.97   17.40
   6 -10   0  279.37   16.00
  -6 -10   0  311.87   14.80
   6  10   0  300.27   16.50
   6 -10   0  282.17   19.50
   6  10   0  326.37   16.90
   7 -10   0    4.60    5.30
  -7 -10   0    1.70    5.10
  -7 -10   0    1.10    5.50
  -7 -10   0    2.70    5.80
   7  10   0    9.90    6.30
  -7  10   0    3.20    5.40
   7 -10   0    1.00    4.60
  -7  10   0   -0.10    6.20
  -7 -10   0   -0.20    4.00
   7 -10   0    4.50    6.90
   7 -10   0    4.70    5.40
  -7  10   0    0.60    5.50
   7  10   0    1.60    6.10
   7  10   0   -4.60    4.00
   7  10   0   -6.40    5.40
  -8 -10   0  293.47   18.70
   8 -10   0  328.27   16.40
  -8 -10   0  334.17   17.70
   8  10   0  287.37   18.40
  -8 -10   0  289.67   15.50
   8 -10   0  326.77   18.20
   8  10   0  287.37   16.90
   8 -10   0  291.97   21.40
  -8 -10   0  305.77   18.20
   8  10   0  298.27   18.00
  -8  10   0  331.27   21.70
   8  10   0  331.07   18.50
  -8  10   0  317.37   18.00
  -8  10   0  331.17   17.60
  -9 -10   0   -2.80    6.30
  -9  10   0   -1.30    7.00
   9 -10   0    2.00    6.40
   9 -10   0   10.20    7.30
  -9 -10   0   -2.20    6.20
   9 -10   0    3.00    6.30
  -9 -10   0   -6.40    4.50
   9  10   0    2.00    5.70
   9  10   0    4.60    6.50
  -9  10   0    2.10    5.30
   9  10   0    0.90    6.00
   9 -10   0    5.60    6.10
  -9 -10   0   -3.50    5.90
  -9  10   0    5.60    7.00
   9  10   0   -1.00    7.50
  10 -10   0   12.70    7.80
  10  10   0   12.10    7.40
  10  10   0   17.50    7.40
 -10 -10   0   19.20    6.20
  10  10   0   11.60    7.20
  10 -10   0   19.40    7.10
  10  10   0   16.30    6.60
 -10  10   0   22.20    7.60
  10 -10   0   15.40    6.20
 -10 -10   0    8.40    6.70
 -10  10   0   25.30    7.50
  10 -10   0    8.10    7.10
 -10 -10   0   10.70    7.20
 -10 -10   0   10.90    7.60
  11 -10   0    7.20    6.70
 -11  10   0   -3.10    7.30
  11  10   0   -2.10    5.90
 -11 -10   0   -4.10    6.80
 -11  10   0   -1.60    6.00
  11 -10   0   -7.40    5.00
  11  10   0    7.90    6.90
  11 -10   0    6.10    6.80
 -11 -10   0   -2.00    2.90
  11  10   0    1.90    6.80
  11  10   0  -10.60    7.00
 -11 -10   0    7.60    7.00
  11 -10   0    7.10    9.10
 -11 -10   0   -7.60    5.00
  12  10   0   73.79   10.40
  12  10   0   68.29   10.70
  12  10   0   55.69   10.30
 -12 -10   0   60.29   17.10
 -12 -10   0   66.69    9.70
 -12 -10   0   72.99   11.40
  12 -10   0   79.89   10.80
  12  10   0   69.59   12.00
 -12  10   0   82.89   10.70
  12 -10   0   78.99   11.00
  12 -10   0   62.49   12.70
 -13 -10   0    7.20    8.40
  13  10   0    6.70    8.20
 -13  10   0   -4.20    8.10
  13 -10   0    8.30    7.20
  13 -10   0   -2.50    8.10
 -13 -10   0    0.70    7.40
  13  10   0   -1.70    7.90
  13 -10   0    5.10    7.80
  13  10   0   -0.80    6.20
 -13  10   0    2.40    7.00
  13 -10   0    2.40    7.90
 -13  10   0   -4.20    7.30
 -13 -10   0    0.60    6.90
 -13 -10   0   -3.70    6.10
  13  10   0   10.30    8.10
  14  10   0   40.00   11.70
  14 -10   0   27.80    9.00
 -14 -10   0   35.40    9.80
  14 -10   0   19.10   10.00
 -14 -10   0   31.30    8.70
  14 -10   0   33.00    9.70
  14  10   0   25.70    8.80
 -14 -10   0   29.50    8.20
 -14  10   0   22.80   11.60
  14 -10   0   29.50    8.10
  14  10   0   39.80    9.40
  14  10   0   30.20    9.90
 -14  10   0   32.50    8.50
 -14  10   0   45.60   10.10
 -14 -10   0   41.50   10.70
 -15 -10   0   11.30    9.20
 -15  10   0   -3.90    7.40
  15  10   0  -13.20    9.30
  15 -10   0   -1.80    9.50
  15 -10   0    5.80    8.50
  15 -10   0   -9.00    7.30
  15 -10   0   -1.50    7.30
  15  10   0    2.80    8.40
 -15 -10   0   -6.50    7.80
 -15 -10   0    3.30    7.70
 -15  10   0  -15.80    8.90
  15  10   0   -6.40    6.70
  15  10   0   -0.20    8.00
 -15  10   0   -1.20    7.30
 -15 -10   0  -13.10    6.40
  15 -10   0    1.70    6.90
  16 -10   0  134.99   16.60
  16  10   0   94.59   18.70
 -16 -10   0   87.29   14.00
  16  10   0   86.19   14.50
  16  10   0  106.39   14.20
  16  10   0   88.39   13.70
  16 -10   0  132.39   17.50
  16 -10   0   87.59   17.00
 -16  10   0  142.19   14.30
 -16 -10   0  121.99   15.10
 -16 -10   0  108.29   15.70
 -16  10   0  106.79   19.10
  16 -10   0  103.99   12.60
  16 -10   0   97.69   13.20
 -16 -10   0  151.28   16.00
   0 -11   0   -2.40    5.50
   0 -11   0    4.20    4.20
   0 -11   0    0.50    4.70
   0  11   0    6.20    5.60
   0 -11   0    1.70    4.90
   0  11   0    7.80    6.50
   0 -11   0   -1.80    5.00
   0  11   0    0.90    4.70
   1 -11   0   -0.10    6.40
   1 -11   0   -2.60    3.80
  -1  11   0   -5.80    5.10
   1  11   0    1.30    5.80
  -1 -11   0   -4.20    5.50
  -1 -11   0   -1.40    4.60
   1 -11   0   -2.30    4.20
   1 -11   0    1.70    5.00
   1  11   0   -8.20    4.90
  -1  11   0   -2.20    4.70
  -1 -11   0   -2.30    4.40
  -1  11   0   -0.50    4.50
   1 -11   0   -4.00    4.70
  -1 -11   0    5.40    5.50
   1  11   0   -0.60    4.40
  -1 -11   0   -2.80    4.80
   2  11   0  142.59   11.80
   2 -11   0  131.19   13.50
  -2 -11   0  111.99   11.10
  -2  11   0  133.19   10.50
   2 -11   0  127.49   12.70
   2  11   0  123.39   12.30
  -2 -11   0  124.59   12.70
  -2  11   0  138.79   12.40
   2 -11   0  135.39   10.70
   2 -11   0  128.69   11.60
   2  11   0  123.29   11.10
  -2 -11   0  116.89   11.20
  -2  11   0  103.49   10.50
   2 -11   0  177.28   14.80
   2  11   0  142.29   12.30
  -2 -11   0  134.69   11.50
   3  11   0   -1.20    5.00
  -3  11   0   -3.50    5.20
   3  11   0   -7.10    4.50
   3 -11   0   -4.60    5.40
   3  11   0    3.00    5.80
  -3  11   0   -5.80    5.20
   3 -11   0    0.90    4.00
   3 -11   0   -1.80    5.40
  -3 -11   0   -1.60    4.40
  -3  11   0    1.40    4.70
   3 -11   0    2.60    4.90
  -3 -11   0    1.50    4.90
   3  11   0    8.20    4.60
  -3 -11   0    0.10    5.80
   4  11   0 1050.49   40.00
   4 -11   0 1100.09   38.40
   4  11   0 1008.50   39.60
  -4 -11   0 1050.79   39.90
   4  11   0 1113.09   41.00
  -4  11   0 1092.89   41.00
  -4 -11   0 1055.39   41.10
  -4  11   0 1117.39   38.70
   4 -11   0 1084.39   43.10
   4 -11   0 1027.10   40.80
  -4 -11   0 1092.89   40.80
  -4  11   0 1092.59   40.20
   4 -11   0 1089.89   40.00
   4  11   0 1027.90   39.90
  -5 -11   0   -5.30    6.20
   5 -11   0    0.20    4.70
   5 -11   0   -3.30    3.80
  -5 -11   0   10.80    5.80
  -5  11   0    3.30    6.20
  -5 -11   0    2.80    6.70
  -5  11   0   -0.80    4.90
   5 -11   0   -2.10    6.00
   5  11   0    0.10    5.50
   5  11   0    2.80    5.80
   5 -11   0    2.00    5.10
  -5  11   0    2.30    5.80
   5  11   0   -0.10    4.50
   5  11   0    5.60    7.50
   6 -11   0  158.68   16.30
   6  11   0  160.78   13.50
   6 -11   0  149.09   11.50
   6  11   0  183.98   13.40
  -6  11   0  171.28   13.50
   6  11   0  176.68   13.40
  -6 -11   0  174.38   14.00
  -6 -11   0  176.28   11.40
  -6  11   0  162.98   13.80
   6 -11   0  156.38   13.50
   6  11   0  185.58   14.60
  -6 -11   0  147.19   12.80
  -6 -11   0  170.48   14.80
   6 -11   0  175.58   12.90
   7  11   0   -1.90    5.20
  -7  11   0   -3.60    5.60
   7  11   0   -3.10    6.20
  -7 -11   0   -4.00    5.60
  -7 -11   0    9.60    6.60
   7 -11   0   -6.90    5.50
  -7  11   0   -3.80    5.10
   7  11   0    5.90    6.20
  -7 -11   0   -1.90    4.30
   7 -11   0    6.80    7.60
   7 -11   0    2.90    4.90
   7 -11   0   -5.00    6.00
   7  11   0   -4.20    5.60
  -7 -11   0    3.50    6.80
   8  11   0  107.29   11.60
  -8 -11   0   78.19   10.20
  -8 -11   0  111.09   10.70
  -8 -11   0  111.59   11.40
  -8 -11   0  120.09   14.10
   8 -11   0   97.79   11.50
   8 -11   0  118.79   11.10
   8 -11   0   89.79   13.00
   8  11   0  109.69   11.70
  -8  11   0  106.49   11.80
   8 -11   0  124.89   13.30
  -8  11   0   90.89   10.50
   8  11   0  108.49   12.90
   8  11   0  123.99   12.60
   9 -11   0   -0.80    5.30
  -9 -11   0    0.40    4.80
   9  11   0   -4.80    7.00
  -9 -11   0   -5.60    6.30
   9 -11   0    0.30    6.00
   9 -11   0    6.10    7.70
   9 -11   0    0.90    6.20
  -9 -11   0   -4.50    6.80
   9  11   0   -2.50    6.20
   9  11   0    1.40    6.70
   9  11   0   -0.80    6.70
  -9  11   0   -1.80    5.50
  -9 -11   0    3.00    6.60
  -9  11   0   -6.70    5.70
 -10 -11   0    4.80    5.60
  10 -11   0    4.90    6.80
  10 -11   0    4.80    5.70
  10 -11   0   -7.30    5.80
 -10 -11   0   10.50    7.20
 -10  11   0   -2.20    6.20
  10  11   0    2.60    6.10
 -10 -11   0   10.50    7.20
 -10  11   0   -4.10    7.10
  10  11   0   -0.70    5.60
 -10 -11   0    3.20    6.30
  10  11   0   -0.80    8.30
  10  11   0    2.00    6.70
  10 -11   0   -3.60    6.20
 -11 -11   0    5.30    5.80
 -11  11   0    9.30    7.20
  11 -11   0    0.50    7.90
  11 -11   0    2.60    6.60
  11 -11   0    4.60    7.80
  11 -11   0   10.60    7.10
 -11  11   0   -3.70    3.40
 -11 -11   0    7.50    7.40
  11  11   0   10.50    7.60
  11  11   0    5.90    6.90
  11  11   0    3.50    7.60
  11  11   0   -1.70    7.30
 -12 -11   0  314.47   20.30
  12 -11   0  288.17   19.40
 -12 -11   0  322.17   19.70
  12  11   0  300.27   22.00
 -12 -11   0  274.87   21.00
 -12 -11   0  313.27   18.40
  12  11   0  294.77   20.60
  12  11   0  314.97   20.60
 -12  11   0  279.07   30.30
 -12  11   0  271.57   18.70
  12 -11   0  329.77   19.10
  12 -11   0  318.97   19.10
  12  11   0  293.87   18.80
  12 -11   0  301.47   24.80
  13 -11   0   -3.10    6.20
  13 -11   0   -0.40    9.50
  13 -11   0    5.10    7.30
 -13 -11   0   -3.30    5.70
 -13  11   0    4.50    9.00
 -13 -11   0   -5.40    7.40
 -13 -11   0   -0.80    7.30
 -13  11   0    6.00    6.80
  13  11   0   -5.60    7.20
  13 -11   0   -1.50    7.00
 -13  11   0   -5.20    7.00
  13  11   0    5.40    7.80
 -13 -11   0   -2.70    8.40
  13  11   0   -1.90    7.90
  13  11   0    3.20    6.80
 -14 -11   0   95.39   13.40
  14 -11   0   84.49   15.40
 -14  11   0   94.49   12.30
 -14  11   0   66.09   14.70
 -14 -11   0  118.39   13.70
 -14 -11   0   81.29   22.00
 -14 -11   0   75.59   10.80
  14 -11   0   83.29   11.20
  14  11   0  101.29   14.10
  14 -11   0   85.89   12.70
 -14  11   0  103.49   13.20
  14  11   0   88.49   11.90
  14  11   0   94.69   14.40
  14 -11   0   79.69   10.90
  14  11   0   69.39   14.00
 -15 -11   0    2.70    8.90
  15  11   0   11.50   10.80
  15  11   0   19.40    7.70
  15 -11   0   -1.00    8.30
 -15 -11   0   -0.40    7.60
  15 -11   0   -5.80    7.50
  15 -11   0   11.70    7.50
  15 -11   0   -2.50    8.90
  15  11   0  -11.30    7.80
  15 -11   0   -2.50    7.60
 -15 -11   0  -14.40    6.40
 -15 -11   0   -6.50    8.30
  15  11   0    8.00    9.20
 -15  11   0   -7.60    9.10
 -15  11   0    1.10    7.30
  16 -11   0  120.89   14.30
 -16 -11   0  109.59   15.00
  16 -11   0   97.59   16.00
  16  11   0  110.39   16.10
  16 -11   0  118.29   13.20
 -16 -11   0  153.08   16.80
  16  11   0  121.89   14.60
  16  11   0  124.69   15.60
  16 -11   0  105.09   16.90
  16  11   0  151.98   16.00
 -16  11   0  112.29   12.10
  16 -11   0  155.78   14.80
   0  12   0  285.27   17.20
   0  12   0  275.77   17.70
   0 -12   0  271.67   17.00
   0 -12   0  267.57   17.80
   0  12   0  305.37   16.30
   0 -12   0  288.57   16.70
   0 -12   0  310.17   18.20
   0 -12   0  289.87   16.10
  -1 -12   0   -2.30    5.60
  -1  12   0    4.20    6.50
   1  12   0   -8.20    5.50
   1  12   0    0.30    6.90
   1 -12   0   -2.90    5.70
  -1 -12   0   -0.70    5.40
   1 -12   0    0.00    5.10
   1 -12   0   -3.10    6.20
   1 -12   0   -1.40    5.60
  -1 -12   0  -10.30    5.90
  -1  12   0   -4.90    5.80
   1 -12   0    9.50    6.60
   1  12   0    0.20    5.50
  -1 -12   0    1.10    4.30
  -1 -12   0    1.80    5.90
  -1  12   0    5.10    5.10
  -2 -12   0    0.30    5.90
   2  12   0   -2.80    4.50
  -2  12   0    0.20    5.50
   2  12   0   -6.40    5.50
   2 -12   0   -6.20    3.70
  -2  12   0   -7.50    5.40
  -2  12   0    1.40    5.60
  -2 -12   0    4.60    6.50
   2 -12   0   -2.40    4.30
  -2 -12   0    4.30    5.70
   2 -12   0   -3.60    5.50
   2  12   0    2.40    5.80
   2  12   0    0.20    4.90
  -2 -12   0    3.00    6.70
   2 -12   0   20.00    8.00
   2 -12   0    2.50    5.50
  -3 -12   0    3.30    5.10
  -3  12   0   -2.90    4.80
   3  12   0    1.30    5.10
   3 -12   0   -3.20    6.00
   3 -12   0   -1.10    6.40
  -3  12   0   -2.80    6.60
   3  12   0   -2.80    5.00
   3 -12   0    1.90    6.50
   3 -12   0   -1.20    4.60
  -3 -12   0   -5.40    6.50
  -3  12   0    7.60    6.70
   3  12   0   -1.20    6.00
  -3 -12   0    2.10    5.00
   3  12   0    3.30    5.60
   3 -12   0    3.20    4.90
  -4  12   0   41.00    8.40
   4 -12   0   31.40    8.20
  -4  12   0   40.40    8.50
   4  12   0   50.39    9.20
   4 -12   0   49.30    8.30
   4  12   0   38.80    6.80
   4 -12   0   56.69    7.90
  -4 -12   0   35.40    7.70
  -4 -12   0   31.70    6.80
  -4 -12   0   36.60    8.60
   4  12   0   58.69   10.10
   4  12   0   36.40    9.40
   4 -12   0   50.99    9.80
  -4  12   0   48.20    7.40
  -5  12   0   -0.80    5.70
   5 -12   0   -3.00    6.70
   5  12   0    8.90    6.60
   5  12   0    1.20    4.70
  -5 -12   0   -1.60    6.50
   5 -12   0    3.10    5.00
   5 -12   0   -2.20    5.60
  -5 -12   0   -1.40    6.30
  -5  12   0    6.10    5.40
  -5 -12   0   -0.50    5.30
   5 -12   0    3.60    7.20
   5  12   0    4.30    6.50
  -5  12   0    3.30    6.70
   5  12   0    1.90    6.10
   6 -12   0    5.90    8.00
  -6 -12   0   18.10   10.60
  -6  12   0   25.20    9.50
   6  12   0   21.10    7.90
  -6 -12   0    8.70    6.20
  -6 -12   0   11.10    6.90
  -6 -12   0   11.40    5.10
   6  12   0   24.80    7.60
   6  12   0   16.30    7.30
   6  12   0   15.30    6.70
   6 -12   0   10.30    7.90
   6 -12   0   22.60    7.40
   6 -12   0   13.20    5.40
  -6  12   0    2.60    7.90
  -7  12   0    2.30    6.10
  -7 -12   0   -2.50    4.60
  -7 -12   0   -5.10    6.10
   7 -12   0   -0.10    4.90
   7 -12   0    2.40    6.30
   7  12   0   13.50    6.80
   7  12   0   -4.00    6.90
   7 -12   0   -7.40    6.70
   7  12   0    0.10    5.30
  -7 -12   0   -2.40    6.20
  -7 -12   0    6.90    7.50
   7 -12   0   -8.40    6.10
   7  12   0  -10.40    6.50
  -7  12   0   -4.50    6.50
   8 -12   0   18.10    8.30
  -8  12   0   31.10    7.90
   8 -12   0   26.10    7.00
  -8 -12   0   17.50    7.40
   8  12   0   12.60    7.70
   8  12   0   21.20    8.80
  -8  12   0   22.10    8.10
  -8 -12   0   20.50    5.80
   8  12   0    7.50    6.80
   8  12   0   19.20   13.20
  -8 -12   0   12.00    8.40
   8 -12   0   25.50    8.20
   8 -12   0   12.70    8.70
  -8 -12   0   27.70    7.80
   9  12   0   -2.50    7.60
   9 -12   0    3.40    6.30
   9 -12   0   -1.70    7.30
   9  12   0   -6.80    6.40
   9  12   0   14.20    6.70
  -9  12   0   -6.10    7.30
  -9  12   0   -3.50    5.60
  -9 -12   0  -10.40    6.80
  -9 -12   0    4.00    7.10
   9  12   0   -2.00    6.90
   9 -12   0    7.70    6.10
   9 -12   0   -0.40    7.00
  -9 -12   0    3.20    5.10
  -9 -12   0    2.20    5.90
  10 -12   0  240.18   15.90
 -10  12   0  214.28   16.80
  10 -12   0  212.98   16.40
  10  12   0  217.98   18.30
  10  12   0  235.58   18.10
 -10 -12   0  205.18   14.60
  10  12   0  221.58   17.10
  10  12   0  209.88   17.30
 -10 -12   0  214.18   18.40
  10 -12   0  181.68   21.20
  10 -12   0  190.38   16.30
 -11  12   0    0.70    7.10
 -11 -12   0    0.30    8.80
  11  12   0    1.40    8.40
  11  12   0   -6.10    8.60
  11 -12   0   -1.40    6.30
  11 -12   0   -0.90    7.10
  11 -12   0    0.90    6.60
  11 -12   0   -0.80    8.80
 -11 -12   0    1.50    8.10
  11  12   0    9.60    7.40
 -11 -12   0    1.30    7.80
 -11 -12   0   -2.20    6.10
  11  12   0   -4.60    7.10
 -12 -12   0   25.50    8.90
 -12 -12   0   33.60    9.80
  12  12   0   33.30    9.30
  12 -12   0   28.30   10.10
  12  12   0   10.40    7.60
  12  12   0   10.60    8.10
  12  12   0   36.70    9.90
  12 -12   0   25.70    8.80
  12 -12   0   19.60    8.20
 -12 -12   0   26.80    9.50
 -12 -12   0   23.30    7.40
  12 -12   0   14.90   10.10
 -12  12   0   10.50    8.30
 -12  12   0   22.70    9.30
  13  12   0   -9.10    7.30
  13 -12   0   -0.40    7.20
  13 -12   0    4.70    7.40
 -13 -12   0  -10.80    8.00
  13  12   0   -7.50    7.00
  13  12   0    0.30    7.20
 -13  12   0   -3.60    7.10
  13  12   0   -2.20    8.30
 -13  12   0   -2.50    8.10
 -13 -12   0   -9.30    6.00
  13 -12   0   -0.50    7.30
  13 -12   0  -11.60    8.30
 -13 -12   0    0.50    7.90
 -13 -12   0   11.50    9.60
  14  12   0   31.60   11.30
  14  12   0   49.00   12.20
 -14 -12   0   30.70    8.70
 -14 -12   0   20.30    9.40
 -14 -12   0   41.50   11.40
  14  12   0   47.90   15.20
 -14  12   0   46.70   10.30
  14 -12   0   35.10    9.30
  14 -12   0   42.40   10.40
  14  12   0   23.00    9.10
  14 -12   0   37.80    8.50
 -14  12   0   51.59   10.90
 -14 -12   0   42.00   12.40
  15  12   0   11.60   10.10
  15  12   0    7.00    9.60
  15  12   0   -3.70    8.40
 -15 -12   0    5.80    8.50
  15  12   0    9.20    8.00
 -15 -12   0   14.90    8.00
 -15 -12   0  -10.20    8.50
  15 -12   0   -6.20    9.00
 -15 -12   0    5.70   11.20
  15 -12   0    6.70   10.10
  15 -12   0   -7.70    7.60
 -15  12   0    7.60    9.20
  15 -12   0    0.10    7.90
 -15  12   0    0.10    8.30
   0 -13   0    1.30    6.50
   0 -13   0    5.30    5.40
   0  13   0    2.40    5.00
   0 -13   0    6.70    7.40
   0 -13   0   -3.70    5.50
   0  13   0    3.40    6.90
   0 -13   0    0.70    4.10
   0  13   0   10.20    7.40
   1  13   0    2.10    6.50
   1  13   0    2.40    5.30
  -1  13   0   -2.90    6.50
   1 -13   0   -5.10    5.60
   1 -13   0   -4.00    4.50
  -1 -13   0    6.70    4.90
   1 -13   0    5.40    6.10
  -1 -13   0    5.30    5.00
  -1 -13   0   -1.50    6.80
   1 -13   0    5.40    7.10
   1 -13   0   -4.60    4.70
  -1  13   0   -0.40    6.80
  -1 -13   0    1.00    5.90
  -1  13   0    0.80    5.20
  -1 -13   0    2.00    6.80
   1  13   0   -2.30    6.80
   2 -13   0  442.76   24.40
   2 -13   0  464.85   21.30
   2  13   0  442.76   21.90
  -2 -13   0  466.15   23.20
   2  13   0  456.15   22.70
  -2 -13   0  454.45   22.50
   2 -13   0  433.46   22.50
  -2  13   0  461.65   24.00
  -2 -13   0  430.46   23.70
   2  13   0  494.55   24.50
   2 -13   0  481.05   24.40
  -2 -13   0  453.35   22.60
  -2 -13   0  443.16   22.90
  -2  13   0  433.66   22.70
   2 -13   0  436.06   22.50
  -2  13   0  434.26   21.00
  -3 -13   0    4.70    5.80
   3  13   0   -3.00    7.50
   3  13   0   -0.90    6.10
   3  13   0   -4.50    6.20
  -3 -13   0   -4.00    6.90
  -3  13   0    0.60    5.50
   3 -13   0    0.80    5.40
   3 -13   0    0.60    5.50
  -3  13   0    0.40    5.70
   3  13   0   -9.20    4.40
   3 -13   0   -2.40    6.40
  -3  13   0    7.70    6.60
  -3 -13   0   -3.50    6.10
   3 -13   0    0.20    6.80
   3 -13   0   -2.40    6.10
   4  13   0  333.27   19.40
  -4 -13   0  325.37   19.70
  -4 -13   0  333.37   19.80
   4  13   0  351.56   19.70
   4  13   0  353.16   20.70
   4 -13   0  297.57   19.30
   4 -13   0  337.27   19.10
  -4  13   0  348.07   20.40
   4 -13   0  316.37   17.60
   4 -13   0  344.77   20.40
  -4  13   0  338.87   19.60
  -4 -13   0  331.87   21.10
  -4  13   0  322.87   17.90
   4  13   0  338.07   19.90
   4 -13   0  314.67   21.90
   5  13   0    1.80    7.90
  -5 -13   0   -7.40    6.70
   5 -13   0   -2.00    6.80
  -5  13   0    5.50    5.80
  -5  13   0    2.40    6.50
   5 -13   0   -3.00    7.10
  -5 -13   0   -1.20    6.40
   5  13   0   -1.50    7.10
   5  13   0   12.30    7.50
   5 -13   0    2.60    7.00
  -5 -13   0   -0.10    6.70
   5 -13   0   11.00    6.20
   5  13   0    0.40    6.00
  -5  13   0    8.00    7.70
   6  13   0 1170.98   59.39
   6  13   0 1258.17   59.99
   6  13   0 1335.57   49.60
   6 -13   0 1252.37   52.39
   6 -13   0 1226.18   59.89
   6 -13   0 1331.97   46.40
  -6 -13   0 1312.17   48.50
   6  13   0 1276.47   49.00
  -6 -13   0 1324.27   50.09
   6 -13   0 1337.57   48.30
  -6  13   0 1238.08   48.00
  -6 -13   0 1269.07   49.40
  -6 -13   0 1335.17   45.60
  -6  13   0 1259.37   49.20
   7 -13   0   -3.60    7.70
   7  13   0    3.50    6.50
   7  13   0    5.50    6.00
  -7 -13   0   -0.70    9.10
  -7 -13   0    6.20    7.10
   7  13   0   -0.30    7.10
   7 -13   0    5.70    8.60
   7  13   0   -2.40    7.30
   7 -13   0    0.30    6.50
  -7  13   0    7.60    5.80
   7 -13   0   -1.00    5.50
  -7 -13   0    0.90    5.30
  -7  13   0   -0.90    6.60
   8  13   0  175.28   15.50
   8  13   0  166.28   16.80
   8  13   0  170.48   16.70
   8 -13   0  182.68   15.60
  -8 -13   0  183.18   16.10
  -8 -13   0  163.88   12.60
   8  13   0  159.98   15.30
  -8  13   0  174.38   16.00
   8 -13   0  146.69   14.90
   8 -13   0  186.38   13.90
   8 -13   0  151.38   18.30
  -8  13   0  139.39   14.00
  -8 -13   0  154.28   16.00
  -9  13   0   -1.70    6.90
   9  13   0   -7.60    6.20
   9 -13   0   -7.00    7.10
  -9 -13   0    2.30    7.90
  -9 -13   0    4.30    5.40
   9 -13   0   -2.30    6.20
   9  13   0    1.90    7.10
   9  13   0    2.80    7.30
   9  13   0   -2.40    6.90
   9 -13   0  -12.80    7.40
   9 -13   0    0.20    8.10
  10 -13   0  305.97   19.70
 -10  13   0  275.27   22.50
  10  13   0  301.47   21.80
  10  13   0  309.57   22.00
 -10  13   0  276.77   19.60
  10  13   0  303.67   20.20
 -10 -13   0  289.27   22.40
  10 -13   0  318.57   18.90
  10 -13   0  311.47   20.80
 -10 -13   0  308.47   22.30
  10  13   0  337.67   21.20
  10 -13   0  317.17   26.00
 -10 -13   0  307.87   20.70
 -10 -13   0  309.57   17.30
 -11 -13   0    8.20    8.80
  11 -13   0  -11.90    8.40
  11 -13   0   -3.70    8.10
  11 -13   0   -3.90    7.00
 -11 -13   0   -4.80    7.80
  11  13   0    5.60    7.60
  11  13   0    5.50    6.90
 -11 -13   0    1.70    6.30
 -11 -13   0   -1.10   10.70
  11 -13   0   -5.70    7.40
 -11  13   0    3.40    7.40
  11  13   0   -4.20    7.20
 -11  13   0   14.20    8.50
  11  13   0    4.40    8.90
  12 -13   0   10.00    7.90
 -12  13   0   16.90    9.40
 -12 -13   0   -4.60    5.50
  12  13   0   18.30    9.30
  12  13   0    0.40    7.60
  12 -13   0    4.70    8.80
 -12  13   0   24.40    8.70
 -12 -13   0    9.50    8.10
  12 -13   0    4.40    8.20
 -12 -13   0    0.60    9.30
 -12 -13   0    3.60    7.90
  12  13   0    2.30    7.00
  12  13   0   12.50    7.90
  12 -13   0    7.80   10.10
  13 -13   0   15.30    8.70
 -13  13   0    2.60    8.20
 -13  13   0    9.60    9.20
  13 -13   0   -7.20   10.80
  13 -13   0   -0.40    7.70
  13 -13   0   12.50    8.50
  13  13   0    7.70    9.20
  13  13   0   15.40    9.50
 -13 -13   0    1.00    6.70
 -13 -13   0    0.40    8.90
 -13 -13   0    8.60    9.90
  13  13   0   13.80    9.10
  13  13   0    7.50    9.10
  14  13   0  126.89   16.80
 -14 -13   0  160.38   18.70
 -14 -13   0  196.98   19.60
 -14  13   0  174.18   17.60
  14  13   0  132.09   16.10
 -14 -13   0  112.69   12.20
  14 -13   0  114.39   18.50
 -14  13   0  184.88   17.50
 -14 -13   0  137.89   18.40
  14 -13   0  165.48   16.20
  14  13   0  166.28   17.40
  14  13   0  170.28   17.60
  14 -13   0  187.58   17.60
  15  13   0    7.40   10.70
  15 -13   0   -8.00    7.80
 -15 -13   0   -7.40    6.70
  15  13   0  -13.30    9.60
  15 -13   0   15.40    9.50
 -15  13   0   14.20    9.70
  15 -13   0  -15.10    8.80
  15  13   0   -0.10    8.80
 -15 -13   0   -9.90   14.20
  15  13   0   -4.30    7.70
 -15 -13   0   -1.50   11.40
 -15  13   0   12.10    8.50
  15 -13   0   -9.90    9.40
   0  14   0 2834.32   90.59
   0  14   0 2672.93   91.79
   0  14   0 2650.73   92.79
   0 -14   0 2785.62   93.69
   0 -14   0 2664.43   91.69
   0 -14   0 2788.32   93.09
   0 -14   0 2823.12   90.89
  -1 -14   0    3.60    6.00
   1 -14   0   11.20    6.50
  -1 -14   0    3.00    8.00
   1 -14   0    4.80    6.50
  -1  14   0    1.90    7.60
  -1  14   0   -4.20    7.60
   1  14   0    3.90    7.00
  -1 -14   0   -3.60    6.90
  -1 -14   0   -5.70    6.30
   1 -14   0   -1.90    6.10
   1  14   0    4.60    7.30
   1  14   0   -1.40    5.40
   1 -14   0   -2.40    7.10
  -1  14   0   -7.30    4.80
  -2 -14   0   20.30    8.30
  -2 -14   0   34.40    8.50
  -2  14   0   24.00   10.90
  -2 -14   0   34.00   10.40
   2 -14   0   14.40    8.10
   2 -14   0   25.10    7.50
   2  14   0   15.00    8.20
  -2 -14   0   15.20    7.80
   2  14   0   22.20    7.60
   2 -14   0   10.30    7.80
   2 -14   0   24.90    8.30
   2 -14   0   21.00    7.10
  -2 -14   0   13.80    7.00
   2  14   0   24.30    7.60
  -2  14   0   14.70    6.50
  -2  14   0   20.80    9.30
   3 -14   0    3.10    7.20
   3  14   0   -3.70    6.40
   3 -14   0   12.70    6.80
  -3  14   0   -3.40    8.20
   3 -14   0    4.10    7.30
   3  14   0   -6.10    6.10
  -3  14   0    0.00    6.80
  -3  14   0    0.10    6.00
  -3 -14   0   -4.10    8.20
   3  14   0   -2.00    7.30
  -3 -14   0    0.30    5.80
   3  14   0   -3.40    8.00
   3 -14   0    8.10    5.80
   3 -14   0    2.70    5.50
  -3 -14   0    3.00    6.90
  -4 -14   0 1170.68   46.10
  -4 -14   0 1188.08   47.20
   4 -14   0 1213.98   44.50
   4  14   0 1264.17   52.89
   4 -14   0 1263.67   46.40
  -4  14   0 1202.98   46.70
  -4  14   0 1253.47   47.70
   4  14   0 1212.88   46.60
   4  14   0 1223.38   47.60
   4 -14   0 1225.58   49.90
   4 -14   0 1171.08   46.70
   4  14   0 1241.78   46.90
  -4 -14   0 1180.28   47.70
  -4  14   0 1169.38   44.40
   5 -14   0    2.60    7.00
  -5 -14   0    4.00    8.80
  -5  14   0   -3.70    6.40
  -5  14   0   -5.30    6.00
   5  14   0    0.60    6.00
  -5 -14   0   -7.70    6.70
   5  14   0    7.30    9.00
  -5 -14   0   -1.20    7.60
   5 -14   0   -1.20    7.20
   5 -14   0    1.30    6.10
  -5  14   0   -6.00    8.10
   5  14   0    7.60    7.80
   5  14   0    0.20    7.10
   5 -14   0    3.80    7.50
   6 -14   0   12.60    9.70
   6 -14   0   10.00    6.10
   6  14   0    8.80    7.40
  -6 -14   0   12.60    6.40
   6 -14   0   13.20   10.00
  -6 -14   0   14.90    8.70
  -6 -14   0   21.20    8.60
   6  14   0   16.00    7.90
   6  14   0   12.90    7.50
   6  14   0   26.10    9.60
   6 -14   0   19.90    8.10
  -6  14   0    9.10    8.50
  -7 -14   0   -1.30    7.90
   7  14   0   -3.20    7.20
   7  14   0   -0.40    7.60
  -7  14   0   -8.70    7.40
   7 -14   0    0.40    8.50
   7 -14   0    3.50    7.20
   7  14   0   -7.20    6.50
  -7 -14   0   -3.60    3.90
  -7 -14   0    2.60    4.80
   7  14   0   10.70    7.70
   7 -14   0    0.20    8.90
   7 -14   0   -2.30    5.90
   8 -14   0  221.28   15.60
   8 -14   0  177.38   16.90
   8  14   0  201.98   17.10
   8  14   0  180.78   17.10
   8 -14   0  210.38   17.30
   8  14   0  205.58   18.10
  -8 -14   0  210.88   14.30
   8  14   0  255.67   19.50
   8 -14   0  198.18   21.70
  -8  14   0  220.48   17.80
  -8 -14   0  193.68   18.30
   9 -14   0   -0.10    8.00
  -9  14   0    3.60    7.90
   9  14   0    2.80   10.10
   9 -14   0   -3.20    7.00
  -9  14   0   -4.00    8.00
   9  14   0   12.60    7.60
   9 -14   0   -0.20    8.80
   9  14   0   -1.70    7.30
   9 -14   0    7.80    8.80
  -9 -14   0    9.30    8.90
  -9 -14   0   -8.10    8.20
   9  14   0   -4.90    6.60
  -9 -14   0    0.40    5.50
  10 -14   0   -0.40    7.40
  10  14   0    4.40    8.70
 -10  14   0    6.20    8.30
  10 -14   0   12.40    8.60
  10 -14   0   -4.40    7.60
 -10 -14   0   12.80    9.70
  10 -14   0    3.80    9.60
  10  14   0    1.20    7.70
 -10  14   0    5.30    9.50
 -10 -14   0    7.50    6.20
 -10 -14   0    1.80    8.60
  10  14   0    9.90    7.30
  10  14   0   16.40    7.90
 -10 -14   0   17.40    9.70
  11 -14   0   -3.70    8.90
 -11 -14   0    4.50    5.60
  11  14   0    5.00    7.80
 -11  14   0   -2.50    8.30
  11 -14   0   -4.60   10.20
  11 -14   0    7.60    6.90
  11 -14   0    8.80    9.10
 -11 -14   0    5.30    8.30
  11  14   0   -1.20    8.50
 -11  14   0   -0.20    8.30
 -11 -14   0    8.30    9.40
  11  14   0   -2.50    8.00
 -11 -14   0    0.20    7.60
  11  14   0   -5.40    9.10
  12 -14   0  746.13   42.20
 -12 -14   0  773.82   37.40
 -12  14   0  770.62   36.40
  12  14   0  768.52   36.80
  12  14   0  773.62   35.50
 -12 -14   0  725.93   46.60
  12  14   0  829.02   39.80
 -12  14   0  793.62   36.00
  12 -14   0  758.32   35.90
  12  14   0  828.22   37.00
  12 -14   0  853.71   35.20
  12 -14   0  811.62   36.00
 -12 -14   0  720.23   31.80
  13  14   0    7.40    9.20
  13 -14   0   20.40   10.50
 -13 -14   0  -13.80    8.20
  13 -14   0    0.90    8.10
 -13  14   0    3.10    8.90
  13  14   0   -5.60    9.20
  13  14   0   -3.00    9.90
 -13 -14   0    1.40    9.90
 -13 -14   0   16.10   10.40
  13 -14   0  -11.60    9.20
 -13  14   0    3.70    9.00
  13 -14   0    7.60    8.10
  13  14   0   -1.50    9.30
 -13 -14   0   -6.50    6.20
  14 -14   0  111.49   13.70
  14 -14   0  131.99   15.60
 -14 -14   0  127.89   17.50
  14  14   0  107.79   14.90
  14 -14   0  140.39   15.30
  14  14   0  115.89   15.30
  14  14   0   90.39   15.40
  14  14   0  126.79   16.10
  14 -14   0   67.79   16.70
 -14  14   0  129.39   16.70
 -14 -14   0  138.89   17.60
 -14  14   0  120.29   15.30
   0  15   0   -3.80    7.30
   0 -15   0    1.70    5.00
   0 -15   0    2.30    6.90
   0 -15   0   11.80    8.90
   0 -15   0    6.40    9.30
   0 -15   0   -0.20    6.20
   0  15   0   11.60    8.10
   0  15   0   -6.40    5.70
  -1 -15   0    1.50    7.40
   1 -15   0   -4.60    5.80
   1 -15   0  -12.60    6.50
  -1 -15   0    8.90    7.00
  -1  15   0   -1.30    8.50
   1 -15   0    8.00    8.60
  -1  15   0   -0.60    6.30
  -1 -15   0   -3.30    6.30
   1 -15   0    7.00    7.00
  -1 -15   0   -0.90    6.10
   1  15   0    8.40    5.90
  -1 -15   0    6.90    8.20
  -1  15   0   -2.90    7.90
   1 -15   0   -1.90    5.00
   1  15   0    8.00    7.80
   2 -15   0   54.29   11.40
   2 -15   0   62.29    9.20
   2 -15   0  110.89   19.80
   2  15   0   54.59   10.30
  -2  15   0   58.89    9.40
  -2 -15   0   61.79   10.40
  -2 -15   0   50.99    9.90
   2  15   0   46.90    9.50
  -2  15   0   47.50    9.30
  -2 -15   0   54.59   10.20
  -2 -15   0   52.49    9.90
   2  15   0   74.99   13.20
   2 -15   0   94.29   12.50
  -2  15   0   71.59   12.30
   2 -15   0   57.39   10.00
  -3  15   0   -3.20    7.20
  -3 -15   0   -0.90    6.30
   3 -15   0  -10.70    5.80
  -3 -15   0   -3.00    7.90
  -3 -15   0   -2.90    6.20
   3  15   0   -2.40    8.00
   3 -15   0    1.60    2.30
   3  15   0   -5.50    5.60
   3 -15   0    0.30    7.50
  -3  15   0   -1.90    7.30
   3 -15   0    2.50    7.60
   3  15   0   -4.20    7.30
  -3 -15   0    2.90    8.40
  -3  15   0   -4.90    6.40
   3 -15   0    3.10    7.20
  -4  15   0   52.39   11.30
   4 -15   0   59.09    8.80
   4 -15   0   76.79   11.70
   4 -15   0   53.99   11.00
  -4 -15   0   46.80    8.90
  -4 -15   0   59.49   11.30
   4  15   0   59.99   10.90
  -4  15   0   51.59    9.90
  -4  15   0   44.30    8.90
  -4 -15   0   65.09   11.70
   4  15   0   77.69   12.00
   4  15   0   50.19   10.10
   4 -15   0   44.30   10.40
   4  15   0   51.49    9.30
  -5 -15   0    9.20    9.00
  -5  15   0   -0.80    6.50
   5  15   0   -0.10    6.20
   5 -15   0   -7.00    6.90
   5  15   0   -6.10    7.30
  -5 -15   0   -7.10    4.70
   5 -15   0    5.50    7.90
   5 -15   0    8.70    9.00
  -5 -15   0    0.70    7.80
  -5  15   0   -5.80    7.30
   5  15   0    8.00    7.50
   5  15   0   -3.60    7.20
   5 -15   0   -2.50    6.30
   6  15   0  466.85   25.80
  -6 -15   0  464.75   22.20
   6 -15   0  447.26   28.90
  -6 -15   0  442.76   26.90
   6 -15   0  493.55   25.00
   6  15   0  444.96   25.50
  -6  15   0  435.66   23.40
  -6  15   0  454.15   25.80
   6 -15   0  499.25   23.40
   6 -15   0  440.96   25.70
   6  15   0  494.45   26.70
   6  15   0  444.36   25.80
   7  15   0    1.30    7.90
   7 -15   0   -6.20    8.40
   7  15   0   -5.20    8.50
   7  15   0   -6.90    6.10
  -7  15   0   -7.00    8.30
  -7 -15   0   -3.80    9.30
   7 -15   0    0.00    8.50
   7 -15   0   -2.20    7.00
   7 -15   0    0.70    6.00
   7  15   0   -7.50    6.10
  -7 -15   0   -1.40    5.80
   8 -15   0  408.46   21.10
  -8 -15   0  343.57   18.80
  -8 -15   0  338.47   23.30
  -8  15   0  374.66   24.20
   8  15   0  346.77   22.60
  -8 -15   0  344.17   23.70
   8  15   0  389.96   24.60
   8 -15   0  285.57   25.80
   8 -15   0  319.17   22.30
  -8  15   0  308.47   21.90
   8  15   0  310.17   22.50
   8  15   0  365.76   22.20
   8 -15   0  376.56   22.80
   9  15   0   -7.30    6.00
  -9 -15   0   -2.40    6.00
   9 -15   0    5.20    6.80
   9 -15   0   -6.90    8.50
  -9  15   0    6.80   10.30
   9  15   0    2.60    8.20
   9  15   0   -8.80    8.40
   9 -15   0   -3.30    8.90
  -9 -15   0    2.60    9.90
  -9  15   0   -5.90    6.50
   9 -15   0   -7.50    9.20
  -9 -15   0    0.70    8.00
   9  15   0   -9.40    8.30
  -9 -15   0   -1.60    7.90
  10 -15   0   26.90   11.40
 -10 -15   0   54.29   12.30
  10  15   0   41.60   10.30
  10  15   0   55.79   11.60
 -10 -15   0   67.79   13.40
  10 -15   0   49.90   10.50
  10  15   0   40.20   10.00
  10  15   0   70.89   14.20
  10 -15   0   65.19   11.20
 -10 -15   0   51.99   11.60
 -10  15   0   64.79   13.30
 -10  15   0   47.00   11.30
 -10 -15   0   49.70    8.30
  10 -15   0   52.59   14.30
 -11  15   0   -4.80   11.10
  11  15   0    0.70    9.10
  11 -15   0   11.10    9.60
 -11 -15   0  -10.80    5.90
  11  15   0   -6.70    7.30
  11 -15   0   -3.40    7.90
  11 -15   0   -3.30    9.50
 -11 -15   0    6.60    8.10
  11  15   0   -3.50    9.00
 -11  15   0   12.60    9.80
  11 -15   0  -12.80    7.60
  11  15   0   -4.20   10.30
  12 -15   0    7.90    9.70
  12  15   0   -8.30   11.70
  12 -15   0   -2.60    8.30
  12 -15   0   15.00   14.60
 -12 -15   0   20.00   10.40
 -12 -15   0  -10.60    5.90
 -12  15   0   -6.80    9.70
 -12 -15   0    3.20    9.60
 -12 -15   0   -3.20    9.20
  12  15   0    8.60    9.60
  12 -15   0    5.20   11.70
  12  15   0   -9.90   11.60
 -12  15   0    3.10    9.00
  13 -15   0   -2.70    8.80
  13 -15   0   -9.40   10.90
  13 -15   0  -11.20    7.40
 -13  15   0   13.70    9.10
  13  15   0  -12.90    8.50
 -13 -15   0   -3.70    9.10
  13  15   0   17.10   10.90
 -13 -15   0   -6.10    6.50
  13  15   0   13.20    9.50
  13 -15   0  -14.30    8.00
 -13 -15   0   -5.40   11.30
 -13  15   0   -3.60    9.30
  13  15   0   -0.10    9.10
 -13 -15   0   -7.70    9.70
   0 -16   0  344.17   20.10
   0 -16   0  285.87   21.70
   0 -16   0  296.27   20.40
   0  16   0  282.67   22.00
   0  16   0  312.37   19.30
   0 -16   0  301.87   21.50
   1  16   0   -3.00    5.80
  -1 -16   0   -3.90    3.30
   1 -16   0    4.00    8.10
  -1  16   0    2.60    9.60
  -1 -16   0    4.50    6.90
   1  16   0   -1.80    8.00
  -1  16   0    5.50    8.50
  -1  16   0    1.90    6.90
   1 -16   0   -1.00    6.30
  -1 -16   0   -2.40    6.70
   1  16   0   -1.20    8.40
  -1 -16   0  -19.10    7.40
   1 -16   0   -3.00    7.30
   1 -16   0   16.10   11.10
  -1 -16   0    0.00    8.40
   1 -16   0    0.80    2.70
  -2  16   0  385.86   24.10
   2 -16   0  460.65   26.90
   2  16   0  438.46   23.00
   2  16   0  459.15   24.90
  -2 -16   0  422.16   24.20
  -2  16   0  432.36   25.30
   2  16   0  457.55   25.90
  -2 -16   0  474.25   24.40
  -2  16   0  418.46   22.30
   2 -16   0  431.36   22.50
   2 -16   0  443.96   26.10
   2 -16   0  395.36   23.90
  -3 -16   0    4.20    8.70
   3 -16   0   -2.50    8.90
   3  16   0    0.90    7.50
   3 -16   0   -1.80    7.90
  -3  16   0   11.80    7.90
   3 -16   0    1.20    6.90
  -3  16   0   -3.40    8.00
   3 -16   0    0.50    9.90
  -3 -16   0   11.50    8.40
   3  16   0    2.50    7.40
  -3  16   0    1.80    7.90
  -3 -16   0    5.60    7.70
   3  16   0    4.20    8.00
   4  16   0  631.04   30.50
  -4 -16   0  585.74   29.40
   4  16   0  599.24   29.50
  -4 -16   0  649.74   28.60
   4 -16   0  577.04   32.70
  -4  16   0  559.84   29.60
  -4  16   0  579.54   27.60
   4 -16   0  630.84   33.90
  -4  16   0  575.34   29.90
   4  16   0  564.64   29.90
   4 -16   0  668.43   28.00
   4  16   0  596.34   30.90
   4 -16   0  561.04   30.40
  -4 -16   0  590.94   30.80
   5  16   0    4.20    6.70
   5  16   0    5.70    8.50
   5 -16   0   -6.50    6.40
  -5  16   0   -3.90    7.40
  -5 -16   0   -3.40    9.30
   5 -16   0   -3.60    9.00
   5  16   0   -7.80    5.30
   5 -16   0   -3.70    8.00
  -5 -16   0    3.80    8.10
   5  16   0   -1.20   10.30
  -5  16   0   -9.10    8.00
   5 -16   0  -10.10    7.80
   6  16   0    8.10    8.20
   6 -16   0    1.10    9.50
   6 -16   0   15.30    8.70
  -6  16   0    6.10   10.20
  -6 -16   0   13.20    9.70
  -6 -16   0   13.90   10.50
   6  16   0   -8.10    8.00
  -6 -16   0    1.20    8.60
   6  16   0    0.00    7.00
   6  16   0    8.30    8.70
   6 -16   0   -1.70    8.40
   6 -16   0   16.60    7.80
  -6 -16   0    2.80    6.10
  -6  16   0    3.80    7.50
   7 -16   0    3.50    7.90
   7  16   0   -6.60   10.00
   7  16   0   -5.70    8.40
  -7 -16   0   -0.90    6.00
   7 -16   0    5.50    8.00
   7  16   0   -9.70    8.30
  -7  16   0    8.40    8.60
   7 -16   0   -9.40    9.00
   7  16   0    2.50    8.20
  -7 -16   0   -3.30    7.60
  -7 -16   0    0.20    8.50
   7 -16   0   -1.40    7.70
  -8  16   0  299.87   22.10
   8 -16   0  246.28   20.00
   8  16   0  274.77   20.50
  -8  16   0  260.17   20.90
   8  16   0  239.28   20.90
  -8 -16   0  267.27   16.90
   8 -16   0  254.57   24.60
  -8 -16   0  241.28   21.30
   8 -16   0  309.67   21.70
   8  16   0  286.87   22.80
   8  16   0  273.17   20.60
   8 -16   0  297.07   19.50
  -8 -16   0  258.37   21.30
  -8 -16   0  259.77   22.70
  -9  16   0    1.70   10.80
   9  16   0    7.30    8.60
   9  16   0    7.10   10.50
  -9 -16   0    1.10    5.80
   9 -16   0    3.30    9.50
  -9  16   0    0.30    9.00
   9  16   0    7.60    7.50
   9 -16   0    6.10    9.70
  -9 -16   0    1.60    9.50
   9  16   0    1.90    7.90
  -9 -16   0    2.10    8.20
  -9 -16   0    4.10    8.60
   9 -16   0  -17.20    7.30
   9 -16   0   -7.80   10.10
  10 -16   0   -8.30    7.30
  10 -16   0    2.30    7.70
 -10  16   0   14.90   11.80
  10  16   0   -7.40    7.00
 -10 -16   0    1.30    6.30
  10  16   0   10.30   10.90
 -10 -16   0    6.80   11.70
  10  16   0    1.70   10.60
  10 -16   0    0.50    9.30
 -10  16   0   -5.50    9.60
 -10 -16   0   -0.70   10.10
  10 -16   0    3.20   10.20
 -10 -16   0   -6.20    9.30
  10  16   0   -8.30    7.00
  11  16   0   -0.50    9.10
  11 -16   0   15.10   16.60
 -11 -16   0    4.80   10.70
 -11 -16   0   16.40   10.00
  11 -16   0  -12.70    7.30
 -11 -16   0   -6.00    9.50
 -11  16   0   -5.90    9.00
 -11 -16   0  -15.50    5.70
  11  16   0    7.30   12.00
  11  16   0   -7.70    8.10
 -11  16   0   -9.30    8.70
  11  16   0   -5.70   10.80
  11 -16   0   -1.90    9.10
 -12  16   0  155.98   17.30
  12  16   0  139.39   18.00
 -12 -16   0  140.09   18.50
 -12 -16   0  184.28   20.80
  12 -16   0  191.18   18.70
  12  16   0  148.39   19.10
  12 -16   0  145.69   17.30
 -12 -16   0  168.88   20.70
  12  16   0  145.89   16.60
  12 -16   0  134.29   20.30
 -12  16   0  175.88   19.30
  12  16   0  162.58   18.40
 -12 -16   0  131.29   14.20
  12 -16   0  152.68   18.50
   0 -17   0   -4.20    6.70
   0 -17   0    1.00    8.60
   0  17   0   10.30    9.60
   0 -17   0   -8.30    8.60
   0 -17   0   -2.90    9.50
   0  17   0   -1.70    8.70
   0  17   0   -1.80    7.00
   1 -17   0   -5.80    9.80
  -1  17   0   -2.40    7.00
  -1 -17   0   10.40    9.60
  -1 -17   0   -1.50    7.50
  -1  17   0    3.40    8.90
   1  17   0    2.30    8.60
  -1 -17   0   -0.60    8.60
   1 -17   0    2.50    9.00
   1 -17   0    2.70    7.70
   1  17   0   -7.10    8.50
  -1 -17   0   -2.90    8.70
   1  17   0    1.60    7.90
   1 -17   0   -2.10    8.40
  -1  17   0    4.80    8.70
   2 -17   0   19.70    8.20
  -2  17   0   14.10    9.90
  -2 -17   0    6.10    8.70
  -2  17   0   20.00    8.20
  -2 -17   0   11.30    7.90
   2 -17   0   33.10   10.40
   2  17   0   10.90    8.80
   2  17   0   20.40   10.00
  -2 -17   0   16.00    8.80
   2 -17   0   27.60    9.80
   2  17   0   12.50    8.60
  -2  17   0   17.00    9.60
   2 -17   0   41.70   10.20
  -3  17   0    6.60    8.00
   3  17   0    0.50    9.30
  -3 -17   0    8.90    9.50
  -3  17   0   -0.80    8.30
  -3  17   0    4.30    7.30
  -3 -17   0    2.40    9.40
   3 -17   0   -2.70    8.00
   3 -17   0    9.80    7.00
   3 -17   0    4.20    8.50
   3  17   0    8.30    8.40
   3 -17   0   11.40    7.90
  -3 -17   0    1.70    8.30
   3  17   0    1.40   15.40
  -3 -17   0    2.10    7.20
   4 -17   0  102.89   14.00
   4 -17   0  104.29   14.90
   4  17   0  116.09   17.10
   4 -17   0  117.19   14.60
  -4 -17   0  128.29   16.60
   4 -17   0  134.29   14.70
  -4  17   0   92.99   14.00
  -4  17   0  131.39   14.80
   4  17   0  104.69   12.70
  -4 -17   0  132.99   16.20
   4  17   0  117.89   14.60
  -4 -17   0  101.89   13.10
  -4 -17   0  110.19   12.80
   5  17   0    1.60    8.20
   5  17   0   15.80    8.20
   5 -17   0   -5.40    8.00
  -5  17   0    5.70    7.80
  -5 -17   0   -2.60    7.20
   5  17   0    4.00   10.10
  -5  17   0   -5.40    9.00
   5 -17   0    8.30    8.20
  -5 -17   0   -8.60    6.80
  -5 -17   0    3.60    9.30
   5 -17   0    0.80    8.60
   5  17   0   -1.20    7.50
   5 -17   0    7.00   10.10
  -5  17   0    1.80    7.30
  -5 -17   0   -4.60    9.30
  -6 -17   0  586.24   28.00
   6  17   0  690.33   34.50
  -6  17   0  640.34   32.60
  -6 -17   0  688.23   34.20
   6 -17   0  629.74   35.60
   6  17   0  641.54   32.80
   6 -17   0  649.34   33.70
   6  17   0  661.63   32.30
   6 -17   0  666.83   32.50
   6 -17   0  683.33   30.50
  -6  17   0  619.04   29.60
   6  17   0  624.84   32.10
  -6 -17   0  617.04   33.10
  -6  17   0  638.04   33.30
   6 -17   0  655.73   33.40
  -6 -17   0  667.43   33.20
   7  17   0   -1.10    7.40
  -7  17   0   -5.70    8.90
   7 -17   0   -9.50    9.90
  -7  17   0   -7.60    8.60
   7  17   0   -4.30    8.60
  -7 -17   0   -3.60   10.40
  -7 -17   0    7.00    9.30
   7 -17   0   -0.10    8.60
   7 -17   0   -4.90    8.50
   7 -17   0    8.90    8.80
   7  17   0   -1.90    8.50
  -7 -17   0   -5.40    9.20
  -7 -17   0   -4.40    6.40
   7  17   0   -2.20   10.20
   7 -17   0    0.20    7.50
   8  17   0   82.99   14.00
  -8 -17   0   95.59   15.80
   8 -17   0   83.89   12.50
  -8 -17   0   68.19   12.40
   8  17   0  110.49   18.00
   8  17   0   69.39   12.30
  -8  17   0   90.59   15.10
   8  17   0   94.29   13.90
  -8 -17   0  101.09   15.20
   8 -17   0   80.59   13.30
   8 -17   0   62.09   14.70
  -8 -17   0   64.39    9.10
  -8  17   0  112.99   16.30
   8 -17   0  100.39   14.10
  -9  17   0   -0.30   10.20
  -9 -17   0    4.00    9.90
   9  17   0   -5.80   10.10
   9  17   0    8.00    8.70
   9 -17   0   -3.90    8.30
   9  17   0   -4.20    9.40
  -9  17   0    1.00    9.50
   9 -17   0   -2.00   10.50
  -9 -17   0   -2.00    9.80
   9  17   0    5.10    8.30
   9 -17   0   -4.80    8.50
  -9 -17   0   -3.60    5.70
   9 -17   0    7.40    9.60
  -9 -17   0    0.60   10.40
  10  17   0   -9.60    8.40
  10 -17   0    2.00    9.20
  10  17   0   12.60    9.10
 -10 -17   0  -12.40    5.60
 -10 -17   0   -2.00    9.50
 -10  17   0   -1.20    9.20
  10  17   0    4.70    8.90
  10 -17   0  -29.80   10.00
 -10 -17   0   19.10   11.60
 -10  17   0   -0.40   10.60
  10  17   0   -0.20   10.90
  10 -17   0    4.10    9.60
 -10 -17   0  -14.60    9.70
  10 -17   0   17.40   11.40
  11 -17   0  -12.40   10.50
 -11 -17   0   -8.80    6.80
 -11  17   0   -8.50    9.00
  11 -17   0    5.00    9.10
 -11  17   0   -1.70    9.90
  11  17   0   -3.00   11.00
 -11 -17   0   -0.40   10.00
 -11 -17   0    5.70   10.60
  11  17   0   -0.20    9.40
  11  17   0  -17.10    8.10
  11 -17   0   -2.30   10.50
  11  17   0    7.60    9.20
  11 -17   0    5.60    9.10
 -11 -17   0  -28.50   10.50
   0  18   0 1286.47   48.70
   0 -18   0 1345.07   50.09
   0 -18   0 1235.58   50.99
   0 -18   0 1222.68   52.89
   0 -18   0 1359.46   51.19
   0  18   0 1201.28   50.49
   0  18   0 1282.67   52.49
   0 -18   0 1305.87   52.49
   1 -18   0    2.20   10.10
  -1  18   0   -2.90    8.30
   1  18   0    0.70    9.40
   1 -18   0    1.40    9.00
   1 -18   0   -1.10    9.20
  -1 -18   0   10.50    7.80
  -1  18   0   -8.20    9.00
   1  18   0   -0.50    8.70
  -1 -18   0   -4.40    8.20
  -1 -18   0   -0.60    7.70
   1  18   0    6.80   13.60
  -1 -18   0   -3.40   10.00
  -1  18   0   -4.10    7.80
   1 -18   0    2.20    6.40
   1 -18   0    5.50    9.80
  -2 -18   0   37.90    9.80
   2 -18   0   78.29   14.40
  -2  18   0   84.59   15.20
   2 -18   0   58.89   11.50
  -2 -18   0   56.29   12.40
  -2  18   0   55.29   12.50
   2 -18   0   30.70    7.30
   2 -18   0   39.90   12.40
  -2 -18   0   56.19   12.00
   2 -18   0   48.40   11.60
  -2  18   0   42.60    9.40
  -2 -18   0   36.90    9.50
   2  18   0   38.00    9.10
   2  18   0   37.20   11.20
  -3  18   0    1.10    7.70
   3  18   0    2.00   10.90
   3  18   0    8.70    9.90
   3  18   0   -2.50    8.00
   3 -18   0    2.10    6.90
   3 -18   0  -13.50    7.40
   3 -18   0   10.20    9.90
   3 -18   0   10.20    8.70
  -3  18   0   -0.20    9.90
  -3 -18   0  -14.10    7.30
  -3 -18   0    4.40    8.90
   3 -18   0    0.50    9.00
  -3 -18   0   16.80   10.10
  -3 -18   0    2.10    9.40
  -3  18   0    5.70   10.50
   4  18   0  124.69   16.40
   4 -18   0  116.59   15.20
   4 -18   0  149.99   16.20
  -4 -18   0  158.68   17.20
   4 -18   0  134.89   16.50
   4  18   0  149.39   16.40
   4 -18   0  137.39   17.50
  -4  18   0  155.88   17.60
   4 -18   0  140.19   17.20
  -4 -18   0  130.79   16.00
  -4 -18   0  154.48   15.60
  -4  18   0  137.19   15.40
  -4  18   0  128.39   17.40
   4  18   0  154.38   18.70
  -4 -18   0  125.09   16.60
   5  18   0  -12.40   10.40
  -5 -18   0   -9.70    8.00
   5 -18   0  -12.80    8.20
   5  18   0    1.10    8.60
   5 -18   0   -0.80    9.40
  -5 -18   0    1.30    9.90
  -5  18   0    7.80    8.60
  -5 -18   0    4.50    7.10
  -5 -18   0    3.80   10.60
   5 -18   0    3.30    9.10
  -5  18   0   11.90    9.40
   5  18   0   -4.70    8.70
  -5  18   0   -5.20    8.40
   5 -18   0    5.60    7.60
   5 -18   0   -0.10    9.90
   6  18   0   84.49   13.80
   6 -18   0   59.29   12.40
  -6  18   0   61.69   12.60
  -6 -18   0   71.49   10.80
  -6 -18   0   83.69   11.30
   6 -18   0   56.39   11.20
   6 -18   0   68.09   13.40
  -6 -18   0   69.79   14.20
   6  18   0   73.49   15.40
  -6 -18   0   83.69   13.40
   6 -18   0   81.59   13.70
   6  18   0  112.89   16.40
   6 -18   0   66.59   14.10
  -6  18   0   98.49   15.40
   6  18   0   85.59   13.10
  -6 -18   0   47.60   11.60
  -7  18   0   -1.00   11.70
   7 -18   0    8.20    8.30
  -7 -18   0    2.30   13.10
  -7  18   0   -0.70    8.90
   7 -18   0   -6.80   10.80
   7  18   0    2.90    8.60
   7 -18   0   -7.50    8.40
   7 -18   0  -12.80    9.20
  -7 -18   0    9.90    7.00
  -7 -18   0  -12.40    5.90
   7  18   0    5.90    9.60
   7  18   0    9.10    9.40
   7  18   0   10.80   12.50
  -7 -18   0   13.80   10.10
   7 -18   0   -0.30   10.60
  -8  18   0  650.03   34.00
   8 -18   0  721.03   31.50
  -8 -18   0  674.13   35.30
   8  18   0  593.14   33.00
   8  18   0  624.14   35.40
   8  18   0  605.44   33.30
  -8 -18   0  630.44   33.70
   8  18   0  661.03   38.10
   8 -18   0  585.54   36.50
  -8  18   0  611.34   32.70
   8 -18   0  640.34   34.50
  -8 -18   0  546.75   27.30
   8 -18   0  604.14   37.20
  -8 -18   0  523.05   33.40
   8 -18   0  588.34   32.10
   9  18   0    3.20    9.80
   9  18   0    6.00   10.90
  -9 -18   0    2.50    6.60
   9 -18   0    0.50    8.50
  -9 -18   0    7.00   10.10
   9 -18   0   -6.10    9.20
  -9  18   0    9.60   10.50
  -9  18   0    3.90   10.90
   9 -18   0    6.20   11.40
  -9 -18   0   -0.60    9.60
  -9 -18   0   -5.70   11.10
   9 -18   0   -3.10    9.00
   9  18   0    3.40    8.90
   9  18   0    7.60    9.30
  10  18   0   10.80    9.10
 -10 -18   0   -7.30   15.80
  10  18   0  -12.00    8.70
  10  18   0   19.90   13.90
  10 -18   0  -10.10   12.30
 -10  18   0    6.00   11.00
 -10 -18   0   -1.10    9.60
  10 -18   0   17.20   10.40
 -10 -18   0  -12.90    6.30
  10  18   0    6.10   10.80
  10 -18   0    0.10   10.70
  10 -18   0  -13.40    9.40
   0 -19   0   -1.90    9.20
   0 -19   0   -3.70    6.90
   0  19   0   15.70   10.80
   0  19   0   -7.90   10.00
   0 -19   0   14.20   13.20
   0 -19   0    0.20   10.00
   0  19   0  -13.30    7.60
   0 -19   0    5.50    8.90
   1  19   0  -13.90   10.30
   1  19   0   -6.90    7.60
   1 -19   0   11.10   11.20
  -1  19   0    1.00    8.30
  -1 -19   0   -3.50    9.10
   1 -19   0    3.60    9.50
  -1 -19   0   -6.00    8.20
  -1 -19   0   -6.60    9.50
  -1 -19   0   -9.20    7.90
   1 -19   0    7.80    6.40
  -1  19   0    8.80    9.60
   1  19   0   -4.50    9.00
   1 -19   0    3.30    8.50
   1 -19   0   -2.70    9.20
  -1  19   0    6.00   10.00
  -2  19   0   57.19   13.20
   2 -19   0   61.49   11.10
  -2 -19   0   77.99   13.50
   2  19   0   75.29   14.90
   2 -19   0   70.59   12.90
  -2 -19   0   68.79   12.40
   2 -19   0   51.29   13.30
   2 -19   0   64.19   12.20
  -2 -19   0   80.09   12.40
   2 -19   0   72.39   12.40
   2  19   0   39.00    9.40
  -2  19   0   61.59   14.70
  -2  19   0   57.29   18.20
  -2 -19   0   71.89   13.30
   2  19   0   88.59   14.10
  -3 -19   0   -6.20    7.90
   3 -19   0    0.30    8.40
  -3 -19   0    3.60   11.00
   3 -19   0   -1.10   10.80
   3 -19   0   11.90   10.70
  -3  19   0    0.00    9.00
   3 -19   0   -1.50    9.70
  -3 -19   0   -1.60    8.50
  -3  19   0   -9.30    8.90
   3 -19   0   -1.90    6.30
  -3  19   0    0.20   11.50
  -3 -19   0   -2.10   10.00
   3  19   0   -7.60    9.70
   3  19   0    3.70    8.50
   3  19   0    4.10   10.70
   4 -19   0  -11.50    8.10
  -4 -19   0    5.40    8.50
   4 -19   0    4.10    7.50
  -4  19   0  -12.60    8.50
   4 -19   0   -1.00    9.70
   4  19   0    4.40    9.20
  -4 -19   0    3.40   10.90
   4 -19   0   -6.90    8.90
   4  19   0   -3.10   10.70
   4  19   0    7.20    8.50
  -4  19   0   -4.30    9.40
  -4 -19   0  -26.90    9.60
  -4 -19   0   -1.50    7.70
   4 -19   0   -2.90    7.80
  -4  19   0   -9.40    9.90
  -5  19   0   -0.40   10.40
  -5 -19   0   -7.30    6.90
   5 -19   0   10.50    9.00
  -5  19   0   -0.30    9.50
   5 -19   0    0.20    7.80
  -5 -19   0    4.20   18.80
   5 -19   0    9.40   10.90
   5 -19   0    4.20   10.50
   5  19   0  -11.20    8.80
   5  19   0  -27.60    8.60
  -5 -19   0   14.20   11.40
   5 -19   0   -5.90    9.80
  -5 -19   0    6.00   10.70
   5  19   0    1.90    9.90
  -5  19   0    0.80    9.30
   6 -19   0  255.77   25.90
   6  19   0  220.88   21.00
   6  19   0  227.88   23.20
   6 -19   0  230.28   22.30
   6 -19   0  237.18   19.00
   6 -19   0  249.58   21.30
  -6 -19   0  263.67   24.00
   6  19   0  212.38   20.90
  -6  19   0  259.87   22.80
  -6 -19   0  231.88   17.80
  -6  19   0  279.37   22.40
  -6 -19   0  232.48   24.00
   6 -19   0  249.28   22.20
  -6 -19   0  229.08   19.10
  -7 -19   0   11.60   10.80
   7 -19   0    3.00    9.60
  -7 -19   0   -2.00    6.90
   7 -19   0    6.20    9.40
   7 -19   0  -12.50    7.20
  -7 -19   0   -2.30    8.70
   7  19   0   -4.60    6.60
   7  19   0   11.20   10.80
  -7 -19   0   17.80   12.00
  -7  19   0   13.40   11.40
   7  19   0    5.40    9.10
  -7 -19   0   -4.40    7.30
   7 -19   0   -3.60    7.90
   7  19   0   -1.70    9.60
   7 -19   0   14.00   10.30
  -7  19   0    4.40    9.60
  -8 -19   0   -7.20    6.70
  -8 -19   0    4.40    7.70
   8  19   0   10.40   11.60
  -8 -19   0   -2.80   10.20
   8 -19   0    6.80    8.50
   8  19   0    6.80    9.20
   8  19   0   34.30   14.10
   8 -19   0   10.70   10.00
  -8  19   0   19.90   10.30
   8 -19   0   13.60   12.10
  -8 -19   0   -5.30    9.70
   8 -19   0    8.90    9.20
  -8 -19   0   15.70   11.80
  -8  19   0   -9.20   10.70
   8  19   0    9.10   11.00
   8 -19   0    5.70    9.50
   9  19   0   -4.80   12.20
   9  19   0  -12.00   12.80
  -9 -19   0  -10.20    7.40
   9 -19   0  -12.40   11.50
  -9  19   0   -2.00   11.20
   9 -19   0   -5.40   12.00
  -9 -19   0  -12.00    6.50
   9 -19   0   -5.10    8.50
   9  19   0   -5.40    9.80
   9 -19   0   -4.40    8.80
   9  19   0   11.40   11.50
  -9 -19   0    6.40   11.40
   0 -20   0   25.70   11.10
   0  20   0   51.19   11.80
   0  20   0   33.20   10.30
   0 -20   0   34.90   10.40
   0 -20   0   30.30   10.50
   0 -20   0   27.50   11.10
   0  20   0   56.99   14.30
   1 -20   0   -8.90   10.20
  -1 -20   0    2.40    9.50
   1 -20   0   -1.30    7.80
  -1 -20   0    4.60    8.70
  -1  20   0    7.30   11.10
   1  20   0   -5.20    9.60
   1 -20   0    0.40    9.50
   1 -20   0  -11.30   10.20
   1  20   0   -4.90    7.40
   1 -20   0   -4.00    8.90
  -1  20   0    7.10   10.70
  -1  20   0    0.00    8.50
   1  20   0   -5.90   11.00
  -1 -20   0    0.80    9.70
  -2  20   0    8.00   20.20
   2  20   0    1.50    8.30
   2 -20   0   -8.70    9.00
  -2  20   0    8.00   10.60
   2 -20   0   12.60    9.60
  -2 -20   0    5.50    9.90
  -2 -20   0  -14.10    6.70
   2  20   0    3.30   10.10
   2 -20   0    0.80    9.20
   2 -20   0    8.30   11.50
   2 -20   0    3.00    8.90
   2  20   0    7.50   11.90
  -2  20   0   -7.80    7.80
  -2 -20   0  -14.40    9.40
   3 -20   0   -7.60    9.00
   3 -20   0   13.20    9.40
   3  20   0   -3.80   10.00
   3 -20   0   14.10   12.10
  -3 -20   0    1.00   10.00
  -3 -20   0    5.50    9.20
  -3 -20   0  -14.00    8.30
  -3  20   0  -10.20   10.70
  -3 -20   0  -13.00   11.50
   3 -20   0  -12.60    7.80
   3 -20   0    0.80    9.00
  -3  20   0  -10.90    8.30
   3  20   0   -6.00    8.90
  -3  20   0    3.40   10.40
   3  20   0  -10.80    8.60
  -4  20   0   13.80   12.20
  -4 -20   0    9.80   11.90
  -4 -20   0    9.40    9.60
   4  20   0   17.50   12.20
   4 -20   0   24.00   12.20
  -4 -20   0   17.00    9.20
  -4  20   0   19.00    8.90
   4 -20   0   40.60   16.30
   4  20   0    8.70   10.70
   4  20   0   24.20    9.70
  -4 -20   0   31.40   13.20
   4 -20   0   13.50   10.00
   4 -20   0   20.00    9.00
   4 -20   0   17.60   10.10
  -4  20   0   29.50   13.80
   5 -20   0  -17.30    7.90
  -5 -20   0   -9.80    8.30
   5 -20   0   -5.00   10.10
  -5 -20   0    0.30    8.80
   5  20   0    3.30   10.70
   5  20   0   11.10   10.30
   5  20   0   -3.60   11.70
  -5  20   0    3.30    8.70
  -5  20   0  -15.30   10.30
   5 -20   0    1.20    7.30
  -5  20   0    0.10   10.30
  -5 -20   0  -12.10   10.20
   5 -20   0   -5.10    9.70
  -5 -20   0   -9.60    9.70
   5 -20   0    0.00    9.80
  -6 -20   0    0.70   10.20
   6 -20   0   -2.70   10.90
   6  20   0    2.10   10.50
  -6 -20   0    9.30   12.30
   6 -20   0    2.60    6.90
  -6 -20   0    4.20   10.60
  -6 -20   0    1.30    7.50
   6 -20   0    6.40    9.20
   6  20   0    2.70   10.80
  -6  20   0   -2.90   11.60
   6 -20   0    4.20   10.20
  -6  20   0    2.20   10.60
   6 -20   0    2.00   12.30
  -6 -20   0   15.30    9.30
   6  20   0   -8.40   13.20
   7 -20   0   -6.70    9.70
  -7 -20   0    0.10    8.40
   7 -20   0   -6.10   17.00
   7  20   0  -11.00   12.50
  -7 -20   0    8.50   11.70
  -7  20   0    5.80   12.30
   7 -20   0   -8.00    8.60
  -7 -20   0   -3.50    7.60
   7  20   0    3.10    9.40
   7 -20   0   -0.50   10.50
   7  20   0   -4.80    9.90
  -8 -20   0   39.10   14.90
   8 -20   0   33.20   14.20
   0 -21   0  -11.80    9.40
   0 -21   0   -1.70   10.20
   0  21   0    0.20   10.40
   0  21   0   -0.40   11.90
   0  21   0    5.40    9.20
   0 -21   0   -1.10    9.30
   0 -21   0   -1.40   10.20
  -1 -21   0   -6.00    7.20
   1  21   0   15.60   12.40
  -1  21   0   -1.60    9.80
   1  21   0    1.80    8.80
  -1 -21   0   -3.80    8.50
   1 -21   0   -4.20    9.40
  -1 -21   0   -1.60   11.30
  -1 -21   0    1.70    9.90
   1  21   0   -0.80   12.10
   1 -21   0    6.40    8.70
   1 -21   0    2.00    9.40
  -1  21   0    0.10    8.60
  -1  21   0    0.40   11.10
  -2  21   0   16.60   11.90
  -2 -21   0    3.60    9.50
  -2 -21   0   -2.70    9.90
  -2  21   0   12.60    8.80
   2 -21   0   17.60   12.80
  -2 -21   0   -5.80   11.10
   2  21   0    4.60    9.00
  -2 -21   0  -13.80    9.70
   2 -21   0    2.30    9.60
   2  21   0    6.80   14.40
   2 -21   0   -0.80    8.50
   2 -21   0   -7.40   10.30
   2  21   0    2.30   13.60
  -2  21   0   -3.20    7.80
   2 -21   0    6.70   12.10
  -3 -21   0    0.50   11.50
   3 -21   0   -0.80    9.50
   3 -21   0    2.90   10.90
  -3 -21   0   -4.10   11.70
  -3  21   0   -6.70    8.90
   3 -21   0  -15.40   10.50
   3  21   0   11.40   12.90
  -3  21   0  -16.80   11.40
  -3 -21   0   -9.60    9.60
  -3  21   0   -5.40    8.10
   3 -21   0    6.70   10.20
   3  21   0   -2.70    8.40
   3  21   0   11.30   10.90
  -3 -21   0    7.10   10.40
   3 -21   0    5.50    8.30
   4 -21   0   44.00   13.40
  -4  21   0   28.50   10.70
  -4 -21   0   31.70   10.40
  -4 -21   0   18.40   16.00
  -4  21   0   30.90   12.80
   4 -21   0   48.70   11.70
  -4 -21   0   15.10   11.50
   4  21   0   47.30   15.50
  -4 -21   0   36.00   14.50
   4  21   0   35.90   11.10
  -4  21   0   38.20   20.80
   4 -21   0   54.89   14.40
   4  21   0   47.10   11.60
   4 -21   0   29.00   12.60
   5 -21   0    1.70   12.10
  -5 -21   0   15.40   12.10
  -5  21   0   12.30   11.30
   5  21   0  -15.70   15.00
   5 -21   0  -18.50   10.80
   5 -21   0   -8.50   11.30
   5  21   0    3.20   10.60
   5  21   0   -4.30   10.80
  -5  21   0   -2.50    9.70
   5 -21   0   -9.10    9.50
  -5 -21   0   -4.10    8.60
   0  22   0   -6.20    8.40
   0 -22   0  -16.60   10.00
   0  22   0   -8.50   11.20
   0 -22   0   -6.50   12.30
   0  22   0   14.00   11.50
   0 -22   0   17.10   12.30
   1  22   0    5.50   10.40
  -1  22   0  -11.40    8.70
  -1 -22   0   -8.60   13.10
   1 -22   0    2.80   10.60
   1 -22   0  -16.90    9.70
   1 -22   0   -4.20    9.70
   1  22   0   -4.30    8.80
  -1  22   0    1.60   15.30
   1  22   0   -4.00   13.60
  -1 -22   0  -13.60    8.90
  -1 -22   0    6.20   11.10
   2 -22   0   98.49   17.00
   2   0   1   -0.40    1.00
  -2   0   1    0.10    1.00
   2   0   1   -0.20    0.70
   2   0   1    0.80    1.10
   2   0  -1    1.50    1.20
  -2   0  -1   -1.10    0.80
  -2   0  -1    1.10    1.30
   2   0   1    0.00    0.70
  -2   0   1    0.30    1.30
  -2   0   1    0.10    1.30
  -2   0  -1    0.10    1.00
   2   0  -1   -0.50    1.10
   2   0  -1   -1.10    1.20
   2   0  -1   -0.30    1.10
  -2   0   1   -1.70    1.20
   3   0   1    1.10    1.70
  -3   0  -1   -1.50    1.60
  -3   0   1    1.40    1.70
   3   0   1   -1.40    1.30
  -3   0  -1   -0.40    1.60
   3   0   1    1.80    1.30
   3   0  -1   -1.80    1.70
  -3   0  -1   -0.20    1.20
  -3   0   1    0.20    3.60
  -3   0   1   -0.90    1.50
   3   0  -1    2.10    1.90
   3   0   1    0.80    1.60
  -3   0   1   -2.40    1.60
   3   0  -1    0.40    1.80
   3   0  -1    0.30    1.80
  -4   0   1   -2.40    1.80
  -4   0   1   -1.20    2.00
  -4   0   1    2.70    2.20
   4   0   1    1.20    2.30
   4   0  -1   -3.00    2.80
  -4   0  -1   -1.80    1.80
   4   0  -1    0.30    1.90
  -4   0  -1    0.40    1.80
   4   0  -1   -0.40    2.10
   4   0   1    2.60    2.00
  -4   0   1   -1.30    1.80
   4   0  -1   -2.80    1.90
   4   0   1   -0.50    1.60
   4   0   1   -2.40    1.50
   5   0  -1    5.00    2.60
  -5   0  -1   -1.60    2.20
  -5   0   1    1.80    2.80
   5   0   1    1.70    2.30
  -5   0   1    2.50    2.60
  -5   0   1    1.60    2.50
   5   0  -1   -0.40    3.00
   5   0  -1   -1.00    2.50
  -5   0  -1   -0.10    2.00
  -5   0   1   -3.20    2.50
   5   0  -1    0.70    2.60
   5   0   1   -1.80    2.00
   5   0   1    0.20    1.90
  -5   0  -1   -1.20    1.80
   6   0   1    1.20    2.70
  -6   0  -1    5.10    3.30
  -6   0   1    0.60    2.60
  -6   0  -1    0.70    2.30
  -6   0   1   -0.70    3.10
  -6   0  -1   -3.50    2.20
   6   0   1    0.00    2.30
  -6   0   1   -1.70    3.00
   6   0  -1    0.00    3.00
   6   0  -1    3.30    3.30
   6   0  -1    3.00    3.10
   6   0   1   -2.60    2.50
   6   0  -1   -2.40    2.70
   6   0   1   -3.40    2.40
   7   0   1   -1.00    3.30
   7   0  -1    1.80    3.30
   7   0  -1   -1.00    3.20
   7   0   1   -0.30    3.00
  -7   0   1   -1.90    3.00
  -7   0   1    3.90    3.60
  -7   0  -1    1.70    2.80
   7   0  -1    0.90    3.10
  -7   0   1    0.00    3.50
   7   0   1    0.40    2.70
   7   0   1    0.20    2.80
   7   0  -1    1.20    3.60
  -7   0  -1    1.70    3.00
  -7   0  -1    1.40    3.70
  -8   0   1   -1.30    3.60
   8   0   1   -0.40    3.50
  -8   0  -1   -6.30    2.50
   8   0   1   -4.60    2.80
  -8   0   1    0.90    3.80
  -8   0  -1    3.20    3.40
  -8   0  -1   -1.30    3.80
   8   0  -1    0.20    3.90
   8   0  -1    3.60    3.60
   8   0  -1    3.40    3.80
   8   0   1    1.40    3.80
   8   0  -1   -1.20    3.40
   8   0   1    2.60    3.10
  -8   0   1   -4.70    3.70
   9   0   1   -2.60    3.20
   9   0   1   -2.40    3.50
  -9   0  -1    3.50    3.80
   9   0  -1   -1.70    3.70
  -9   0   1   -1.10    4.10
  -9   0  -1   -2.00    4.10
   9   0  -1   -2.00    3.70
   9   0   1   -0.20    3.20
   9   0  -1    0.30    4.30
  -9   0   1    7.60    4.10
  -9   0   1    1.00    3.90
   9   0   1   -3.30    3.80
  -9   0  -1   -1.50    3.00
   9   0  -1    0.10    3.80
  10   0  -1    6.50    4.10
  10   0   1    0.10    4.40
  10   0  -1    2.80    4.40
 -10   0   1   -2.80    4.30
  10   0   1    1.70    3.80
  10   0   1   -4.00    3.20
 -10   0  -1    7.00    4.00
 -10   0   1   -5.30    4.30
 -10   0  -1   -3.00    4.00
 -10   0   1   -1.50    3.90
 -10   0  -1   -1.30    5.10
  10   0  -1    4.60    4.90
  10   0   1    1.10    4.30
  10   0  -1    0.20    4.30
  11   0  -1    0.90    4.30
 -11   0   1    1.50    4.70
 -11   0   1   -1.70    4.60
 -11   0   1    3.20    5.10
  11   0   1    5.90    4.60
  11   0   1    2.40    4.00
  11   0  -1   -0.60    4.80
 -11   0  -1   -2.70    3.80
  11   0   1    4.70    4.90
 -11   0  -1    0.80    4.40
  11   0   1    2.30    5.10
  11   0  -1   -2.00    4.70
 -11   0  -1    5.00    5.50
  11   0  -1    5.70    5.10
  12   0   1   -3.30    5.60
  12   0   1    3.70    4.50
 -12   0  -1    0.80    5.80
 -12   0   1   -0.80    5.20
 -12   0   1   -3.20    4.90
  12   0  -1    0.80    5.00
  12   0  -1   -3.60    4.50
  12   0   1   -4.70    5.10
  12   0  -1    3.30    5.90
  12   0   1    9.50    4.60
 -12   0  -1    0.40    4.40
  12   0  -1    6.70    5.30
 -12   0   1    2.10    6.20
 -12   0  -1    0.90    4.40
  13   0   1    7.30    5.20
  13   0  -1   -8.70    5.80
 -13   0  -1   -1.30    5.00
  13   0   1   -7.10    5.10
  13   0  -1   -4.40    5.30
 -13   0   1    0.80    4.40
  13   0  -1    3.40    5.90
 -13   0   1    2.50    6.30
 -13   0  -1   -4.10    5.80
  13   0   1    3.60    4.70
 -13   0  -1    5.00    5.00
  13   0   1    0.20    5.80
 -13   0   1   -3.50    5.90
  14   0  -1    1.90    7.90
  14   0  -1    1.60    7.20
  14   0  -1   -1.60    5.50
  14   0   1   12.20    7.40
  14   0   1   -0.90    4.70
 -14   0  -1    8.10    5.50
 -14   0   1   -3.80    5.50
 -14   0   1    7.00    6.50
  14   0  -1  -12.80    4.40
 -14   0  -1   -4.00    4.80
 -14   0   1   -3.00    5.30
 -14   0  -1   -2.50    6.60
  14   0   1   -5.50    5.40
  14   0   1    3.20    4.90
  15   0   1   -3.10    5.20
 -15   0  -1    5.20    6.90
  15   0   1    0.30    5.80
  15   0  -1   -1.00    5.90
 -15   0   1    1.20    7.10
  15   0  -1   -6.00    7.00
 -15   0   1    2.60    5.60
 -15   0   1    3.40    4.10
  15   0  -1    5.00    7.50
  15   0   1    4.30    5.80
 -15   0  -1   -0.10    5.10
  15   0  -1   -2.70    5.00
  15   0   1   -3.70    6.70
 -15   0  -1   -6.20    4.70
  16   0  -1   -0.80    6.80
 -16   0  -1   -4.40    5.90
  16   0  -1   -7.00    6.60
 -16   0   1    3.90   11.70
  16   0   1    4.10    6.70
  16   0   1    3.70    5.50
  16   0  -1    6.10    6.80
  16   0   1    0.80    6.60
  16   0   1    2.70    5.70
  16   0  -1   -4.60    7.20
 -16   0   1    5.40    6.50
 -16   0  -1    1.20    3.90
  17   0   1   -5.50    7.20
 -17   0   1   -3.20    6.90
 -17   0  -1    0.10    8.20
  17   0  -1   -3.20    6.80
  17   0   1   -6.90    5.70
  17   0   1    2.70    5.70
  17   0  -1   -0.80    8.10
  17   0  -1    0.10    6.50
  17   0   1   -0.70    8.20
 -17   0  -1   -9.30    4.70
 -17   0   1   10.00    9.00
  17   0  -1    5.40    6.50
 -17   0  -1   -3.20    7.00
 -17   0   1   13.60    7.30
 -18   0  -1    4.00    6.00
 -18   0  -1   -6.10    8.50
  18   0   1    8.80    8.10
 -18   0   1   -0.50    2.60
  18   0  -1  -17.20    8.80
  18   0  -1   -5.80    9.00
  18   0   1    3.20    4.80
  18   0   1   -0.60    9.60
 -18   0   1    7.50    7.50
 -18   0   1  -13.40    8.20
  18   0  -1   -5.10    6.30
  18   0  -1   -1.10    6.50
  18   0   1   -4.10    5.50
 -18   0  -1   -6.00    2.60
   1   1  -1   52.99    2.70
  -1  -1  -1   41.90    2.20
  -1   1   1   53.09    2.90
  -1  -1  -1   42.10    2.30
   1  -1   1   49.40    2.40
   1  -1   1   47.80    2.20
   1  -1  -1   51.79    2.60
   1   1   1   45.70    2.40
  -1  -1   1   53.39    2.60
  -1  -1   1   53.19    2.70
   1   1   1   45.10    2.30
  -1  -1   1   53.29    2.80
   1   1   1   49.90    2.50
   1  -1  -1   46.20    2.50
  -2   1   1    3.30    1.50
   2   1  -1    2.00    1.50
   2  -1   1    1.50    1.00
  -2   1   1    3.90    1.70
   2   1  -1    2.80    1.40
  -2  -1  -1    3.70    1.10
  -2   1   1    1.00    1.60
  -2  -1  -1    1.90    1.10
  -2  -1  -1    4.50    1.60
   2   1  -1    2.60    1.50
   2  -1   1    2.30    1.00
   2  -1   1    2.90    1.40
   2   1  -1    4.00    1.70
   2   1   1    2.10    1.40
   2  -1  -1    1.80    1.30
   2   1   1    3.90    1.00
   2  -1  -1    3.00    1.40
   2   1   1    3.20    1.10
  -2  -1   1    1.80    1.40
   2  -1  -1    1.50    1.50
  -2  -1   1    0.40    1.30
  -2  -1   1    1.30    1.40
  -2  -1   1    3.10    1.40
   2   1   1    2.70    1.10
  -2   1  -1    1.70    1.40
  -2   1  -1    1.40    1.10
  -3   1   1  113.09    5.60
   3  -1   1  110.69    4.80
   3  -1   1  117.09    4.70
  -3   1   1  117.49    5.80
   3   1  -1  111.69    5.70
   3   1  -1  115.19    6.00
   3  -1   1  117.29    6.60
  -3   1   1  100.49    6.30
  -3  -1  -1  105.59    5.50
  -3  -1  -1  117.09    4.90
  -3  -1  -1  111.29    5.90
   3   1  -1  119.89    5.80
   3   1  -1  122.29    6.20
   3  -1  -1  108.09    5.50
  -3  -1   1  113.19    6.20
   3  -1  -1  108.59    6.40
   3   1   1  105.39    5.80
  -3   1  -1  110.89    6.70
   3   1   1  108.49    4.80
  -3  -1   1  109.89    6.00
   3   1   1  116.79    5.40
   3   1   1  119.29    4.90
  -3   1  -1  114.09    4.90
   3  -1  -1  106.19    5.70
  -3  -1   1  114.69    5.70
  -3  -1   1  106.29    5.60
   4  -1   1  639.54   20.30
   4   1  -1  634.74   21.30
   4   1  -1  588.04   21.90
   4   1  -1  601.34   21.20
   4  -1   1  605.54   22.30
  -4  -1  -1  586.34   21.80
  -4   1   1  641.74   22.70
   4   1  -1  624.64   21.90
  -4  -1  -1  646.84   20.40
  -4   1   1  614.14   21.20
  -4  -1  -1  622.94   21.50
  -4  -1  -1  636.24   20.40
   4  -1   1  618.34   20.40
  -4   1   1  619.94   21.30
   4  -1  -1  627.64   22.40
   4   1   1  636.04   21.40
  -4  -1   1  643.84   22.00
   4   1   1  634.94   20.40
  -4  -1   1  638.44   21.30
   4  -1  -1  605.14   21.20
  -4   1  -1  638.04   22.60
   4  -1  -1  615.84   21.20
   4  -1  -1  596.34   22.10
  -4  -1   1  617.44   22.10
   4   1   1  639.14   22.00
  -4  -1   1  621.04   21.30
  -4   1  -1  629.44   20.40
   4   1   1  625.54   20.40
  -5   1   1  349.47   13.50
   5  -1   1  335.87   15.90
  -5  -1  -1  378.36   14.80
   5   1  -1  335.37   14.30
   5   1  -1  346.47   13.40
  -5  -1  -1  339.87   13.40
   5  -1   1  348.17   12.50
   5   1  -1  342.47   14.20
   5  -1   1  363.16   14.90
  -5  -1  -1  355.56   12.60
   5  -1   1  345.57   12.60
  -5  -1  -1  346.27   14.10
  -5   1   1  327.47   14.80
  -5   1   1  328.87   13.30
  -5  -1   1  316.57   14.20
   5   1   1  353.16   12.60
   5   1   1  340.67   13.70
  -5   1  -1  353.96   12.50
  -5   1  -1  335.97   12.40
   5   1   1  338.67   12.50
  -5  -1   1  338.97   13.50
  -5  -1   1  320.07   18.90
  -5  -1   1  336.77   13.40
  -5   1  -1  364.86   15.20
   5  -1  -1  332.77   13.20
  -6  -1  -1  625.54   21.80
   6  -1   1  633.74   21.80
   6   1  -1  645.34   24.00
  -6   1   1  623.84   22.70
  -6  -1  -1  632.84   23.80
  -6  -1  -1  635.14   21.70
   6  -1   1  605.84   24.10
   6   1  -1  646.44   22.80
  -6  -1  -1  665.43   24.40
   6   1  -1  628.54   22.60
  -6   1   1  637.74   24.70
   6  -1   1  630.94   24.10
   6  -1   1  663.83   21.80
  -6   1   1  641.64   22.70
   6   1  -1  607.74   23.90
  -6   1  -1  642.24   21.70
   6   1   1  650.83   21.80
  -6   1  -1  666.13   22.00
   6  -1  -1  629.64   24.30
  -6  -1   1  642.84   22.80
   6  -1  -1  646.54   22.90
   6   1   1  637.94   23.90
   6  -1  -1  636.14   22.60
   6  -1  -1  643.64   24.60
   6   1   1  666.93   23.60
  -6  -1   1  623.54   24.20
  -6  -1   1  635.34   22.80
  -6   1  -1  657.53   24.80
  -6  -1   1  629.24   24.10
   6   1   1  634.64   21.80
   7   1  -1  346.27   14.70
   7   1  -1  379.96   16.40
  -7   1   1  354.96   14.80
   7   1  -1  347.47   16.30
  -7  -1  -1  342.37   16.20
  -7  -1  -1  360.06   13.80
  -7  -1  -1  354.46   16.30
  -7  -1  -1  338.37   13.80
  -7   1   1  322.07   16.60
   7  -1   1  342.97   16.00
   7  -1   1  348.47   13.70
   7  -1   1  359.56   16.70
   7   1  -1  356.26   14.80
   7  -1   1  338.57   13.70
  -7   1   1  358.86   14.80
   7   1   1  384.16   15.90
  -7  -1   1  340.07   14.60
   7   1   1  359.56   13.80
   7  -1  -1  379.66   16.90
  -7   1  -1  325.97   13.70
   7  -1  -1  341.17   14.50
   7  -1  -1  343.87   14.70
  -7  -1   1  337.97   14.80
   7   1   1  351.56   13.90
  -7  -1   1  356.06   16.40
   7   1   1  366.76   16.20
   7  -1  -1  357.96   16.50
  -7   1  -1  370.06   17.00
  -7  -1   1  351.56   16.60
  -7   1  -1  353.46   13.70
   8   1  -1  101.89    7.90
   8   1  -1   99.59    9.20
   8  -1   1  110.89    7.30
   8  -1   1  108.29    9.30
   8  -1   1  104.29    9.50
  -8  -1  -1  106.49    9.60
  -8   1   1   88.99   10.00
  -8   1   1  104.79    8.20
   8  -1   1  114.09    7.10
   8   1  -1  124.99    8.50
  -8   1   1   96.39    7.80
  -8  -1  -1  106.19    9.30
  -8  -1  -1   94.29    6.80
  -8  -1  -1  107.19    7.40
   8   1  -1  110.99    9.50
   8  -1  -1  108.69    7.90
   8  -1  -1  113.29    8.20
  -8  -1   1  103.69    9.10
   8   1   1  101.49    7.20
  -8  -1   1  108.09    9.80
  -8  -1   1  100.39    8.10
  -8   1  -1  114.29   10.20
   8   1   1  104.19    7.20
  -8   1  -1  109.89    7.00
   8  -1  -1  107.49    9.80
   8  -1  -1  105.99    9.60
   8   1   1  113.89    9.10
  -8  -1   1  106.99    7.90
  -8   1  -1  117.49    7.50
   8   1   1  112.49    9.30
   9  -1   1  561.04   24.40
   9  -1   1  567.04   24.50
  -9  -1  -1  543.05   21.00
   9  -1   1  553.94   21.00
   9  -1   1  584.14   21.10
  -9   1   1  601.94   22.40
  -9  -1  -1  560.44   24.30
  -9  -1  -1  553.44   21.20
   9   1  -1  586.24   22.20
   9   1  -1  573.94   24.40
   9   1  -1  586.14   24.30
   9   1  -1  578.54   22.20
  -9   1   1  543.55   25.30
  -9   1   1  565.94   22.00
   9   1   1  573.84   21.20
   9  -1  -1  557.94   22.20
  -9  -1   1  590.24   22.40
  -9   1  -1  569.94   21.30
  -9  -1   1  595.84   25.10
   9  -1  -1  562.04   24.70
  -9   1  -1  551.44   25.00
   9   1   1  573.14   21.20
   9  -1  -1  555.54   24.50
  -9   1  -1  594.94   21.20
   9  -1  -1  558.84   22.00
  -9  -1   1  582.64   22.20
   9   1   1  574.64   24.30
   9   1   1  579.14   23.80
 -10  -1  -1   46.30    6.00
  10  -1   1   42.10    5.60
  10   1  -1   29.20    6.70
 -10   1   1   49.10    6.70
  10   1  -1   51.09    6.90
 -10  -1  -1   36.90    7.20
  10   1  -1   43.90    6.90
  10  -1   1   39.50    7.20
  10   1  -1   46.60    8.30
  10  -1   1   52.09    6.20
 -10   1   1   49.99    6.90
 -10  -1  -1   42.50    5.50
  10  -1   1   33.60    6.10
 -10  -1   1   57.09    7.40
 -10   1  -1   46.00    6.10
  10  -1  -1   25.70    5.70
  10  -1  -1   49.10    6.90
  10  -1  -1   48.30    8.30
  10   1   1   56.39    6.70
 -10   1  -1   34.50    7.30
 -10  -1   1   56.39    8.40
  10   1   1   42.40    7.30
  10   1   1   31.80    7.10
 -10  -1   1   47.50    6.80
 -10   1  -1   47.10    5.90
  10  -1  -1   42.80    7.50
  10   1   1   40.10    5.80
  11  -1   1   29.00    6.20
 -11   1   1   28.10    6.20
  11   1  -1   40.80    8.40
 -11  -1  -1   23.50    6.60
  11   1  -1   32.80    6.10
 -11  -1  -1   37.60    6.20
  11  -1   1   30.20    7.30
  11  -1   1   39.40    6.20
  11   1  -1   37.60    7.90
  11  -1   1   42.10    5.90
 -11   1   1   33.10    8.00
 -11   1   1   34.40    6.60
  11   1  -1   33.90    6.40
 -11  -1  -1   30.90    5.60
 -11  -1   1   44.80    7.40
  11   1   1   25.50    6.10
  11  -1  -1   25.50    6.50
  11   1   1   32.00    5.80
  11  -1  -1   24.30    5.90
  11   1   1   33.50    5.70
 -11  -1   1   32.90    8.10
 -11   1  -1   29.30    7.40
 -11  -1   1   30.80    6.20
  11  -1  -1   28.70    6.80
  11  -1  -1   29.60    5.80
 -11   1  -1   43.60    6.00
 -11   1  -1   38.40    6.50
  11   1   1   21.00    6.20
  12   1  -1   91.29    9.70
 -12   1   1   75.19    9.00
 -12   1   1   77.49   10.70
  12  -1   1   77.79   11.30
 -12  -1  -1   93.39   11.60
 -12  -1  -1   65.69    7.50
 -12   1   1   70.89    8.70
  12  -1   1   75.19    7.90
  12   1  -1   83.49   10.30
  12   1  -1   83.49    9.20
  12  -1   1   81.19    8.40
 -12  -1  -1   84.49    8.80
  12  -1   1   82.89   11.00
  12   1  -1   70.09    9.90
 -12   1  -1   77.89    8.10
 -12  -1   1   79.49   10.50
  12   1   1   93.69    8.80
 -12  -1   1   62.79    8.20
  12  -1  -1   57.89    9.50
  12  -1  -1   81.09    9.00
 -12   1  -1   86.09    8.40
  12  -1  -1   57.99    9.40
 -12   1  -1   64.79    9.80
  12   1   1   85.89   10.60
 -12  -1   1   80.99    8.80
  12   1   1   65.99    9.10
  12  -1  -1   84.69    9.30
  12   1   1   95.79    8.90
  13   1  -1   93.69   11.50
  13   1  -1  104.69   10.60
 -13   1   1  144.49   13.60
 -13   1   1  104.89   10.10
 -13  -1  -1  115.29    9.70
  13  -1   1   85.49   10.40
  13  -1   1  110.59    9.70
 -13  -1  -1  104.19    9.80
  13   1  -1  123.39   12.60
  13  -1   1  108.49    9.90
  13  -1   1  106.39   12.50
 -13  -1  -1  109.09   12.10
  13   1  -1  103.89   11.40
 -13   1   1  108.39   15.50
 -13  -1   1  134.19   12.20
  13   1   1  136.59   13.10
 -13  -1   1  126.99   14.30
  13  -1  -1  118.89   13.60
  13  -1  -1  130.09   11.70
 -13   1  -1  117.09    9.80
  13   1   1  125.09   10.30
 -13  -1   1  110.19   10.60
  13  -1  -1   98.49   12.30
 -13   1  -1  128.49   15.30
 -13   1  -1  122.39    9.90
  13   1   1  112.49   13.40
  13   1   1  114.39    9.90
  14  -1   1   62.39   10.20
 -14  -1  -1   62.29    8.30
  14   1  -1   60.49    9.10
  14   1  -1   47.50    8.20
  14  -1   1   73.29    8.50
  14   1  -1   52.89   11.10
 -14  -1  -1   57.29   12.90
  14  -1   1   76.59    8.70
 -14   1   1   70.49    9.00
  14   1  -1   52.89    8.80
 -14   1   1   77.19    9.50
 -14  -1  -1   73.49    8.80
 -14   1   1   66.89   10.80
  14   1   1   55.59    8.00
 -14  -1   1   54.59    9.50
  14   1   1   54.49    9.30
  14   1   1   55.39   10.10
  14  -1  -1   65.19   11.40
 -14   1  -1   65.09   11.50
  14   1   1   63.29    8.00
 -14   1  -1   76.89    8.90
  14  -1  -1   81.39   10.00
 -14   1  -1   53.09    7.50
 -14  -1   1   70.19    9.90
 -14  -1   1   81.99    9.60
  14  -1  -1   62.49    8.50
  15  -1   1   -8.20    6.40
  15  -1   1   -0.70    5.40
  15   1  -1   -7.20    5.40
  15  -1   1   10.10    7.70
  15  -1   1    0.70    5.20
 -15   1   1   -1.70    5.50
 -15  -1  -1   -2.70    7.00
 -15   1   1   -4.10    3.30
  15   1  -1    2.00    6.20
  15   1  -1    0.00    6.90
 -15   1   1    1.60    3.70
 -15  -1  -1    1.80    5.40
  15   1  -1    4.70    6.10
 -15  -1  -1   -2.70    4.70
 -15   1  -1   -1.90    5.20
 -15  -1   1    0.10    2.50
  15  -1  -1   -1.70    6.60
  15  -1  -1    3.80    5.70
  15   1   1    1.30    6.80
  15  -1  -1    1.90    7.40
  15  -1  -1    3.50    5.30
 -15   1  -1    2.50    5.40
 -15   1  -1    3.10    7.20
  15   1   1   -1.80    5.30
  15   1   1    6.70    7.70
 -15  -1   1   -3.50    5.70
  15   1   1    4.00    5.50
 -15  -1   1    7.10    7.90
  16   1  -1   12.60    7.70
  16   1  -1   10.30    8.10
  16   1  -1   14.90    7.60
  16  -1   1   12.00    5.70
  16  -1   1   11.20    7.20
 -16  -1  -1   12.80    8.60
 -16  -1  -1   12.80    6.80
  16   1  -1   -0.60    6.60
  16  -1   1    4.40    7.00
 -16   1   1    2.70    7.60
 -16   1   1   20.00   10.10
 -16   1   1    9.80    6.80
  16  -1   1   16.40    6.30
 -16  -1   1   18.40    6.40
  16  -1  -1    9.50    7.80
  16  -1  -1   10.70    7.30
  16  -1  -1   13.60    8.90
 -16   1  -1   14.60    6.60
 -16  -1   1   13.20    8.70
  16   1   1    6.80    7.30
  16   1   1   10.20    5.60
  16  -1  -1   15.20    7.40
 -16   1  -1    9.40    4.70
  16   1   1   11.50    6.50
  16   1   1    0.30    6.80
 -17  -1  -1  190.98   13.80
  17   1  -1  146.69   15.90
  17  -1   1  168.78   13.10
 -17   1   1  177.18   14.50
  17  -1   1  166.98   18.00
  17  -1   1  180.58   12.90
 -17   1   1  180.28   15.20
 -17   1   1  193.48   21.20
 -17  -1  -1  188.78   22.50
  17   1  -1  197.78   15.10
  17   1  -1  145.19   16.70
  17   1  -1  172.48   14.90
  17  -1   1  139.09   16.90
 -17  -1  -1  175.08   13.30
  17   1   1  178.48   13.30
  17  -1  -1  182.38   18.60
  17  -1  -1  186.38   14.70
 -17   1  -1  191.48   13.20
  17   1   1  198.08   19.20
  17   1   1  173.88   18.50
  17   1   1  171.38   13.00
 -17  -1   1  138.89   16.40
 -17   1  -1  193.68   20.40
  17  -1  -1  195.08   15.10
  17  -1  -1  133.39   16.40
 -17   1  -1  198.88   16.10
 -17  -1   1  188.68   15.40
 -17  -1   1  184.08   14.90
  18  -1   1   26.50   11.30
  18  -1   1   33.00   12.40
  18   1  -1   37.70    9.00
  18   1  -1   38.00   11.00
  18  -1   1   38.50    7.40
  18   1  -1   28.70   10.40
 -18  -1  -1   26.60   10.60
  18  -1   1   45.20    8.20
 -18  -1  -1   51.29    8.80
  18   1  -1   36.30    8.00
 -18   1   1   46.30    9.50
  18  -1  -1   44.40    9.00
  18  -1  -1   30.70   10.80
  18   1   1   45.80    8.30
  18   1   1   42.60   12.60
  18   1   1   28.70   10.30
  18  -1  -1   29.30    9.80
 -18   1  -1   35.50   12.40
 -18  -1   1   31.20   10.60
 -18  -1   1   61.39    9.70
 -18   1  -1   44.00    8.00
  18   1   1   41.50    8.30
  18  -1  -1   45.30    9.10
   0  -2  -1   11.90    1.60
   0   2  -1   14.10    2.00
   0  -2  -1   16.60    1.80
   0  -2   1   13.20    1.80
   0  -2  -1   12.20    1.70
   0  -2  -1   17.90    2.20
   0   2  -1   17.20    2.20
   0  -2  -1   10.40    1.60
   0   2   1    9.80    1.40
   0   2  -1   10.90    1.70
   0   2   1   13.10    1.90
   0  -2   1   17.30    2.10
   0   2   1   10.70    1.70
   0   2  -1   14.40    1.50
   0   2   1   12.40    1.60
   0  -2   1   13.70    1.90
   0  -2   1   13.90    1.50
   1  -2   1   31.90    2.70
  -1  -2  -1   38.90    2.90
   1   2  -1   34.70    2.80
   1  -2   1   38.80    3.10
   1   2  -1   34.30    2.70
  -1   2   1   34.40    2.90
  -1  -2  -1   38.80    3.20
  -1   2   1   36.80    2.80
  -1   2   1   39.30    2.80
   1  -2   1   37.00    1.90
  -1  -2  -1   36.30    2.60
  -1   2   1   38.90    3.10
  -1   2  -1   38.40    2.00
   1   2   1   36.40    3.20
   1  -2  -1   32.10    2.90
   1  -2  -1   31.60    2.60
  -1   2  -1   35.40    3.10
   1   2   1   40.70    2.70
  -1  -2   1   39.10    2.80
   1  -2  -1   41.10    3.30
   1  -2  -1   40.50    2.80
   1   2   1   37.00    2.90
  -1   2  -1   35.80    2.80
  -1  -2   1   36.10    2.80
   2   2  -1 1489.65   47.20
  -2  -2  -1 1481.45   46.70
   2   2  -1 1506.85   47.10
  -2   2   1 1466.65   47.90
  -2  -2  -1 1542.85   46.20
  -2  -2  -1 1501.65   47.20
   2  -2   1 1519.95   46.60
   2  -2   1 1533.95   46.80
   2   2  -1 1491.15   47.40
  -2  -2  -1 1552.54   47.00
  -2   2   1 1482.15   47.20
   2  -2   1 1527.35   48.50
  -2   2   1 1478.15   47.10
   2  -2  -1 1497.55   47.20
  -2  -2   1 1445.56   47.30
   2   2   1 1507.95   47.60
   2   2   1 1572.24   46.90
  -2   2  -1 1523.25   46.60
  -2  -2   1 1485.95   47.20
   2   2   1 1540.65   46.80
   2  -2  -1 1502.15   47.30
  -2   2  -1 1520.55   48.50
  -2   2  -1 1558.94   46.90
   2   2   1 1582.64   46.20
  -2  -2   1 1523.45   47.30
   2   2   1 1543.25   47.20
  -2  -2   1 1449.76   47.10
   2  -2  -1 1490.95   47.10
   3  -2   1  586.54   18.70
   3   2  -1  575.84   19.40
  -3   2   1  571.04   19.40
  -3  -2  -1  537.95   18.70
   3   2  -1  560.84   19.50
  -3   2   1  574.14   19.60
   3   2  -1  588.04   19.90
   3  -2   1  591.44   21.00
  -3   2   1  551.74   20.50
   3  -2   1  559.14   18.70
  -3  -2  -1  569.94   18.90
  -3  -2  -1  575.34   18.80
  -3  -2  -1  559.74   19.80
   3   2  -1  569.74   19.60
  -3   2  -1  587.94   21.00
  -3  -2   1  565.74   19.90
   3  -2  -1  564.24   19.50
   3   2   1  561.04   18.70
   3   2   1  582.74   19.80
   3   2   1  581.04   18.80
   3   2   1  603.24   18.80
  -3   2  -1  570.04   18.80
  -3  -2   1  579.64   19.70
   3  -2  -1  571.34   19.30
   3  -2  -1  556.64   20.50
  -3  -2   1  568.24   19.40
  -3   2  -1  572.44   18.60
  -3  -2   1  562.34   19.50
  -4   2   1  122.49    6.60
  -4   2   1  112.99    8.90
  -4  -2  -1  114.99    5.80
  -4  -2  -1  104.89    6.90
   4  -2   1  125.49    5.90
   4   2  -1  125.19    6.60
   4   2  -1  125.19    7.00
   4   2  -1  123.89    6.60
  -4  -2  -1  115.69    6.20
  -4  -2  -1  121.89    5.80
   4  -2   1  108.89    7.60
   4   2  -1  120.39    6.80
   4  -2   1  119.29    5.50
  -4   2  -1  105.89    7.70
  -4   2  -1  112.89    5.60
   4  -2  -1  111.89    6.20
   4   2   1  110.69    5.80
  -4  -2   1  111.79    8.20
  -4  -2   1   95.99    6.20
   4   2   1  123.89    6.00
   4  -2  -1  114.29    7.70
  -4  -2   1  112.99    6.80
   4   2   1  121.99    5.70
  -4   2  -1  112.19    5.70
   4   2   1  109.79    6.70
   4  -2  -1  120.79    6.70
  -5  -2  -1   72.69    5.20
   5  -2   1   79.49    7.30
   5   2  -1   74.99    6.50
  -5   2   1   70.09    5.80
   5   2  -1   77.09    6.20
   5  -2   1   75.39    5.00
  -5   2   1   75.99    5.90
   5   2  -1   71.39    5.80
  -5  -2  -1   80.69    6.50
   5   2  -1   78.79    5.80
   5  -2   1   81.09    5.20
  -5   2   1   92.09    7.60
  -5  -2  -1   75.79    5.90
  -5  -2  -1   75.49    5.10
   5   2   1   77.49    5.10
  -5  -2   1   73.59    6.70
  -5  -2   1   83.89    6.10
   5  -2  -1   83.19    6.10
   5   2   1   72.39    5.30
  -5   2  -1   75.29    5.00
   5  -2  -1   75.29    5.60
   5   2   1   70.79    5.40
   5  -2  -1   77.49    7.40
  -5  -2   1   82.79    7.70
  -5   2  -1   84.79    7.60
  -5  -2   1   72.09    5.70
   5   2   1   81.69    6.40
  -5   2  -1   82.79    5.20
   6   2  -1  394.36   15.50
   6  -2   1  391.46   14.30
   6  -2   1  383.66   17.10
  -6   2   1  399.86   15.40
  -6   2   1  380.16   15.30
   6  -2   1  389.96   14.50
   6   2  -1  368.86   16.20
  -6   2   1  416.76   17.80
  -6  -2  -1  380.86   16.50
  -6  -2  -1  391.46   14.50
   6   2  -1  372.06   15.10
  -6  -2  -1  387.16   14.50
  -6  -2  -1  392.06   17.50
   6  -2  -1  394.46   15.20
  -6  -2   1  362.46   15.10
   6   2   1  370.36   15.20
   6   2   1  393.66   16.40
   6   2   1  384.86   14.40
  -6   2  -1  381.76   14.40
  -6  -2   1  375.46   16.10
   6  -2  -1  384.66   17.10
   6  -2  -1  363.36   15.20
  -6   2  -1  375.76   17.60
  -6   2  -1  360.06   14.20
   6  -2  -1  389.96   16.80
   6   2   1  379.96   14.50
  -6  -2   1  386.76   15.40
  -6  -2   1  346.57   16.30
   7  -2   1  364.16   17.80
  -7  -2  -1  377.66   15.00
  -7  -2  -1  398.46   17.00
  -7   2   1  376.76   16.00
   7   2  -1  380.86   15.80
  -7   2   1  403.06   16.20
   7  -2   1  402.26   14.90
  -7  -2  -1  398.86   15.30
  -7  -2  -1  365.06   17.00
   7  -2   1  370.96   17.40
   7   2  -1  387.46   17.10
   7  -2   1  391.46   15.30
   7   2  -1  385.96   16.10
  -7   2   1  393.36   18.70
   7   2  -1  368.76   17.20
  -7  -2   1  393.56   16.20
  -7   2  -1  400.66   15.20
   7   2   1  404.86   16.50
   7   2   1  391.16   17.30
  -7   2  -1  390.76   15.00
   7   2   1  397.86   15.20
   7   2   1  390.36   15.10
  -7   2  -1  392.76   18.50
  -7  -2   1  394.56   17.50
  -7  -2   1  400.66   16.00
   7  -2  -1  392.76   18.00
   7  -2  -1  397.66   16.10
  -7  -2   1  395.16   17.70
   7  -2  -1  384.76   18.00
   7  -2  -1  395.26   15.90
   8  -2   1    7.20    4.50
   8  -2   1    5.80    3.70
  -8   2   1    7.50    4.20
   8   2  -1    4.00    3.90
  -8  -2  -1    8.40    3.80
   8  -2   1    6.60    3.70
   8  -2   1    4.70    3.00
   8   2  -1    5.70    4.60
  -8  -2  -1    4.80    3.80
  -8   2   1    4.50    3.60
  -8  -2  -1    2.10    3.80
   8   2  -1    7.30    3.90
  -8  -2  -1    3.40    4.20
   8   2  -1    7.60    3.70
  -8   2   1    3.00    4.40
   8  -2  -1    2.80    3.60
   8  -2  -1   14.20    5.10
   8  -2  -1    5.50    3.80
   8   2   1    2.00    3.50
   8   2   1    5.70    3.90
   8   2   1    5.50    3.90
  -8  -2   1    4.10    4.20
  -8  -2   1    4.80    3.70
  -8   2  -1    6.20    3.60
  -8  -2   1    6.60    5.90
  -8  -2   1    2.90    3.90
   8   2   1    2.20    3.30
   8  -2  -1    4.50    3.70
  -8   2  -1    5.80    3.20
  -8   2  -1    6.50    4.20
  -9  -2  -1   55.19    7.20
  -9   2   1   64.99    7.10
   9  -2   1   59.79    6.20
  -9  -2  -1   63.19    6.20
   9   2  -1   63.99    7.00
   9   2  -1   59.39    7.40
   9   2  -1   66.69    7.20
  -9   2   1   58.19    6.70
   9  -2   1   51.29    8.30
  -9  -2  -1   52.59    7.00
  -9   2   1   62.09    8.10
   9  -2   1   69.29    6.60
  -9  -2  -1   66.19    6.90
   9  -2   1   65.79    8.40
   9   2  -1   66.49    8.40
  -9  -2   1   81.39    7.90
  -9   2  -1   58.39    5.90
   9  -2  -1   58.19    6.90
   9  -2  -1   67.69    7.20
   9   2   1   50.49    6.80
   9   2   1   72.39    6.80
   9   2   1   50.99    6.50
  -9  -2   1   67.49    7.10
  -9  -2   1   60.49    8.30
  -9   2  -1   45.10    7.20
   9  -2  -1   59.99    8.20
  -9   2  -1   69.99    6.70
  -9  -2   1   50.39    7.10
   9   2   1   62.39    6.50
  10  -2   1   61.99    6.70
 -10  -2  -1   80.09    9.20
  10   2  -1   72.19    8.60
 -10   2   1   67.29    7.60
  10  -2   1   53.69    8.10
 -10  -2  -1   75.99    7.10
 -10   2   1   56.89    7.00
 -10   2   1   55.19    8.10
 -10  -2  -1   45.40    6.60
 -10  -2  -1   82.19    7.90
  10   2  -1   69.59    8.20
  10   2  -1   81.49    8.40
  10  -2   1   77.29    9.40
  10  -2   1   77.59    7.30
  10   2  -1   74.29    9.30
  10  -2  -1   59.49    8.70
 -10  -2   1   58.79    8.00
 -10   2  -1   71.99    7.10
  10  -2  -1   63.79    9.30
 -10  -2   1   67.79    7.80
 -10   2  -1   63.79    8.90
  10  -2  -1   79.89    7.90
  10   2   1   71.19    7.30
 -10   2  -1   74.59    7.40
 -10  -2   1   87.19   10.20
 -10  -2   1   86.99    8.40
  10   2   1   54.49    8.00
  10  -2  -1   72.29    7.80
  10   2   1   48.60    6.60
  10   2   1   74.99    7.50
 -11  -2  -1  119.59    9.40
 -11  -2  -1  113.79    9.60
 -11   2   1  107.99    9.70
 -11   2   1  118.69   10.40
  11   2  -1  136.19   10.30
  11  -2   1  111.49   12.10
 -11  -2  -1  125.89   12.40
  11   2  -1  112.39   10.10
  11  -2   1  112.09    9.20
  11  -2   1  112.09   11.90
  11  -2   1  126.99    9.00
 -11   2   1   96.49   11.70
  11   2  -1  113.09   11.50
  11   2  -1   96.79   11.10
 -11  -2   1   97.59   10.00
 -11   2  -1  110.99    9.40
 -11   2  -1  108.29    8.80
 -11  -2   1  120.59   12.60
  11   2   1  107.29   10.60
 -11   2  -1  138.69   14.40
  11   2   1  117.99    9.20
  11  -2  -1   96.49   10.00
  11  -2  -1  112.59    9.60
 -11  -2   1  121.49   10.10
  11  -2  -1  122.19   12.10
  11  -2  -1  116.69   12.50
  11   2   1  106.39   11.60
  11   2   1  122.99    9.30
  12   2  -1  489.55   22.00
  12   2  -1  555.14   25.40
  12   2  -1  495.25   25.10
  12  -2   1  510.75   21.00
 -12  -2  -1  548.75   21.80
 -12   2   1  543.05   22.30
 -12   2   1  487.95   22.10
 -12  -2  -1  484.35   20.90
 -12   2   1  506.45   26.60
  12  -2   1  501.85   21.10
  12  -2   1  467.15   24.80
 -12  -2  -1  529.05   25.40
  12  -2   1  508.65   25.50
  12   2   1  570.34   21.50
 -12   2  -1  508.15   27.20
  12  -2  -1  505.95   22.00
 -12  -2   1  512.85   25.70
 -12   2  -1  515.65   21.20
 -12  -2   1  517.05   22.40
  12   2   1  504.45   25.10
  12   2   1  528.15   21.40
  12  -2  -1  506.05   25.80
 -12   2  -1  541.95   21.20
 -12  -2   1  510.85   22.10
  12  -2  -1  497.25   22.00
  12   2   1  543.95   24.40
  12  -2  -1  471.95   25.00
 -13  -2  -1  144.99   11.00
  13  -2   1  162.28   15.30
 -13  -2  -1  155.38   11.10
 -13   2   1  134.09   15.60
  13  -2   1  139.69   11.00
  13   2  -1  139.29   14.80
  13   2  -1  135.29   13.80
  13  -2   1  144.19   14.50
  13   2  -1  154.28   12.50
 -13   2   1  145.99   11.50
  13  -2   1  143.99   10.80
 -13  -2  -1  161.58   15.00
  13   2  -1  144.39   11.90
 -13   2   1  135.19   11.80
 -13  -2   1  140.59   15.10
  13  -2  -1  127.39   14.50
  13  -2  -1  163.78   15.10
  13   2   1  157.48   14.10
  13   2   1  147.99   14.40
 -13   2  -1  137.19   22.00
  13  -2  -1  145.19   14.40
  13   2   1  132.89   10.70
  13   2   1  140.39   11.10
 -13   2  -1  141.99   10.70
  13  -2  -1  156.28   12.40
 -13  -2   1  143.59   11.80
 -13  -2   1  138.99   12.40
 -13   2  -1  143.79   10.80
  14   2  -1  346.17   21.90
 -14   2   1  352.56   18.00
  14  -2   1  337.17   17.60
  14  -2   1  367.16   22.10
  14   2  -1  355.36   18.60
 -14  -2  -1  351.76   17.30
 -14   2   1  305.57   22.60
 -14  -2  -1  356.76   17.40
 -14   2   1  339.67   18.10
  14  -2   1  339.17   16.70
 -14  -2  -1  344.27   22.20
  14   2  -1  326.47   21.20
  14  -2   1  347.57   21.60
  14   2  -1  338.97   18.40
  14  -2  -1  355.16   18.40
 -14   2  -1  331.17   16.80
 -14  -2   1  329.57   21.80
 -14  -2   1  347.87   18.80
 -14   2  -1  347.17   23.60
  14   2   1  323.87   20.20
  14  -2  -1  372.26   22.40
  14   2   1  332.27   17.20
  14  -2  -1  334.97   22.10
  14  -2  -1  344.27   18.10
 -14  -2   1  353.26   18.10
  14   2   1  390.16   22.20
 -14   2  -1  348.87   16.90
 -15   2   1   11.60    6.20
  15   2  -1   17.70    6.80
  15  -2   1    6.70    6.30
  15  -2   1    9.50    5.70
  15   2  -1   16.70    8.70
 -15  -2  -1   12.20    6.00
  15   2  -1   18.00    7.10
 -15  -2  -1   17.00    8.10
  15  -2   1   11.20    7.60
  15   2  -1    8.50    7.30
  15  -2   1    1.30    5.50
 -15  -2  -1   21.60    7.00
 -15   2  -1   -4.20    5.80
  15   2   1   12.80    9.10
  15   2   1   11.50    6.40
 -15   2  -1   11.00    5.70
 -15  -2   1    6.10    7.50
 -15   2  -1   14.30    6.20
  15  -2  -1    1.10    6.30
  15  -2  -1   12.50    7.70
  15   2   1   18.60    8.70
  15  -2  -1   21.90    6.90
  15   2   1   25.40    6.80
 -15  -2   1   14.50    6.90
  15  -2  -1   17.70    6.90
  16   2  -1   -0.90    5.40
 -16   2   1   10.30    9.10
  16   2  -1    3.10    7.80
  16  -2   1    5.20    5.70
 -16  -2  -1    7.10    6.40
  16  -2   1    4.00    7.30
  16   2  -1   -1.80    6.70
 -16   2   1   -4.30    6.20
 -16   2   1   -1.60    6.10
  16  -2   1    3.60    5.20
 -16  -2  -1    7.40    7.60
  16  -2   1    3.00    6.40
  16   2  -1    1.80    6.80
 -16   2  -1   -2.40    2.40
  16  -2  -1    4.40    6.90
  16  -2  -1    3.60    6.80
  16   2   1    1.70    7.60
  16  -2  -1   -9.30    6.20
  16   2   1    7.00    6.20
  16   2   1    7.10    5.70
 -16  -2   1    8.50    7.20
  16  -2  -1    5.30    8.80
 -16   2  -1    0.50    8.00
  16   2   1    9.60    7.40
 -16   2  -1    5.00    6.10
 -16  -2   1   -0.10    6.80
  17   2  -1    3.40    7.20
  17   2  -1   -0.50    7.80
 -17  -2  -1   -1.90    6.40
  17  -2   1    1.80    6.70
 -17   2   1    4.90    6.90
  17  -2   1   -1.90    8.20
  17   2  -1   -7.10    7.40
 -17   2   1   -6.50    6.40
  17  -2   1   -5.90    5.70
 -17  -2  -1    5.20    6.30
  17   2  -1    1.90    6.70
  17  -2   1   -8.40    5.10
 -17   2   1  -10.30    7.80
  17   2   1   -5.60    7.60
 -17  -2   1    1.60    7.90
 -17   2  -1   -7.80    5.10
 -17   2  -1   -6.70    7.80
 -17  -2   1    7.50    6.80
  17   2   1   -6.50    7.60
  17  -2  -1   -2.40    6.30
  17   2   1   -2.50    6.00
  17   2   1   -1.40    5.50
  17  -2  -1    2.40    7.20
 -17  -2   1    0.40    6.70
 -17   2  -1   -1.00    5.70
  17  -2  -1   -7.30    7.40
  17  -2  -1    1.30    6.70
  18   2  -1   33.80    9.10
  18   2  -1    7.50    8.40
  18  -2   1   24.20    7.60
  18  -2   1   28.00   12.00
  18  -2   1   37.40   11.80
 -18  -2  -1   36.10    8.30
  18   2  -1   11.50    9.70
  18  -2   1   35.70    7.30
 -18   2   1   35.10    8.50
  18   2  -1   38.50    8.70
 -18   2   1   22.80   11.60
 -18  -2  -1   21.60   10.00
  18  -2  -1   29.10    8.30
 -18   2  -1   19.00   17.10
  18   2   1   29.20    8.90
  18  -2  -1   15.90    9.80
  18   2   1   16.10    6.90
 -18  -2   1   13.30   10.60
  18   2   1   15.90    9.70
 -18  -2   1   40.80    9.80
 -18   2  -1   35.90    7.00
  18  -2  -1   15.50    9.00
  18   2   1   26.80    7.60
  18  -2  -1   25.70    7.90
   0   3   1    0.50    1.40
   0   3  -1   -0.80    1.90
   0  -3  -1    1.30    2.20
   0  -3   1    0.10    1.70
   0  -3   1    0.40    2.30
   0   3   1    0.20    1.70
   0   3  -1    3.80    1.50
   0  -3  -1   -2.90    1.80
   0   3   1   -0.40    1.90
   0  -3  -1    2.00    1.80
   0  -3   1   -0.60    1.80
   0  -3  -1    0.50    1.40
   0   3  -1   -0.40    1.70
   0   3  -1   -0.60    1.90
   0  -3  -1    2.60    2.10
   0   3   1    0.30    1.70
   0  -3   1    0.00    1.20
  -1   3   1   97.19    5.60
   1   3  -1  110.79    5.50
  -1  -3  -1  104.99    5.60
  -1   3   1   99.99    5.60
  -1   3   1  109.89    5.40
   1   3  -1  103.79    5.40
   1  -3   1  100.89    5.50
   1  -3   1  110.09    4.50
  -1  -3  -1  102.99    5.80
   1   3  -1  103.19    5.10
   1  -3   1   96.19    5.80
  -1  -3  -1   98.49    6.00
   1   3  -1  101.19    5.50
  -1   3  -1  104.39    4.40
   1  -3  -1  111.89    5.90
  -1   3  -1   99.29    5.50
   1   3   1  105.69    6.00
   1  -3  -1  103.69    5.30
   1   3   1  116.39    6.00
  -1  -3   1   96.59    5.40
   1   3   1  102.89    5.20
   1  -3  -1   98.19    5.60
   1   3   1   99.09    5.60
  -1   3  -1  106.59    5.90
  -1  -3   1   98.49    5.40
   2  -3   1  400.76   14.20
   2   3  -1  400.96   14.40
  -2  -3  -1  410.16   13.00
  -2  -3  -1  401.06   14.10
   2   3  -1  378.36   14.10
  -2  -3  -1  397.76   14.50
  -2   3   1  374.66   14.00
   2  -3   1  428.86   14.10
  -2   3   1  396.46   14.20
  -2   3   1  376.06   14.30
   2   3  -1  392.06   14.30
  -2  -3  -1  381.76   14.20
  -2   3   1  386.96   15.00
   2  -3   1  404.06   13.30
  -2  -3  -1  400.06   14.80
   2  -3   1  395.06   15.80
   2   3   1  398.46   14.70
   2   3   1  402.36   14.10
   2   3   1  415.76   14.20
  -2  -3   1  386.16   14.20
   2  -3  -1  393.36   14.10
  -2  -3   1  395.76   14.40
   2  -3  -1  382.06   14.40
  -2   3  -1  412.16   14.40
   2  -3  -1  387.66   15.20
   2  -3  -1  395.36   14.10
  -2  -3   1  374.26   14.20
  -2   3  -1  394.76   13.90
   2   3   1  414.46   14.40
  -3  -3  -1  151.38    6.20
  -3  -3  -1  153.78    6.90
  -3  -3  -1  154.88    7.20
  -3   3   1  153.28    7.30
  -3  -3  -1  143.39    7.40
   3   3  -1  152.08    7.60
  -3   3   1  150.08    7.50
   3  -3   1  151.88    9.10
   3  -3   1  145.89    6.90
   3   3  -1  148.49    7.30
   3   3  -1  151.18    7.40
   3  -3   1  149.79    6.70
  -3  -3   1  147.89    7.60
  -3   3  -1  147.69    8.70
  -3   3  -1  153.88    7.00
   3   3   1  155.68    6.30
   3  -3  -1  151.78    8.50
  -3  -3   1  142.79    7.40
   3  -3  -1  157.78    7.30
   3   3   1  156.88    7.10
  -3  -3   1  163.68    7.50
   3   3   1  158.38    7.00
   3  -3  -1  146.39    7.50
   3   3   1  158.58    7.50
   3   3   1  155.18    7.90
   3  -3  -1  132.49    7.00
  -3   3  -1  153.08    6.80
  -3  -3   1  146.69    7.30
   4   3  -1  660.03   22.50
   4   3  -1  652.83   24.40
  -4   3   1  632.44   22.40
  -4  -3  -1  638.54   22.80
  -4   3   1  633.04   22.20
   4  -3   1  611.04   21.30
   4   3  -1  651.33   22.50
   4  -3   1  621.64   21.60
  -4  -3  -1  618.04   21.70
  -4  -3  -1  622.54   22.50
   4   3  -1  643.94   22.40
  -4  -3  -1  674.13   21.60
   4  -3  -1  657.63   22.20
  -4  -3   1  615.44   22.20
   4  -3  -1  677.43   22.90
  -4  -3   1  634.14   22.40
   4   3   1  651.53   21.60
  -4  -3   1  636.34   23.10
  -4  -3   1  634.04   22.30
  -4   3  -1  633.04   21.50
   4  -3  -1  693.53   26.20
   4   3   1  636.84   22.70
   4  -3  -1  618.84   22.40
   4   3   1  652.03   21.80
  -4   3  -1  620.84   24.10
   4   3   1  664.33   21.50
  -5   3   1   99.39    7.00
  -5  -3  -1   98.69    6.10
   5   3  -1   91.79    6.70
  -5  -3  -1  103.09    6.60
  -5  -3  -1   92.69    6.20
   5   3  -1   95.39    7.20
   5   3  -1  100.29    7.00
   5  -3   1  111.09    5.90
   5   3  -1  100.59    6.70
   5  -3   1  114.59    8.50
  -5  -3  -1   93.79    7.30
  -5   3   1  107.29    7.00
   5  -3   1  111.79    6.40
  -5   3   1   85.59    8.10
   5   3   1  109.09    6.10
  -5   3  -1  101.59    6.10
  -5  -3   1  109.89    7.40
   5   3   1   89.89    6.10
  -5  -3   1   95.19    7.40
   5  -3  -1  102.89    6.80
  -5  -3   1  104.09    6.90
   5  -3  -1   96.49    6.50
   5  -3  -1  100.19    8.20
  -5   3  -1  105.09    6.40
  -5   3  -1  104.09    8.70
   5   3   1   92.59    6.90
  -5  -3   1  102.79    6.90
   5   3   1  112.89    6.30
  -6   3   1 1283.87   41.80
   6  -3   1 1293.57   44.30
   6  -3   1 1245.88   40.50
   6   3  -1 1257.07   41.60
   6   3  -1 1264.87   41.70
  -6  -3  -1 1238.78   42.90
  -6  -3  -1 1280.97   41.00
   6   3  -1 1270.07   44.20
  -6  -3  -1 1233.78   40.90
  -6   3   1 1255.87   44.10
  -6   3   1 1244.68   41.60
   6  -3   1 1271.17   41.00
  -6  -3  -1 1246.48   41.60
  -6   3  -1 1236.98   40.70
  -6   3  -1 1267.07   44.40
   6   3   1 1281.17   41.40
   6  -3  -1 1283.17   41.90
   6  -3  -1 1263.67   41.50
  -6   3  -1 1273.57   40.90
   6   3   1 1299.97   41.00
  -6  -3   1 1254.57   41.60
  -6  -3   1 1252.77   41.80
   6   3   1 1245.28   42.50
  -6  -3   1 1213.18   43.00
   6  -3  -1 1245.68   44.10
  -6  -3   1 1226.88   42.30
   6   3   1 1232.48   40.60
  -7  -3  -1   84.89    8.50
   7  -3   1   60.09    5.80
   7  -3   1   73.49    5.90
  -7  -3  -1   72.19    6.40
   7   3  -1   70.29    6.90
   7   3  -1   59.49    6.50
   7   3  -1   73.49    7.80
  -7   3   1   69.99    6.70
  -7  -3  -1   60.09    6.10
  -7   3   1   64.29    8.00
  -7  -3  -1   72.39    7.30
   7   3  -1   69.89    7.00
   7  -3   1   61.39    6.90
  -7   3   1   73.29    7.10
  -7  -3   1   63.39    6.60
  -7  -3   1   72.59    7.50
  -7  -3   1   67.89    7.00
  -7   3  -1   64.29    6.10
  -7   3  -1   65.79    6.10
  -7   3  -1   70.49    8.00
   7  -3  -1   61.49    6.70
   7   3   1   49.30    5.80
   7   3   1   68.69    6.30
   7   3   1   70.49   10.60
   7   3   1   58.39    5.90
   7  -3  -1   67.29    6.50
   7  -3  -1   57.99    7.30
  -8   3   1  290.47   13.90
  -8   3   1  293.97   14.00
   8  -3   1  295.47   12.90
  -8  -3  -1  308.57   13.60
   8  -3   1  322.87   16.80
   8  -3   1  292.37   15.70
   8   3  -1  321.77   15.30
  -8  -3  -1  295.07   15.50
   8   3  -1  320.87   14.30
  -8  -3  -1  292.57   13.00
  -8  -3  -1  317.97   15.10
   8   3  -1  294.87   14.10
  -8   3   1  290.67   16.60
   8   3  -1  297.57   15.60
   8  -3   1  311.97   13.50
  -8   3  -1  332.17   17.70
  -8   3  -1  308.67   13.30
  -8  -3   1  300.37   15.30
   8   3   1  295.47   13.30
  -8  -3   1  296.37   15.80
   8   3   1  299.97   13.10
   8   3   1  320.47   14.60
  -8  -3   1  319.37   14.40
   8  -3  -1  301.07   14.20
   8   3   1  285.27   15.10
  -8  -3   1  304.57   14.20
   8  -3  -1  294.77   16.40
  -8   3  -1  297.07   13.10
   8  -3  -1  301.37   16.00
   8  -3  -1  300.47   13.80
  -9   3   1  306.47   14.70
   9  -3   1  288.67   17.00
   9   3  -1  274.37   14.20
   9  -3   1  294.97   16.30
   9  -3   1  308.57   13.90
  -9  -3  -1  300.67   14.00
  -9   3   1  306.67   14.60
   9   3  -1  316.97   16.50
  -9  -3  -1  293.87   16.40
   9   3  -1  302.87   15.60
  -9  -3  -1  295.37   13.50
   9  -3   1  295.97   13.10
  -9   3   1  309.77   17.70
  -9  -3  -1  314.87   16.00
   9   3  -1  302.77   14.60
  -9   3  -1  343.57   18.80
  -9  -3   1  292.37   16.30
   9  -3  -1  313.57   14.30
   9  -3  -1  291.37   16.40
   9   3   1  294.27   14.90
   9  -3  -1  289.97   14.50
  -9  -3   1  280.17   14.50
  -9   3  -1  314.37   13.50
  -9  -3   1  312.27   15.00
   9   3   1  262.67   15.50
  -9  -3   1  283.27   16.00
   9   3   1  317.97   13.70
  -9   3  -1  292.87   13.70
   9  -3  -1  297.57   16.90
   9   3   1  305.17   13.90
 -10   3   1  212.48   15.60
 -10  -3  -1  202.28   14.60
  10   3  -1  243.68   14.40
  10  -3   1  205.98   15.20
 -10  -3  -1  225.28   11.80
 -10   3   1  213.68   12.70
 -10  -3  -1  221.38   14.40
  10  -3   1  226.68   11.90
 -10  -3  -1  224.48   12.00
  10  -3   1  226.88   11.40
 -10   3   1  202.28   12.30
  10   3  -1  245.98   13.10
  10  -3   1  226.38   14.60
  10   3  -1  206.48   14.10
  10   3  -1  207.98   12.40
 -10   3  -1  210.38   15.80
 -10   3  -1  208.08   11.40
 -10  -3   1  218.28   14.90
  10   3   1  216.98   13.30
 -10   3  -1  210.58   11.80
 -10  -3   1  211.28   14.40
  10  -3  -1  210.28   12.50
  10  -3  -1  219.38   15.60
 -10  -3   1  210.78   12.60
  10  -3  -1  218.88   14.70
 -10  -3   1  209.88   12.60
  10   3   1  217.78   11.60
  10   3   1  204.18   11.80
  10  -3  -1  212.78   12.30
  10   3   1  236.88   14.50
  11   3  -1  127.49   12.20
  11  -3   1  156.68   10.30
  11  -3   1  138.79   13.50
 -11  -3  -1  134.29   12.70
 -11  -3  -1  149.69   13.40
 -11   3   1  145.79   11.00
 -11  -3  -1  153.08   10.10
 -11   3   1  146.79   11.50
 -11   3   1  171.08   14.90
  11  -3   1  159.78   12.80
  11   3  -1  134.99   12.70
  11   3  -1  153.38   14.00
  11  -3   1  136.49    9.50
  11   3  -1  136.29   10.70
 -11  -3  -1  139.39   10.50
  11   3   1  149.19   10.00
 -11  -3   1  138.29   13.50
  11  -3  -1  139.29   10.50
 -11  -3   1  151.08   12.90
 -11  -3   1  147.89   11.30
 -11   3  -1  132.59   10.30
  11   3   1  147.69   10.40
 -11  -3   1  150.98   11.60
 -11   3  -1  132.89    9.80
  11  -3  -1  150.98   13.20
  11  -3  -1  168.38   14.30
  11   3   1  135.39   12.60
 -11   3  -1  141.89   14.70
  11  -3  -1  134.49   10.90
  11   3   1  163.48   12.30
  12   3  -1  728.63   31.80
  12   3  -1  732.53   28.90
  12  -3   1  708.13   31.90
 -12  -3  -1  738.63   32.30
 -12   3   1  715.23   34.50
  12   3  -1  690.93   28.40
 -12   3   1  723.23   28.90
 -12  -3  -1  741.03   27.70
  12   3  -1  745.23   31.20
  12  -3   1  730.83   32.80
  12  -3   1  735.83   27.80
 -12   3   1  725.73   28.60
  12  -3   1  712.13   27.20
 -12  -3  -1  740.33   31.80
 -12  -3  -1  756.52   28.30
  12  -3  -1  774.12   33.20
 -12   3  -1  744.13   27.90
 -12  -3   1  719.53   29.10
  12   3   1  705.63   30.20
  12   3   1  727.03   28.00
  12  -3  -1  737.23   29.10
 -12  -3   1  743.23   28.80
 -12   3  -1  697.23   33.70
  12  -3  -1  739.83   33.10
  12   3   1  714.63   27.50
 -12  -3   1  726.23   32.70
 -12  -3   1  760.12   32.10
  12   3   1  702.03   31.30
 -12   3  -1  713.63   27.50
 -13  -3  -1   53.49    8.00
 -13   3   1   65.69    9.50
 -13  -3  -1   66.79   11.00
 -13   3   1   48.40    7.70
 -13  -3  -1   44.90    7.20
  13   3  -1   30.90    8.40
 -13   3   1   71.09   11.20
  13  -3   1   52.89    7.20
  13   3  -1   71.89    9.80
  13  -3   1   41.20    8.90
  13   3  -1   53.39    9.50
  13  -3   1   32.80    8.40
  13  -3   1   57.39    7.70
 -13   3  -1   42.80    7.30
  13  -3  -1   64.99   11.80
 -13  -3   1   50.49    9.30
  13  -3  -1   57.19    9.20
 -13   3  -1   44.30   10.60
  13   3   1   51.69    7.40
 -13  -3   1   56.39    8.60
  13   3   1   66.59    9.80
  13   3   1   43.10    8.40
  13  -3  -1   44.90    9.40
 -13  -3   1   69.09    9.60
  13  -3  -1   50.69    7.90
  13   3   1   58.49    8.20
 -13   3  -1   61.39    7.90
  14  -3   1   27.00    6.70
  14   3  -1   11.80    6.50
  14  -3   1   17.60    7.80
 -14  -3  -1   16.10    6.10
 -14   3   1   11.00    6.70
 -14   3   1   15.90    6.90
  14  -3   1   17.50    7.90
  14   3  -1   21.70    8.00
 -14  -3  -1   20.10    6.60
  14   3  -1    9.20    7.00
 -14   3   1   18.00    7.00
 -14  -3  -1   23.70    8.10
  14   3  -1    8.60    6.70
  14  -3  -1   23.50    7.00
  14   3   1   21.20    6.10
  14  -3  -1   26.30    7.40
 -14   3  -1   14.30    6.00
 -14  -3   1   11.30   14.40
 -14  -3   1   24.20    7.40
 -14   3  -1   26.20    6.70
 -14  -3   1   32.50    8.20
  14  -3  -1   34.00    9.60
  14   3   1   37.80    9.60
  14   3   1   22.00    6.90
 -14   3  -1   27.20    9.60
  14  -3  -1   11.40    8.20
  14   3   1   13.10    6.20
  15   3  -1    3.20    7.00
 -15  -3  -1   -0.70    5.30
  15   3  -1    3.50    5.50
 -15   3   1    6.50    2.30
  15  -3   1    0.70    5.30
  15  -3   1    4.00    5.60
 -15  -3  -1    6.50    6.70
  15  -3   1    3.60    5.10
  15  -3   1   -2.70    7.20
 -15  -3  -1   10.30    7.20
  15   3  -1    3.30    7.30
  15   3  -1   13.90    6.70
 -15   3   1    3.50    6.30
  15   3   1    9.50    5.90
 -15   3  -1    8.60    5.10
  15  -3  -1   11.80    6.50
 -15  -3   1   14.20    8.80
 -15   3  -1    7.00    5.80
  15   3   1   10.50    6.30
  15   3   1    4.90    6.80
  15   3   1   14.50    7.40
  15  -3  -1    9.00    6.20
  15  -3  -1    8.20    8.20
 -15  -3   1    5.00    8.00
  15  -3  -1   15.00    6.70
  16  -3   1   17.00    8.90
 -16   3   1   19.90    8.90
  16  -3   1   32.00    7.10
 -16   3   1   24.90    7.90
  16   3  -1   21.50    7.50
  16   3  -1   29.80    8.20
  16  -3   1    5.00    6.60
 -16  -3  -1   27.10    9.90
  16  -3   1   17.80    6.30
  16   3  -1   11.60    7.30
  16   3  -1   31.70   10.70
 -16   3   1   36.40    8.90
 -16  -3  -1   25.30    6.90
  16   3   1   26.20    8.80
  16  -3  -1   32.60    8.00
  16   3   1   21.50    7.70
  16   3   1   23.10    7.50
  16  -3  -1   24.70   10.50
  16   3   1   22.80    7.10
 -16   3  -1   27.60   10.30
  16  -3  -1   27.10    7.80
  16  -3  -1   19.90    7.40
 -16   3  -1   21.90    7.20
 -16  -3   1   20.90    8.80
 -16  -3   1   32.60    8.30
  17  -3   1   61.59   13.00
  17   3  -1   84.69   14.40
  17   3  -1   87.99   11.30
 -17   3   1   71.09   13.10
 -17  -3  -1   86.09   10.00
  17   3  -1   67.39   11.10
 -17  -3  -1  106.09   11.30
  17  -3   1   75.89   13.70
  17  -3   1   78.89    9.50
 -17   3   1  106.39   11.90
  17  -3   1  112.29   11.40
  17   3  -1   89.59   11.80
 -17   3   1  101.89   11.90
  17   3   1   60.39   12.10
  17  -3  -1   94.59   11.30
 -17  -3   1  105.89   12.10
  17  -3  -1   62.79   12.30
  17   3   1   93.79   12.90
 -17   3  -1   98.39   11.40
  17   3   1   79.59    9.90
  17  -3  -1  107.59   11.20
 -17  -3   1  100.49   15.50
  17   3   1   95.19   10.50
 -17   3  -1   66.09   14.40
  17  -3  -1   67.89   13.00
 -17   3  -1   84.09    9.40
  18   3  -1   27.00    7.80
  18   3  -1   36.40    8.50
 -18   3   1   44.20   10.60
 -18   3   1   21.30   11.40
 -18  -3  -1   25.90    9.60
  18  -3   1   39.20   12.70
  18  -3   1   22.60    9.40
  18   3  -1   18.60    9.60
  18  -3   1   38.50    8.40
  18  -3   1   39.30    8.10
  18   3  -1   24.80   10.30
  18  -3  -1   29.60    8.60
 -18   3  -1   28.90   12.10
 -18  -3   1   29.80   11.60
  18  -3  -1   29.20    8.20
  18   3   1   34.60    8.00
  18   3   1   32.30    8.20
  18   3   1   28.40   10.10
 -18   3  -1   48.10    8.50
  18   3   1   20.20    8.80
  18  -3  -1   34.80    9.70
  18  -3  -1   19.20   13.80
   0  -4   1   28.80    3.00
   0  -4  -1   19.50    3.10
   0   4   1   19.50    3.30
   0   4   1   19.40    2.90
   0  -4  -1   21.00    3.20
   0  -4   1   17.30    3.20
   0  -4   1   16.80    2.90
   0   4  -1   23.40    3.60
   0  -4   1   24.70    3.40
   0  -4  -1   25.70    3.40
   0   4   1   19.00    3.70
   0  -4  -1   29.20    4.00
   0   4  -1   21.10    2.60
   0   4  -1   18.90    2.80
   0   4  -1   16.00    2.80
   0  -4  -1   17.50    2.80
   1  -4   1  266.77   10.40
  -1  -4  -1  257.57   10.20
  -1  -4  -1  223.48   10.70
  -1  -4  -1  204.98    9.90
  -1   4   1  248.18   10.00
   1   4  -1  233.78    9.60
   1  -4   1  264.27    9.30
  -1   4   1  240.38   10.10
   1   4  -1  242.68   10.10
   1   4  -1  234.68   10.30
   1   4  -1  241.98   10.00
  -1  -4  -1  225.68   10.30
  -1   4   1  221.38   10.20
  -1   4   1  228.28   10.30
   1   4   1  233.48   10.30
   1   4   1  232.18    9.90
   1   4   1  238.58   10.50
   1  -4  -1  241.58   10.60
   1   4   1  218.08   10.60
  -1  -4   1  245.88    9.70
  -1   4  -1  261.67   10.40
  -1  -4   1  253.67   10.40
  -1  -4   1  231.88   10.20
  -1   4  -1  252.67   10.60
  -1   4  -1  259.27    9.10
   1  -4  -1  248.08    9.90
   2   4  -1 2642.34   82.39
   2  -4   1 2558.64   83.99
   2   4  -1 2643.54   82.09
  -2  -4  -1 2668.63   82.19
  -2  -4  -1 2604.94   82.79
  -2   4   1 2742.23   82.09
   2  -4   1 2710.03   82.09
  -2   4   1 2604.44   82.39
  -2   4   1 2688.03   82.19
   2   4  -1 2620.54   82.29
  -2   4   1 2709.63   83.19
  -2  -4  -1 2666.23   82.69
   2   4  -1 2655.33   82.19
   2  -4   1 2595.64   82.39
   2  -4   1 2644.44   80.99
  -2  -4  -1 2655.33   82.09
   2   4   1 2669.03   82.79
  -2  -4   1 2616.84   82.39
  -2  -4   1 2677.13   82.19
   2   4   1 2610.64   82.49
  -2   4  -1 2697.73   81.09
   2   4   1 2628.54   82.19
  -2   4  -1 2646.24   82.59
   2  -4  -1 2532.45   82.39
   2  -4  -1 2698.73   83.29
  -2  -4   1 2514.15   82.29
   2   4   1 2712.73   82.09
   2  -4  -1 2633.84   81.99
  -2   4  -1 2699.23   81.99
   2  -4  -1 2656.53   81.89
   3   4  -1 1272.97   41.90
  -3   4   1 1217.28   41.50
   3  -4   1 1305.67   41.70
   3  -4   1 1298.07   44.00
  -3  -4  -1 1317.07   41.40
  -3   4   1 1288.87   41.70
  -3  -4  -1 1290.57   40.30
   3  -4   1 1293.67   41.30
   3   4  -1 1274.57   41.60
  -3  -4  -1 1308.27   41.90
  -3   4   1 1227.48   43.40
   3  -4   1 1310.57   40.80
  -3   4   1 1293.47   41.90
  -3  -4   1 1277.67   41.70
   3   4   1 1308.27   42.00
  -3   4  -1 1339.67   44.10
   3  -4  -1 1298.97   43.40
  -3  -4   1 1281.77   41.50
   3   4   1 1329.57   41.80
   3  -4  -1 1277.27   41.50
   3   4   1 1289.67   41.40
  -3  -4   1 1222.08   41.80
   3  -4  -1 1243.18   41.40
  -3   4  -1 1422.36   43.30
   3  -4  -1 1261.67   41.90
  -3   4  -1 1284.77   41.20
   3   4   1 1279.57   42.40
  -3  -4   1 1298.87   42.20
  -4  -4  -1  716.63   24.60
   4  -4   1  743.93   25.10
   4   4  -1  681.73   23.90
  -4   4   1  681.33   24.20
  -4   4   1  661.33   23.80
  -4  -4  -1  641.14   23.30
   4   4  -1  712.83   24.70
  -4   4   1  687.73   26.00
   4  -4   1  685.63   26.30
   4  -4   1  690.93   23.30
  -4  -4  -1  677.73   22.70
  -4  -4  -1  732.13   24.10
   4   4  -1  687.73   24.20
   4  -4   1  690.23   23.30
  -4  -4   1  675.83   24.00
   4  -4  -1  674.53   24.20
   4   4   1  686.93   23.70
   4  -4  -1  681.73   24.30
  -4  -4   1  676.23   24.60
  -4   4  -1  704.73   23.70
  -4  -4   1  679.53   24.20
   4   4   1  680.23   24.40
   4   4   1  689.93   23.60
  -4   4  -1  694.23   23.40
  -4   4  -1  675.63   26.20
   4   4   1  659.03   24.70
   4  -4  -1  666.23   23.80
  -4  -4   1  692.33   23.90
  -5  -4  -1 1001.00   34.10
  -5  -4  -1 1061.69   34.80
   5   4  -1 1011.20   35.20
   5   4  -1 1041.60   35.00
   5  -4   1 1044.90   34.20
  -5  -4  -1 1090.29   34.70
   5  -4   1 1108.69   38.00
   5   4  -1 1019.20   35.90
   5  -4   1 1037.30   34.60
  -5   4   1 1050.09   37.50
  -5   4   1 1022.30   34.90
  -5   4   1 1054.19   35.30
  -5  -4  -1 1037.20   35.90
   5   4  -1 1075.89   35.30
   5  -4  -1 1050.69   34.90
   5   4   1 1074.49   35.90
   5   4   1 1058.59   34.10
   5  -4  -1 1033.30   35.30
   5  -4  -1  974.20   36.70
  -5   4  -1 1056.29   34.70
  -5   4  -1 1021.60   34.20
   5  -4  -1 1043.70   35.30
  -5   4  -1 1053.79   37.70
  -5  -4   1 1094.29   37.10
   5   4   1 1029.60   36.20
  -5  -4   1 1049.59   36.20
  -5  -4   1 1025.90   35.10
  -5  -4   1 1058.79   35.30
   5   4   1 1011.80   34.60
  -6  -4  -1   71.19    6.50
   6  -4   1   81.19    9.40
  -6  -4  -1   80.39    7.70
   6   4  -1   71.99    6.80
   6   4  -1   74.49    7.00
   6   4  -1   50.79    5.90
  -6   4   1   59.89    7.60
   6  -4   1   70.49    5.80
  -6   4   1   76.59    7.10
  -6  -4  -1   78.19    6.50
  -6   4   1   72.49    6.90
  -6  -4  -1   78.29    6.60
   6  -4   1   71.89    6.20
  -6  -4   1   74.49    7.00
   6  -4  -1   72.89    6.60
   6  -4  -1   83.49    7.10
   6  -4  -1   76.09    9.00
   6   4   1   63.49    6.90
   6   4   1   62.19    5.90
  -6  -4   1   56.89    6.00
  -6   4  -1   60.39    7.20
   6   4   1   71.29    6.10
   6   4   1   63.69    6.30
  -6  -4   1   81.29    7.50
  -6   4  -1   72.79    6.20
  -6   4  -1   61.19    6.20
  -6  -4   1   71.59    7.00
   7   4  -1  108.19    8.50
  -7  -4  -1   93.49    8.00
   7  -4   1  105.59   10.20
   7   4  -1   90.89    8.40
  -7   4   1   97.89   10.40
   7  -4   1   93.59    7.20
  -7   4   1   87.09    7.80
  -7  -4  -1  101.89    7.50
  -7   4   1   93.49    8.10
   7  -4   1   94.09    6.80
   7   4  -1   97.99    7.70
   7   4  -1   82.49    8.00
  -7  -4  -1   86.19    9.00
  -7  -4  -1   94.29    7.50
   7  -4  -1   96.49    7.90
  -7  -4   1  101.09    8.00
   7   4   1  104.09    7.50
  -7  -4   1   88.49    7.80
  -7  -4   1   93.09    8.40
  -7   4  -1   97.19    7.40
  -7  -4   1   87.49    8.80
   7   4   1   89.29    7.20
   7   4   1   99.59    8.70
   7   4   1   93.49    7.30
   7  -4  -1   96.79    9.90
  -7   4  -1   90.69    7.10
  -7   4  -1   87.59    9.90
   7  -4  -1   96.09    7.50
  -8   4   1   45.60    6.40
   8  -4   1   63.79    9.50
  -8   4   1   38.40    6.50
  -8  -4  -1   57.79    6.20
   8   4  -1   52.19    6.80
  -8  -4  -1   56.59    6.70
   8   4  -1   39.70    5.60
   8   4  -1   57.79    6.80
  -8   4   1   43.00    6.50
   8   4  -1   29.00    5.40
  -8  -4  -1   59.39    6.80
   8  -4   1   54.99    5.70
   8  -4   1   59.59    6.50
  -8  -4  -1   32.40    6.50
   8  -4  -1   46.90    7.70
  -8  -4   1   41.60    5.90
   8  -4  -1   44.70    6.60
  -8   4  -1   54.29    6.00
   8   4   1   43.40    5.50
  -8   4  -1   51.19    5.90
  -8  -4   1   39.10    5.90
  -8  -4   1   34.60    5.70
  -8   4  -1   61.39    9.70
   8   4   1   48.00    7.10
   8   4   1   42.10    5.60
  -8  -4   1   65.99    7.90
   8   4   1   45.20    5.50
   8  -4  -1   59.99    6.70
  -9   4   1   70.09    8.10
   9  -4   1   36.00    6.90
   9   4  -1   49.50    7.20
   9   4  -1   32.40    5.90
  -9  -4  -1   58.99    6.70
   9  -4   1   46.00    5.80
  -9  -4  -1   41.30    6.60
  -9  -4  -1   58.09    7.30
  -9   4   1   45.00    6.40
  -9   4   1   33.80    6.80
   9   4  -1   37.80    6.00
   9  -4   1   45.50    6.00
  -9  -4  -1   47.50    6.40
   9  -4  -1   33.40    7.40
   9   4   1   34.00    6.40
  -9  -4   1   37.70    6.30
  -9   4  -1   47.30    5.70
  -9   4  -1   41.30    6.10
   9  -4  -1   33.30    5.90
   9  -4  -1   56.09    7.30
   9   4   1   45.60    6.10
  -9  -4   1   51.29    7.00
  -9   4  -1   29.40    7.00
  -9  -4   1   39.60    6.10
   9  -4  -1   43.30    6.00
   9   4   1   45.90    6.10
  -9  -4   1   51.69    8.10
   9   4   1   38.60    5.70
  10   4  -1   88.69    9.70
 -10  -4  -1   90.39    8.50
 -10   4   1   75.89    8.10
 -10  -4  -1  106.69   11.50
  10  -4   1   65.39    9.30
  10   4  -1   79.39    9.20
  10  -4   1  104.79   11.00
 -10   4   1   90.59    9.30
  10   4  -1  100.59    9.40
 -10  -4  -1   96.49    9.80
  10   4  -1  100.69    9.60
 -10  -4  -1   85.89    8.40
  10  -4   1   87.09    8.00
 -10   4   1  105.09   12.20
  10  -4   1   85.39    8.50
  10  -4  -1   98.59   11.10
  10  -4  -1   67.49    8.70
 -10  -4   1  112.29   10.40
  10   4   1  101.19    9.50
  10   4   1   85.99   10.10
 -10   4  -1   88.89    8.30
  10   4   1   98.19    8.50
  10   4   1   81.19    8.50
 -10  -4   1   73.69    8.20
  10  -4  -1   93.99    9.50
 -10  -4   1   90.09    9.10
 -10  -4   1   97.19   11.00
  10  -4  -1   93.89    9.00
 -10   4  -1   83.59    8.30
 -10   4  -1   85.49   10.30
  11   4  -1  293.37   15.80
  11  -4   1  290.77   14.10
 -11   4   1  285.77   15.60
 -11   4   1  279.37   19.30
  11   4  -1  285.47   16.70
 -11  -4  -1  296.87   18.20
  11  -4   1  278.97   17.90
  11  -4   1  271.27   18.90
  11   4  -1  306.87   15.40
 -11  -4  -1  302.87   15.10
 -11  -4  -1  296.97   17.50
 -11  -4  -1  276.47   14.50
  11   4  -1  282.77   17.40
 -11   4   1  298.97   15.60
  11  -4   1  297.07   14.70
  11   4   1  292.37   14.90
  11   4   1  275.97   17.10
 -11   4  -1  274.67   19.50
 -11   4  -1  273.47   14.20
  11  -4  -1  273.47   18.60
 -11  -4   1  308.37   17.70
  11  -4  -1  288.97   15.50
  11  -4  -1  280.97   18.10
 -11  -4   1  298.67   15.70
  11   4   1  319.87   16.40
  11   4   1  284.87   14.30
 -11   4  -1  282.57   14.60
  11  -4  -1  253.67   20.40
 -11  -4   1  268.57   15.30
  12   4  -1  851.91   32.60
 -12  -4  -1  864.01   31.80
  12   4  -1  854.71   34.30
  12  -4   1  823.02   38.60
 -12  -4  -1  855.61   34.60
 -12   4   1  873.91   32.70
 -12   4   1  724.43   36.30
 -12  -4  -1  824.32   35.90
  12   4  -1  818.22   31.90
  12  -4   1  859.31   30.90
 -12   4   1  829.02   32.10
  12  -4   1  867.81   31.60
  12  -4   1  858.51   36.80
 -12  -4  -1  805.62   31.10
 -12  -4   1  852.31   32.20
  12  -4  -1  781.92   44.00
  12   4   1  803.92   31.30
 -12  -4   1  869.31   35.60
  12  -4  -1  835.22   31.60
 -12   4  -1  806.72   30.80
 -12  -4   1  850.01   33.10
  12  -4  -1  840.22   36.80
  12  -4  -1  835.02   32.30
  12   4   1  836.22   30.90
 -12  -4   1  862.11   36.70
 -12   4  -1  826.62   51.79
  12   4   1  837.92   35.00
 -12   4  -1  850.71   31.30
  12   4   1  857.81   33.50
  13   4  -1  402.66   19.60
 -13   4   1  411.46   19.70
  13  -4   1  420.56   24.40
 -13   4   1  398.16   20.20
 -13  -4  -1  386.76   18.60
  13  -4   1  383.56   23.00
 -13  -4  -1  424.46   23.30
 -13  -4  -1  405.06   22.10
  13  -4   1  420.76   19.10
  13   4  -1  371.76   21.70
  13   4  -1  421.56   20.50
  13  -4   1  387.46   18.20
 -13  -4  -1  362.26   25.30
  13   4  -1  385.46   22.40
 -13   4   1  393.76   25.50
  13  -4  -1  417.96   19.70
  13   4   1  426.76   19.30
 -13  -4   1  392.56   20.10
 -13  -4   1  429.16   23.00
  13  -4  -1  399.36   23.20
  13  -4  -1  433.16   24.60
  13  -4  -1  367.16   21.80
  13   4   1  415.76   22.60
 -13   4  -1  431.36   19.30
  13   4   1  386.36   21.30
 -13   4  -1  387.66   18.60
 -13   4  -1  382.46   24.80
  13   4   1  401.26   18.70
 -14   4   1  261.97   15.70
 -14  -4  -1  253.37   14.80
  14  -4   1  256.17   14.20
  14   4  -1  233.08   15.30
 -14  -4  -1  224.48   17.50
 -14  -4  -1  228.08   14.50
  14   4  -1  253.27   16.20
  14   4  -1  204.38   17.60
 -14   4   1  239.78   15.40
  14  -4   1  229.68   13.60
  14  -4   1  234.88   18.90
  14   4  -1  226.98   17.50
  14  -4   1  252.97   19.60
  14  -4  -1  231.38   18.90
  14   4   1  235.68   14.90
  14  -4  -1  228.28   15.30
  14   4   1  245.28   14.00
 -14  -4   1  233.08   15.80
  14   4   1  244.28   17.10
 -14  -4   1  257.87   18.00
 -14  -4   1  257.77   19.40
 -14   4  -1  208.48   19.80
 -14   4  -1  247.08   14.60
  14   4   1  251.97   18.40
  14  -4  -1  222.78   15.20
 -14   4  -1  214.38   14.10
  14  -4  -1  230.38   19.70
 -15   4   1   71.09   10.00
  15   4  -1   53.79   11.40
  15  -4   1   62.79    8.40
  15   4  -1   34.20    8.70
  15  -4   1   52.19    7.90
 -15  -4  -1   23.70   12.80
  15   4  -1   64.39   10.30
  15  -4   1   42.40   10.10
  15  -4   1   55.39    9.60
  15   4  -1   81.09   10.70
 -15  -4  -1   62.89    9.10
 -15  -4  -1   50.89    9.10
 -15   4   1   64.89   13.00
  15   4   1   52.79    8.80
  15   4   1   77.69   11.60
  15   4   1   45.20   10.10
  15  -4  -1   60.89    9.20
 -15  -4   1   55.19   11.80
  15  -4  -1   43.70    9.90
 -15   4  -1   69.19    9.00
  15  -4  -1   34.40   10.00
  15  -4  -1   47.20    8.60
 -15   4  -1   68.99    9.20
 -15  -4   1   84.69   11.00
  15   4   1   66.89    8.80
  16  -4   1  243.48   15.20
 -16   4   1  255.67   23.20
  16   4  -1  274.87   20.70
 -16   4   1  271.97   16.90
  16  -4   1  285.77   16.20
  16  -4   1  266.97   22.00
  16  -4   1  242.48   20.50
 -16  -4  -1  270.27   21.30
 -16  -4  -1  261.77   16.30
  16   4  -1  278.77   18.20
  16   4  -1  264.37   21.00
 -16   4   1  259.97   17.10
  16   4  -1  220.68   15.70
  16  -4  -1  272.87   16.90
 -16   4  -1  253.27   15.40
 -16  -4   1  261.77   17.40
  16  -4  -1  242.58   20.60
  16   4   1  295.77   15.90
 -16  -4   1  264.37   21.00
  16   4   1  271.97   19.60
  16   4   1  255.97   16.00
  16   4   1  270.87   20.80
 -16   4  -1  290.07   24.00
  16  -4  -1  228.58   20.20
 -16  -4   1  287.07   17.80
  16  -4  -1  281.07   17.10
 -17  -4  -1    2.40    5.80
  17   4  -1    0.40   14.50
  17   4  -1    9.40    7.90
 -17   4   1    0.40    6.60
  17   4  -1   -5.40    7.40
  17  -4   1   -2.30   13.00
 -17  -4  -1   16.60    7.50
  17  -4   1    2.30    5.70
 -17   4   1    9.00    7.80
  17   4  -1   -0.60    6.50
  17  -4   1    3.80    9.00
 -17  -4  -1   -3.10    6.60
 -17   4   1    4.40   13.20
  17  -4   1   18.00    6.90
  17  -4  -1   -4.30    6.20
 -17   4  -1    2.50    8.70
  17   4   1    2.00    7.50
  17  -4  -1    5.00    7.00
 -17   4  -1    5.00    3.70
  17   4   1    6.70    6.90
  17   4   1   10.60    6.30
  17  -4  -1   10.00    6.20
  17  -4  -1   11.00   10.10
 -17   4  -1   10.50    5.90
  17   4   1    8.70    7.60
 -17  -4   1   -3.80    6.60
 -17  -4   1    1.40    7.10
  18   4  -1   36.00   11.10
 -18  -4  -1   53.39    9.50
  18   4  -1   38.60   11.10
  18   4  -1   40.90    9.30
  18  -4   1   39.00   13.00
  18  -4   1   42.40    8.50
 -18   4   1   26.00   12.40
 -18   4   1   37.80   12.50
 -18  -4  -1   19.00   10.60
  18   4  -1   32.30    8.20
  18  -4   1   36.00    7.70
  18  -4  -1   49.40    8.90
  18  -4  -1   12.10   11.10
 -18   4  -1   22.10   12.10
 -18   4  -1   66.59    9.10
 -18  -4   1   65.99   11.00
  18   4   1   47.30    9.00
 -18  -4   1   37.90   11.70
  18  -4  -1   41.10    8.40
  18   4   1   35.80   10.80
  18   4   1   32.10   11.10
   0  -5  -1   -2.80    2.10
   0  -5   1   -2.80    1.90
   0   5  -1    0.30    2.80
   0   5  -1    1.40    2.20
   0  -5   1    0.90    2.30
   0  -5  -1    0.90    2.30
   0   5   1   -1.10    2.50
   0  -5  -1   -1.50    2.70
   0  -5  -1    1.90    2.20
   0  -5   1   -0.60    3.30
   0  -5  -1    1.80    2.80
   0   5  -1    1.20    3.00
   0   5   1    1.20    2.30
   0   5   1    2.60    2.90
   1   5  -1  251.37   10.60
  -1   5   1  259.77   10.90
  -1   5   1  261.07   11.30
  -1  -5  -1  246.18   11.70
   1   5  -1  243.68   11.40
   1  -5   1  237.38   11.10
  -1  -5  -1  246.28   11.30
   1  -5   1  256.67   10.30
  -1   5   1  271.57   11.80
  -1  -5  -1  258.07   12.00
   1   5  -1  267.07   11.30
  -1   5   1  257.37   11.70
   1  -5   1  250.37   11.80
  -1   5  -1  261.47   10.20
   1  -5  -1  268.57   10.90
  -1  -5   1  256.87   11.50
  -1   5  -1  248.18   11.30
   1   5   1  259.67   11.20
  -1  -5   1  251.47   10.70
   1  -5  -1  254.67   11.90
   1   5   1  256.57   11.30
  -1  -5   1  247.48   11.10
  -1   5  -1  246.58   13.20
   1  -5  -1  251.67   11.70
   1   5   1  265.97   11.70
   1   5   1  249.38   11.80
  -2   5   1    1.80    2.80
  -2  -5  -1    4.60    2.80
   2   5  -1    1.70    2.70
   2   5  -1   -0.60    2.10
  -2   5   1    0.30    2.30
  -2   5   1    5.50    2.50
  -2  -5  -1    1.30    2.50
   2  -5   1    3.50    3.20
   2  -5   1   -3.00    2.80
   2  -5   1    4.20    2.70
   2   5  -1    4.10    2.60
   2  -5   1    4.20    2.00
   2   5  -1    1.20    2.80
  -2   5   1    2.70    3.10
  -2  -5  -1    0.80    2.60
  -2  -5  -1    1.00    3.70
  -2   5  -1   -1.00    3.20
   2  -5  -1    3.80    2.90
   2   5   1    5.20    2.90
   2  -5  -1   -0.90    2.50
   2   5   1    0.90    2.50
  -2   5  -1    0.00    2.70
  -2  -5   1    3.10    2.90
  -2  -5   1    5.70    2.80
   2   5   1    2.00    3.10
   2   5   1    2.30    2.50
  -2   5  -1    3.10    2.10
  -2  -5   1    1.70    2.50
   2  -5  -1   -2.10    2.80
   3   5  -1  137.59    7.80
   3  -5   1  137.79   10.00
  -3  -5  -1  131.09    8.50
   3   5  -1  128.49    8.10
  -3   5   1  140.19    7.80
   3  -5   1  144.49    6.80
   3  -5   1  125.69    8.10
  -3   5   1  142.39    8.00
   3   5  -1  119.89    7.70
  -3  -5  -1  133.09    8.00
  -3   5   1  142.39    8.30
  -3   5   1  133.49    9.00
   3  -5   1  144.59    7.80
  -3  -5  -1  141.79    8.60
  -3   5  -1  140.79    8.30
  -3  -5   1  146.39    8.40
   3   5   1  139.39    8.00
   3   5   1  150.68    8.60
   3  -5  -1  151.48    8.80
   3  -5  -1  135.79   10.50
   3   5   1  134.29    8.20
   3  -5  -1  137.19    8.30
   3   5   1  136.19    8.00
  -3   5  -1  145.09    7.90
  -3   5  -1  151.18    7.20
   3  -5  -1  143.69    7.80
  -3  -5   1  125.89    7.90
  -3  -5   1  143.39    8.20
  -4   5   1 1844.22   59.99
  -4  -5  -1 1851.71   59.39
   4  -5   1 1872.41   58.79
  -4  -5  -1 1894.51   58.19
   4  -5   1 1889.61   59.79
  -4   5   1 1870.81   59.59
   4   5  -1 1849.91   59.99
  -4   5   1 1881.41   61.69
   4   5  -1 1829.92   59.59
  -4  -5  -1 1882.21   59.99
  -4  -5  -1 1895.31   60.29
   4   5  -1 1814.12   60.19
   4  -5   1 1909.41   59.29
  -4  -5   1 1822.32   59.99
   4   5   1 1847.12   60.19
  -4  -5   1 1810.22   59.79
  -4   5  -1 1848.81   59.09
   4  -5  -1 1832.72   59.49
   4   5   1 1884.91   59.49
   4  -5  -1 1904.71   62.29
  -4  -5   1 1853.81   59.49
   4  -5  -1 1863.61   59.59
  -4   5  -1 1949.01   59.99
   4  -5  -1 1843.02   59.99
  -4  -5   1 1856.51   60.39
   4   5   1 1894.31   59.89
  -4   5  -1 1890.81   62.69
   4   5   1 1872.41   60.79
  -5  -5  -1   70.59    5.50
   5   5  -1   68.19    6.90
   5  -5   1   65.19    5.90
   5  -5   1   67.99    6.40
  -5   5   1   65.39    7.20
  -5  -5  -1   73.19    7.20
  -5   5   1   49.90    6.10
   5   5  -1   65.39    6.40
  -5  -5  -1   66.49    6.40
  -5  -5  -1   67.59    6.60
  -5   5   1   67.19    6.60
   5   5  -1   79.89    8.60
   5  -5   1   60.69    5.80
  -5   5  -1   70.19    6.20
   5   5   1   64.19    7.50
  -5  -5   1   68.89    6.90
  -5   5  -1   46.20    6.50
   5  -5  -1   50.79    6.90
  -5  -5   1   74.09    7.80
   5  -5  -1   66.29    6.80
  -5  -5   1   62.19    7.10
   5   5   1   62.29    6.40
   5   5   1   72.49    6.40
   5   5   1   70.99    7.00
   5  -5  -1   69.19    6.40
   5  -5  -1   67.79    6.40
  -5   5  -1   64.99    6.50
  -5  -5   1   74.39    6.90
  -6   5   1  407.36   17.20
   6  -5   1  422.26   16.90
  -6   5   1  411.76   19.80
  -6  -5  -1  391.96   18.00
   6   5  -1  423.76   17.20
  -6  -5  -1  415.96   16.90
  -6  -5  -1  431.66   16.40
  -6   5   1  410.96   17.40
   6  -5   1  396.06   16.20
   6   5  -1  428.66   18.20
   6  -5   1  431.46   17.00
   6   5  -1  417.66   17.90
   6  -5   1  421.66   20.10
  -6  -5  -1  427.56   17.20
   6  -5  -1  407.46   17.50
  -6   5  -1  422.16   16.60
  -6   5  -1  440.66   20.30
   6   5   1  424.56   18.00
  -6  -5   1  445.36   17.60
   6  -5  -1  391.46   19.30
   6  -5  -1  439.46   17.70
   6   5   1  437.66   17.00
   6   5   1  454.65   16.50
   6  -5  -1  419.76   17.00
   6   5   1  436.56   18.80
   6   5   1  394.76   16.50
  -6  -5   1  429.56   18.50
  -6  -5   1  421.86   17.50
  -6  -5   1  401.46   17.30
  -6   5  -1  418.76   17.00
   7  -5   1  138.69    9.30
   7   5  -1  161.68   10.20
  -7   5   1  156.08   10.00
   7  -5   1  159.48   12.70
  -7  -5  -1  167.28    9.80
   7   5  -1  143.39    9.60
  -7   5   1  163.28   10.30
   7  -5   1  157.48    9.00
  -7   5   1  165.48   12.60
  -7  -5  -1  158.48    9.50
  -7  -5  -1  146.89    9.60
   7   5  -1  129.09   10.30
   7   5  -1  170.58   11.90
  -7  -5  -1  149.79   11.10
   7  -5  -1  156.68   10.00
   7   5   1  148.59   10.60
  -7   5  -1  148.79   12.00
   7  -5  -1  146.49    9.90
   7   5   1  152.08   11.10
  -7  -5   1  157.78   10.30
  -7  -5   1  150.88    9.90
  -7   5  -1  164.88    9.40
  -7  -5   1  153.98   10.00
  -7   5  -1  156.78    9.40
   7  -5  -1  147.09    9.50
   7   5   1  178.18    9.60
  -7  -5   1  159.08   11.10
   7   5   1  150.18    9.40
   7  -5  -1  155.48   12.40
  -8  -5  -1  362.56   16.60
  -8   5   1  351.16   16.60
  -8  -5  -1  358.46   16.00
   8  -5   1  370.76   16.00
   8   5  -1  363.26   16.30
   8   5  -1  382.56   18.00
   8  -5   1  358.46   19.50
  -8  -5  -1  369.76   16.20
   8   5  -1  395.06   17.20
  -8  -5  -1  336.57   17.90
   8   5  -1  376.86   16.90
  -8   5   1  311.97   18.90
  -8   5   1  348.47   16.30
   8  -5   1  363.76   15.30
  -8  -5   1  387.16   16.70
   8   5   1  366.46   15.90
   8  -5  -1  368.76   16.80
  -8   5  -1  371.86   15.70
  -8   5  -1  368.96   16.10
   8  -5  -1  394.36   20.00
  -8  -5   1  356.96   16.70
  -8  -5   1  352.86   17.00
   8  -5  -1  363.76   16.40
   8   5   1  371.16   16.00
   8   5   1  363.76   17.70
  -8   5  -1  375.46   20.10
   8  -5  -1  374.96   17.20
   8   5   1  377.46   15.80
  -8  -5   1  353.06   18.10
  -9   5   1  167.58   14.50
  -9  -5  -1  168.18   10.70
   9  -5   1  188.38   14.90
   9   5  -1  172.78   12.10
  -9   5   1  188.18   11.40
  -9   5   1  170.88   11.30
   9  -5   1  162.28   10.50
  -9  -5  -1  165.48   12.90
  -9  -5  -1  168.08   10.70
   9   5  -1  178.68   11.10
  -9  -5  -1  178.18   11.40
   9  -5   1  164.58   10.00
   9   5  -1  147.59   12.00
   9   5  -1  182.28   11.50
  -9  -5   1  189.18   11.70
  -9  -5   1  194.28   12.40
  -9   5  -1  160.08   10.70
  -9   5  -1  175.08   14.80
   9  -5  -1  149.69   13.80
   9  -5  -1  166.98   11.30
   9   5   1  161.68   10.80
  -9  -5   1  186.08   11.40
   9   5   1  158.98   10.30
  -9   5  -1  157.98   10.40
   9   5   1  155.68   12.00
   9   5   1  181.38   11.10
  -9  -5   1  158.38   12.90
  10  -5   1  374.56   21.60
 -10   5   1  394.66   18.10
  10  -5   1  373.56   16.60
  10  -5   1  378.06   17.20
 -10  -5  -1  380.16   17.20
 -10  -5  -1  402.86   20.50
 -10   5   1  380.46   22.30
 -10  -5  -1  397.96   18.60
 -10   5   1  366.56   17.70
  10   5  -1  364.76   18.70
  10   5  -1  380.46   19.50
  10   5  -1  393.76   17.90
  10   5  -1  376.66   18.30
 -10  -5  -1  379.36   17.40
 -10  -5   1  385.86   20.00
  10  -5  -1  389.06   17.50
 -10   5  -1  362.86   16.90
  10  -5  -1  376.26   21.50
  10   5   1  359.76   17.30
  10   5   1  390.96   19.60
 -10  -5   1  388.86   18.20
 -10  -5   1  394.16   20.70
 -10   5  -1  370.76   16.90
 -10  -5   1  351.36   19.00
  10   5   1  360.16   16.80
 -10   5  -1  386.66   22.10
  10   5   1  399.66   18.10
  10  -5  -1  360.76   17.80
  11  -5   1   17.90    5.20
 -11  -5  -1   16.00    6.30
  11  -5   1   16.40    5.60
  11  -5   1   13.60    6.80
 -11   5   1   14.90    6.10
  11   5  -1   18.90    6.20
  11   5  -1    6.30    5.20
  11   5  -1   18.60    6.20
 -11  -5  -1   19.50    6.00
 -11   5   1   23.00    8.80
 -11  -5  -1   24.50    6.10
 -11  -5  -1   24.60    7.90
 -11   5   1   16.80    6.20
  11   5  -1   15.00    5.50
  11  -5   1   10.10    6.70
 -11   5  -1    9.90    7.30
 -11  -5   1    6.70    8.50
 -11  -5   1    8.00    5.90
  11   5   1   17.90    5.50
  11  -5  -1   11.80    5.70
  11  -5  -1   14.10    6.80
  11   5   1   11.60    5.70
 -11  -5   1   12.80    5.60
  11  -5  -1   11.50    5.50
 -11   5  -1   16.10    5.70
 -11   5  -1   22.90    5.90
  11   5   1   15.70    5.40
  11  -5  -1   11.40    5.50
  11   5   1   14.20    5.30
 -11  -5   1   15.50   10.60
 -12   5   1   20.30    6.30
 -12  -5  -1    5.10    6.20
  12   5  -1    1.90    6.10
 -12  -5  -1    1.40    6.70
  12   5  -1    5.10    5.80
  12   5  -1   -2.70    5.30
 -12  -5  -1   -1.00    5.00
  12  -5   1   -0.50    6.20
  12   5  -1    2.50    6.60
  12  -5   1    6.00    6.90
 -12   5   1    3.10    6.70
  12  -5   1   -0.30    4.50
 -12  -5  -1    6.70    5.30
  12  -5   1   -2.90    4.90
 -12   5  -1    3.30    5.30
 -12  -5   1    4.80    6.20
  12   5   1    5.60    5.00
  12  -5  -1   10.80    5.50
 -12   5  -1    5.00    5.50
  12   5   1   -1.90    8.30
 -12   5  -1    1.10    6.70
  12   5   1    8.80    5.60
 -12  -5   1    1.30    5.60
  12  -5  -1    3.10    5.70
  12   5   1   -2.70    5.40
 -12  -5   1   -5.00    5.60
 -12  -5   1   -0.90    6.40
  12  -5  -1    4.40    5.80
 -13  -5  -1   11.50    6.70
  13  -5   1   11.80    7.20
 -13   5   1   13.40    8.80
  13   5  -1    8.20    6.60
  13   5  -1   17.60    8.10
  13  -5   1    9.90    5.40
 -13   5   1   11.20    6.30
 -13  -5  -1   13.10    7.30
 -13  -5  -1    3.70    5.90
  13   5  -1   13.90    6.60
 -13  -5  -1   16.60    6.30
  13  -5   1   13.70    7.10
  13   5  -1   12.90    6.80
  13  -5   1    9.30    5.90
 -13   5   1   15.80    6.50
  13  -5  -1   12.20    6.10
 -13   5  -1   10.20    5.80
 -13  -5   1   10.70    6.60
 -13   5  -1   16.70    8.10
  13   5   1   18.10    8.60
  13   5   1   20.50    6.70
  13   5   1    6.80    6.00
  13  -5  -1   17.50    7.10
 -13  -5   1   12.80    7.10
 -13   5  -1   11.20    5.80
 -13  -5   1   13.60    6.60
  13  -5  -1   20.50    7.50
  13  -5  -1    9.80    7.20
  14  -5   1   48.70   11.00
 -14  -5  -1   47.60    8.50
 -14   5   1   58.39   11.10
  14   5  -1   65.99   10.30
  14  -5   1   52.89    8.30
  14  -5   1   45.90    7.60
  14   5  -1   51.49    8.70
  14   5  -1   39.50    8.90
 -14  -5  -1   55.39    8.30
  14  -5   1   57.29   11.50
 -14   5   1   51.79    9.00
 -14  -5  -1   61.79   10.70
  14   5  -1   52.29    9.60
  14  -5  -1   53.79    8.70
 -14   5  -1   74.09    9.00
  14   5   1   51.19    7.70
 -14  -5   1   64.49   10.90
  14   5   1   62.69    9.20
 -14  -5   1   62.69    9.80
  14   5   1   45.50    9.00
  14  -5  -1   51.69    9.20
  14   5   1   67.39    9.80
  14  -5  -1   44.40   10.40
  14  -5  -1   57.39   10.50
 -14   5  -1   49.00    7.80
 -15  -5  -1   13.00    7.00
 -15  -5  -1    5.60    7.40
  15   5  -1    2.40    7.00
  15  -5   1   13.10    8.80
  15   5  -1   10.20    6.70
  15  -5   1    5.10    6.00
  15  -5   1   10.30    7.40
  15   5  -1   15.70    7.40
  15  -5   1    3.10    5.30
 -15   5   1   11.80   10.30
  15  -5  -1   16.10    6.70
 -15  -5   1    3.90   12.60
 -15   5  -1   11.10    6.40
 -15  -5   1    7.00    8.40
 -15   5  -1    3.20    5.90
  15  -5  -1    1.00    7.80
  15  -5  -1   19.20    8.10
  15   5   1   13.30    7.20
  15  -5  -1   19.70    7.70
  15   5   1    9.70    7.30
  15   5   1   -4.10    6.80
 -15  -5   1   13.70    7.50
 -15   5  -1   19.60   10.20
  15   5   1    7.70    6.20
 -16  -5  -1    6.30    6.70
 -16   5   1   -5.20    8.40
  16   5  -1   14.80    7.20
 -16   5   1   23.60    8.10
  16  -5   1   20.00    7.30
  16  -5   1    9.50    8.00
  16  -5   1    6.50    5.60
  16   5  -1   16.90    7.40
  16   5  -1    1.50    7.30
 -16  -5  -1    8.60    6.90
  16   5  -1    1.10    7.60
  16  -5   1   11.50    8.80
 -16  -5  -1   10.60    8.00
  16  -5  -1    7.40    6.60
  16   5   1   13.20   13.20
  16  -5  -1    2.90    6.50
  16  -5  -1   -0.40    7.70
 -16   5  -1    4.30    6.20
 -16   5  -1    8.20   10.30
  16   5   1    2.10    6.00
 -16  -5   1   18.40    7.80
 -16  -5   1   18.30    7.70
  16  -5  -1    2.30    8.80
  16   5   1   20.20    8.90
 -16  -5   1   15.80    9.10
 -17   5   1   -1.50    8.80
  17  -5   1   10.30    9.30
  17  -5   1   10.00    8.70
 -17   5   1   28.30    9.20
 -17  -5  -1   11.10    7.00
  17  -5   1   16.90    6.60
 -17  -5  -1    5.80    4.00
  17  -5   1   15.70    7.00
  17   5  -1    6.10    6.60
  17   5  -1    8.30    8.50
 -17  -5  -1   12.40    8.50
  17   5  -1    7.50    7.70
  17   5  -1    7.00    7.80
 -17  -5   1   14.00    8.80
 -17   5  -1   20.90    7.10
  17   5   1   -6.00    7.10
 -17   5  -1   26.80   16.70
  17  -5  -1   -0.60    6.80
  17  -5  -1   17.20    7.80
  17   5   1   28.50   19.70
 -17  -5   1   24.70    8.70
  17   5   1   16.30    7.40
  17   5   1   10.10   10.10
  17  -5  -1   11.40    8.70
  17  -5  -1   11.90    7.30
  18   5  -1   42.90   12.00
  18   5  -1   47.00   11.30
  18   5  -1   42.90   10.50
  18  -5   1   40.30    8.40
  18  -5   1   22.40   12.30
  18  -5   1   23.80    7.40
 -18   5   1   30.00   11.80
 -18  -5  -1   54.89   10.00
 -18   5   1   50.29    9.60
  18  -5   1   28.30    9.90
  18   5  -1   58.09   10.60
 -18   5  -1   42.10    8.40
  18  -5  -1   28.00   10.50
  18   5   1   33.30   12.10
  18  -5  -1   48.70   12.60
  18   5   1   15.70    9.20
  18   5   1   40.30    9.10
  18   5   1   24.70   11.40
  18  -5  -1   25.80   10.70
  18  -5  -1   35.80    9.20
 -18  -5   1   30.00   10.90
 -18   5  -1   20.50   13.70
  18  -5  -1   36.30   11.10
   0  -6   1 1044.00   34.90
   0  -6  -1 1041.60   36.60
   0  -6  -1  976.40   34.60
   0  -6  -1  990.00   34.60
   0   6   1 1068.59   36.50
   0  -6   1 1019.00   36.40
   0   6  -1  948.11   34.80
   0  -6   1  987.20   33.60
   0   6   1  993.40   35.20
   0   6  -1 1023.50   33.70
   0  -6  -1  958.50   35.00
   0   6  -1 1036.40   34.70
   0  -6  -1 1025.80   34.70
   0  -6   1 1101.69   37.70
   0   6   1 1010.40   34.50
  -1   6   1   81.59    6.50
   1  -6   1   84.49    7.00
   1  -6   1   86.79    7.00
   1  -6   1   93.29    6.20
  -1  -6  -1   93.69    8.00
   1   6  -1   84.89    6.90
   1   6  -1   92.69    8.10
   1   6  -1   87.79    6.40
   1   6  -1   92.69    7.30
  -1  -6  -1   86.99    7.10
  -1  -6  -1   96.19    7.00
  -1   6   1   84.69    7.10
  -1   6   1   81.39    7.20
   1  -6   1   84.49    7.80
  -1  -6  -1   78.39    6.90
  -1   6  -1   78.99    5.80
   1   6   1   92.59    7.40
   1  -6  -1   79.29    7.50
   1  -6  -1   90.49    9.50
   1   6   1   94.29    7.00
  -1  -6   1   85.69    6.30
  -1   6  -1   72.29    7.30
   1  -6  -1   91.99    7.00
  -1  -6   1   91.79    8.20
   1   6   1   75.89    7.20
  -1  -6   1   81.49    6.70
  -1   6  -1   91.19    7.30
  -2  -6  -1  127.89    8.50
   2  -6   1  123.69    8.60
   2   6  -1  120.29    7.80
  -2   6   1  133.59    7.90
   2  -6   1  136.09    8.40
  -2   6   1  133.39    8.20
  -2   6   1  126.09    8.40
  -2  -6  -1  137.09    8.20
  -2   6   1  112.59    8.60
   2   6  -1  126.19    8.50
   2  -6   1  153.78   10.30
   2   6  -1  128.49    7.90
   2  -6   1  142.59    7.00
  -2  -6  -1  132.39    9.10
  -2  -6  -1  120.19    8.20
   2   6   1  136.69    8.50
   2   6   1  132.59    7.90
   2  -6  -1  123.79    8.50
   2  -6  -1  115.39   10.40
   2  -6  -1  130.69    8.20
  -2   6  -1  145.69    7.10
  -2  -6   1  133.09    8.30
  -2  -6   1  128.19    8.30
  -2   6  -1  123.59    8.30
   2   6   1  128.69    8.40
  -2   6  -1  120.39    8.70
  -2  -6   1  134.29    8.70
   2  -6  -1  133.49    8.90
   2   6   1  123.79    8.60
  -3   6   1  336.37   16.00
  -3  -6  -1  363.16   16.10
   3  -6   1  347.87   15.30
  -3   6   1  354.96   15.00
  -3   6   1  334.97   15.10
   3   6  -1  339.57   15.20
  -3   6   1  379.76   14.80
  -3  -6  -1  360.36   15.80
   3  -6   1  347.37   17.30
   3  -6   1  338.37   14.60
   3   6  -1  382.26   15.20
   3   6  -1  375.76   15.30
   3  -6   1  367.36   13.50
  -3  -6  -1  347.47   15.00
   3   6  -1  339.37   14.70
   3   6   1  359.46   15.60
   3  -6  -1  363.46   15.50
   3   6   1  357.26   15.10
  -3   6  -1  349.27   13.70
  -3  -6   1  337.17   15.20
  -3   6  -1  353.96   14.80
  -3   6  -1  359.86   15.50
   3   6   1  364.16   15.50
   3   6   1  352.26   14.80
  -3  -6   1  362.66   15.10
   3  -6  -1  355.96   16.60
   3  -6  -1  360.06   14.40
   3  -6  -1  382.36   16.60
  -3  -6   1  348.67   15.00
   4   6  -1  584.74   22.70
   4   6  -1  595.34   22.80
   4  -6   1  585.04   22.00
   4   6  -1  585.04   22.90
  -4   6   1  575.14   22.10
   4   6  -1  579.34   22.20
  -4  -6  -1  568.14   22.70
  -4   6   1  598.64   22.40
  -4  -6  -1  617.34   22.30
   4  -6   1  628.74   21.20
  -4   6   1  586.24   22.60
  -4   6   1  654.33   24.80
   4  -6   1  597.04   25.40
  -4  -6  -1  604.54   20.70
  -4  -6  -1  601.84   22.90
   4  -6   1  624.24   22.70
  -4   6  -1  602.44   25.20
  -4  -6   1  586.04   22.70
   4   6   1  599.74   22.60
   4  -6  -1  585.74   22.80
  -4  -6   1  602.44   23.00
  -4  -6   1  564.04   22.20
   4   6   1  610.14   22.40
  -4   6  -1  604.44   22.70
   4  -6  -1  592.34   24.60
  -4   6  -1  590.34   21.90
   4  -6  -1  596.94   21.90
  -4  -6   1  606.24   22.30
   4   6   1  601.04   22.60
   4   6   1  628.94   23.50
   5  -6   1  440.06   17.50
   5  -6   1  421.66   16.80
   5  -6   1  421.86   16.50
  -5   6   1  432.26   20.10
   5  -6   1  434.46   20.50
  -5  -6  -1  440.46   18.30
  -5  -6  -1  428.06   15.90
   5   6  -1  418.86   18.40
  -5  -6  -1  439.06   17.30
  -5   6   1  400.16   17.30
   5   6  -1  408.76   17.80
  -5  -6  -1  418.56   17.80
   5   6  -1  411.26   18.10
  -5   6   1  426.16   17.90
   5   6   1  425.76   17.90
  -5   6  -1  438.56   17.80
   5   6   1  434.86   18.70
   5  -6  -1  429.76   19.10
  -5  -6   1  416.46   17.60
   5  -6  -1  431.86   17.30
   5  -6  -1  427.16   17.90
  -5  -6   1  428.56   17.20
   5  -6  -1  454.25   20.50
  -5  -6   1  422.06   17.90
  -5   6  -1  407.96   16.90
   5   6   1  447.16   17.30
  -5  -6   1  427.66   18.30
   5   6   1  409.46   17.40
  -6  -6  -1   -0.70    3.70
  -6   6   1   -2.90    3.30
  -6  -6  -1    4.40    3.60
   6   6  -1   -1.60    3.40
   6   6  -1   -1.00    3.80
  -6  -6  -1    6.70    2.90
  -6   6   1    3.00    4.10
   6  -6   1    6.50    3.80
   6  -6   1    0.00    3.10
   6  -6   1    3.00    3.80
  -6  -6  -1    0.00    3.30
   6   6  -1    2.50    3.70
  -6   6   1   -0.50    3.80
   6  -6   1    6.00    5.00
  -6   6  -1    1.00    3.70
   6   6   1    5.80    3.70
   6  -6  -1   -1.20    3.60
  -6  -6   1    1.00    3.10
   6   6   1    6.10    4.20
  -6   6  -1   -1.90    3.60
   6  -6  -1    1.10    3.90
   6  -6  -1    1.70    3.30
  -6   6  -1    2.00    3.70
   6   6   1    0.20    3.20
   6  -6  -1   -0.80    4.00
   6   6   1   -3.80    3.70
  -6  -6   1   -0.60    4.30
  -6  -6   1   -2.30    3.40
  -6  -6   1    2.10    3.80
  -7  -6  -1   65.69    6.80
   7  -6   1   67.89    6.80
  -7  -6  -1   77.99    7.50
  -7   6   1   91.99   13.60
   7   6  -1   49.70    6.50
  -7  -6  -1   63.99    7.10
   7   6  -1   63.49    6.80
   7  -6   1   63.19    7.10
   7   6  -1   57.19    7.10
  -7  -6  -1   75.39    7.60
  -7   6   1   68.79    7.70
   7  -6   1   52.49    6.40
  -7   6   1   60.89    7.20
   7  -6   1   61.69    9.00
  -7  -6   1   68.79    7.70
  -7  -6   1   53.79    6.90
   7   6   1   57.29    7.40
   7  -6  -1   72.69    7.70
   7   6   1   47.00    7.10
   7  -6  -1   57.39    8.00
  -7   6  -1   73.09    7.50
   7   6   1   64.29    6.90
  -7   6  -1   62.59    8.70
  -7   6  -1   70.99    7.00
   7   6   1   80.79    7.60
  -7  -6   1   73.49    8.00
   7  -6  -1   55.49    6.60
   7  -6  -1   55.49    6.20
   8  -6   1   14.80    6.50
  -8  -6  -1   15.20    5.40
   8  -6   1   12.10    4.20
  -8  -6  -1   19.80    5.40
   8  -6   1   15.00    4.50
  -8   6   1   17.70    5.20
   8  -6   1   15.00    4.90
  -8  -6  -1   13.40    4.80
  -8   6   1   12.30    5.50
  -8   6   1    8.00    5.10
   8   6  -1   20.70    5.00
   8   6  -1   15.30    5.00
  -8  -6  -1   17.30    4.40
   8   6  -1   19.80    5.20
   8  -6  -1   20.00    6.20
   8  -6  -1   15.50    6.00
   8  -6  -1   17.50    5.40
  -8  -6   1   22.20    5.40
  -8   6  -1   14.60    4.80
  -8  -6   1   18.00    6.10
   8   6   1   19.10    5.30
  -8   6  -1   14.50    6.20
  -8  -6   1   17.40    5.20
  -8   6  -1   14.50    5.10
  -8  -6   1   16.50    4.60
   8   6   1   11.40    5.20
   8   6   1   20.70    6.50
   8   6   1   19.60    4.90
   8  -6  -1   19.70    4.90
   9   6  -1   48.50    7.90
  -9   6   1   32.00    6.50
  -9  -6  -1   34.30    5.70
   9   6  -1   34.10    6.40
   9  -6   1   41.00    6.10
   9   6  -1   52.59    7.90
  -9  -6  -1   43.80    8.10
  -9   6   1   28.40    7.20
  -9   6   1   37.90    6.60
   9  -6   1   40.60    6.40
  -9  -6  -1   51.39    7.20
   9   6  -1   36.00    6.00
   9  -6   1   45.90    6.80
  -9  -6  -1   47.80    7.10
   9  -6   1   42.60    7.40
   9   6   1   46.70    6.10
  -9  -6   1   43.50    6.60
   9  -6  -1   35.50    6.70
   9   6   1   41.60    7.80
  -9   6  -1   40.60    6.20
   9  -6  -1   39.50    6.40
   9  -6  -1   57.09    9.80
  -9  -6   1   32.70    6.40
  -9   6  -1   36.40    8.50
   9   6   1   24.80    5.90
  -9   6  -1   40.70    6.40
   9   6   1   47.10    7.00
  -9  -6   1   47.60    7.30
  -9  -6   1   42.00    7.30
   9  -6  -1   41.80    6.40
 -10   6   1   52.19    8.10
 -10  -6  -1   68.59    8.10
 -10  -6  -1   50.79    8.60
  10  -6   1   52.69    6.80
  10   6  -1   46.50    7.00
  10   6  -1   46.10    6.90
 -10  -6  -1   69.89    8.30
  10  -6   1   43.40    7.40
  10  -6   1   54.89    9.60
  10   6  -1   39.50    7.20
 -10   6   1   56.99    8.20
  10   6  -1   53.19    8.00
 -10   6   1   47.80    9.20
 -10  -6  -1   48.50    8.10
  10  -6  -1   49.40    7.90
 -10   6  -1   46.90    6.90
 -10   6  -1   50.09    7.00
 -10  -6   1   62.39    8.10
  10   6   1   45.80    7.50
  10  -6  -1   50.79    6.90
 -10  -6   1   50.69    9.20
  10  -6  -1   50.89    8.20
  10   6   1   58.49    8.50
  10   6   1   52.19    6.70
  10  -6  -1   57.09   10.10
  10   6   1   39.80    7.90
 -10  -6   1   52.89    7.70
 -10   6  -1   40.90    8.70
 -10  -6   1   63.09    8.30
  11  -6   1  232.58   18.40
 -11   6   1  236.28   14.60
  11   6  -1  227.88   14.10
  11  -6   1  221.68   13.30
 -11  -6  -1  199.68   13.40
 -11   6   1  201.88   17.90
  11  -6   1  237.08   12.90
 -11  -6  -1  191.48   21.80
  11   6  -1  206.28   16.10
 -11  -6  -1  206.48   14.40
 -11  -6  -1  211.78   13.60
  11   6  -1  241.48   15.10
  11   6  -1  230.48   15.00
  11   6   1  209.68   16.20
  11  -6  -1  228.58   15.20
 -11  -6   1  194.28   15.90
 -11  -6   1  230.58   15.40
  11   6   1  195.38   14.00
 -11  -6   1  226.98   14.20
 -11   6  -1  218.98   13.10
  11  -6  -1  205.88   17.40
  11   6   1  210.88   13.70
 -11  -6   1  243.98   14.40
  11  -6  -1  227.48   14.30
  11  -6  -1  210.88   13.50
 -11   6  -1  221.38   13.40
  11   6   1  222.68   16.00
  12   6  -1   69.99   10.40
  12   6  -1   63.49   10.30
 -12  -6  -1   79.59    9.90
  12  -6   1   61.89    8.60
  12   6  -1   62.29    8.70
 -12  -6  -1   79.49    9.10
  12  -6   1   65.79   11.10
 -12   6   1   73.99   11.70
 -12   6   1   66.19   10.80
 -12  -6  -1   62.39   10.80
  12  -6   1   77.29    8.70
 -12   6   1   74.69    9.30
 -12  -6  -1   77.19   10.30
  12   6  -1   52.99   12.80
  12  -6   1   65.89   11.90
  12  -6  -1   44.70    9.20
 -12   6  -1   62.99    8.90
  12  -6  -1   63.49   10.40
  12   6   1   58.19    8.60
  12  -6  -1   89.49   10.40
  12   6   1   60.99   10.40
  12  -6  -1   89.19   11.20
 -12   6  -1   79.99    8.70
 -12  -6   1   74.29   10.20
  12  -6  -1   79.29   11.80
 -12  -6   1   78.19   10.20
  12   6   1   67.29   10.30
 -12  -6   1   59.89    9.00
 -12   6  -1   68.09   12.00
  13  -6   1   -2.80    5.30
  13   6  -1    5.80    6.10
 -13   6   1   -3.30    4.10
  13   6  -1   14.50    7.70
  13  -6   1   -9.70    6.10
  13   6  -1    1.80    6.30
  13  -6   1   -4.10    6.60
 -13  -6  -1    4.50    6.20
 -13   6   1    4.00    6.80
  13  -6   1    1.20    5.30
 -13  -6  -1    5.10    6.10
  13   6  -1    4.40    6.20
 -13  -6  -1    0.10    6.30
 -13   6   1    0.20    5.40
 -13  -6   1   -1.70    5.70
  13  -6  -1   -5.10    6.10
 -13   6  -1    1.10    5.90
  13   6   1    1.90    6.50
  13   6   1    8.70    7.70
 -13  -6   1    1.00    6.10
 -13   6  -1   -1.00    7.20
 -13  -6   1    1.50    6.50
  13  -6  -1    0.00    6.40
  13  -6  -1   -3.60    5.70
  13   6   1   -0.30    6.60
  13  -6  -1   -0.30    5.70
  13   6   1   -6.90    5.10
 -13   6  -1   -0.10    5.50
  13  -6  -1    1.90    5.90
 -14  -6  -1   71.19   11.80
  14  -6   1  106.19   10.40
  14  -6   1   62.89   10.80
 -14   6   1   85.69   16.30
  14  -6   1  103.89   13.60
 -14  -6  -1  126.79   11.90
  14   6  -1  124.89   13.00
  14  -6   1  100.09   10.50
  14   6  -1   90.99   11.00
 -14   6   1  109.89   11.90
 -14  -6  -1  101.99   11.20
  14   6  -1   94.29   12.10
 -14  -6  -1   94.39   11.20
  14  -6  -1   88.49   14.20
 -14  -6   1   83.69   11.00
 -14   6  -1  107.89   11.00
  14  -6  -1   94.49   11.30
  14  -6  -1  100.89   14.60
  14  -6  -1   85.49   11.50
  14   6   1  108.89   11.70
  14   6   1   59.69   10.70
  14  -6  -1   99.59   11.40
 -14  -6   1  122.29   15.90
  14   6   1   64.19   10.40
 -14  -6   1  113.29   12.30
  14   6   1  100.99   11.40
 -14   6  -1   84.79    9.70
  15  -6   1  158.48   17.50
 -15  -6  -1  188.88   14.50
  15  -6   1  171.68   13.40
  15   6  -1  177.48   15.20
  15   6  -1  174.08   17.50
 -15  -6  -1  154.28   16.60
  15  -6   1  194.78   13.70
  15   6  -1  177.58   17.30
  15   6  -1  146.89   13.10
 -15  -6  -1  164.28   16.50
 -15   6   1  167.58   14.80
 -15   6   1  180.08   15.40
  15  -6   1  176.98   19.20
 -15   6   1  148.49   17.50
 -15   6  -1  152.98   17.80
  15   6   1  183.48   14.60
 -15  -6   1  183.28   18.10
 -15  -6   1  212.68   15.40
  15  -6  -1  190.78   14.50
 -15  -6   1  182.78   17.60
  15  -6  -1  182.18   17.40
  15   6   1  202.68   17.00
 -15   6  -1  174.58   13.50
  15  -6  -1  172.58   19.40
  15   6   1  190.38   17.60
 -15  -6   1  158.68   14.70
  15  -6  -1  183.48   14.90
  15  -6  -1  154.68   17.20
  15   6   1  179.58   18.00
  16  -6   1   36.10   10.20
 -16  -6  -1   38.70    9.30
  16  -6   1   38.30    8.20
  16   6  -1   51.09    9.20
 -16   6   1   28.40   11.70
  16   6  -1   28.10    8.50
  16   6  -1   24.20    9.70
  16  -6   1   30.30    7.50
  16  -6   1   42.30   10.60
 -16  -6  -1   33.20    8.10
 -16   6   1   44.20    9.40
 -16  -6  -1   39.50    9.20
  16   6  -1   31.80    9.10
 -16   6   1   23.90    7.90
  16  -6  -1   28.80    8.30
  16   6   1   39.50    9.50
  16   6   1   25.30   10.10
 -16   6  -1   37.00    8.10
 -16  -6   1   31.30    8.50
 -16  -6   1   46.30    9.90
  16   6   1   34.40   10.30
  16  -6  -1   28.20   10.30
  16   6   1   42.50    8.50
 -16   6  -1   41.00   12.90
  16  -6  -1   16.70   10.00
  16  -6  -1   42.60    9.60
 -16   6  -1   36.20    7.40
 -16  -6   1   39.40   10.40
  16  -6  -1   28.00   10.30
  17  -6   1    6.60    7.20
  17  -6   1    6.70    6.80
  17   6  -1   -0.10    7.90
 -17   6   1    0.20    6.70
  17   6  -1    2.40    7.10
 -17  -6  -1    2.60    2.90
  17  -6   1  -10.40    8.50
  17  -6   1    4.80    9.40
 -17  -6  -1   -1.30    8.40
  17   6  -1   -3.80    6.60
 -17  -6  -1    5.40    5.40
 -17   6   1    2.30    7.20
 -17   6   1   -2.40    9.00
  17   6  -1    0.20    7.70
 -17   6  -1    9.20   11.10
  17  -6  -1   10.90   10.50
  17   6   1   -8.20    7.80
  17  -6  -1  -10.70    7.40
 -17  -6   1   25.50   13.80
  17   6   1    2.20    7.60
  17  -6  -1    6.50    6.90
  17   6   1    8.00    7.20
 -17   6  -1    7.10    6.30
  17  -6  -1   -3.00    6.40
  17   6   1   -1.40    7.10
 -17   6  -1    1.50    2.30
  17   6   1   -0.20    8.40
 -17  -6   1   -1.20    7.30
   0  -7  -1   -2.00    3.10
   0  -7   1   -1.70    3.00
   0   7  -1   -5.20    2.70
   0   7  -1    4.40    4.30
   0  -7  -1    0.60    3.30
   0   7   1    6.10    4.70
   0   7   1   -3.20    3.70
   0  -7  -1   -5.30    3.30
   0  -7   1    1.30    3.50
   0  -7   1    1.20    3.30
   0  -7  -1   -1.60    3.70
   0  -7  -1   -1.20    3.10
   0  -7   1    1.40    3.00
   0   7  -1    0.50    4.20
   0   7   1    2.50    3.80
   1  -7   1  285.17   12.50
   1  -7   1  281.27   14.20
  -1  -7  -1  276.57   13.60
   1   7  -1  305.07   14.30
   1  -7   1  291.47   13.70
  -1  -7  -1  266.07   13.40
   1  -7   1  279.77   13.90
   1   7  -1  308.47   13.20
  -1  -7  -1  299.87   13.80
  -1  -7  -1  263.07   14.20
  -1   7   1  284.57   13.50
  -1   7   1  287.17   14.30
   1   7  -1  311.07   13.90
  -1   7  -1  283.17   12.30
   1   7   1  312.97   14.50
  -1   7  -1  287.97   14.20
   1  -7  -1  276.17   14.20
   1  -7  -1  306.37   13.40
   1   7   1  305.77   14.20
   1  -7  -1  294.17   13.60
  -1  -7   1  282.67   14.40
  -1   7  -1  285.37   15.40
  -1  -7   1  275.37   13.50
   1   7   1  311.17   14.00
  -1  -7   1  290.87   13.70
   1  -7  -1  288.97   14.40
  -1  -7   1  275.57   12.80
   2  -7   1  466.05   19.40
   2   7  -1  433.16   18.40
  -2   7   1  447.56   19.00
  -2  -7  -1  449.66   27.30
   2  -7   1  458.15   18.60
  -2   7   1  476.65   20.10
   2   7  -1  437.96   18.50
  -2  -7  -1  411.66   18.60
  -2  -7  -1  475.85   18.80
  -2  -7  -1  463.05   18.70
  -2   7   1  487.45   18.90
   2  -7   1  450.25   17.10
   2   7  -1  457.95   19.30
   2   7  -1  466.15   18.30
   2  -7   1  429.86   20.30
   2   7   1  473.15   19.20
   2   7   1  478.55   18.70
   2  -7  -1  462.45   17.80
   2   7   1  461.65   18.90
   2   7   1  449.06   19.10
  -2   7  -1  411.86   18.30
   2  -7  -1  466.55   20.00
  -2  -7   1  451.55   18.40
   2  -7  -1  451.45   18.40
   2  -7  -1  451.15   19.10
  -2  -7   1  444.36   19.00
  -2   7  -1  461.75   19.40
  -2   7  -1  509.55   17.40
   3   7  -1  582.24   22.30
  -3   7   1  574.44   21.20
   3   7  -1  529.35   21.30
  -3   7   1  560.14   21.90
  -3  -7  -1  558.14   22.60
  -3  -7  -1  518.45   21.30
   3   7  -1  556.74   21.40
  -3   7   1  573.14   21.60
   3  -7   1  551.94   19.90
  -3  -7  -1  572.34   21.80
  -3  -7  -1  536.85   22.30
  -3   7   1  536.65   22.90
   3  -7   1  529.15   23.80
   3   7  -1  547.95   21.50
   3  -7   1  537.65   22.00
  -3  -7   1  540.75   21.90
  -3  -7   1  542.05   21.40
  -3   7  -1  581.14   20.20
   3  -7  -1  544.25   21.20
  -3   7  -1  540.05   21.30
   3   7   1  566.84   22.10
   3   7   1  525.15   21.90
   3   7   1  555.54   21.60
   3  -7  -1  530.75   20.50
   3   7   1  540.65   21.30
   3  -7  -1  572.24   22.30
  -3  -7   1  572.24   22.00
  -3   7  -1  536.15   22.20
   3  -7  -1  566.54   23.40
   4   7  -1   25.20    4.90
   4  -7   1   24.90    5.50
   4   7  -1   34.70    6.20
  -4   7   1   27.90    5.90
   4  -7   1   24.50    3.70
  -4  -7  -1   33.90    6.80
   4  -7   1   16.10    5.60
   4  -7   1   24.70    4.60
  -4  -7  -1   24.10    3.60
   4   7  -1   25.90    5.20
  -4   7   1   31.30    4.80
  -4   7   1   20.10    4.70
  -4   7   1   22.20    5.10
   4   7  -1   27.50    5.30
  -4  -7  -1   34.60    5.90
   4   7   1   32.80    5.70
  -4   7  -1   17.00    5.00
  -4  -7   1   22.50    4.20
   4  -7  -1   20.00    5.30
  -4  -7   1   22.70    5.50
   4   7   1   18.80    5.20
  -4  -7   1   33.90    5.80
   4   7   1   23.70    5.10
   4   7   1   25.00    4.70
   4  -7  -1   24.90    5.20
   4  -7  -1   17.00    4.90
   4  -7  -1   22.00    4.10
  -4   7  -1   24.00    4.60
  -5   7   1   51.19    6.60
  -5  -7  -1   52.79    6.30
   5   7  -1   44.70    5.80
   5  -7   1   40.90    7.90
   5  -7   1   56.29    7.00
   5  -7   1   51.99    5.60
   5   7  -1   44.80    6.50
  -5   7   1   48.30    7.70
  -5  -7  -1   57.69    5.60
  -5  -7  -1   42.60    6.90
   5  -7   1   53.69    6.30
  -5   7   1   37.60    5.50
  -5  -7  -1   53.09    6.20
   5   7  -1   59.89    8.00
   5   7   1   37.50    5.80
   5  -7  -1   50.99    6.70
  -5   7  -1   47.60    6.60
  -5  -7   1   60.19    6.60
   5   7   1   51.79    6.80
  -5  -7   1   63.39    7.80
   5   7   1   56.29    7.20
  -5   7  -1   47.80    6.20
   5  -7  -1   56.79    6.40
  -5  -7   1   42.40    5.40
  -5  -7   1   51.59    6.30
   5   7   1   46.70    6.40
   5  -7  -1   38.00    6.40
  -5   7  -1   49.80    7.90
   5  -7  -1   53.09    6.60
  -6   7   1  296.67   17.70
   6   7  -1  350.56   15.80
   6   7  -1  322.07   16.50
   6   7  -1  338.87   16.30
  -6  -7  -1  355.76   16.60
  -6  -7  -1  343.07   15.70
   6   7  -1  315.67   15.70
  -6  -7  -1  323.97   13.90
  -6   7   1  336.37   17.70
   6  -7   1  360.26   14.80
  -6  -7  -1  319.57   15.90
   6  -7   1  322.57   14.80
   6  -7   1  349.77   15.80
  -6   7   1  320.77   15.90
   6  -7   1  342.27   19.10
   6  -7  -1  350.06   18.80
  -6  -7   1  315.47   15.80
  -6   7  -1  343.27   15.20
  -6   7  -1  338.27   15.80
   6   7   1  310.47   15.50
   6  -7  -1  349.07   15.50
  -6  -7   1  363.46   15.50
   6  -7  -1  342.07   15.40
   6   7   1  346.67   15.40
  -6  -7   1  313.97   15.60
   6  -7  -1  345.67   16.20
   6   7   1  333.07   16.10
  -6   7  -1  320.17   18.50
  -6  -7   1  337.97   16.60
   6   7   1  322.87   16.90
   7  -7   1   59.49    9.20
  -7   7   1   52.59    8.40
  -7  -7  -1   58.09    6.70
  -7  -7  -1   69.69    7.00
   7  -7   1   71.89    7.60
   7   7  -1   71.09    8.50
  -7   7   1   52.39    7.10
  -7  -7  -1   85.79    8.50
   7   7  -1   61.19    7.80
  -7  -7  -1   46.00    7.10
   7   7  -1   45.50    6.40
   7  -7   1   70.79    7.10
   7  -7   1   57.89    6.40
  -7   7   1   62.59    7.60
   7  -7  -1   80.79    8.00
   7  -7  -1   60.39    8.80
  -7  -7   1   60.69    7.60
  -7   7  -1   54.09    8.50
  -7   7  -1   85.49    8.10
  -7  -7   1   64.39    7.00
   7   7   1   63.29    9.00
   7  -7  -1   70.89    7.80
   7   7   1   89.59    8.70
   7   7   1   69.19    7.00
  -7  -7   1   73.09    7.80
   7  -7  -1   57.29    6.60
  -7   7  -1   65.99    7.10
   7   7   1   53.69    7.40
   8  -7   1  153.78   15.10
  -8  -7  -1  152.48   11.20
  -8  -7  -1  175.78   10.50
  -8  -7  -1  170.68   11.20
   8  -7   1  170.68   10.70
   8   7  -1  166.78   12.20
  -8   7   1  157.88   11.10
  -8   7   1  163.78   11.60
   8  -7   1  160.28   10.80
   8  -7   1  164.58   10.70
   8   7  -1  162.18   12.00
  -8  -7  -1  152.98   12.30
  -8  -7   1  167.58   11.30
   8   7   1  157.08   10.50
   8   7   1  161.18   11.80
   8  -7  -1  172.38   11.60
  -8   7  -1  164.98   10.60
   8   7   1  135.99   12.10
   8  -7  -1  165.58   10.80
  -8  -7   1  146.19   11.50
   8  -7  -1  169.78   11.60
  -8   7  -1  162.98   14.20
  -8  -7   1  142.09   12.20
  -8   7  -1  165.08   11.20
   8  -7  -1  153.68   14.00
   8   7   1  150.28   10.90
  -8  -7   1  162.88   11.60
   9   7  -1   21.10    5.60
  -9   7   1   13.70    5.90
   9  -7   1   14.80    5.50
   9  -7   1   24.60    5.60
  -9  -7  -1   23.90    5.80
  -9   7   1   22.40    6.40
   9   7  -1   14.30    5.90
  -9   7   1   34.70    7.30
  -9  -7  -1   15.50    5.70
  -9  -7  -1   28.40    7.60
   9   7  -1   14.10    5.80
  -9  -7  -1   16.10    5.20
   9  -7   1   12.40    5.20
   9  -7   1   27.00    6.90
  -9  -7   1   26.50    6.30
   9   7   1   17.40    5.20
   9   7   1   14.20    5.90
  -9   7  -1   15.10    6.70
   9  -7  -1   18.60    7.10
   9   7   1   16.70    5.70
   9  -7  -1   22.10    6.70
   9  -7  -1   19.10    6.00
  -9  -7   1   19.60    5.80
  -9  -7   1   30.70    7.10
   9   7   1   34.20    6.70
  -9   7  -1   25.60    6.10
  -9   7  -1   22.80    6.10
  -9  -7   1   20.70    7.00
   9  -7  -1   13.10    5.40
  10   7  -1  195.58   12.90
 -10  -7  -1  181.68   12.90
  10   7  -1  173.88   13.50
  10  -7   1  204.98   13.20
 -10   7   1  183.08   13.00
 -10  -7  -1  189.98   13.00
 -10  -7  -1  204.78   15.10
  10   7  -1  210.78   14.80
  10  -7   1  198.98   12.60
 -10   7   1  205.68   13.40
 -10   7   1  186.48   16.40
  10  -7   1  175.98   11.90
 -10  -7  -1  184.68   12.70
  10  -7   1  213.48   17.50
 -10  -7   1  202.18   15.50
  10   7   1  186.38   15.20
 -10   7  -1  187.08   12.50
 -10  -7   1  213.88   13.90
  10   7   1  186.68   12.40
  10  -7  -1  188.58   13.10
 -10  -7   1  184.28   13.10
 -10  -7   1  204.58   13.70
 -10   7  -1  213.68   17.60
  10  -7  -1  199.18   12.90
 -10   7  -1  177.98   12.30
  10  -7  -1  200.08   17.60
  10  -7  -1  198.18   13.60
  10   7   1  176.78   14.30
  10   7   1  189.58   13.00
  11  -7   1    8.30    5.30
  11  -7   1   18.40    5.80
  11  -7   1   13.90    8.10
  11   7  -1   12.70    6.10
 -11  -7  -1    7.30    5.20
 -11   7   1    5.70    7.10
  11   7  -1    6.00    6.40
 -11   7   1    7.20    6.50
 -11  -7  -1   17.30    6.70
 -11   7   1   10.70    9.30
 -11  -7  -1    7.70    6.20
  11  -7   1   10.40    5.70
 -11  -7  -1    8.80    6.50
  11   7   1   11.90    5.50
  11  -7  -1    4.30    5.20
 -11   7  -1    2.60    5.60
  11   7   1    2.50    5.10
 -11   7  -1    8.80    5.80
  11  -7  -1   11.50    6.60
  11  -7  -1   11.40    6.60
 -11   7  -1   19.90    8.00
 -11  -7   1    7.50    5.60
 -11  -7   1    4.90    6.00
  11   7   1   10.90    6.10
  11   7   1    8.40    7.60
 -11  -7   1    8.00    6.50
 -11  -7   1   13.60    7.20
  12  -7   1   15.90    6.40
 -12  -7  -1   27.30    7.20
  12  -7   1   20.20    7.40
 -12  -7  -1   32.40    8.80
  12  -7   1   16.10    8.70
  12   7  -1   12.60    7.00
  12  -7   1   24.30    6.90
  12   7  -1   24.40    6.90
 -12  -7  -1   18.30    7.20
 -12   7   1   21.00    8.90
 -12   7   1   16.10    7.00
 -12  -7  -1   21.40    7.10
  12   7  -1   10.30    6.90
 -12   7   1   22.10    7.30
 -12   7  -1   24.10    9.60
  12  -7  -1   25.90    7.70
  12  -7  -1   12.30    6.70
  12   7   1   12.10    7.80
  12   7   1   27.20    7.40
  12  -7  -1   16.80    8.70
  12   7   1   16.20    8.20
 -12   7  -1   22.60    6.70
 -12  -7   1   17.90    7.30
 -12  -7   1   21.00    7.50
 -12  -7   1   24.70    8.30
 -12   7  -1   22.60    7.10
  12   7   1   14.30    6.00
  12   7   1   29.20    7.40
  12  -7  -1   29.80    8.20
 -13   7   1   87.19   10.20
  13  -7   1   55.69   10.10
 -13   7   1   68.39   10.00
  13  -7   1   56.79    8.90
  13  -7   1   87.09    9.90
 -13  -7  -1   74.39   10.20
  13   7  -1   61.29    9.40
  13  -7   1   74.09   12.10
  13   7  -1   68.59   11.40
  13  -7   1   58.89   12.10
 -13  -7  -1   66.19    9.50
 -13  -7  -1   63.59    9.80
  13   7  -1   66.39   10.50
  13   7   1   57.49    9.30
 -13   7  -1   48.00    8.60
  13   7   1   81.19   13.00
 -13  -7   1   58.69    9.80
  13  -7  -1   68.29   11.90
  13  -7  -1   66.89    9.40
  13   7   1   76.79   10.10
  13   7   1   59.19    8.90
  13  -7  -1   69.69   10.00
 -13  -7   1   82.89   11.20
  13  -7  -1   41.90    9.40
  13   7   1   56.39   11.30
  13  -7  -1   60.49    9.60
 -13  -7   1   43.90    8.00
 -13   7  -1   86.39    9.70
  14  -7   1   17.40    7.70
  14  -7   1   12.60    8.60
  14   7  -1   13.60    8.00
 -14  -7  -1    8.70    8.70
  14   7  -1    7.60    7.00
  14  -7   1   14.30    6.30
  14   7  -1   12.10    6.90
 -14   7   1    9.70    9.50
  14  -7   1   19.90    8.20
 -14  -7  -1    1.40    6.40
 -14  -7  -1   10.70    6.90
 -14   7   1    7.60    6.30
  14  -7   1   -4.10    6.70
  14  -7  -1    5.10    6.80
  14  -7  -1   12.90    9.10
 -14  -7   1   -1.30    7.70
 -14  -7   1   13.30    7.00
  14  -7  -1   21.50    7.50
  14   7   1   10.60    6.20
 -14   7  -1    0.20    8.00
 -14   7  -1    7.90    6.10
 -14  -7   1   15.10    6.40
  14   7   1   11.70    7.10
 -14   7  -1    4.30    5.30
  14  -7  -1    5.30    6.50
  14  -7  -1   11.20    8.60
  14   7   1   10.10    7.10
  14   7   1    8.70    6.80
  14   7   1    2.80    6.70
 -15   7   1   42.40   10.90
 -15  -7  -1   61.59   10.50
  15  -7   1   61.79   11.60
  15   7  -1   32.40    8.50
 -15  -7  -1   62.59    9.90
  15   7  -1   56.89   10.40
  15  -7   1   17.70    9.50
 -15   7   1   29.00    8.10
  15  -7   1   48.00    9.30
  15  -7   1   55.59    8.80
  15  -7   1   38.50    9.20
  15   7  -1   50.99   10.10
 -15  -7  -1   49.70    9.30
 -15   7   1   53.99    9.90
 -15  -7  -1   49.99   11.70
  15   7   1   43.60   11.10
 -15   7  -1   40.70    7.60
  15   7   1   42.50    8.60
 -15   7  -1   47.10   12.40
  15   7   1   30.20    9.60
 -15  -7   1   38.90    9.00
  15  -7  -1   51.19    9.10
 -15  -7   1   46.30    9.10
  15  -7  -1   32.00   10.10
  15   7   1   53.09    8.70
 -15  -7   1   49.50   10.40
  15  -7  -1   37.70    8.30
 -15  -7   1   38.30    9.80
  15  -7  -1   47.90   10.40
  15  -7  -1   29.90    8.40
  15   7   1   50.69    9.50
 -16   7   1    2.70    6.70
  16  -7   1    8.50    7.70
 -16  -7  -1   -0.10    8.30
 -16   7   1    8.30    8.30
 -16  -7  -1    1.30    7.40
  16   7  -1   10.30    9.40
  16  -7   1    6.10    6.60
  16  -7   1    6.70    7.00
 -16  -7  -1    0.90    6.90
 -16   7   1    2.20    9.60
 -16  -7  -1   -2.90    7.20
  16   7  -1   -1.20    8.80
  16  -7   1    3.30    8.80
  16  -7   1   -8.40    6.50
  16   7  -1    3.50    8.20
  16   7   1    0.10    8.80
 -16  -7   1    2.70    9.90
  16   7   1    5.10    7.30
 -16   7  -1    3.50    5.60
  16   7   1    3.10    8.20
 -16   7  -1   18.60   19.10
  16  -7  -1    6.80    8.20
  16  -7  -1   -7.30    6.30
 -16  -7   1   13.50    8.20
  16   7   1   11.40    7.70
  16  -7  -1   -1.10    8.70
  16  -7  -1   -1.80    7.30
 -16  -7   1    7.60    7.10
  16   7   1    6.60    7.70
 -16   7  -1    3.90    6.20
  16  -7  -1    7.00    7.00
 -16  -7   1    3.80    8.10
  17   7  -1   33.70   10.30
  17  -7   1   33.10   11.10
  17  -7   1   24.90    9.80
  17   7  -1   35.70   12.40
  17  -7   1   32.90    8.50
 -17  -7  -1   34.70    9.00
  17   7  -1   23.60    8.90
  17  -7   1   40.60    9.00
 -17   7   1   11.00    9.20
  17  -7   1   24.20    9.00
 -17  -7  -1   25.70   10.00
 -17  -7   1   34.90    9.90
  17   7   1   20.80    9.80
  17  -7  -1   24.70    8.50
  17  -7  -1   44.00    9.10
  17   7   1   33.90    8.80
  17   7   1   31.70    8.60
 -17  -7   1   38.70    9.30
 -17   7  -1   30.60    9.00
 -17   7  -1   32.20   11.80
  17  -7  -1   27.20   11.60
  17  -7  -1   28.90   10.20
  17  -7  -1   36.90   11.90
  17   7   1   38.70   11.70
   0   8   1  318.87   15.80
   0   8  -1  302.87   14.00
   0  -8  -1  316.27   14.90
   0  -8  -1  300.37   14.70
   0  -8   1  294.87   14.60
   0   8   1  291.87   14.70
   0   8  -1  317.47   15.10
   0   8  -1  277.67   14.70
   0  -8  -1  276.47   15.10
   0  -8  -1  287.87   15.00
   0  -8   1  293.57   15.40
   0   8   1  298.07   14.20
   0  -8   1  274.07   14.40
   0  -8   1  295.97   13.60
   0  -8  -1  314.97   14.70
   1  -8   1 2019.80   64.59
   1  -8   1 1973.30   62.59
  -1   8   1 1971.90   64.79
  -1   8   1 1873.01   63.09
  -1   8   1 1887.81   63.69
  -1  -8  -1 1941.11   64.69
   1   8  -1 1881.91   64.19
   1   8  -1 1959.80   63.99
   1  -8   1 1986.00   63.99
  -1  -8  -1 1940.61   63.89
   1   8  -1 1924.11   64.39
  -1  -8  -1 1942.31   63.99
   1  -8   1 1964.00   65.69
  -1  -8  -1 1963.00   63.69
   1   8  -1 2011.50   63.19
   1  -8   1 1918.31   64.49
   1  -8  -1 1949.10   64.39
   1  -8  -1 1994.60   63.69
   1  -8  -1 1915.91   64.69
  -1  -8   1 1840.62   62.89
   1   8   1 1972.10   64.39
  -1  -8   1 1953.80   64.19
  -1  -8   1 1915.21   63.89
   1   8   1 1983.70   64.79
  -1   8  -1 1976.50   63.99
  -1  -8   1 1972.20   64.99
  -1   8  -1 1854.01   62.19
  -1   8  -1 1993.70   64.69
   1  -8  -1 1935.71   64.79
   1   8   1 1946.71   63.89
   1   8   1 1960.30   63.89
   2  -8   1  246.88   11.90
  -2   8   1  223.58   13.30
  -2  -8  -1  241.98   13.30
  -2  -8  -1  249.88   13.30
   2   8  -1  269.27   14.00
  -2   8   1  242.08   13.00
  -2  -8  -1  248.38   13.10
   2   8  -1  246.48   12.40
   2   8  -1  245.78   13.10
  -2   8   1  230.38   12.40
  -2  -8  -1  252.27   14.40
   2  -8   1  232.78   14.60
   2  -8   1  268.57   13.40
   2  -8   1  240.18   13.60
   2  -8  -1  234.38   14.20
  -2  -8   1  234.88   12.60
  -2  -8   1  225.48   13.70
   2   8   1  257.57   13.60
  -2   8  -1  235.78   13.20
   2  -8  -1  223.58   13.50
   2   8   1  252.67   13.00
   2  -8  -1  236.58   12.20
  -2   8  -1  232.68   11.50
  -2  -8   1  234.28   13.10
   2  -8  -1  249.78   12.90
   2   8   1  279.07   13.90
  -2   8  -1  266.97   14.20
   2   8   1  233.98   13.80
  -3  -8  -1   99.69   10.20
   3  -8   1  110.29    7.30
   3   8  -1  107.79    8.90
  -3   8   1  114.89    9.10
  -3   8   1  110.59    8.60
   3   8  -1  102.99    8.60
   3  -8   1  102.69   10.70
  -3  -8  -1  112.29    9.70
   3   8  -1  112.59    9.80
   3  -8   1  103.09    9.40
  -3  -8  -1  111.29    9.40
  -3  -8  -1  124.29    9.20
   3  -8   1  110.59    9.20
   3   8  -1  115.69    9.00
  -3   8   1   88.99    9.50
   3   8   1   96.49    8.60
   3  -8  -1  119.39    8.60
   3   8   1   87.49    8.80
  -3   8  -1  108.79    9.70
  -3  -8   1  105.79    9.70
  -3   8  -1   94.99    8.90
   3  -8  -1  100.39   10.60
   3  -8  -1  104.89    9.60
  -3  -8   1  110.59    9.30
  -3  -8   1  101.89    8.80
   3   8   1   84.99    9.00
   3  -8  -1  112.99    9.20
   3   8   1  116.59    9.50
  -3   8  -1  113.69    8.00
  -4  -8  -1   57.69    7.50
  -4   8   1   56.49    6.90
   4   8  -1   74.59    7.60
   4  -8   1   52.79    6.30
   4  -8   1   49.00    6.90
   4   8  -1   46.00    5.90
   4   8  -1   75.49    8.60
   4   8  -1   52.29    6.50
  -4   8   1   52.39    6.70
  -4  -8  -1   65.79    7.70
   4  -8   1   50.29    8.40
  -4   8   1   60.99    7.70
  -4  -8  -1   58.69    7.10
  -4   8   1   52.39    7.50
   4  -8   1   51.39    5.80
  -4  -8   1   46.30    6.00
  -4   8  -1   61.69    7.70
   4  -8  -1   49.50    6.40
   4   8   1   44.40    6.40
   4   8   1   57.79    6.80
  -4  -8   1   53.49    6.60
   4  -8  -1   55.39    7.90
  -4  -8   1   56.69    6.90
  -4   8  -1   61.19    9.60
   4  -8  -1   43.10    5.90
  -4   8  -1   45.10    7.30
   4   8   1   65.09    7.10
   4  -8  -1   43.50    5.30
   5  -8   1  445.56   17.80
   5   8  -1  450.95   19.70
   5   8  -1  453.75   20.20
  -5   8   1  453.45   19.90
   5   8  -1  446.56   20.10
   5  -8   1  436.86   22.60
  -5   8   1  464.45   19.70
   5   8  -1  425.66   19.20
   5  -8   1  484.15   19.50
  -5  -8  -1  466.55   17.40
   5  -8   1  473.65   20.00
  -5   8   1  423.16   21.40
  -5  -8  -1  441.36   19.90
  -5  -8  -1  462.15   19.60
  -5  -8  -1  468.95   20.60
  -5  -8   1  467.75   19.80
   5   8   1  452.35   19.60
   5   8   1  467.15   20.50
   5   8   1  456.95   19.50
  -5  -8   1  439.36   20.10
  -5   8  -1  457.45   19.20
   5  -8  -1  449.56   19.10
   5   8   1  453.55   20.00
   5  -8  -1  436.06   18.60
   5  -8  -1  465.05   20.20
   5  -8  -1  463.25   22.40
  -5  -8   1  455.35   18.80
  -5   8  -1  450.75   20.00
  -5  -8   1  449.16   20.20
   6  -8   1   61.09    6.40
  -6  -8  -1   50.99    5.90
  -6  -8  -1   71.59    8.90
   6   8  -1   53.49    7.10
  -6   8   1   48.20    7.20
  -6   8   1   70.79    9.80
  -6  -8  -1   61.49    7.70
   6  -8   1   37.80    7.90
  -6   8   1   67.49    8.40
   6   8  -1   53.49    6.30
   6  -8   1   65.89    7.80
  -6  -8  -1   61.79    8.10
   6  -8   1   51.89    7.30
   6   8  -1   46.20    6.60
  -6  -8   1   56.09    7.90
   6   8   1   54.39    8.80
  -6   8  -1   49.30    6.90
  -6  -8   1   64.39    8.20
  -6  -8   1   64.19    7.70
   6  -8  -1   71.39    7.90
   6   8   1   68.29    8.30
  -6   8  -1   57.69    8.10
   6   8   1   72.39    8.10
   6  -8  -1   44.10    6.40
   6  -8  -1   42.70    6.70
  -6  -8   1   61.89    6.70
   6   8   1   46.10    6.40
   6  -8  -1   49.99    8.40
  -7  -8  -1 1229.08   44.00
  -7   8   1 1213.18   42.40
   7  -8   1 1180.18   41.50
   7   8  -1 1249.47   44.20
  -7   8   1 1147.19   45.80
   7  -8   1 1180.98   41.20
  -7   8   1 1238.48   43.00
  -7  -8  -1 1188.88   42.70
  -7  -8  -1 1262.97   40.50
   7   8  -1 1201.28   43.00
   7   8  -1 1180.18   42.20
   7   8  -1 1211.88   43.50
  -7  -8  -1 1173.58   42.10
   7  -8   1 1216.88   42.30
   7  -8   1 1187.48   46.80
   7   8   1 1164.18   41.90
   7  -8  -1 1218.48   42.00
   7   8   1 1202.58   43.20
  -7   8  -1 1151.98   46.30
  -7  -8   1 1199.38   42.60
  -7   8  -1 1170.28   42.30
   7  -8  -1 1180.78   41.90
   7  -8  -1 1230.78   46.80
  -7   8  -1 1225.38   41.90
   7   8   1 1201.28   42.40
   7  -8  -1 1170.38   42.70
  -7  -8   1 1193.58   43.90
   7   8   1 1201.68   44.00
  -7  -8   1 1195.58   42.90
  -7  -8   1 1216.28   41.60
   8   8  -1    8.60    5.40
  -8   8   1    2.90    5.40
  -8  -8  -1   14.20    5.90
   8  -8   1    8.40    4.50
   8  -8   1   13.40    5.10
   8   8  -1    8.80    6.20
  -8  -8  -1    7.20    5.90
   8   8  -1   18.90    6.20
  -8   8   1   10.80    6.40
   8  -8   1    6.70    4.80
  -8  -8  -1    1.70    3.60
  -8   8   1   16.00    5.50
   8   8  -1   10.90    5.10
  -8  -8  -1    7.70    5.90
   8  -8   1   16.40    6.80
   8  -8  -1   15.40    5.70
  -8  -8   1   18.80    6.40
  -8   8  -1   12.70    5.40
   8   8   1   14.50    6.10
   8  -8  -1   10.30    4.80
   8   8   1    9.10    5.10
  -8   8  -1   11.70    5.30
  -8  -8   1   18.90    6.90
  -8  -8   1    7.40    4.30
  -8  -8   1    9.10    5.60
   8  -8  -1   17.00    6.50
   8   8   1    3.70    5.30
   8   8   1   10.70    6.20
   8  -8  -1   11.10    5.80
  -8   8  -1   13.30    6.20
  -9  -8  -1  747.53   30.40
  -9   8   1  764.72   30.00
  -9  -8  -1  802.22   29.10
   9  -8   1  741.23   34.60
   9  -8   1  770.32   29.50
   9  -8   1  748.13   29.70
   9  -8   1  768.92   29.30
  -9   8   1  768.82   30.40
   9   8  -1  800.02   32.60
   9   8  -1  762.02   31.60
  -9  -8  -1  780.72   30.00
  -9   8   1  720.73   34.10
  -9  -8  -1  820.52   32.70
   9   8  -1  791.22   30.90
  -9   8  -1  776.82   29.60
  -9  -8   1  747.93   32.50
  -9   8  -1  764.42   35.20
  -9   8  -1  764.02   29.90
  -9  -8   1  742.43   30.40
   9   8   1  743.73   32.30
   9  -8  -1  781.82   29.90
   9   8   1  801.92   30.30
  -9  -8   1  762.82   30.00
   9  -8  -1  820.42   35.50
  -9  -8   1  748.83   30.50
   9  -8  -1  715.43   30.30
   9   8   1  743.23   29.40
   9  -8  -1  788.22   30.40
   9   8   1  760.72   31.60
  10   8  -1   15.20    6.50
 -10  -8  -1    7.20    6.20
  10   8  -1    9.60    6.30
  10   8  -1   17.10    7.60
 -10   8   1   17.70    6.50
  10  -8   1   31.50    7.10
  10  -8   1   12.30    6.00
  10  -8   1    6.50    5.20
 -10  -8  -1    9.10    6.10
  10  -8   1    9.90    7.50
 -10   8   1   15.50    6.90
 -10  -8  -1   15.90    5.60
 -10   8   1   14.10    7.30
  10   8   1   13.50    7.10
  10   8   1   24.00    6.90
 -10   8  -1   23.70    7.50
 -10   8  -1   12.30    6.20
  10  -8  -1   13.90    5.40
  10  -8  -1   12.50    7.50
  10  -8  -1   16.90    6.30
 -10  -8   1   24.50    7.40
  10  -8  -1   21.80    6.70
 -10   8  -1   15.60    6.20
 -10  -8   1   13.00    5.70
 -10  -8   1    9.20    6.40
  10   8   1    8.10    6.10
  10   8   1   28.10    7.80
 -11  -8  -1  378.06   22.00
  11  -8   1  403.16   18.80
  11   8  -1  352.96   20.90
  11   8  -1  407.66   22.50
 -11  -8  -1  380.96   19.00
  11  -8   1  409.06   19.90
 -11   8   1  352.86   19.30
  11  -8   1  384.26   25.20
 -11   8   1  385.56   19.60
 -11  -8  -1  374.26   19.60
  11  -8   1  367.76   19.00
  11   8  -1  365.26   19.90
 -11  -8  -1  371.36   19.00
 -11   8  -1  382.46   21.90
  11  -8  -1  371.96   24.30
 -11  -8   1  358.66   19.60
 -11   8  -1  372.16   24.50
  11   8   1  394.16   21.40
 -11  -8   1  372.06   20.40
 -11  -8   1  364.76   21.70
  11   8   1  377.06   19.30
  11   8   1  350.06   21.70
  11   8   1  409.66   20.20
  11  -8  -1  403.96   20.40
 -11  -8   1  387.56   20.20
  11  -8  -1  350.96   18.80
 -11   8  -1  382.46   18.90
  12   8  -1   56.59   10.20
 -12  -8  -1   35.80    8.30
 -12  -8  -1   44.00    8.10
  12  -8   1   66.69    9.10
  12   8  -1   38.60    9.00
  12   8  -1   66.29   11.00
  12  -8   1   55.69    8.30
 -12   8   1   65.59   10.00
 -12  -8  -1   31.20    8.40
 -12  -8  -1   43.20    9.40
 -12   8   1   55.09    9.10
  12  -8   1   50.99   10.70
  12  -8   1   47.60    8.40
 -12   8  -1   56.39    8.50
 -12  -8   1   46.40    9.00
 -12   8  -1   54.69    8.80
  12   8   1   49.20    8.80
  12   8   1   54.79    8.70
  12  -8  -1   46.90    8.60
  12   8   1   38.90    8.50
  12  -8  -1   27.60    9.00
 -12  -8   1   48.40    8.70
  12   8   1   42.50    8.70
  12  -8  -1   45.10    9.60
 -12  -8   1   58.29    9.50
 -12   8  -1   24.30    8.60
 -13   8   1   84.29   14.90
 -13  -8  -1   94.49   10.70
  13   8  -1   98.79   12.40
 -13   8   1  114.69   12.00
 -13  -8  -1  121.29   12.10
  13  -8   1  123.49   11.90
  13  -8   1  113.49   11.30
  13   8  -1  119.89   14.10
  13  -8   1  108.69   15.00
  13  -8   1  102.29   11.50
  13   8  -1  117.69   12.60
  13  -8  -1  105.79   12.00
 -13   8  -1  124.79   12.30
  13  -8  -1   91.99   12.60
  13  -8  -1  111.29   11.40
  13   8   1  128.79   12.90
 -13   8  -1  126.69   11.80
  13   8   1   90.89   13.10
  13  -8  -1   92.79   14.70
  13   8   1  101.59   12.50
  13  -8  -1   98.69   11.70
 -13  -8   1   90.59   14.40
  13   8   1  131.49   12.50
 -13  -8   1  111.69   12.00
 -13  -8   1  116.99   13.00
  14  -8   1   24.10    9.70
 -14  -8  -1   37.90    8.90
  14  -8   1   37.50    8.10
  14  -8   1   30.10   10.70
 -14  -8  -1   30.00    8.40
  14   8  -1   41.60   10.70
 -14   8   1   37.60    9.40
  14   8  -1   26.00    8.90
  14   8  -1   39.90   10.00
  14  -8   1   29.60    8.90
 -14   8   1   44.50   12.30
  14  -8   1   37.90    8.60
 -14   8   1   22.70    8.80
 -14  -8  -1   42.20    8.80
  14   8   1   33.00    7.90
  14  -8  -1   31.10    9.20
  14  -8  -1   42.20    9.60
 -14  -8   1   37.10    8.90
 -14   8  -1   29.50    7.40
 -14   8  -1   31.80   10.80
 -14  -8   1   19.00    8.30
  14   8   1   30.30    9.00
  14   8   1   44.80    8.30
  14  -8  -1   35.00    9.00
 -14  -8   1   33.70    9.10
  14   8   1   33.60   10.30
 -14  -8   1   24.30    8.20
  14  -8  -1   43.20    9.50
  14  -8  -1   23.80    8.80
  15  -8   1  361.06   27.50
 -15   8   1  379.96   27.80
  15  -8   1  354.86   20.00
  15  -8   1  412.06   25.50
 -15  -8  -1  381.16   20.60
 -15  -8  -1  344.07   20.80
  15   8  -1  351.96   21.50
 -15  -8  -1  368.86   22.00
  15  -8   1  372.26   22.50
  15   8  -1  381.26   24.50
 -15  -8  -1  374.36   24.60
 -15   8   1  383.66   20.90
  15  -8   1  323.07   18.70
 -15   8   1  391.56   21.40
  15   8  -1  335.87   24.00
 -15   8  -1  350.86   19.60
  15   8   1  337.27   23.70
 -15  -8   1  424.56   26.40
 -15  -8   1  377.76   25.50
  15  -8  -1  411.36   23.90
 -15  -8   1  386.16   22.00
 -15  -8   1  396.06   21.80
  15  -8  -1  362.26   20.40
  15  -8  -1  383.66   20.70
 -15   8  -1  359.46   20.40
  15   8   1  362.86   19.70
  15   8   1  311.97   19.80
  15  -8  -1  419.36   28.00
  15   8   1  335.07   24.10
  15  -8  -1  330.67   23.70
 -15   8  -1  340.77   27.60
  16  -8   1  -16.30    8.40
  16  -8   1  -11.50    5.90
  16  -8   1   -7.30    7.50
 -16   8   1   -7.00    9.10
  16  -8   1  -16.60   10.80
  16   8  -1   -6.00   11.30
 -16   8   1    3.50    8.00
 -16  -8  -1    5.80    7.30
 -16  -8  -1    7.60    9.90
  16   8  -1    6.00    7.70
  16  -8   1   10.80    7.30
  16   8  -1   -0.50   10.40
 -16   8   1    7.00    7.90
 -16  -8  -1   -8.20    6.80
 -16  -8  -1  -14.70    7.60
 -16  -8   1    9.00    8.40
 -16  -8   1   -3.50    7.80
 -16   8  -1    4.70    6.60
  16  -8  -1   -3.90    7.10
 -16  -8   1   -8.60    7.60
  16   8   1    6.70    7.00
  16   8   1  -14.60    7.40
 -16   8  -1   -2.50    9.70
  16   8   1   -7.60   13.80
 -16   8  -1   -7.20    5.50
  16  -8  -1    1.60    7.00
  16   8   1   -2.00    6.90
 -16  -8   1   -6.80    7.40
  16  -8  -1   -6.70    7.80
  16  -8  -1   -1.50    6.70
  16  -8  -1   -1.70    9.20
  17  -8   1   84.99   13.30
 -17   8   1   93.59   12.20
  17   8  -1   97.29   13.80
  17  -8   1   55.79   12.60
  17  -8   1   60.79   14.30
  17   8  -1  101.29   12.80
  17  -8   1   89.69   11.80
 -17   8   1   75.59   19.10
 -17  -8  -1   67.79   12.00
  17   8  -1   61.29   12.90
  17  -8   1  100.79   13.40
 -17  -8  -1   94.59   12.30
  17   8   1   81.89   11.30
  17   8   1   79.59   14.20
  17   8   1   83.49   11.50
 -17   8  -1   75.79   16.30
 -17  -8   1  116.89   14.40
  17  -8  -1  101.49   12.50
 -17   8  -1  108.99   12.10
  17  -8  -1  100.19   23.20
 -17  -8   1   52.29   11.10
  17  -8  -1   84.29   14.80
  17  -8  -1   58.59   11.50
   0  -9   1   -0.20    3.60
   0  -9  -1    6.10    4.30
   0  -9  -1   -2.00    3.70
   0  -9   1    1.40    5.40
   0   9   1   -3.20    4.10
   0   9   1    2.80    4.70
   0   9  -1    4.00    4.40
   0  -9   1   -3.00    3.70
   0  -9  -1   -0.10    5.10
   0   9  -1   -0.40    3.50
   0   9  -1    2.50    5.00
   0   9   1    1.80    4.20
   0  -9   1   -0.90    4.30
   0  -9  -1   -1.20    4.40
   0  -9  -1    1.00    3.60
   1   9  -1  155.48   10.50
   1  -9   1  153.08    9.70
  -1  -9  -1  167.68   12.50
  -1   9   1  149.29   10.40
   1   9  -1  144.99   11.10
  -1   9   1  154.58   11.30
   1   9  -1  150.98   11.10
  -1   9   1  148.09   11.80
   1  -9   1  167.58   12.80
   1  -9   1  143.09   11.00
   1  -9   1  163.18   12.10
  -1  -9  -1  169.88   11.30
  -1  -9  -1  162.98   11.00
   1  -9   1  154.08   10.90
  -1  -9  -1  149.39   10.90
   1  -9  -1  159.78   11.90
   1   9   1  165.28   11.10
   1  -9  -1  123.29   11.40
  -1  -9   1  137.29   10.60
   1  -9  -1  140.39   10.40
  -1  -9   1  149.79   10.20
  -1   9  -1  141.09    9.50
   1   9   1  170.18   11.50
   1  -9  -1  149.49   10.70
  -1   9  -1  152.58   11.60
   1  -9  -1  148.89   11.00
   1   9   1  155.18   11.80
  -1  -9   1  166.38   12.40
  -1   9  -1  168.58   11.50
  -2  -9  -1  423.06   18.40
  -2   9   1  388.46   18.70
   2   9  -1  394.06   18.30
   2   9  -1  386.06   18.50
   2  -9   1  366.96   17.60
   2   9  -1  387.26   17.20
  -2  -9  -1  389.36   18.20
  -2  -9  -1  434.46   19.70
   2  -9   1  352.66   18.40
   2  -9   1  357.76   17.80
  -2   9   1  366.16   17.10
   2  -9   1  367.36   19.80
   2  -9   1  387.06   16.40
   2   9  -1  368.26   17.70
  -2  -9  -1  419.66   18.50
  -2   9   1  385.16   18.00
   2  -9  -1  382.96   17.80
   2   9   1  439.06   18.50
  -2   9  -1  364.96   16.10
  -2   9  -1  371.56   17.60
  -2  -9   1  365.76   19.00
  -2  -9   1  358.66   17.10
   2  -9  -1  377.26   19.40
  -2  -9   1  370.96   17.90
   2  -9  -1  362.56   18.60
   2  -9  -1  385.66   17.30
  -2   9  -1  431.86   19.10
   2   9   1  418.36   18.30
   3  -9   1    5.90    4.70
  -3  -9  -1    7.30    4.80
  -3   9   1    4.60    5.20
  -3  -9  -1    7.50    6.40
  -3  -9  -1    9.30    4.60
  -3   9   1    5.10    5.00
   3  -9   1    4.90    3.60
   3   9  -1    7.70    4.30
  -3  -9  -1    5.90    4.90
   3  -9   1    7.30    5.00
   3  -9   1    5.20    5.40
  -3   9   1    6.80    4.20
   3   9  -1    3.80    4.30
   3   9  -1   10.10    5.30
   3   9  -1    2.20    3.90
  -3   9  -1    6.70    4.50
  -3   9  -1    9.50    5.50
   3   9   1   10.20    5.10
  -3   9  -1    5.90    4.20
  -3  -9   1    6.40    4.50
   3   9   1   13.00    6.00
   3  -9  -1    2.60    5.10
  -3  -9   1    4.10    4.20
   3  -9  -1    3.40    4.20
   3   9   1    2.10    3.90
   3  -9  -1    4.20    3.50
   3  -9  -1   -3.10    4.50
   3   9   1    9.30    3.90
  -3  -9   1   10.20    5.20
  -4   9   1  904.71   33.10
   4  -9   1  858.91   33.50
   4  -9   1  879.51   36.40
   4   9  -1  876.21   33.00
   4  -9   1  882.31   32.70
   4   9  -1  937.11   33.80
  -4   9   1  875.81   33.40
  -4  -9  -1  896.91   33.40
   4  -9   1  914.51   31.10
  -4  -9  -1  885.51   33.00
  -4   9   1  867.21   35.10
  -4  -9  -1  863.71   34.10
   4   9  -1  853.51   32.80
  -4   9   1  884.01   32.20
   4   9  -1  895.11   32.90
   4   9   1  886.21   32.90
   4  -9  -1  840.12   35.30
  -4   9  -1  902.61   31.30
   4   9   1  896.81   33.60
  -4  -9   1  907.71   33.70
   4   9   1  915.01   33.20
  -4   9  -1  883.41   32.80
   4   9   1  871.31   33.50
  -4  -9   1  876.41   32.90
  -4  -9   1  848.72   33.60
   4  -9  -1  911.01   32.00
  -4   9  -1  867.61   33.50
   4  -9  -1  907.61   33.90
   4  -9  -1  891.01   32.80
   5  -9   1  246.38   13.60
   5   9  -1  239.08   13.70
  -5   9   1  219.28   13.80
  -5  -9  -1  236.38   11.50
  -5   9   1  253.37   14.00
   5   9  -1  228.08   13.60
   5  -9   1  202.08   16.10
   5   9  -1  226.78   14.00
  -5   9   1  220.18   13.30
  -5  -9  -1  244.68   13.70
   5  -9   1  219.08   11.50
  -5  -9  -1  240.98   15.20
   5   9  -1  246.68   14.40
   5  -9   1  241.98   14.20
  -5  -9  -1  248.28   14.40
  -5   9   1  212.58   15.20
   5   9   1  218.88   14.00
   5  -9  -1  233.28   12.50
  -5   9  -1  225.18   13.40
  -5  -9   1  245.08   13.90
  -5  -9   1  229.68   12.70
   5  -9  -1  230.78   14.20
   5   9   1  232.78   13.70
   5   9   1  252.57   13.60
   5  -9  -1  246.88   16.30
  -5   9  -1  231.58   14.30
  -5  -9   1  244.88   14.30
  -5  -9   1  251.27   14.50
   5   9   1  223.58   14.10
   5  -9  -1  226.38   13.20
   6   9  -1  128.89   13.20
   6   9  -1  100.09   10.60
   6   9  -1   91.79    9.60
   6  -9   1   79.49    9.90
   6  -9   1   94.79    9.50
  -6   9   1   95.19    9.90
  -6  -9  -1   96.69    9.60
   6   9  -1  108.29   10.70
   6  -9   1  110.49   10.20
   6  -9   1  108.19    8.40
  -6  -9  -1  103.79    9.80
  -6   9   1   97.29    9.40
  -6   9   1   77.29    9.00
  -6  -9  -1   98.99   10.40
  -6  -9  -1  103.69   10.10
  -6  -9   1   79.89    9.30
   6  -9  -1  101.79   12.00
   6   9   1   97.49    9.80
  -6   9  -1  119.79   10.90
  -6   9  -1  109.49   10.00
   6  -9  -1  108.99   11.00
  -6  -9   1   94.89    8.90
   6   9   1   74.49    9.10
   6  -9  -1   99.49    9.10
  -6  -9   1   97.39   10.20
   6   9   1  102.59   10.10
   6   9   1   97.59    9.90
   6  -9  -1   91.29    9.30
  -6  -9   1   94.09   10.10
  -7   9   1   53.49    8.60
   7  -9   1   56.29    7.80
   7   9  -1   49.90    7.60
  -7   9   1   45.50    7.80
  -7  -9  -1   60.89    8.80
   7   9  -1   61.89    8.30
   7  -9   1   69.09    7.30
   7  -9   1   53.19    7.70
  -7  -9  -1   57.39    8.10
  -7   9   1   54.59    8.20
  -7  -9  -1   60.09    8.30
  -7  -9  -1   60.89    6.30
   7  -9   1   38.20    8.50
   7   9  -1   51.49    7.90
   7   9  -1   57.69    8.40
  -7   9  -1   71.09    9.20
  -7  -9   1   65.39    7.50
  -7  -9   1   42.10    7.00
  -7  -9   1   46.70    8.00
   7  -9  -1   54.39    8.00
   7  -9  -1   61.79   10.20
   7   9   1   60.79    8.00
   7  -9  -1   58.59    7.80
  -7   9  -1   46.70    7.00
   7   9   1   48.70    7.50
   7  -9  -1   54.29    8.40
  -7  -9   1   51.19    7.40
   7   9   1   58.49    7.60
   7   9   1   56.89    8.30
   8   9  -1   19.60    5.70
  -8  -9  -1   23.70    6.80
  -8   9   1   15.20    6.80
   8   9  -1   26.90    7.40
   8   9  -1   31.10    7.60
  -8  -9  -1   23.10    5.20
   8  -9   1   29.60    6.00
  -8  -9  -1   40.90    8.20
   8   9  -1   41.50    8.10
   8  -9   1   23.30    7.10
  -8   9   1   29.80    7.60
  -8   9   1   25.00    7.30
   8  -9   1   20.00    6.20
  -8  -9  -1   30.60    7.30
   8  -9   1   13.40    7.20
   8  -9  -1   20.90    5.90
  -8  -9   1   26.60    5.70
  -8   9  -1   17.60    6.20
   8  -9  -1   25.50    7.50
   8   9   1   26.00    7.80
   8   9   1   40.30    8.20
  -8  -9   1   13.70    5.90
  -8  -9   1   33.20    8.10
  -8   9  -1   16.10    5.90
  -8  -9   1   29.60    7.30
  -8   9  -1   23.60    6.20
   8  -9  -1   19.60    6.20
   8   9   1   17.20    6.80
   8   9   1   21.30    5.60
   8  -9  -1   22.70    5.70
  -9   9   1   39.60    7.10
   9   9  -1   48.80    8.00
   9  -9   1   34.10    6.80
   9   9  -1   38.80    7.30
  -9  -9  -1   43.60    8.40
  -9   9   1   38.20   12.10
   9   9  -1   50.99    9.40
   9  -9   1   38.60    6.90
  -9  -9  -1   38.40    8.00
  -9  -9  -1   36.00    7.90
   9  -9   1   51.59    8.60
  -9   9   1   58.79    9.30
  -9  -9  -1   46.00    6.80
   9   9  -1   51.29    8.60
   9  -9   1   33.50    8.50
  -9  -9   1   50.99   12.20
  -9   9  -1   34.20    7.50
   9  -9  -1   36.00    7.20
   9   9   1   35.60    8.80
  -9  -9   1   48.20    8.80
  -9   9  -1   52.69    8.40
  -9   9  -1   26.60   14.30
  -9  -9   1   37.80    7.80
   9   9   1   44.70    8.10
   9   9   1   45.20    8.20
  -9  -9   1   44.60    7.00
   9  -9  -1   34.40    8.30
   9   9   1   52.29    8.30
   9  -9  -1   33.70    7.40
   9  -9  -1   46.80    8.30
 -10  -9  -1  213.28   13.30
  10  -9   1  196.58   13.90
  10   9  -1  253.27   24.70
  10  -9   1  184.88   13.80
 -10   9   1  197.58   14.80
  10   9  -1  173.68   17.00
  10   9  -1  201.28   15.40
 -10  -9  -1  199.58   14.10
 -10  -9  -1  183.78   15.40
 -10   9   1  227.38   18.10
 -10   9   1  179.58   14.20
  10  -9   1  182.58   13.60
  10  -9   1  198.38   18.50
 -10  -9  -1  186.48   14.40
 -10  -9   1  201.28   14.40
  10  -9  -1  207.08   14.80
  10  -9  -1  223.18   14.60
  10   9   1  205.28   14.30
  10   9   1  180.98   18.40
 -10  -9   1  180.28   13.70
  10  -9  -1  189.98   18.90
  10  -9  -1  199.28   14.00
  10   9   1  207.88   16.30
 -10   9  -1  195.68   18.40
 -10  -9   1  158.28   14.40
 -10  -9   1  184.58   15.70
  10   9   1  202.88   14.00
 -10   9  -1  201.68   14.40
  11  -9   1   98.39   10.50
 -11   9   1  119.49   12.60
  11   9  -1   81.59   10.90
  11   9  -1  145.89   14.30
 -11  -9  -1  131.19   12.50
 -11  -9  -1  133.69   13.20
 -11   9   1   97.59   11.10
  11  -9   1  106.19   11.30
  11   9  -1   88.29   11.60
  11  -9   1  110.09   12.10
 -11  -9  -1  102.99   11.50
 -11  -9  -1  115.49   13.40
  11   9  -1  139.09   13.60
  11  -9   1  109.99   16.20
 -11  -9   1   94.79   11.30
 -11   9  -1  142.69   15.90
  11  -9  -1  123.29   12.30
  11  -9  -1  124.49   12.70
 -11  -9   1  124.39   13.20
 -11   9  -1  116.69   11.70
  11   9   1  120.29   12.60
  11  -9  -1  112.39   12.30
  11   9   1  108.29   10.80
  11   9   1  130.79   15.40
  11   9   1  120.39   13.10
  11  -9  -1  100.79   13.90
 -11  -9   1  105.69   12.10
  12   9  -1    2.40    7.10
 -12   9   1    8.50    6.90
 -12  -9  -1   -3.60    5.50
  12   9  -1    0.70    6.40
  12  -9   1   12.50    6.90
  12   9  -1   -5.40    5.70
 -12   9   1    1.10    4.50
  12  -9   1    0.20    5.70
  12  -9   1   -2.00    7.00
 -12  -9  -1   -5.00    5.90
 -12  -9  -1    8.30    5.50
  12   9  -1   -7.00    7.50
  12  -9   1   -4.90    5.70
  12   9   1   -6.40    7.10
 -12  -9   1   -2.10    5.90
 -12  -9   1   12.40    7.30
  12   9   1    2.70    6.20
  12   9   1   -3.40    6.90
  12  -9  -1    5.10    6.40
  12   9   1    3.30    6.10
  12  -9  -1   -2.80    6.70
 -12  -9   1   -2.70    1.90
  12  -9  -1    3.70    8.50
 -12   9  -1    5.60    6.90
  12  -9  -1   -2.30    7.00
 -13  -9  -1   27.80    7.80
  13   9  -1   21.70    8.80
  13   9  -1    9.30    7.70
  13  -9   1   23.50    7.80
 -13   9   1   24.60    7.50
  13   9  -1   31.70    8.20
  13  -9   1   25.30    7.90
  13   9  -1   22.80    8.20
 -13  -9  -1   18.60    8.50
 -13   9   1   36.90   12.30
 -13  -9  -1   10.30    6.70
  13  -9   1   15.50    7.00
  13  -9   1   13.20    9.60
 -13   9  -1   23.90   11.30
  13   9   1   29.60    9.00
 -13  -9   1   30.60    9.00
  13   9   1   20.50    8.30
  13  -9  -1   23.00    8.80
  13  -9  -1   26.20    7.80
 -13  -9   1   15.10   10.40
  13   9   1   13.60    8.10
  13  -9  -1   23.40    7.70
  13   9   1   26.00    7.60
 -13   9  -1   14.30    8.90
  13  -9  -1   18.60    9.30
 -13  -9   1   23.00    7.50
 -13  -9   1   10.40    7.80
  14  -9   1   27.90    9.20
  14  -9   1   42.50    9.00
 -14  -9  -1   43.20    9.60
  14  -9   1   41.40    9.50
 -14   9   1   59.69   14.80
 -14   9   1   32.80    8.90
 -14  -9  -1   35.90    9.20
  14  -9   1   26.90   10.60
 -14   9   1   57.49   10.40
  14   9  -1   48.00   11.90
  14  -9   1   42.70    8.80
 -14  -9  -1   50.89   11.80
 -14  -9  -1   42.60    9.10
  14   9  -1   53.19   11.80
  14   9  -1   29.80    8.60
  14   9  -1   37.50    8.50
 -14  -9   1   59.79   10.20
  14  -9  -1   44.30   11.40
  14  -9  -1   43.90    9.30
  14   9   1   64.69   10.90
  14  -9  -1   46.70   12.30
  14  -9  -1   39.90    9.00
 -14   9  -1   41.70   13.10
  14   9   1   64.09   12.40
 -14  -9   1   32.50    9.60
  14   9   1   45.10    9.00
 -14  -9   1   53.39   10.70
  14  -9  -1   49.20   10.20
 -14  -9   1   56.29   13.10
 -14   9  -1   54.19    9.40
 -14   9  -1   50.09    9.70
  14   9   1   47.40   10.00
 -15  -9  -1   57.89   19.90
  15  -9   1   36.60    8.90
  15   9  -1   11.00    8.00
 -15  -9  -1   27.30    9.10
  15   9  -1   41.40    9.50
 -15   9   1   35.60    9.70
 -15   9   1   48.70   10.30
  15   9  -1   13.20    9.70
  15  -9   1   36.20    9.20
 -15  -9  -1   46.60   10.10
  15  -9   1   30.90   12.10
  15   9  -1   40.10   10.30
 -15  -9  -1   36.80    8.90
  15  -9   1   30.00    9.80
  15  -9   1   47.80    9.60
 -15   9   1   32.10   13.20
 -15   9  -1   26.40    8.20
 -15  -9   1   50.29   10.60
  15   9   1   42.30   10.20
 -15   9  -1   28.30    8.60
 -15  -9   1   14.30    9.80
  15  -9  -1   44.00   11.00
  15  -9  -1   36.20   11.20
 -15  -9   1   37.40   17.00
  15  -9  -1   30.60   11.30
 -15  -9   1   44.80   10.80
  15  -9  -1   47.80   10.00
  15   9   1   38.40    8.30
  15  -9  -1   23.60    8.50
  15   9   1   31.20    9.10
  15   9   1   24.10    9.40
  16  -9   1   12.30    8.20
  16   9  -1   17.60    7.90
 -16  -9  -1   12.90    8.30
 -16  -9  -1   13.30    8.10
 -16   9   1   10.20    8.00
  16  -9   1   23.10    7.80
 -16   9   1    7.70   10.70
  16   9  -1    4.00    8.50
  16   9  -1   11.40    8.80
  16   9  -1    1.80    9.30
  16  -9   1    5.00    7.40
  16  -9   1   13.00   10.80
 -16  -9  -1   19.50    8.10
  16  -9   1    6.80    8.00
 -16  -9  -1   17.00    9.80
 -16   9  -1   28.70    7.90
  16  -9  -1   28.80   11.10
  16   9   1   21.50    8.80
 -16  -9   1   34.10    9.30
  16   9   1   12.40    9.40
  16   9   1   28.80    8.20
 -16  -9   1   12.50   10.50
 -16   9  -1   -3.40   10.60
  16   9   1   12.60   10.60
 -16  -9   1   10.30    8.70
 -16   9  -1    8.00    4.90
 -16  -9   1   13.20    9.20
  16  -9  -1    8.30    8.10
  16  -9  -1   15.40   13.10
  16  -9  -1    3.40    5.50
  16  -9  -1   21.40    8.70
 -17   9   1    6.90    3.80
 -17  -9  -1   -9.40    7.90
  17  -9   1   10.20   10.00
  17  -9   1    1.20    8.40
  17   9  -1   13.40    9.10
 -17  -9  -1    2.50    3.40
 -17  -9  -1   15.50    7.80
  17  -9   1    7.00   10.60
  17  -9   1   -3.00    8.90
  17   9  -1    4.00    9.30
 -17   9   1    4.20    7.10
  17  -9   1    6.10    7.40
  17   9  -1    4.50    8.60
  17   9  -1   -1.30    8.80
 -17   9  -1   18.10    8.30
  17  -9  -1   -5.50   10.70
  17   9   1   -4.30    8.30
  17   9   1   15.00    7.70
 -17  -9   1   20.10    9.30
 -17  -9   1   -5.20    4.50
 -17   9  -1   -0.80    3.50
  17  -9  -1    5.80    7.60
  17  -9  -1   14.30   11.10
  17  -9  -1   -1.00    8.10
  17   9   1   10.60   11.20
 -17  -9   1   -3.60    8.40
  17   9   1   12.80    9.20
  17  -9  -1   11.40    8.00
   0  10  -1    5.90    4.10
   0 -10  -1    5.20    5.10
   0 -10  -1   -0.10    5.60
   0 -10   1    1.50    3.60
   0 -10   1   -0.50    5.20
   0  10  -1   -0.10    5.10
   0 -10   1    7.90    4.20
   0  10  -1    7.60    5.90
   0  10   1    3.30    4.10
   0 -10  -1    5.10    4.40
   0 -10  -1    7.90    4.30
   0 -10  -1    3.20    5.40
   0  10   1    5.40    5.50
   0  10   1   -2.20    4.90
   0 -10   1   -0.40    5.20
   1  10  -1  662.53   26.20
   1 -10   1  668.93   28.00
   1  10  -1  681.53   27.50
  -1  10   1  683.13   26.60
  -1  10   1  682.03   28.30
   1 -10   1  690.63   29.30
  -1 -10  -1  657.33   27.20
   1 -10   1  702.23   27.60
   1 -10   1  648.54   25.40
  -1 -10  -1  702.53   28.30
  -1  10   1  650.33   27.00
  -1 -10  -1  704.83   27.30
   1 -10   1  659.13   27.10
  -1 -10  -1  665.93   27.10
  -1 -10  -1  696.03   27.40
   1  10  -1  680.23   28.00
  -1 -10   1  688.73   26.40
   1 -10  -1  703.03   26.70
  -1 -10   1  661.33   27.20
   1  10   1  681.13   28.20
   1 -10  -1  651.63   27.00
   1  10   1  680.03   27.20
  -1 -10   1  683.03   27.30
   1 -10  -1  652.63   28.20
   1 -10  -1  650.03   27.90
  -1  10  -1  656.13   25.50
  -1  10  -1  723.13   28.30
   1  10   1  683.13   27.10
  -1 -10   1  649.64   28.40
   1 -10  -1  666.03   27.30
  -1  10  -1  723.03   27.70
   2 -10   1  461.75   19.00
   2  10  -1  449.86   21.00
   2 -10   1  450.15   20.30
   2 -10   1  479.25   21.70
   2 -10   1  462.65   20.90
  -2 -10  -1  484.75   20.70
  -2 -10  -1  418.26   20.20
  -2 -10  -1  457.85   21.60
   2 -10   1  435.36   22.30
  -2 -10  -1  467.85   20.70
  -2  10   1  456.95   21.50
   2  10  -1  420.46   20.20
  -2  10   1  430.16   20.40
  -2  10   1  427.16   19.50
   2  10  -1  433.56   20.50
   2  10  -1  431.66   19.80
   2 -10  -1  405.06   21.60
  -2 -10   1  465.65   20.10
   2 -10  -1  431.66   21.20
   2 -10  -1  449.16   20.60
   2  10   1  485.45   21.10
   2  10   1  453.65   20.70
   2 -10  -1  450.95   19.70
  -2  10  -1  424.56   18.40
   2  10   1  464.05   21.50
   2  10   1  432.36   20.40
  -2  10  -1  458.55   20.70
   2 -10  -1  409.16   20.00
  -2 -10   1  453.85   20.70
  -2 -10   1  450.15   21.50
  -2  10  -1  451.75   21.00
  -3 -10  -1   21.90    6.00
   3 -10   1   20.90    4.70
  -3 -10  -1   15.30    5.40
   3  10  -1   18.50    6.20
   3 -10   1   22.30    5.70
   3  10  -1   16.10    5.30
  -3 -10  -1   24.30    7.80
  -3 -10  -1   15.50    5.10
  -3  10   1   14.00    6.40
   3  10  -1   11.30    5.70
  -3  10   1   12.60    5.80
  -3  10   1   22.70    5.20
   3 -10   1   19.50    6.10
   3  10  -1   27.10    6.20
   3 -10   1   16.00    6.80
   3  10   1   26.40    6.20
   3 -10  -1   27.70    6.20
  -3 -10   1   15.40    6.80
  -3  10  -1   20.00    5.80
   3  10   1   16.10    6.90
  -3  10  -1   20.50    4.90
  -3 -10   1   11.60    5.10
   3  10   1   14.60    4.90
  -3 -10   1    6.50    5.20
   3  10   1   19.30    6.80
  -3  10  -1   13.90    6.10
   3 -10  -1   23.10    6.90
   3 -10  -1   26.30    5.50
   3 -10  -1   33.70    6.80
  -4 -10  -1  418.46   20.70
   4 -10   1  404.06   19.10
   4 -10   1  417.06   17.20
  -4 -10  -1  426.26   19.30
   4  10  -1  399.26   18.90
  -4  10   1  380.16   19.40
   4  10  -1  422.86   19.60
  -4 -10  -1  422.56   19.70
   4  10  -1  393.86   19.90
   4 -10   1  404.46   19.80
   4 -10   1  389.66   22.20
  -4  10   1  404.26   19.30
   4  10  -1  386.76   18.90
  -4  10   1  389.96   18.20
  -4 -10   1  399.26   19.20
  -4  10  -1  365.06   19.40
   4 -10  -1  416.16   19.20
   4 -10  -1  364.36   21.20
   4 -10  -1  367.76   19.60
   4 -10  -1  385.16   17.70
   4  10   1  404.26   19.70
   4  10   1  412.96   20.00
   4  10   1  388.66   19.10
  -4 -10   1  387.56   19.30
   4  10   1  407.16   19.00
  -4  10  -1  373.56   18.80
  -4 -10   1  365.26   19.90
  -4  10  -1  410.16   17.50
   5  10  -1   -2.40    4.50
   5 -10   1   -1.10    6.00
  -5 -10  -1    4.00    5.70
   5  10  -1   -5.50    5.90
   5 -10   1   -3.60    3.50
  -5  10   1   -1.60    4.30
  -5  10   1    1.80    5.50
  -5 -10  -1    0.40    4.70
   5  10  -1    3.30    4.40
  -5 -10  -1    8.30    3.50
  -5 -10  -1   -1.80    5.30
   5  10  -1    1.20    4.60
   5 -10   1   -4.30    5.60
   5 -10   1    0.50    5.00
  -5  10   1    2.40    5.30
   5  10   1    2.80    5.40
   5  10   1   -7.40    4.30
   5 -10  -1    1.30    5.40
  -5  10  -1   -2.80    6.40
   5 -10  -1    2.60    4.00
   5 -10  -1    4.10    5.60
   5 -10  -1   -3.70    5.00
  -5 -10   1   -4.00    5.00
  -5 -10   1   -2.10    5.00
   5  10   1   -4.80    5.00
   5  10   1   -2.70    4.30
  -5 -10   1    8.40    6.50
  -5  10  -1   -1.10    4.80
  -6 -10  -1  138.79   12.20
   6 -10   1  115.79   11.00
   6 -10   1  110.59    9.20
  -6 -10  -1  118.69    8.70
   6 -10   1  109.79   11.00
  -6  10   1  122.69   11.50
   6  10  -1  123.59   12.00
   6  10  -1  142.09   11.60
   6 -10   1  111.79   13.50
  -6 -10  -1  130.19   11.40
  -6 -10  -1  117.29   12.60
   6  10  -1  108.89   10.70
   6  10  -1  123.19   11.60
  -6  10   1  112.29   11.00
   6  10   1  125.19   11.20
  -6  10  -1  130.19   12.10
  -6  10  -1  119.29   11.20
  -6 -10   1  113.79   11.50
   6 -10  -1  120.29   12.20
   6 -10  -1  135.19   10.20
  -6 -10   1  103.49   10.90
  -6 -10   1  133.19   10.10
   6 -10  -1  118.99   11.10
  -6 -10   1  102.89   11.00
   6  10   1  119.79   12.10
   6  10   1  106.79   11.20
   6  10   1  106.59   11.40
  -7 -10  -1  313.67   18.70
   7  10  -1  320.97   17.70
  -7 -10  -1  314.87   18.10
   7 -10   1  316.77   17.70
   7 -10   1  311.17   16.90
  -7 -10  -1  319.47   14.70
  -7  10   1  338.77   17.70
   7  10  -1  316.47   18.20
   7 -10   1  309.67   21.00
   7  10  -1  355.36   18.90
  -7  10   1  343.97   21.00
  -7 -10  -1  311.87   17.10
  -7  10   1  282.37   17.30
   7 -10   1  337.57   15.70
   7  10  -1  297.87   17.00
   7  10   1  316.87   18.00
   7 -10  -1  338.27   16.50
   7  10   1  307.67   17.50
   7 -10  -1  305.47   16.90
   7 -10  -1  337.37   21.20
  -7 -10   1  300.27   18.00
  -7  10  -1  325.37   17.30
  -7  10  -1  296.17   17.50
  -7 -10   1  325.67   16.20
  -7 -10   1  318.97   17.90
   7 -10  -1  324.77   17.90
   7  10   1  293.67   18.00
  -7 -10   1  320.27   17.50
   7  10   1  305.57   16.90
  -8 -10  -1  125.69   12.30
   8 -10   1  137.99   10.90
   8  10  -1  156.28   12.60
  -8  10   1  157.98   15.80
  -8 -10  -1  137.09   13.80
   8  10  -1  153.38   13.00
  -8  10   1  148.29   13.10
   8 -10   1  133.19   12.30
   8 -10   1  129.39   11.70
   8  10  -1  143.79   13.70
   8 -10   1  132.49   15.90
  -8  10   1  140.19   12.80
  -8 -10  -1  133.29   12.80
  -8 -10  -1  134.79   10.30
   8  10  -1  123.69   13.40
  -8 -10   1  126.19   12.50
   8 -10  -1  136.49   12.20
   8 -10  -1  135.59   12.70
  -8  10  -1  113.49   12.00
   8  10   1  119.59   12.80
  -8  10  -1  147.89   12.30
   8 -10  -1  144.99   11.70
   8  10   1  168.58   13.50
   8  10   1  117.69   12.00
  -8 -10   1  135.19   13.40
   8  10   1  149.49   13.30
   8 -10  -1  138.39   15.60
  -8 -10   1  133.69   11.40
  -8 -10   1  136.09   13.10
   9 -10   1  175.38   21.20
   9 -10   1  182.08   14.20
  -9 -10  -1  196.18   12.20
   9 -10   1  198.08   13.20
   9  10  -1  214.08   15.90
  -9 -10  -1  185.98   15.30
   9  10  -1  211.28   14.70
   9 -10   1  187.18   14.00
  -9  10   1  179.78   17.20
   9  10  -1  195.88   15.30
  -9  10   1  177.08   14.10
  -9  10   1  190.28   14.50
   9  10  -1  154.58   15.10
  -9 -10  -1  214.08   14.40
  -9 -10  -1  216.18   15.90
  -9 -10   1  173.48   14.70
   9 -10  -1  189.48   14.10
   9  10   1  182.18   14.80
  -9 -10   1  183.58   13.30
   9 -10  -1  187.88   18.80
  -9 -10   1  184.38   15.50
  -9  10  -1  201.18   14.10
   9  10   1  194.38   16.00
   9  10   1  160.68   14.40
  -9 -10   1  195.28   14.70
   9 -10  -1  192.18   13.60
   9 -10  -1  164.18   14.20
   9  10   1  188.28   14.00
 -10  10   1    3.20    6.30
 -10  10   1   13.80    8.50
  10  10  -1   -2.90    7.00
  10  10  -1    5.50    6.60
  10 -10   1    1.50    8.30
 -10  10   1   12.50    7.40
 -10 -10  -1    1.20    7.00
  10 -10   1    6.50    7.00
  10 -10   1    6.10    6.00
 -10 -10  -1   -2.60    7.00
  10  10  -1    3.80    7.90
  10  10  -1   -0.30    6.40
 -10 -10  -1   -3.40    6.40
  10 -10   1    4.00    5.60
 -10 -10  -1   12.60    5.20
 -10 -10   1   -0.10    6.60
 -10 -10   1    2.10    5.80
 -10  10  -1    2.50    7.20
 -10  10  -1    2.70    6.00
  10  10   1    6.60    5.90
  10  10   1   11.50    7.00
  10 -10  -1    3.10    5.90
 -10 -10   1   -0.20    7.00
 -10 -10   1   -3.80    5.30
  10 -10  -1   -0.60    6.10
  10 -10  -1    3.20    8.10
  10  10   1    4.40    6.80
  10 -10  -1   -9.10    4.80
  10  10   1   13.00    7.20
 -11 -10  -1  139.29   14.50
  11  10  -1  147.99   13.80
 -11 -10  -1  138.89   14.00
 -11  10   1  143.49   14.20
  11  10  -1  170.48   16.40
  11 -10   1  156.48   13.50
  11 -10   1  156.08   13.00
  11 -10   1  162.78   13.80
 -11 -10  -1  147.09   12.20
  11 -10   1  101.59   13.20
 -11  10   1  159.08   13.70
  11  10  -1  149.49   14.90
  11  10  -1  123.59   14.20
  11  10   1  155.48   15.10
 -11  10  -1  165.98   13.60
  11  10   1  111.19   13.00
  11 -10  -1  160.88   13.80
  11 -10  -1  143.49   13.60
 -11 -10   1  132.89   13.70
 -11  10  -1  156.08   14.10
  11  10   1  136.89   13.60
  11  10   1  142.09   14.20
  11 -10  -1  152.68   14.00
  11 -10  -1  178.88   18.60
 -11 -10   1  138.19   13.30
  12 -10   1   96.19   11.50
  12 -10   1  112.29   12.70
  12  10  -1   88.89   12.10
  12  10  -1  111.49   12.40
  12  10  -1   97.09   11.90
  12 -10   1   97.49   11.20
 -12 -10  -1   89.49   11.50
  12 -10   1  106.69   15.80
 -12  10   1  104.89   12.70
 -12 -10  -1  119.09   11.90
  12  10  -1   79.39   10.70
  12 -10  -1  128.49   13.10
 -12 -10   1   97.59   11.50
  12 -10  -1   85.79   11.00
  12  10   1  100.39   13.80
 -12 -10   1  105.49   12.20
  12 -10  -1   96.09   14.70
  12  10   1   97.59   11.80
 -12 -10   1   93.39   13.70
 -12  10  -1   99.39   11.20
  12 -10  -1   79.99   10.80
  12  10   1  117.19   12.40
  12  10   1  129.49   14.60
  13  10  -1   13.80    8.40
  13 -10   1   12.90    6.70
  13 -10   1   24.60    8.50
  13  10  -1   13.50    8.60
 -13  10   1   29.10    9.70
  13 -10   1   22.30    7.90
 -13 -10  -1   22.90    8.90
 -13 -10  -1   27.80    9.10
  13 -10   1   26.00   11.10
  13  10  -1    6.20    8.00
 -13  10   1   40.20    9.60
 -13 -10  -1   16.60    7.70
  13  10  -1   20.90    9.00
 -13 -10  -1   19.80    6.70
 -13  10   1   26.60   10.50
  13 -10  -1   31.50    9.40
 -13 -10   1   20.80    8.20
  13  10   1    9.20    8.10
  13  10   1    7.40    7.00
  13 -10  -1   -1.20    7.00
 -13 -10   1   35.00    9.20
 -13  10  -1   22.60    8.10
  13  10   1   20.30    7.80
  13 -10  -1    9.20    8.50
 -13  10  -1    6.70    8.70
 -13 -10   1   23.70    8.90
 -13 -10   1   15.10    8.00
  13  10   1   18.50    8.00
  13 -10  -1   26.30    8.60
  14  10  -1   34.30   10.70
  14  10  -1   35.90   10.00
 -14 -10  -1   32.30    8.40
  14  10  -1   33.00    9.50
 -14 -10  -1   38.90    8.50
 -14  10   1   30.40   11.00
  14 -10   1   28.80    8.40
  14  10  -1   40.20    8.90
  14 -10   1   39.20    9.30
 -14  10   1   26.00    9.30
  14 -10   1   29.50    9.30
 -14  10   1   38.30    9.70
 -14 -10  -1   26.20    9.80
  14 -10   1   32.00   11.90
 -14 -10  -1   36.20   11.00
 -14 -10   1   48.20   10.20
  14 -10  -1   37.00    9.60
 -14 -10   1   35.40   10.30
  14  10   1   34.90   12.20
 -14  10  -1   34.80   11.60
  14 -10  -1   32.50    9.20
  14 -10  -1   31.70   10.90
  14  10   1   17.20    9.20
 -14 -10   1   23.80    8.10
 -14  10  -1   55.69    9.60
 -14  10  -1   30.30    9.60
  14 -10  -1   47.10    9.80
 -14 -10   1   37.40   11.90
  14  10   1   36.10    9.50
  14  10   1   39.40    8.50
 -15 -10  -1   61.99   10.50
  15 -10   1   59.69   11.40
 -15 -10  -1   81.39   12.60
 -15  10   1   74.69   11.60
  15 -10   1   84.79   11.60
  15 -10   1   58.99   10.30
  15 -10   1   46.00   14.00
 -15  10   1   48.70   13.90
  15  10  -1   73.19   15.00
 -15  10   1   70.19   11.20
  15 -10   1   62.49   14.90
 -15 -10  -1   40.50    9.40
 -15 -10  -1   64.39   11.90
  15  10  -1   55.99   12.80
  15  10  -1   74.39   11.90
  15  10  -1   82.89   11.80
  15 -10  -1   75.89   11.40
 -15 -10   1   68.79   13.90
  15 -10  -1   51.99   10.50
 -15  10  -1   82.39   11.80
 -15 -10   1   80.89   12.70
  15  10   1   53.79   12.10
  15  10   1   74.09   11.30
  15 -10  -1   50.29   15.50
 -15  10  -1   86.49   11.50
 -15 -10   1   59.29   18.30
  15  10   1   93.79   21.00
  15 -10  -1   87.59   18.90
  15  10   1   59.39   10.10
  15 -10  -1   88.09   12.70
  16  10  -1   66.39   11.90
 -16 -10  -1   53.29   11.10
  16 -10   1   71.79   11.90
  16  10  -1   79.89   14.00
 -16  10   1   71.39   17.70
 -16 -10  -1   42.40   11.80
 -16  10   1   82.59   11.30
 -16  10   1   74.19   11.70
  16 -10   1   99.09   12.00
 -16 -10  -1   96.89   12.70
  16 -10   1   49.99   14.00
  16  10  -1   70.29   11.90
  16 -10   1   94.09   11.50
  16 -10   1   65.59   13.10
  16  10  -1   91.99   13.90
 -16 -10  -1   49.90   10.10
 -16 -10   1  108.29   19.40
  16  10   1   74.29   11.80
  16  10   1  111.29   15.10
  16 -10  -1   92.29   14.00
 -16 -10   1   99.39   13.70
  16 -10  -1   72.49   11.50
 -16 -10   1  107.49   13.60
  16 -10  -1   83.09   15.40
  16 -10  -1   48.20   14.30
  16  10   1   68.49   13.40
  16  10   1   77.39   13.80
 -16 -10   1   58.99   11.20
   0 -11   1    0.60    5.00
   0  11  -1    0.20    4.20
   0  11   1   -3.10    4.70
   0 -11  -1   -2.20    4.20
   0 -11  -1   -2.30    5.70
   0 -11  -1   -0.70    4.80
   0 -11   1   -1.60    5.50
   0 -11  -1   -1.60    5.40
   0 -11   1    0.50    4.40
   0  11  -1    0.00    5.50
   0  11  -1   -1.10    5.60
   0 -11   1    1.50    5.00
   0  11   1   -3.90    5.80
   0 -11   1    3.60    4.40
   0  11   1    2.00    4.90
   0 -11  -1   -0.60    4.80
   1 -11   1    6.10    4.30
  -1 -11  -1    3.20    4.60
   1 -11   1    6.70    5.20
   1 -11   1    1.80    4.90
  -1  11   1    6.80    5.70
   1  11  -1    3.70    5.90
  -1 -11  -1    8.10    5.60
   1  11  -1    8.80    4.80
  -1 -11  -1    6.70    5.40
  -1 -11  -1    8.70    5.80
   1 -11   1    8.00    5.80
  -1  11   1    3.00    5.60
   1 -11   1    3.10    5.90
  -1 -11  -1    5.40    4.40
  -1  11   1    4.80    4.80
   1  11  -1    3.30    6.40
   1 -11  -1    3.40    4.60
  -1  11  -1    2.30    5.70
  -1  11  -1   14.30    5.90
   1 -11  -1    4.20    4.90
   1 -11  -1   12.50    5.30
  -1 -11   1    6.70    5.20
  -1 -11   1    5.50    4.70
  -1  11  -1    4.90    4.40
   1  11   1   -2.60    4.50
   1  11   1    0.90    5.90
  -1 -11   1   19.00    7.40
   1 -11  -1   -2.30    5.30
  -1 -11   1    4.40    6.00
   1  11   1   10.00    6.00
   1 -11  -1    5.00    6.20
   2  11  -1  131.19   12.50
   2 -11   1  135.99   10.20
   2 -11   1  134.99   11.40
  -2  11   1  122.19   11.00
   2  11  -1  140.99   11.80
   2  11  -1  130.49   11.40
  -2  11   1  141.39   12.80
   2 -11   1  150.28   13.80
  -2 -11  -1  154.78   11.50
  -2  11   1  144.79   12.30
   2 -11   1  131.19   11.60
  -2 -11  -1  118.09   11.30
  -2 -11  -1  148.89   12.80
  -2 -11  -1  151.08   11.90
   2  11  -1  148.99   12.40
  -2 -11  -1  134.19   11.90
   2 -11   1  148.19   12.60
  -2 -11   1  122.09   12.70
   2  11   1  134.89   11.80
   2 -11  -1  147.99   12.00
  -2  11  -1  132.79   12.20
   2 -11  -1  121.79   12.70
  -2 -11   1  121.79   11.40
   2  11   1  136.99   11.60
  -2  11  -1  130.99   12.40
   2 -11  -1  132.39   11.60
   2 -11  -1  139.89   10.90
  -2 -11   1  137.79   11.00
  -2  11  -1  154.08   10.60
   2 -11  -1  141.09   13.60
   2  11   1  124.09   12.20
   2  11   1  135.59   12.10
  -3  11   1    1.40    5.70
   3 -11   1    5.50    4.70
   3  11  -1    0.80    5.80
   3  11  -1    6.90    6.20
  -3  11   1   -2.70    4.90
   3  11  -1    7.10    5.40
   3 -11   1    5.00    6.00
   3 -11   1    4.50    5.30
  -3 -11  -1    3.60    5.30
  -3 -11  -1   -7.00    5.80
   3 -11   1    7.40    6.80
   3  11  -1    0.70    4.50
   3 -11   1    5.80    4.60
  -3 -11  -1    3.30    5.10
  -3 -11  -1   -0.50    6.00
  -3  11   1    7.60    5.90
  -3 -11   1    5.00    6.60
   3 -11  -1    5.00    5.40
   3 -11  -1   -1.50    4.60
  -3 -11   1    6.10    5.30
  -3  11  -1   15.10    6.20
  -3 -11   1    7.50    5.10
   3 -11  -1    4.60    4.40
   3  11   1   -0.90    5.30
   3  11   1    2.60    5.80
   3 -11  -1    0.60    5.90
  -3  11  -1    0.20    6.10
   3  11   1    5.50    5.30
  -3  11  -1    6.00    4.90
   3  11   1    8.80    5.80
   4  11  -1  191.78   13.60
  -4  11   1  168.18   13.90
   4 -11   1  179.28   13.60
  -4  11   1  184.88   12.90
   4 -11   1  173.48   16.20
  -4  11   1  165.68   13.60
  -4 -11  -1  180.48   13.20
   4  11  -1  164.88   14.40
  -4 -11  -1  180.08   14.60
   4  11  -1  176.88   12.90
   4 -11   1  179.88   11.40
  -4 -11  -1  199.38   13.80
   4  11  -1  176.58   12.80
   4 -11   1  168.68   13.10
  -4 -11   1  183.98   13.60
  -4  11  -1  175.88   13.60
  -4 -11   1  174.38   13.40
   4  11   1  175.58   13.60
  -4 -11   1  159.18   14.20
   4 -11  -1  168.68   14.10
   4 -11  -1  194.88   12.40
  -4  11  -1  188.38   14.20
   4 -11  -1  174.58   15.90
   4  11   1  162.58   12.70
   4 -11  -1  214.78   13.90
  -4  11  -1  175.68   11.60
   4  11   1  138.09   14.00
   4  11   1  168.48   13.20
  -5 -11  -1   19.60    7.20
  -5 -11  -1   15.80    7.90
   5  11  -1   13.70    5.10
   5 -11   1    8.70    6.90
  -5  11   1   10.00    5.80
   5  11  -1   10.10    6.20
  -5  11   1    7.30    6.30
   5  11  -1    9.60    5.50
   5 -11   1   11.50    6.20
   5  11  -1    8.00    6.40
  -5 -11  -1   13.00    6.20
  -5  11   1   16.40    6.70
   5 -11   1   15.30    6.90
   5 -11   1    9.00    4.40
   5 -11  -1   14.10    6.90
  -5 -11   1   -2.50    6.60
  -5  11  -1    6.60    6.90
   5  11   1    3.70    5.40
  -5  11  -1   11.80    5.60
   5  11   1   12.50    7.00
  -5  11  -1    1.90    6.40
   5  11   1   18.10    6.60
   5 -11  -1    6.10    6.90
   5 -11  -1   11.20    6.00
  -5 -11   1   15.80    7.30
   5 -11  -1   13.10    5.50
  -5 -11   1    8.10    5.30
   5  11   1   15.10    6.70
   6 -11   1  262.07   16.90
   6  11  -1  295.87   17.00
  -6 -11  -1  279.77   13.90
   6  11  -1  308.67   17.90
   6 -11   1  273.77   19.90
  -6 -11  -1  294.77   18.40
   6  11  -1  257.77   16.30
   6 -11   1  301.07   15.00
  -6  11   1  273.37   17.10
   6 -11   1  245.58   16.00
  -6 -11  -1  280.67   16.60
  -6  11   1  272.47   17.10
  -6 -11  -1  286.27   17.40
   6  11  -1  253.17   16.70
   6 -11  -1  258.87   20.10
   6  11   1  271.67   16.50
   6  11   1  252.57   17.10
   6  11   1  321.87   18.20
  -6  11  -1  270.57   16.30
   6 -11  -1  304.47   17.90
  -6 -11   1  305.07   16.90
  -6 -11   1  270.87   17.30
  -6  11  -1  264.17   17.00
  -6 -11   1  289.67   17.80
   6  11   1  267.47   16.50
  -6 -11   1  296.97   15.40
   6 -11  -1  269.57   16.40
   6 -11  -1  271.27   15.20
   7  11  -1    6.40    6.20
  -7 -11  -1    0.00    7.00
   7  11  -1   -3.00    6.20
   7 -11   1    0.10    5.80
  -7  11   1    2.20    6.20
   7 -11   1    1.90    4.40
   7  11  -1    9.00    6.20
  -7  11   1    2.70    6.30
  -7 -11  -1    4.30    4.30
  -7 -11  -1    4.30    5.70
  -7 -11  -1    0.80    5.60
  -7  11   1   -1.80    5.90
   7 -11   1    1.40    5.80
   7 -11   1    1.90    6.90
   7  11  -1    0.20    5.20
   7 -11  -1    2.70    4.50
  -7  11  -1    8.10    6.80
   7 -11  -1    4.40    7.00
   7  11   1    3.50    7.10
   7  11   1    8.10    6.90
   7  11   1    2.30    5.30
   7 -11  -1    9.70    6.50
  -7 -11   1   -3.20    6.20
   7 -11  -1   -3.10    5.90
  -7 -11   1   11.20    7.30
  -7 -11   1   -0.80    4.80
  -7 -11   1    3.50    6.20
  -7  11  -1   -5.90    5.60
   7  11   1    0.00    4.70
   8 -11   1  124.89   12.60
  -8 -11  -1  111.39   12.50
  -8  11   1  117.79   11.80
   8  11  -1   98.79   10.50
   8  11  -1  133.29   13.90
   8 -11   1   76.99   11.20
  -8 -11  -1  133.39   13.60
   8  11  -1  145.99   13.10
   8 -11   1  113.69   10.70
  -8 -11  -1  113.49    9.60
  -8  11   1   98.49   11.50
  -8  11   1   80.89   12.30
  -8 -11  -1  113.99   12.70
   8  11  -1  111.09   11.30
   8 -11   1  102.59   10.60
   8  11   1  130.59   13.20
   8  11   1   95.79   11.90
  -8 -11   1  136.29   13.80
   8 -11  -1  117.29   11.30
  -8 -11   1   96.89   11.20
   8  11   1  112.49   11.50
   8  11   1  100.99   11.20
  -8  11  -1   93.79   10.60
   8 -11  -1  104.89   11.00
   8 -11  -1  145.59   13.30
   8 -11  -1   87.69   11.90
  -8  11  -1  113.69   11.60
  -8 -11   1  122.59   11.20
  -8 -11   1  130.89   12.90
   9  11  -1  176.28   15.20
  -9 -11  -1  179.08   16.60
  -9  11   1  156.58   14.30
   9 -11   1  176.58   12.90
   9 -11   1  183.68   14.40
  -9 -11  -1  176.48   14.50
   9 -11   1  166.28   19.10
   9  11  -1  156.58   13.90
  -9  11   1  188.88   18.40
  -9 -11  -1  193.78   15.90
   9 -11   1  181.48   14.50
  -9 -11  -1  183.38   12.20
   9  11  -1  147.39   20.90
   9  11  -1  172.38   15.30
  -9  11   1  183.08   14.90
  -9 -11   1  160.18   13.10
  -9 -11   1  185.38   15.80
  -9 -11   1  177.88   15.30
  -9 -11   1  187.08   15.70
  -9  11  -1  176.58   14.20
   9 -11  -1  167.98   17.80
   9 -11  -1  192.98   14.50
   9  11   1  160.08   14.40
   9 -11  -1  206.68   14.40
  -9  11  -1  175.78   14.70
   9 -11  -1  166.88   15.20
   9  11   1  153.58   14.70
   9  11   1  157.88   15.50
   9  11   1  198.38   15.40
 -10 -11  -1  145.09   14.10
  10 -11   1  130.79   13.40
  10  11  -1  133.49   13.90
 -10  11   1  110.09   15.80
  10  11  -1  122.49   12.90
 -10 -11  -1  123.79   11.30
 -10  11   1  114.99   13.10
 -10  11   1  148.59   14.50
  10 -11   1  125.69   13.00
  10 -11   1  146.29   12.30
  10 -11   1  119.69   17.10
 -10 -11  -1  151.38   14.20
 -10 -11  -1  145.09   15.30
  10  11  -1  138.79   15.10
  10  11  -1  124.19   14.60
  10 -11  -1  108.59   12.00
  10 -11  -1   91.09   14.00
 -10  11  -1  125.79   13.20
  10 -11  -1  122.79   13.00
  10  11   1  123.49   13.60
 -10  11  -1  128.39   13.60
  10  11   1  130.29   14.10
 -10 -11   1  121.09   12.40
  10 -11  -1  124.09   12.80
  10  11   1  158.18   14.20
 -10 -11   1  101.19   11.90
 -10 -11   1  153.88   14.40
  10  11   1  123.19   14.70
  11  11  -1  151.88   15.30
  11 -11   1  104.59   14.50
  11  11  -1  108.99   13.20
  11 -11   1  153.38   13.80
  11  11  -1  153.68   15.50
  11  11  -1  157.48   14.20
  11 -11   1  144.99   14.30
 -11 -11  -1  155.98   16.10
  11 -11   1  135.59   13.30
 -11  11   1  146.99   15.00
 -11 -11  -1  134.49   12.30
 -11  11  -1  142.39   13.70
  11 -11  -1  114.89   12.40
 -11 -11   1  150.98   14.80
  11 -11  -1  164.08   16.50
  11  11   1  185.48   15.70
  11  11   1  135.39   14.70
 -11 -11   1  127.49   13.50
  11 -11  -1  102.99   15.40
  11  11   1  157.08   14.50
  11  11   1  137.29   15.70
  11 -11  -1  120.29   13.30
  12  11  -1  132.19   15.30
  12  11  -1   94.99   11.80
 -12 -11  -1  136.39   14.30
 -12  11   1  116.89   13.00
 -12 -11  -1  131.79   12.30
 -12  11   1  158.88   15.60
  12 -11   1  131.09   13.60
  12 -11   1  120.19   15.60
  12  11  -1  131.79   15.20
  12  11  -1  104.19   13.50
 -12 -11  -1  142.19   16.80
  12 -11   1  136.39   13.90
 -12 -11  -1  143.69   15.40
  12 -11   1  114.29   12.30
  12  11   1  108.59   12.40
 -12 -11   1  119.99   13.50
 -12 -11   1  139.89   15.00
  12  11   1  117.69   14.10
  12 -11  -1  143.79   14.80
  12 -11  -1   96.89   15.20
  12 -11  -1  148.59   14.50
  12  11   1  144.39   15.50
  12 -11  -1  110.19   13.60
 -12 -11   1  112.79   14.20
 -12 -11   1  138.19   14.80
  12  11   1  151.48   16.50
 -12  11  -1  133.79   13.50
 -13 -11  -1    6.00    9.10
 -13 -11  -1   15.40    9.50
  13  11  -1    0.60    7.30
  13 -11   1   -1.10    9.00
  13 -11   1   11.20    7.00
  13  11  -1   -2.70    7.40
 -13 -11  -1    2.60    8.20
  13 -11   1   -6.30    6.70
  13  11  -1   23.70    9.30
 -13  11   1    8.10    7.90
 -13  11   1    0.20    7.60
 -13  11   1    2.20    7.80
 -13 -11  -1   -0.60    5.40
  13 -11   1    3.70    7.20
  13  11  -1    6.90    8.80
  13  11   1   -2.20    7.70
 -13  11  -1    2.30    7.30
  13 -11  -1    3.30    7.30
  13  11   1    1.70    7.90
  13 -11  -1   10.70    8.10
  13 -11  -1    7.60    9.40
 -13 -11   1    3.10    8.80
 -13  11  -1    4.50    7.80
 -13 -11   1   -2.40    7.40
  13 -11  -1    7.20    7.70
 -13 -11   1    3.90    8.50
  13  11   1   -2.50    8.00
  13  11   1   -1.30    7.30
 -13 -11   1    1.90    5.70
  14  11  -1   -2.40    7.20
 -14 -11  -1   10.20    6.90
 -14  11   1   -6.40    8.90
  14  11  -1   13.40    9.30
  14 -11   1    5.30   10.30
 -14  11   1    5.40    9.40
 -14 -11  -1    1.70    7.50
  14  11  -1    4.40    9.20
  14 -11   1   -9.10    6.70
  14 -11   1    3.10    6.70
 -14 -11  -1    4.20    7.10
  14  11  -1    1.50    8.60
 -14  11   1    8.80    8.50
  14 -11   1   10.20    8.20
 -14 -11  -1    9.70    8.40
  14  11   1    5.70    8.40
 -14 -11   1   -3.40    7.90
 -14  11  -1    4.40    7.40
  14 -11  -1    5.40    7.10
 -14 -11   1   -0.70    8.20
 -14 -11   1    4.40    7.10
  14  11   1   -1.90    7.50
 -14  11  -1   10.30    8.00
  14  11   1   11.90    6.80
  14 -11  -1    3.70    7.60
 -14 -11   1   -1.50    8.50
  14 -11  -1    6.40    8.70
  14  11   1    1.60    8.00
  14 -11  -1    2.30    8.00
  15  11  -1    9.10    9.10
 -15 -11  -1    6.80    9.40
  15  11  -1    5.30   12.10
  15 -11   1    4.30    7.20
 -15 -11  -1    0.40    7.60
 -15  11   1   -1.90    7.10
  15 -11   1    7.60    7.70
 -15  11   1  -17.00    8.10
  15 -11   1   -2.40    6.90
 -15 -11  -1  -12.60    6.40
 -15  11   1    5.50    8.30
  15  11  -1    9.90    9.60
  15  11  -1   -6.90    7.80
 -15 -11  -1    2.70    7.60
  15 -11   1   -0.40    8.60
  15 -11  -1   -2.50   11.50
  15 -11  -1   -1.80    7.20
  15 -11  -1   -6.80    7.50
  15  11   1   -1.20    8.60
 -15  11  -1   -7.20    6.70
 -15 -11   1    7.80    9.30
  15 -11  -1    9.50    8.30
  15  11   1   -3.00    8.30
 -15 -11   1    6.90    8.10
  15  11   1   10.80    8.70
 -15  11  -1    5.70    7.50
  15 -11  -1   -6.90    7.30
 -15 -11   1   -9.10    7.90
 -15 -11   1   -7.60    7.30
  15  11   1   -1.20    7.30
  16  11  -1    1.50    8.60
 -16 -11  -1    4.90    9.10
  16 -11   1    5.00    8.00
 -16  11   1   12.00    8.10
  16 -11   1   14.50    8.30
 -16 -11  -1    2.50    4.50
  16 -11   1  -10.10    8.50
  16  11  -1   -1.60    7.50
  16  11  -1   -5.10   10.40
  16 -11   1    0.60    7.90
 -16  11   1    3.40    8.90
 -16 -11  -1  -11.50    6.80
  16 -11   1    6.60   11.30
  16  11  -1    1.90    9.30
  16 -11  -1    2.40    8.20
  16  11   1   18.10    8.20
  16 -11  -1    7.20   10.20
  16  11   1    9.30   10.40
  16 -11  -1    1.30    7.70
 -16  11  -1    4.00    3.20
  16  11   1   -1.00    8.80
 -16 -11   1    8.80   10.60
  16  11   1   -4.60    8.80
 -16 -11   1   11.80   10.40
 -16  11  -1    6.20    7.80
 -16 -11   1    2.10    8.90
  16 -11  -1   -3.30    8.00
  16 -11  -1    2.80    8.50
   0  12  -1 1237.28   44.50
   0 -12   1 1169.48   44.20
   0  12   1 1176.58   45.10
   0 -12   1 1225.08   44.40
   0 -12   1 1144.29   42.50
   0 -12   1 1166.28   45.50
   0  12  -1 1237.98   45.40
   0 -12   1 1172.98   45.50
   0 -12  -1 1198.28   44.70
   0 -12  -1 1239.28   44.30
   0  12   1 1141.69   43.00
   0  12   1 1179.38   44.30
   0 -12  -1 1199.38   44.20
   0  12  -1 1196.18   42.50
   0 -12  -1 1198.48   45.50
   0 -12  -1 1310.17   44.20
  -1  12   1  361.06   19.90
  -1  12   1  379.86   20.70
   1 -12   1  392.46   20.00
  -1  12   1  331.37   18.10
  -1 -12  -1  406.96   19.70
  -1 -12  -1  390.56   21.00
   1 -12   1  351.76   18.90
  -1 -12  -1  368.66   19.50
   1 -12   1  336.97   20.10
   1 -12   1  355.66   21.00
   1  12  -1  327.27   19.30
   1 -12   1  395.16   18.10
   1  12  -1  417.96   21.10
  -1 -12  -1  404.36   19.70
  -1 -12  -1  372.66   19.20
   1  12  -1  364.46   18.30
  -1  12  -1  348.17   19.50
  -1 -12   1  414.66   19.30
  -1 -12   1  394.96   21.40
   1 -12  -1  363.96   19.40
   1  12   1  392.36   19.20
  -1  12  -1  384.66   18.00
  -1  12  -1  350.36   19.80
   1 -12  -1  408.06   19.20
   1 -12  -1  389.86   21.30
  -1 -12   1  363.16   19.50
   1  12   1  392.66   20.70
   1 -12  -1  358.76   20.50
  -1 -12   1  383.76   19.60
   1  12   1  380.56   20.00
   1 -12  -1  368.96   19.40
  -2  12   1  523.45   23.40
  -2 -12  -1  517.15   24.40
  -2  12   1  525.25   25.50
   2 -12   1  554.84   25.40
   2  12  -1  493.55   24.30
  -2 -12  -1  511.05   25.30
   2 -12   1  580.94   25.00
   2  12  -1  487.95   23.10
  -2 -12  -1  526.35   24.10
  -2 -12  -1  543.35   24.70
   2 -12   1  550.54   26.80
   2 -12   1  548.15   22.50
   2  12  -1  513.65   25.10
  -2 -12  -1  544.85   23.70
  -2  12   1  530.75   24.80
   2 -12   1  577.94   24.60
   2  12  -1  562.84   25.40
  -2  12  -1  528.65   22.40
  -2 -12   1  506.35   24.30
   2 -12  -1  510.05   24.20
   2 -12  -1  518.25   25.50
   2  12   1  516.15   24.00
   2 -12  -1  536.35   24.50
  -2 -12   1  486.35   25.30
  -2  12  -1  529.75   24.40
  -2 -12   1  554.44   23.90
   2  12   1  560.94   25.60
   2 -12  -1  566.74   24.10
  -2  12  -1  562.24   25.30
   2 -12  -1  490.15   25.50
   2  12   1  561.74   24.70
   3 -12   1 1156.18   44.80
   3 -12   1 1203.08   46.90
   3 -12   1 1216.48   43.70
  -3 -12  -1 1155.48   44.10
  -3 -12  -1 1191.68   43.70
   3  12  -1 1192.58   44.10
   3 -12   1 1140.59   43.90
   3  12  -1 1189.98   44.20
   3  12  -1 1189.28   45.20
  -3  12   1 1105.49   42.20
   3  12  -1 1162.08   43.40
  -3 -12  -1 1223.58   44.70
  -3  12   1 1176.48   44.80
  -3  12   1 1176.58   43.90
  -3 -12  -1 1196.58   45.00
   3 -12   1 1171.98   41.70
   3  12   1 1178.58   44.00
  -3 -12   1 1118.29   43.90
   3 -12  -1 1298.47   43.30
  -3 -12   1 1136.79   45.10
  -3  12  -1 1194.38   43.80
   3 -12  -1 1105.99   43.40
  -3 -12   1 1091.99   43.30
   3  12   1 1168.58   44.20
   3 -12  -1 1202.08   44.50
  -3  12  -1 1239.68   44.80
   3 -12  -1 1179.68   44.90
   3  12   1 1188.18   43.90
  -3  12  -1 1112.39   41.20
   3 -12  -1 1187.08   46.10
   3  12   1 1200.48   44.90
   4  12  -1  911.71   36.40
  -4 -12  -1  878.41   34.90
   4 -12   1  855.91   32.70
   4  12  -1  898.31   35.30
   4 -12   1  879.51   36.20
  -4 -12  -1  935.41   36.20
  -4  12   1  850.81   35.00
  -4  12   1  878.81   33.90
   4 -12   1  816.12   38.10
  -4  12   1  894.21   36.30
   4  12  -1  878.41   35.00
   4  12  -1  872.21   35.20
  -4 -12  -1  934.91   36.90
   4 -12   1  919.81   35.10
  -4  12  -1  885.91   35.10
  -4  12  -1  856.11   32.80
   4 -12  -1  887.01   38.20
  -4  12  -1  913.61   36.10
   4 -12  -1  914.61   35.10
   4 -12  -1  855.51   36.00
   4  12   1  846.22   35.60
   4  12   1  856.21   34.90
   4  12   1  829.72   34.90
   4  12   1  952.50   36.40
   4 -12  -1  877.61   33.60
  -4 -12   1  870.51   35.70
  -4 -12   1  842.12   35.00
  -4 -12   1  912.01   36.90
   5  12  -1  519.15   24.60
  -5  12   1  527.65   23.70
   5 -12   1  490.85   24.90
   5 -12   1  511.85   27.70
  -5 -12  -1  552.84   26.40
   5  12  -1  534.75   25.50
  -5  12   1  543.75   25.70
   5  12  -1  516.65   24.50
   5 -12   1  558.24   22.60
  -5 -12  -1  552.84   25.50
   5 -12   1  562.64   24.70
   5  12  -1  515.85   24.50
  -5  12   1  506.65   24.50
  -5 -12  -1  531.65   24.50
  -5 -12   1  496.35   24.40
  -5  12  -1  506.55   24.40
  -5  12  -1  543.85   25.60
   5  12   1  510.45   24.30
   5 -12  -1  513.75   24.30
   5  12   1  487.05   24.50
  -5  12  -1  504.35   22.20
  -5 -12   1  571.34   26.00
   5  12   1  507.25   25.00
  -5 -12   1  505.95   26.20
   5 -12  -1  512.05   27.70
   5 -12  -1  524.25   22.80
   5 -12  -1  498.95   25.30
   5  12   1  517.55   24.30
  -6 -12  -1   39.10    6.20
  -6  12   1   26.50   14.50
   6 -12   1   44.10    7.10
   6 -12   1   35.00   10.40
  -6 -12  -1   51.59   14.00
  -6 -12  -1   38.40    7.90
   6  12  -1   36.80   10.00
   6  12  -1   28.10    6.30
   6 -12   1   35.10    9.10
   6  12  -1   25.70    7.70
   6 -12   1   28.00    8.30
  -6 -12  -1   31.20    8.50
  -6  12   1   38.70    9.00
   6  12  -1   35.80    8.00
  -6 -12   1   42.60   12.60
   6 -12  -1   22.00    6.70
   6  12   1   46.80    9.40
  -6 -12   1   39.30    9.50
   6 -12  -1   35.90    7.00
   6 -12  -1   28.60    9.20
   6  12   1   38.20    8.10
   6  12   1   42.20    8.20
  -6 -12   1   41.50   13.60
  -6  12  -1   26.50    9.40
  -6  12  -1   34.50    9.40
   6 -12  -1   21.90    8.70
   6  12   1   37.80    9.60
  -6 -12   1   36.40    7.10
   7  12  -1  472.45   24.50
  -7 -12  -1  440.56   24.20
  -7  12   1  439.66   23.70
  -7 -12  -1  471.75   24.30
   7 -12   1  445.36   22.70
   7 -12   1  494.85   21.40
  -7 -12  -1  489.95   20.10
   7  12  -1  488.65   25.00
   7 -12   1  439.26   23.30
  -7  12   1  465.45   23.70
   7 -12   1  500.55   28.10
   7  12  -1  507.65   25.00
  -7 -12  -1  486.45   23.80
   7  12  -1  440.06   24.10
   7  12   1  484.35   23.60
  -7  12  -1  428.56   23.60
   7 -12  -1  486.75   22.30
  -7 -12   1  486.95   23.90
   7  12   1  460.85   24.10
   7 -12  -1  440.96   27.20
  -7  12  -1  456.75   23.30
   7 -12  -1  477.85   23.00
   7  12   1  429.96   23.80
   7  12   1  467.55   24.50
  -7 -12   1  468.25   24.80
  -7 -12   1  480.75   24.50
  -7 -12   1  486.45   21.90
   7 -12  -1  504.75   27.20
   8  12  -1    5.80    6.40
   8  12  -1   -1.80    7.00
   8 -12   1    5.70    6.80
   8 -12   1    3.00    6.60
   8  12  -1   -1.30    5.10
  -8 -12  -1    5.30    7.10
  -8 -12  -1   -5.70    6.00
  -8  12   1    2.20    7.00
  -8 -12  -1   -3.50    5.40
  -8  12   1    3.20    6.90
   8 -12   1    4.90    7.90
  -8 -12  -1   -0.80    4.20
   8  12  -1   -2.90    8.50
   8 -12   1   -3.30    5.20
   8  12   1   10.50    8.90
  -8 -12   1   -2.40    2.40
  -8 -12   1    3.90    6.30
   8 -12  -1    2.10    5.90
   8 -12  -1    3.60    6.40
   8  12   1    8.00    7.50
   8  12   1    6.00    6.30
  -8  12  -1    5.90    6.70
   8  12   1    1.70    7.20
  -8  12  -1   -1.30    6.70
   8 -12  -1   -4.20    6.90
   8 -12  -1   -1.10    7.40
  -8 -12   1    3.40    8.90
  -8 -12   1    5.20    5.40
   9  12  -1  223.38   18.10
   9  12  -1  199.88   16.50
  -9 -12  -1  203.78   13.00
   9 -12   1  207.18   21.50
   9  12  -1  214.28   16.70
  -9  12   1  215.68   16.60
  -9  12   1  185.28   19.40
   9 -12   1  232.38   16.30
   9 -12   1  205.78   16.70
  -9 -12  -1  204.18   17.00
   9  12  -1  243.88   18.30
  -9 -12  -1  208.28   17.90
  -9  12   1  208.18   16.60
  -9 -12  -1  215.78   16.30
   9 -12   1  221.28   14.80
   9 -12  -1  195.48   15.50
   9 -12  -1  209.48   17.10
   9  12   1  218.08   18.00
   9  12   1  211.78   17.00
   9 -12  -1  240.28   20.70
  -9  12  -1  191.68   16.40
   9 -12  -1  229.58   15.60
   9  12   1  217.38   17.00
   9  12   1  207.98   16.10
  -9 -12   1  205.98   14.80
  -9 -12   1  215.78   18.10
  -9  12  -1  202.18   16.10
  10 -12   1  107.99   12.60
 -10  12   1   75.89   13.70
 -10 -12  -1   99.69   10.40
 -10  12   1   99.79   11.90
  10 -12   1   62.79   12.70
  10  12  -1   83.99   11.90
  10  12  -1   92.89   12.10
  10 -12   1  111.69   13.20
  10  12  -1  119.89   15.10
  10 -12   1  124.49   12.40
  10  12  -1   96.69   13.50
 -10 -12  -1  107.99   12.60
 -10 -12   1  110.59   13.70
  10 -12  -1  117.49   14.10
  10 -12  -1  115.59   12.90
 -10  12  -1  113.19   12.30
  10  12   1  135.99   15.20
  10  12   1  104.49   12.10
 -10 -12   1  101.49   10.70
  10  12   1   71.59   11.40
  10 -12  -1   82.19   13.70
  10 -12  -1   99.59   11.60
  10  12   1   76.69   11.20
  11 -12   1  270.07   24.50
 -11 -12  -1  262.07   19.00
 -11  12   1  269.37   19.00
 -11 -12  -1  293.47   21.20
  11  12  -1  267.47   21.30
  11 -12   1  321.07   18.40
  11 -12   1  278.57   18.20
  11 -12   1  280.57   19.20
  11  12  -1  266.07   19.80
 -11 -12  -1  267.17   21.00
  11  12  -1  304.37   20.70
  11  12  -1  244.28   18.40
 -11  12   1  322.57   24.70
 -11 -12  -1  250.87   15.80
 -11  12   1  331.27   20.50
  11  12   1  240.68   18.60
  11  12   1  320.77   20.40
  11 -12  -1  279.17   24.70
 -11 -12   1  281.27   19.70
  11 -12  -1  263.27   19.50
  11  12   1  308.37   21.60
  11 -12  -1  293.27   18.80
  11 -12  -1  309.77   19.50
 -11  12  -1  276.67   18.70
 -11 -12   1  270.27   20.90
 -11 -12   1  286.97   18.20
 -11 -12   1  296.47   20.20
  11  12   1  260.97   20.10
 -12  12   1   46.00   12.70
 -12 -12  -1   31.20    7.00
  12  12  -1   34.20    9.50
 -12  12   1   30.70    9.40
 -12 -12  -1   47.20   10.20
  12 -12   1   28.00   16.10
  12  12  -1   24.40    9.60
  12  12  -1   22.40    9.30
  12 -12   1   23.20    9.10
 -12 -12  -1   29.00   10.30
 -12 -12  -1   26.20    9.20
  12 -12   1   32.20    8.50
  12 -12   1   19.40   11.30
  12  12  -1   22.50   10.00
 -12  12   1   36.50   10.10
 -12 -12   1   61.09   10.00
 -12  12  -1   31.70    9.80
 -12 -12   1   31.20   10.50
  12  12   1   25.70    9.60
  12  12   1   30.20    9.30
  12  12   1   33.70   10.10
  12 -12  -1   24.50    9.50
  12 -12  -1   27.60   12.00
 -12  12  -1   31.90    8.90
 -12 -12   1   30.70    7.80
  12 -12  -1   37.70    9.50
  12 -12  -1   41.60    9.70
  12  12   1   30.60    9.20
 -12 -12   1   33.60   10.30
  13 -12   1  149.69   14.80
  13  12  -1  145.99   15.20
 -13  12   1  165.58   16.30
 -13 -12  -1  173.78   16.80
  13 -12   1  155.48   15.40
  13 -12   1  137.59   15.10
 -13 -12  -1  172.98   17.60
  13  12  -1  128.59   16.80
  13  12  -1  109.49   13.40
 -13 -12  -1  135.39   15.10
 -13 -12  -1  112.39   12.30
  13 -12   1  148.89   18.30
 -13  12   1  150.58   15.60
 -13  12   1  144.69   19.70
  13  12  -1  143.09   15.90
  13  12   1  153.98   16.70
 -13  12  -1  160.98   15.10
 -13 -12   1  112.89   14.10
  13 -12  -1  126.29   17.90
  13 -12  -1  102.19   12.30
  13 -12  -1  157.48   16.40
  13  12   1  160.88   15.00
  13 -12  -1  136.19   14.00
 -13 -12   1  144.19   14.70
 -13 -12   1  108.99   15.30
  13  12   1  118.59   16.00
 -13 -12   1  138.09   14.20
 -13  12  -1  133.49   13.40
 -14  12   1  103.99   13.10
  14  12  -1  161.28   26.60
 -14 -12  -1   75.59   10.40
  14  12  -1  101.79   13.00
 -14  12   1   99.99   17.90
  14  12  -1  114.99   15.20
 -14  12   1   83.39   15.60
  14 -12   1   96.79   12.20
 -14 -12  -1   92.69   14.90
 -14 -12  -1   97.89   14.90
  14  12  -1  100.19   16.90
  14 -12   1  114.99   13.90
 -14  12  -1  102.69   12.80
 -14 -12   1   84.39   13.80
  14  12   1  122.99   14.10
 -14  12  -1  129.19   13.80
 -14 -12   1  105.99   15.70
  14 -12  -1   86.29   13.40
 -14 -12   1   72.09   11.30
  14 -12  -1  146.79   33.60
  14 -12  -1  103.09   14.00
  14  12   1  118.99   12.80
  14  12   1  128.19   25.20
  14  12   1   81.49   12.80
 -14 -12   1  125.69   14.20
  14 -12  -1   97.49   12.30
  15 -12   1  220.98   28.50
 -15 -12  -1  181.08   17.20
  15 -12   1  130.39   14.20
 -15  12   1  139.79   15.30
  15  12  -1  155.78   18.00
  15 -12   1  116.59   18.00
  15  12  -1  162.78   17.90
 -15  12   1  119.59   15.20
  15 -12   1  159.88   16.80
  15  12  -1  176.88   16.60
 -15 -12  -1  108.79   14.20
  15  12  -1  126.19   16.30
 -15 -12  -1  152.38   17.30
  15 -12  -1  166.48   16.90
  15  12   1  121.79   16.70
  15  12   1  141.99   15.30
 -15 -12   1  154.48   19.20
  15 -12  -1  175.58   18.50
 -15  12  -1  111.59   13.70
 -15 -12   1   83.09   15.20
 -15 -12   1   92.89   14.80
 -15 -12   1  159.68   16.00
 -15  12  -1  184.78   17.30
  15  12   1  153.58   15.30
  15 -12  -1  134.29   14.70
  15  12   1  121.89   14.60
  15 -12  -1  137.29   20.10
   0 -13  -1    4.20    6.10
   0  13  -1    1.90    6.80
   0 -13   1   -0.60    5.40
   0 -13   1    0.60    6.70
   0  13  -1    0.70    7.10
   0 -13  -1    3.90    5.40
   0 -13   1   -6.40    5.40
   0  13  -1    0.80    4.60
   0  13   1    1.50    6.00
   0 -13  -1    7.70    7.10
   0 -13   1    7.10    4.60
   0 -13   1   -7.00    5.80
   0 -13  -1   -8.60    5.70
   0  13   1    5.20    6.70
   0  13   1   -1.40    6.60
   0 -13  -1   12.60    6.10
  -1 -13  -1  672.23   29.50
  -1 -13  -1  702.93   31.30
  -1 -13  -1  691.73   29.50
   1  13  -1  677.33   29.70
   1  13  -1  696.13   30.70
   1 -13   1  668.83   29.60
  -1  13   1  669.93   28.50
   1 -13   1  757.32   28.30
   1  13  -1  692.03   28.20
  -1  13   1  663.33   29.80
   1 -13   1  672.83   31.30
  -1  13   1  693.73   30.80
   1 -13   1  715.03   31.00
  -1 -13  -1  669.53   29.00
   1 -13   1  689.73   29.60
  -1 -13  -1  697.03   29.70
   1 -13  -1  680.13   30.90
   1 -13  -1  676.03   29.60
  -1  13  -1  674.23   29.70
   1 -13  -1  685.13   31.30
   1  13   1  728.33   31.20
  -1 -13   1  707.93   28.90
  -1 -13   1  659.23   30.70
   1 -13  -1  674.63   29.40
   1  13   1  679.13   29.00
  -1  13  -1  675.63   30.40
  -1  13  -1  698.53   27.70
  -1 -13   1  650.93   29.40
   1 -13  -1  716.93   28.70
  -1 -13   1  683.23   29.80
   1  13   1  676.93   29.70
   2 -13   1  292.57   17.50
   2 -13   1  295.27   20.00
   2  13  -1  258.97   17.30
   2  13  -1  277.07   18.40
   2  13  -1  289.77   17.30
  -2 -13  -1  295.57   17.00
  -2 -13  -1  263.07   17.30
   2 -13   1  283.57   18.30
  -2  13   1  274.77   18.00
  -2  13   1  270.97   18.50
   2 -13   1  304.37   16.20
   2 -13   1  285.87   17.70
  -2  13   1  269.87   16.70
  -2 -13  -1  272.87   18.90
  -2 -13  -1  292.27   18.00
  -2 -13  -1  278.07   17.60
   2 -13  -1  294.67   17.50
  -2  13  -1  290.47   16.00
   2 -13  -1  282.87   18.90
   2 -13  -1  266.37   18.80
   2 -13  -1  276.67   16.20
   2  13   1  281.07   17.80
   2  13   1  280.77   17.50
   2  13   1  299.27   18.80
  -2 -13   1  314.67   19.60
   2 -13  -1  279.07   17.30
  -2  13  -1  280.97   18.40
  -2 -13   1  263.57   17.60
  -2  13  -1  297.07   18.40
  -2 -13   1  249.18   16.40
   3  13  -1  408.96   21.50
   3  13  -1  372.16   21.30
  -3  13   1  412.26   20.30
  -3  13   1  410.36   21.90
  -3 -13  -1  442.86   22.00
  -3 -13  -1  406.26   20.20
   3  13  -1  421.66   23.00
   3 -13   1  425.96   19.50
   3  13  -1  349.96   20.40
  -3  13   1  423.86   22.60
   3 -13   1  366.16   21.90
   3 -13   1  427.06   24.50
  -3 -13  -1  403.46   21.60
   3 -13   1  398.36   21.30
   3 -13   1  412.76   21.30
  -3 -13  -1  401.76   22.60
  -3 -13  -1  402.46   21.80
  -3  13  -1  420.46   21.80
  -3  13  -1  426.76   22.40
   3 -13  -1  391.56   20.00
   3  13   1  404.76   21.40
   3 -13  -1  401.16   23.80
   3  13   1  444.46   22.00
   3 -13  -1  390.26   21.30
  -3  13  -1  377.46   19.20
   3  13   1  392.86   21.60
   3 -13  -1  424.56   22.00
  -3 -13   1  402.46   23.30
  -3 -13   1  395.96   21.50
   3 -13  -1  391.16   22.30
   3  13   1  416.26   22.90
   4  13  -1   31.10    9.10
  -4  13   1   44.20    9.60
  -4 -13  -1   40.50    8.90
   4  13  -1   35.40    8.70
   4 -13   1   33.30    7.10
  -4 -13  -1   23.80    7.30
   4 -13   1   36.80    9.30
   4 -13   1   32.20    7.60
  -4 -13  -1   18.20    8.00
   4  13  -1   29.30    7.40
   4 -13   1   28.50    8.10
  -4  13   1   43.40   10.70
   4 -13   1   32.30    8.60
   4  13  -1   32.20    7.80
  -4  13   1   31.20    7.30
   4  13   1   38.10    8.70
   4 -13  -1   30.80    8.60
  -4  13  -1   17.30    6.40
   4  13   1   31.20    8.60
   4 -13  -1   35.10    7.00
   4 -13  -1   30.00    8.10
   4  13   1   42.90    8.70
  -4  13  -1   30.90    8.00
   4 -13  -1   30.40    7.60
   4 -13  -1   29.50    9.90
  -4 -13   1   20.00    8.10
   4  13   1   40.30    9.60
  -4 -13   1   29.60    7.90
  -4  13  -1   33.30    7.60
  -4 -13   1   29.00    8.50
  -5  13   1  388.26   21.90
   5 -13   1  435.06   19.60
   5  13  -1  377.46   21.60
  -5  13   1  396.76   20.50
   5 -13   1  374.46   22.10
  -5  13   1  362.96   21.90
  -5 -13  -1  385.46   21.30
   5 -13   1  423.76   25.40
   5 -13   1  401.96   21.40
   5  13  -1  374.16   21.50
  -5 -13  -1  446.76   23.70
  -5 -13  -1  405.76   27.10
   5  13  -1  384.06   22.50
  -5  13  -1  443.26   22.20
   5 -13  -1  377.76   24.60
   5 -13  -1  403.76   22.90
   5 -13  -1  424.56   20.50
   5  13   1  369.56   21.10
   5 -13  -1  410.26   21.30
  -5 -13   1  407.26   22.50
   5  13   1  404.56   22.30
  -5 -13   1  369.26   23.00
  -5  13  -1  458.35   22.60
   5  13   1  403.46   21.90
   5  13   1  381.76   22.30
  -5 -13   1  352.86   21.80
   6  13  -1   60.59   10.30
   6 -13   1   59.09   11.60
  -6  13   1   61.49   11.40
  -6  13   1   67.49    9.70
   6 -13   1   47.10    9.00
   6 -13   1   67.59    8.60
   6 -13   1   59.69   10.90
   6  13  -1   79.09   10.90
  -6 -13  -1   58.69   10.30
  -6 -13  -1   61.19   11.10
   6  13  -1   80.09   12.70
  -6 -13  -1   71.49    8.20
  -6  13   1   75.69   10.20
  -6 -13  -1   53.79    9.60
   6  13   1   84.09   11.70
   6 -13  -1   50.79   11.50
   6  13   1   62.19   13.00
  -6 -13   1   56.49   11.30
   6  13   1   76.79   11.30
  -6 -13   1   71.99   11.00
  -6 -13   1   73.59    9.50
  -6 -13   1   84.69   11.70
   6 -13  -1   63.69   11.70
   6  13   1   64.99   10.10
  -6  13  -1   65.49   10.70
   6 -13  -1   61.19    9.30
   6 -13  -1   78.49   12.00
  -6  13  -1   66.09   10.90
   7 -13   1  396.56   21.90
   7 -13   1  417.56   19.60
  -7  13   1  378.26   22.40
   7  13  -1  389.36   22.40
  -7 -13  -1  418.46   24.00
   7  13  -1  391.76   23.50
  -7 -13  -1  441.36   23.60
   7  13  -1  381.16   21.60
   7  13  -1  410.16   22.20
  -7 -13  -1  393.06   18.50
   7 -13   1  394.76   26.30
   7 -13   1  334.67   21.60
   7  13   1  380.76   23.00
   7 -13  -1  421.26   21.00
  -7 -13   1  392.76   24.20
  -7  13  -1  427.26   23.20
   7  13   1  446.06   22.50
  -7  13  -1  397.66   22.10
  -7 -13   1  397.06   20.00
   7  13   1  406.26   22.20
   7 -13  -1  421.66   22.20
   7 -13  -1  363.16   35.10
   7 -13  -1  389.56   22.90
   8 -13   1  338.57   18.20
  -8 -13  -1  320.47   16.30
   8  13  -1  347.97   21.70
  -8 -13  -1  355.96   21.60
   8 -13   1  321.17   20.40
   8  13  -1  326.37   21.30
   8 -13   1  313.87   19.50
  -8  13   1  360.86   21.40
  -8 -13  -1  333.77   21.70
   8  13  -1  278.87   19.20
   8 -13   1  327.07   24.70
   8  13  -1  314.17   20.20
  -8  13  -1  352.96   20.60
   8  13   1  316.37   20.20
  -8 -13   1  331.57   18.50
  -8 -13   1  364.06   22.90
   8  13   1  323.47   21.60
   8 -13  -1  336.67   21.30
   8  13   1  312.77   21.20
  -8  13  -1  335.17   20.80
   8  13   1  347.97   20.60
   8 -13  -1  345.87   20.40
   8 -13  -1  307.17   24.30
   8 -13  -1  316.17   18.70
   9 -13   1  104.99   15.90
  -9 -13  -1  132.29   11.20
   9 -13   1  142.29   14.70
   9 -13   1  132.39   12.80
  -9 -13  -1  164.48   17.30
   9  13  -1  153.48   15.70
   9  13  -1  144.59   15.10
   9 -13   1  127.89   14.40
   9  13  -1  126.09   14.60
  -9  13   1  153.68   16.40
   9  13  -1  169.28   16.30
   9  13   1  117.79   14.20
   9 -13  -1  153.18   15.90
   9 -13  -1  135.29   14.60
   9 -13  -1  141.79   18.30
   9  13   1  164.08   16.60
  -9 -13   1  140.89   15.20
   9  13   1  171.78   15.30
  -9 -13   1  136.09   13.20
   9  13   1  163.88   15.70
  -9  13  -1  163.28   16.20
   9 -13  -1  183.58   14.50
  10  13  -1  532.35   27.00
 -10 -13  -1  454.55   27.20
 -10 -13  -1  440.76   26.30
  10 -13   1  426.46   24.50
  10 -13   1  411.06   29.60
 -10 -13  -1  424.56   20.30
  10 -13   1  458.65   22.60
 -10 -13  -1  477.15   24.80
  10  13  -1  445.56   26.50
 -10  13   1  426.56   24.80
  10  13  -1  447.36   25.20
  10  13  -1  465.55   24.80
 -10  13   1  461.05   25.00
  10 -13   1  435.36   23.70
  10 -13  -1  444.26   29.70
 -10 -13   1  423.56   25.40
 -10 -13   1  509.25   25.80
  10  13   1  436.96   24.00
  10 -13  -1  471.35   27.30
  10  13   1  452.15   25.50
  10  13   1  430.46   24.90
  10 -13  -1  454.85   24.10
 -10 -13   1  453.35   22.20
 -10 -13   1  428.96   26.40
  10 -13  -1  449.86   25.10
 -10  13  -1  466.35   24.10
  10  13   1  424.56   25.80
  11  13  -1   85.09   15.10
  11  13  -1   50.99   10.20
  11 -13   1   65.79   11.70
 -11 -13  -1   83.39   13.30
  11 -13   1   48.70   13.00
  11  13  -1   64.39   12.20
 -11 -13  -1   54.09   11.00
 -11 -13  -1   45.30    7.50
 -11  13   1   61.39   11.10
  11 -13   1   66.89   11.40
  11  13  -1   65.89   11.90
 -11  13   1   75.39   13.10
 -11 -13  -1   74.79   12.90
  11 -13   1   84.09   10.90
 -11 -13   1   60.99   11.40
  11  13   1   69.69   11.50
 -11 -13   1   55.29   12.00
  11 -13  -1   60.69   10.50
  11 -13  -1   61.79   10.90
  11  13   1   62.69   11.60
 -11 -13   1   63.79   12.40
  11  13   1   75.09   13.40
 -11  13  -1   71.69   11.70
  11 -13  -1   62.69   12.10
 -11  13  -1   64.39   11.10
  11  13   1   57.99   11.40
 -11 -13   1   73.19   10.20
  11 -13  -1   55.09   13.00
  12 -13   1   47.40   13.20
 -12 -13  -1   40.90    7.60
  12  13  -1   51.39   12.00
  12  13  -1   58.59   12.20
 -12 -13  -1   46.50   11.30
 -12  13   1   55.89   11.20
 -12 -13  -1   54.69   11.20
 -12 -13  -1   42.80   10.80
 -12  13   1   46.90   10.60
  12 -13   1   48.90   10.80
  12 -13   1   35.70    9.80
  12 -13   1   41.60    9.70
  12  13  -1   38.10   10.30
  12  13  -1   47.70   11.00
  12 -13  -1   27.10    9.00
 -12 -13   1   46.20    9.40
  12  13   1   64.49   11.50
  12  13   1   29.40    9.00
  12  13   1   39.90   10.90
  12 -13  -1   39.40    9.70
 -12 -13   1   42.40   11.10
 -12  13  -1   33.20   11.50
 -12 -13   1   43.10   12.60
  12 -13  -1   39.50   13.20
 -12 -13   1   47.40   11.50
  12  13   1   48.10    9.70
  12 -13  -1   53.39   12.10
 -12  13  -1   56.69   10.90
 -13 -13  -1  175.28   14.50
  13 -13   1  248.68   26.00
  13  13  -1  210.48   19.50
 -13  13   1  260.47   32.00
 -13 -13  -1  249.88   28.10
 -13 -13  -1  224.38   20.60
  13 -13   1  253.57   18.20
 -13 -13  -1  243.28   20.40
  13  13  -1  238.38   20.80
 -13  13   1  236.38   19.60
  13  13  -1  185.58   20.20
  13 -13   1  231.98   18.10
  13  13  -1  194.48   18.30
  13 -13   1  204.78   17.50
 -13 -13   1  196.28   16.30
 -13 -13   1  202.98   20.70
  13 -13  -1  214.78   18.60
  13 -13  -1  209.68   18.50
 -13 -13   1  269.97   20.20
  13  13   1  191.48   19.00
  13 -13  -1  217.38   25.20
 -13  13  -1  200.88   18.30
  13  13   1  188.58   19.40
  13 -13  -1  220.88   18.80
  13  13   1  231.48   18.50
  13  13   1  187.78   18.70
 -13 -13   1  216.18   19.60
 -13  13  -1  219.38   18.20
  14 -13   1   -5.00    6.50
  14  13  -1   -0.30    9.20
 -14  13   1   -4.50    8.20
 -14 -13  -1    8.30    8.90
 -14 -13  -1   -2.00   10.60
 -14 -13  -1   -5.10    6.10
  14  13  -1    1.00   10.40
 -14  13   1    2.40    8.80
 -14 -13  -1  -11.60    7.10
  14  13  -1   -7.10    7.90
  14 -13   1    0.20    7.90
  14 -13   1   -4.80    8.70
  14  13  -1    1.10    8.60
  14 -13   1   -6.30    8.50
  14  13   1    9.10   13.10
  14 -13  -1   -4.70    9.80
  14  13   1   -4.30    8.30
 -14 -13   1   -5.50    8.00
  14 -13  -1   -4.30    8.00
  14 -13  -1   -3.30    8.10
  14  13   1   -1.00    9.20
 -14  13  -1    5.50    8.70
 -14  13  -1    2.60    7.70
  14 -13  -1   -0.50    8.00
  14  13   1   -2.00    7.30
 -14 -13   1   -3.30    9.30
 -14 -13   1   -5.10    7.50
 -14 -13   1   -4.90    9.20
 -15 -13  -1  121.99   15.60
  15 -13   1   87.09   13.30
  15 -13   1   80.19   13.20
 -15  13   1   92.09   14.10
  15 -13   1   61.59   15.20
  15  13  -1   76.89   15.10
 -15  13   1   86.79   13.70
  15  13  -1  107.09   15.20
  15  13  -1   71.79   13.90
  15  13  -1  108.59   14.30
  15 -13   1   87.19   12.60
 -15 -13  -1   93.59   15.80
  15  13   1   56.49   12.30
  15  13   1  109.69   14.30
  15 -13  -1   89.99   17.60
  15  13   1  111.99   13.50
 -15 -13   1  111.79   16.60
  15 -13  -1  118.79   14.80
  15 -13  -1  114.69   14.60
  15 -13  -1   98.39   13.80
 -15 -13   1   85.59   12.10
  15  13   1   76.89   14.40
 -15  13  -1  107.59   14.50
   0 -14   1   18.00    7.20
   0  14  -1   10.00    7.60
   0 -14  -1   13.60    8.10
   0 -14   1   20.90    8.50
   0 -14   1   11.60    7.60
   0 -14  -1    5.40    6.50
   0  14  -1    8.50    5.40
   0  14   1   20.70    8.70
   0 -14  -1   14.90    6.70
   0  14   1   11.30    8.30
   0  14   1   22.20    6.80
   0  14  -1   16.10    8.30
   0 -14   1   10.30    7.00
   0 -14  -1   21.30    8.20
   0 -14  -1   12.40    5.70
  -1 -14  -1   84.79   10.40
   1 -14   1  103.79   13.40
   1 -14   1   97.49   11.00
   1  14  -1   91.29   10.40
   1 -14   1   81.89   10.10
   1 -14   1   76.79   11.00
   1  14  -1   79.19   10.20
  -1 -14  -1  111.09   12.80
  -1  14   1   86.19   10.00
  -1 -14  -1   80.39   10.50
  -1  14   1   92.49   12.90
   1  14  -1  127.39   15.40
  -1 -14  -1   73.69   12.30
  -1  14   1   99.09   12.00
   1 -14   1   73.19   11.30
  -1 -14  -1   80.99   11.80
   1 -14  -1   91.29   11.70
   1 -14  -1   79.19   10.80
   1 -14  -1   73.49   14.50
   1 -14  -1   75.19   11.60
  -1 -14   1   90.29   11.90
   1  14   1  120.59   13.30
  -1  14  -1   73.39   10.30
   1  14   1  123.99   15.00
  -1 -14   1  104.89   12.80
  -1 -14   1   76.99   10.20
   1  14   1   86.99   10.60
  -1  14  -1   80.99   10.80
  -1 -14   1   83.19   10.60
   1 -14  -1   79.09    9.90
  -1  14  -1   95.99   10.90
  -1 -14   1   59.49   10.50
  -2  14   1  266.87   17.00
  -2  14   1  276.57   18.70
  -2 -14  -1  273.27   18.40
  -2  14   1  279.67   19.40
   2 -14   1  301.67   16.50
   2 -14   1  296.07   19.90
  -2 -14  -1  295.97   17.80
   2 -14   1  281.37   17.80
   2 -14   1  256.47   19.50
  -2 -14  -1  198.28   24.30
  -2 -14  -1  276.57   19.00
   2  14  -1  268.87   19.40
   2 -14   1  273.97   18.00
   2  14  -1  324.07   19.40
   2  14  -1  270.27   17.00
  -2 -14  -1  246.08   19.10
  -2  14  -1  267.97   18.30
   2  14   1  254.97   18.70
   2 -14  -1  315.07   17.30
   2  14   1  261.97   18.00
   2 -14  -1  254.77   20.10
  -2  14  -1  220.28   26.90
  -2 -14   1  256.17   17.10
   2 -14  -1  274.97   18.10
  -2 -14   1  270.17   17.90
   2 -14  -1  263.17   18.90
   2 -14  -1  253.87   19.20
   2  14   1  281.37   17.70
  -2  14  -1  291.47   16.50
  -2 -14   1  261.17   19.40
   3  14  -1   51.29    9.50
  -3  14   1   58.99    9.60
   3  14  -1   57.59    9.50
   3 -14   1   51.59   10.10
  -3  14   1   56.09   11.10
   3 -14   1   73.59   12.20
   3 -14   1   57.69    8.50
  -3 -14  -1   59.99   10.20
  -3  14   1   39.20    9.70
   3  14  -1   67.89   11.40
  -3 -14  -1   53.09    9.10
  -3 -14  -1   62.79    9.20
   3 -14   1   60.19    9.40
   3  14  -1   53.39    9.10
   3 -14   1   58.69   10.10
  -3 -14  -1   59.69   10.90
   3 -14  -1   53.49    8.70
   3  14   1   58.79    9.30
   3 -14  -1   63.49   11.70
  -3 -14   1   53.79   10.90
  -3  14  -1   59.49    8.70
  -3  14  -1   56.39   10.90
   3  14   1   64.19   10.70
   3 -14  -1   70.79   10.80
  -3  14  -1   66.79    9.90
  -3 -14   1   62.19   10.10
   3  14   1   82.39   11.10
   3  14   1   73.69   11.70
   3 -14  -1   59.39   12.50
   3 -14  -1   65.09   10.60
   4 -14   1   30.60    9.00
  -4 -14  -1   29.20    8.50
  -4  14   1   20.30    7.40
  -4  14   1   34.40    9.10
   4  14  -1   38.20    9.20
   4 -14   1   34.30   10.10
  -4 -14  -1   33.50    7.50
   4 -14   1   33.00    7.90
   4  14  -1   17.60    7.20
   4  14  -1   30.60   11.50
  -4  14   1   47.00    9.80
  -4 -14  -1   41.20   10.00
   4 -14   1   47.70   14.40
   4  14  -1   33.10    8.30
   4 -14   1   25.00    7.30
  -4 -14  -1   31.80    9.50
  -4  14  -1   31.40    7.60
   4  14   1   41.40    9.40
  -4  14  -1   32.90    9.60
   4  14   1   38.00   10.60
  -4 -14   1   29.90   10.20
   4  14   1   58.09   11.00
  -4 -14   1   35.30    9.10
   4 -14  -1   43.90   13.60
   4  14   1   58.89   10.10
   4 -14  -1   18.70    8.80
   4 -14  -1   45.40   10.50
   4 -14  -1   24.00    7.20
   4 -14  -1   43.00    9.20
  -4  14  -1   37.30   10.30
  -4 -14   1   32.20    8.90
   5  14  -1    9.90    8.10
  -5 -14  -1   14.10    8.00
  -5  14   1   -6.20    7.40
   5  14  -1    6.20    6.20
   5  14  -1    4.30    8.20
   5 -14   1   -9.40    6.20
   5  14  -1   -2.70    6.70
  -5 -14  -1    7.30    7.70
   5 -14   1   -2.30    5.50
  -5 -14  -1    7.90    8.10
  -5  14   1    1.70    6.40
   5 -14   1    2.40    7.10
   5 -14   1   -2.50    7.70
  -5  14   1   -0.10    7.60
   5  14   1   16.30    8.80
  -5 -14   1   -7.10    8.60
   5  14   1   -0.40    6.60
  -5 -14   1    6.20    5.70
   5 -14  -1   -6.90    7.10
   5 -14  -1    5.40    8.20
  -5  14  -1    7.80    6.50
   5  14   1    0.30    5.70
   5 -14  -1   12.10    6.50
  -5  14  -1    2.30    7.70
   5  14   1    0.60    7.80
  -5  14  -1   -5.10    2.50
  -5 -14   1    2.20    7.10
   5 -14  -1    6.70    8.00
  -6  14   1   -1.50    6.40
   6 -14   1    2.40    6.30
   6 -14   1   15.00    8.20
  -6 -14  -1   10.10    5.40
  -6 -14  -1   11.20    9.40
   6  14  -1    6.40    6.90
   6  14  -1    0.80    6.40
   6  14  -1   20.10   10.00
   6  14  -1    7.20    7.90
   6 -14   1   13.40    7.90
  -6  14   1   17.60    8.30
   6 -14   1   12.40    8.10
  -6 -14  -1    7.80    7.10
   6  14   1    1.60    8.20
   6 -14  -1   11.90    9.30
  -6 -14   1   13.90    6.50
   6 -14  -1   -2.90   13.60
   6 -14  -1    0.40    8.00
   6 -14  -1    9.10    7.00
   6  14   1    7.50    7.00
  -6 -14   1   10.80    9.50
   6  14   1    7.20    7.90
  -6  14  -1   14.70    8.70
  -6 -14   1   -1.20    8.00
  -7 -14  -1    2.50    6.70
   7  14  -1   -7.60    6.50
  -7  14   1    0.00    7.70
   7 -14   1    9.60    6.50
   7 -14   1    7.80    7.50
   7 -14   1    6.10    7.40
   7 -14   1   -3.40    7.70
   7  14  -1    3.10    6.20
   7  14  -1   -9.00    5.80
  -7 -14  -1    6.00    5.50
  -7 -14  -1    1.60    8.80
   7  14  -1   -3.10    7.30
   7 -14  -1    0.60    7.00
  -7  14  -1   -1.70    1.90
  -7 -14   1   -9.70    8.60
   7  14   1   14.40    7.60
   7  14   1    4.00    7.60
   7 -14  -1    6.40    6.20
   7 -14  -1    4.10    7.20
  -7 -14   1   -3.20    5.60
   7  14   1   -1.60    8.40
   7 -14  -1   -3.10    8.70
   7  14   1    4.80    9.30
  -7  14  -1    5.60    7.30
  -8 -14  -1   21.50    9.70
   8  14  -1   13.30    8.30
   8 -14   1   13.70    7.50
  -8  14   1    6.00    9.00
   8 -14   1    8.50    9.00
  -8 -14  -1   12.40    5.20
   8  14  -1   -2.30    8.70
   8  14  -1    9.80    8.10
   8 -14   1   -5.50    7.50
   8 -14   1    6.50    6.60
   8  14  -1   11.80    9.20
   8 -14  -1   -7.80    8.30
   8 -14  -1   11.90    9.50
  -8  14  -1    7.10    8.50
   8 -14  -1   12.80    7.30
   8  14   1    7.40    8.10
  -8 -14   1   15.10    9.10
   8  14   1   22.00   11.00
   8 -14  -1   15.50    9.10
   8  14   1   13.00   10.20
  -8 -14   1    0.50    5.70
   8  14   1   18.90    7.90
   9 -14   1   71.09   11.30
  -9 -14  -1   60.19    8.00
  -9 -14  -1   83.39   13.10
   9  14  -1   62.09   10.30
  -9 -14  -1   63.39   11.60
   9 -14   1   56.49   13.20
  -9  14   1   76.99   12.90
   9  14  -1   54.79   11.20
  -9 -14  -1   70.89   12.60
   9 -14   1   90.69   10.70
   9  14  -1   55.19   10.90
  -9  14   1   64.49   11.70
   9  14  -1   94.69   16.00
   9 -14   1   81.79   11.70
   9 -14  -1   75.99   11.00
   9 -14  -1   72.59   12.50
  -9 -14   1   66.29   12.50
  -9  14  -1   74.89   12.80
   9  14   1   58.59   12.10
   9  14   1   90.69   12.70
   9  14   1   80.89   14.40
  -9 -14   1   72.09   13.00
   9  14   1   68.99   10.40
   9 -14  -1   65.99   13.70
  -9  14  -1  106.09   14.40
   9 -14  -1   87.29   11.80
  -9 -14   1   77.09    9.50
  10  14  -1    7.70    8.40
 -10  14   1   14.00    9.70
 -10 -14  -1    4.20    8.10
  10 -14   1    1.20    8.00
  10 -14   1   13.70    7.70
 -10  14   1   13.40    8.70
  10 -14   1   11.60    9.20
 -10 -14  -1    0.10    5.40
  10  14  -1   11.40    8.30
  10 -14   1   17.10    8.40
 -10 -14  -1    6.00    8.20
  10  14  -1   -2.70    7.40
 -10 -14  -1   -1.70   10.20
  10  14  -1   12.30    9.80
  10 -14  -1    0.50    7.50
  10  14   1   -1.30    9.90
 -10  14  -1    0.50    7.50
  10 -14  -1    7.00    8.60
  10  14   1    9.00    8.30
 -10 -14   1    6.20    5.80
 -10 -14   1    9.50    9.30
  10 -14  -1   16.00    9.80
 -10 -14   1    1.90    8.40
  10  14   1   12.60    7.60
  10 -14  -1    2.70    9.80
 -10 -14   1   11.90    8.70
 -10  14  -1    9.20    9.20
  10  14   1    0.70    9.80
  11 -14   1   10.90   10.50
  11  14  -1    1.70    7.90
 -11  14   1    9.70    9.20
 -11 -14  -1    4.50    8.90
  11 -14   1   -6.20    7.00
 -11 -14  -1    7.20    9.10
  11 -14   1    9.50    9.30
 -11 -14  -1   19.30    9.50
  11 -14   1   16.50    9.10
 -11 -14  -1    6.10    6.00
 -11  14   1   10.50    9.00
  11  14  -1   -4.20    7.50
  11  14  -1   -2.80    7.80
  11  14  -1   11.40    9.40
  11  14   1   18.30   11.00
 -11 -14   1   19.10   11.10
  11  14   1   -1.30    6.80
  11 -14  -1   14.90    8.70
 -11 -14   1   -7.50    8.50
  11 -14  -1   20.40    8.70
  11 -14  -1  -12.20    9.00
 -11 -14   1   -1.90    6.30
  11  14   1   11.80    9.00
  11 -14  -1   15.10    9.10
 -11  14  -1    0.60    7.70
 -11 -14   1   -4.40    7.80
  11  14   1    0.60    8.10
 -11  14  -1   -4.30    7.50
  12  14  -1  -10.60    7.90
  12 -14   1    0.70   10.00
  12 -14   1    7.40    8.20
 -12 -14  -1    3.80    9.90
 -12 -14  -1   -1.30    5.60
  12  14  -1    3.20    7.90
  12  14  -1    7.10    8.30
 -12  14   1    8.10    8.70
 -12 -14  -1    4.50    8.20
  12  14  -1   -0.50    9.30
  12 -14   1   -3.50    7.00
  12 -14   1    4.80    9.50
 -12  14   1    1.20   12.40
 -12 -14   1    5.50    9.90
  12  14   1    0.00    8.70
  12  14   1    0.10    7.80
 -12  14  -1    6.50    9.30
 -12  14  -1    1.10    6.90
  12 -14  -1  -11.60    7.80
 -12 -14   1   -2.70    7.90
  12 -14  -1    0.70    9.00
  12  14   1    0.60   10.80
  12 -14  -1   -5.70    7.90
 -12 -14   1    5.10    9.40
 -12 -14   1   -2.40    6.60
  12 -14  -1  -16.40    9.40
  12  14   1    1.90    8.40
 -13 -14  -1   28.30   10.30
  13 -14   1    6.50    8.50
  13 -14   1   -5.50   10.40
  13 -14   1   20.20    9.00
 -13  14   1    6.50   10.10
 -13 -14  -1   10.70    9.30
  13 -14   1   11.90    8.20
 -13 -14  -1   -3.40    5.30
  13  14  -1    4.90    8.50
 -13  14   1    3.90    8.70
  13  14  -1   12.40    8.70
  13  14  -1   20.30   12.20
 -13 -14  -1    4.10    8.20
 -13  14  -1   11.80    8.60
 -13  14  -1    9.40    8.10
  13  14   1   21.60   11.60
  13  14   1   30.40   11.90
 -13 -14   1   17.70    9.50
  13 -14  -1    2.30   10.80
 -13 -14   1    3.00    6.90
  13 -14  -1   -0.10    7.70
 -13 -14   1   26.70   12.60
  13 -14  -1    2.50   18.20
  13 -14  -1   10.80    9.00
  13  14   1    1.80    8.30
 -13 -14   1   16.50   10.20
  14  14  -1   34.60   12.10
  14 -14   1   12.70    7.80
 -14  14   1   34.70   10.10
  14 -14   1   22.60   10.00
 -14 -14  -1   38.10   12.20
  14  14  -1   13.90   11.00
  14  14  -1   37.40   14.20
  14 -14   1   25.50    9.80
 -14  14   1   24.60   11.70
 -14 -14  -1   32.50   10.90
  14 -14   1    7.20   13.70
  14  14  -1   30.80   10.70
 -14  14  -1   28.40    8.90
 -14 -14   1   39.00   15.70
 -14 -14   1   40.00   13.70
  14 -14  -1    8.20   11.30
  14  14   1   31.90   13.60
  14 -14  -1   35.80   11.60
  14 -14  -1   20.60    8.70
  14  14   1   29.20    9.70
 -14  14  -1   12.10   10.30
  14  14   1    3.60    9.50
 -14 -14   1   20.80    8.20
  14  14   1   31.40   11.50
  14 -14  -1   29.70   10.50
   0 -15  -1   -0.80    6.70
   0  15   1   -3.60    7.30
   0 -15  -1   -6.40    8.10
   0 -15   1   -2.40    7.40
   0 -15   1    1.60    6.70
   0 -15  -1    4.90    6.70
   0 -15   1   -1.60    7.00
   0  15  -1    2.30    8.50
   0 -15  -1   -7.70    4.80
   0 -15   1   -0.60    3.80
   0  15   1    6.20    9.50
   0 -15  -1   -1.10    8.00
   0  15   1    6.40    7.20
   0  15  -1    0.70    6.40
   0  15  -1    3.20    7.20
   0 -15   1    6.30    6.90
  -1 -15  -1   -0.30    7.70
  -1 -15  -1    4.20    6.10
  -1  15   1    7.30    7.00
   1  15  -1    3.30    7.90
  -1 -15  -1   -2.20    6.20
  -1  15   1   14.30    7.10
  -1  15   1    5.10    7.90
   1 -15   1   16.10   10.40
  -1 -15  -1   -1.80    6.20
   1 -15   1   -2.80    5.90
   1 -15   1    3.90    7.30
   1  15  -1    0.20    5.70
   1  15  -1    7.10    7.40
  -1 -15  -1   10.50    7.60
   1 -15   1    0.20    2.50
   1 -15   1   10.20    6.60
  -1 -15   1   -0.20    6.60
   1  15   1    0.80    7.10
  -1 -15   1   -2.70    6.60
  -1  15  -1   -2.80    8.00
  -1 -15   1    3.80    5.30
   1 -15  -1    8.60    8.10
   1  15   1    4.40    6.70
  -1  15  -1   -0.40    6.00
   1 -15  -1   -5.90    7.90
   1  15   1    3.70    8.10
  -1  15  -1   -2.40    8.50
   1 -15  -1    2.00    6.80
  -1 -15   1    5.00    8.10
   1 -15  -1   12.90    7.60
   1 -15  -1    6.60    7.30
  -2 -15  -1    1.50    6.20
   2  15  -1    3.90    6.70
   2 -15   1   -6.70    7.20
   2 -15   1    9.90    7.80
  -2  15   1    7.40    8.30
   2  15  -1   11.90    8.20
   2 -15   1   -0.40    7.30
  -2  15   1    3.30    6.20
  -2 -15  -1   -2.70    8.00
  -2  15   1    2.50    7.80
   2  15  -1   -5.00   13.70
  -2 -15  -1   -0.80    7.20
   2 -15   1    1.40    5.80
  -2 -15  -1    1.30    6.50
  -2 -15  -1   11.90    6.80
   2 -15   1   -0.20    2.40
  -2  15  -1   -4.90    6.60
   2 -15  -1   -7.80    6.60
   2  15   1    1.00    6.20
  -2  15  -1   12.00    9.00
  -2 -15   1    9.00    7.30
  -2  15  -1   -1.90    5.90
   2 -15  -1    3.00    5.80
  -2 -15   1   -0.20    2.70
  -2 -15   1    6.70    8.50
   2 -15  -1   -3.80    6.10
   2 -15  -1    5.00    7.50
   2  15   1    0.10    7.30
  -3  15   1   68.49   10.40
   3 -15   1   69.09    9.10
  -3  15   1   51.59   11.20
   3  15  -1   67.29   10.50
  -3 -15  -1   44.20   10.20
  -3 -15  -1   56.99   10.10
   3 -15   1   53.59   11.40
  -3  15   1   76.59   10.50
   3 -15   1   72.19   11.10
  -3 -15  -1   58.59   10.70
   3  15  -1   88.39   13.10
   3  15  -1   79.49   18.60
  -3 -15  -1   58.79    9.20
   3 -15   1   85.79   12.60
  -3 -15   1   49.80   11.50
   3  15   1   65.29   11.00
  -3  15  -1   53.79    8.90
  -3  15  -1   64.79   11.10
   3 -15  -1   62.49   11.40
   3  15   1   64.69   10.60
   3 -15  -1   50.79   10.00
   3 -15  -1   62.89   10.20
  -3  15  -1   48.60    9.70
   3 -15  -1   59.69   11.80
   3  15   1   86.89   13.50
   3 -15  -1   51.19    9.00
  -3 -15   1   65.99   12.30
   4 -15   1   12.90    8.10
  -4  15   1   -0.50    7.40
   4  15  -1   10.50    7.20
  -4  15   1    3.40    7.40
  -4 -15  -1   10.10    8.00
   4  15  -1    4.50    8.90
   4 -15   1    5.80    6.20
   4  15  -1   10.30    8.50
  -4  15   1    5.00    6.70
  -4 -15  -1   -0.60    6.00
  -4 -15  -1   11.30    8.00
   4 -15   1    4.60    8.40
  -4 -15  -1    1.40    5.70
   4 -15   1    5.40    8.00
   4  15  -1   11.50    8.20
   4  15   1   -9.30    7.30
  -4  15  -1    1.10    6.50
  -4 -15   1    4.00    8.80
  -4  15  -1   14.50    9.90
   4 -15  -1   -4.70    7.20
  -4 -15   1    3.30    8.30
   4 -15  -1    4.90    7.10
   4  15   1   14.10    8.40
   4  15   1    7.80    7.00
   4 -15  -1   16.00    9.10
   4  15   1    1.50    8.00
   4 -15  -1   -1.10    6.80
   4 -15  -1   -2.30    4.90
  -5 -15  -1   -0.50    7.80
  -5  15   1   -1.80    9.30
  -5 -15  -1   13.20    9.00
   5 -15   1   -1.50    8.20
   5  15  -1    9.20    8.10
  -5  15   1    1.10    7.50
   5  15  -1   -2.80    7.30
   5 -15   1   17.50    7.70
   5 -15   1   -5.80    6.20
   5  15  -1   12.10    8.80
  -5 -15  -1    8.90    7.10
   5 -15   1   -1.70    8.50
   5  15  -1    8.10    8.90
  -5  15   1    3.10    7.00
   5 -15  -1   -4.60    6.80
   5 -15  -1   -0.20    1.60
  -5  15  -1    6.60    8.10
  -5  15  -1   -1.70    6.60
  -5 -15   1    8.70    8.50
   5  15   1   16.50    9.20
   5  15   1    2.10    5.90
  -5 -15   1    3.10    7.50
   5  15   1    0.30    7.80
   5 -15  -1    8.90    8.80
   5 -15  -1    5.70    6.60
   5 -15  -1    5.80    9.50
   6  15  -1   -0.90    9.80
  -6  15   1    6.80    9.30
   6 -15   1    8.30    6.40
   6  15  -1   15.30    7.50
  -6  15   1    1.00    6.80
   6  15  -1   12.10    7.40
  -6 -15  -1    3.70    5.60
   6 -15   1    0.30    8.50
   6 -15   1    6.60    8.20
  -6 -15  -1    3.30    8.50
   6 -15   1   14.50    9.80
   6  15  -1   -6.20    6.60
   6  15   1    4.70    7.50
   6  15   1    2.90    8.10
  -6 -15   1    6.00    7.90
   6  15   1    2.20    7.60
   6 -15  -1   -1.30    8.20
   6  15   1    7.70    8.20
  -6 -15   1    5.30    9.70
   6 -15  -1    6.30    6.90
  -6 -15   1    6.00    6.60
   6 -15  -1    8.50    8.00
   6 -15  -1   12.30   10.40
  -6  15  -1    0.60    8.40
   7  15  -1    8.20   10.70
   7 -15   1   11.10    8.90
   7 -15   1    5.90    8.80
  -7 -15  -1    4.60    5.30
  -7  15   1    7.00    8.50
   7 -15   1  -10.00    9.30
   7  15  -1    4.90    8.00
   7  15  -1   13.10    8.20
  -7 -15  -1   -7.60    7.40
   7  15  -1   15.00    9.00
   7 -15   1    9.00    7.50
  -7 -15   1    2.80    6.10
   7  15   1    4.60    7.70
   7 -15  -1    0.10    7.80
   7 -15  -1    1.00    8.60
  -7  15  -1    9.20    8.50
   7  15   1    2.10    9.00
   7 -15  -1    0.70    6.80
   7 -15  -1    5.60    7.90
  -7 -15   1   -0.90    8.40
   7  15   1    4.30    6.70
   7  15   1    0.40    9.60
  -8 -15  -1  116.19   11.50
   8 -15   1  146.89   16.50
  -8 -15  -1  110.29   13.60
   8  15  -1  149.19   25.10
   8 -15   1  122.29   17.90
   8  15  -1  149.19   16.00
   8 -15   1  137.39   14.20
   8 -15   1  120.59   14.60
   8  15  -1  101.79   13.90
   8  15  -1  163.18   16.30
  -8  15   1  123.99   14.10
  -8 -15  -1  118.69   14.70
   8 -15  -1  105.39   15.10
  -8 -15   1  123.19   16.00
   8  15   1  137.39   14.30
  -8  15  -1  148.59   16.20
   8  15   1  150.88   16.00
  -8 -15   1  101.39   12.80
   8 -15  -1   91.49   14.30
   8  15   1  149.49   16.30
   8 -15  -1  176.48   15.50
   8  15   1  111.89   14.20
   8 -15  -1  163.38   17.00
  -8  15  -1  124.59   14.20
  -8 -15   1  129.69   13.80
  -9 -15  -1   86.99   13.80
   9 -15   1   61.29   14.10
  -9  15   1   87.29   13.80
  -9 -15  -1   52.29   10.70
   9 -15   1   68.79   12.70
   9  15  -1   65.39   11.50
   9  15  -1   63.29   11.00
   9  15  -1   69.99   12.50
   9  15  -1   74.19   22.70
  -9 -15  -1   58.19    7.90
   9 -15   1   59.09   10.60
   9 -15   1   86.39   10.50
  -9 -15  -1   89.79   14.40
  -9  15   1   73.29   12.80
   9  15   1   61.99   11.20
  -9 -15   1   57.79   12.60
  -9 -15   1   64.19    8.90
   9  15   1   67.69   10.90
  -9  15  -1   72.69   12.40
   9 -15  -1   78.39   11.00
  -9  15  -1   73.99   12.60
  -9 -15   1  100.79   17.40
   9 -15  -1   60.99   13.70
   9 -15  -1   76.99   12.90
  -9 -15   1   62.69   11.70
   9 -15  -1   79.99   11.80
   9  15   1   95.79   15.20
   9  15   1   47.30    9.60
  10  15  -1   99.99   14.00
  10 -15   1  116.19   14.70
 -10 -15  -1   94.29   14.40
 -10 -15  -1   88.29    9.50
 -10  15   1  110.09   14.70
  10 -15   1   71.69   14.60
 -10 -15  -1   97.49   13.30
  10 -15   1   87.49   12.30
 -10  15   1   94.39   12.80
  10  15  -1   69.29   11.80
  10 -15   1  102.89   12.00
  10  15  -1   80.99   13.30
  10  15  -1  130.09   17.50
 -10 -15  -1  135.29   16.10
 -10 -15   1  104.19   15.80
 -10 -15   1  113.79   14.20
  10 -15  -1  107.59   12.90
  10  15   1  108.29   15.20
 -10  15  -1  101.59   14.40
  10 -15  -1   89.09   15.20
 -10 -15   1  103.49   15.50
  10 -15  -1  118.89   15.50
 -10  15  -1   85.79   13.00
  10  15   1   87.69   12.40
  10 -15  -1   96.49   14.70
  10  15   1  110.79   13.50
  10  15   1  124.89   15.70
 -10 -15   1   94.79   10.90
  11  15  -1    3.10    9.70
  11  15  -1   -7.50    7.90
 -11 -15  -1    3.30    5.60
  11 -15   1   -1.90    8.70
  11 -15   1    3.40    7.60
  11 -15   1   -4.20   10.00
  11  15  -1  -10.40    7.70
  11 -15   1   -2.90    8.50
 -11 -15  -1   -2.90    8.20
 -11 -15  -1  -11.70   11.50
 -11  15   1   -8.80    7.50
  11  15  -1   10.50   10.40
  11  15   1    5.20    9.00
  11  15   1   -4.00    8.10
  11 -15  -1    3.70    8.40
  11 -15  -1    3.50    8.60
  11 -15  -1    3.20    8.50
  11  15   1    7.30    7.30
 -11 -15   1    2.90    9.40
 -11  15  -1    3.70    8.80
  11  15   1    6.50    8.80
  11 -15  -1   -4.10    9.30
 -11 -15   1   -7.50   10.10
 -11  15  -1    7.00   10.10
 -11 -15   1    3.20   11.00
 -11 -15   1   -4.60    6.30
  12  15  -1    2.40   11.90
 -12 -15  -1    9.60   10.00
  12  15  -1  -10.60    8.70
 -12 -15  -1   12.10   10.60
  12 -15   1    4.80    9.40
 -12  15   1   13.20    9.80
  12 -15   1  -13.50    6.90
  12 -15   1    2.80    9.90
 -12  15   1   12.20   10.30
  12  15  -1    5.30    9.40
  12 -15   1  -12.00   11.10
 -12 -15  -1   -2.40    9.90
  12  15  -1   -0.70   10.40
  12 -15  -1    2.50   15.40
  12  15   1  -19.20   10.50
 -12  15  -1    2.20    8.30
 -12 -15   1    3.40   11.20
  12 -15  -1   -0.30    9.80
  12  15   1    3.50   10.20
 -12 -15   1   -0.50    8.50
  12 -15  -1  -10.70    7.80
 -12 -15   1    5.90    8.90
 -12  15  -1    7.90   10.10
 -12 -15   1   -7.10    6.70
  12  15   1   -6.70   10.00
  13 -15   1   67.69   13.30
 -13 -15  -1   85.29   14.50
  13  15  -1   79.69   14.40
  13 -15   1   45.30   13.30
 -13  15   1   76.99   13.70
  13 -15   1   63.19   11.90
  13  15  -1   46.40   11.10
 -13 -15  -1   70.39   14.90
 -13  15   1   81.39   15.10
  13 -15   1   42.30   10.60
 -13 -15  -1   73.99   14.00
  13  15  -1   74.49   13.60
 -13  15  -1   60.29   11.90
  13  15   1   72.89   14.80
 -13 -15   1   77.79   15.20
  13  15   1   68.29   12.70
 -13  15  -1   82.89   13.90
  13  15   1   64.29   12.80
 -13 -15   1   85.09   15.40
  13 -15  -1   90.09   13.80
  13 -15  -1   44.80   11.20
  13 -15  -1   27.60   14.70
  13 -15  -1   44.00   11.10
  13  15   1   68.29   14.90
   0 -16   1   12.40    8.60
   0  16   1    2.80    7.10
   0  16  -1    3.60    8.80
   0 -16   1    4.80    7.20
   0 -16   1    7.30    7.20
   0 -16   1    3.00    6.20
   0 -16  -1    6.20    6.00
   0 -16  -1    8.80    7.30
   0 -16  -1    7.50    9.50
   0 -16  -1   -0.70    6.80
   0  16   1    7.30    8.10
   0 -16  -1    1.10    8.00
   0  16  -1   12.80    8.30
   0  16   1   -4.50    7.70
   0  16  -1   -4.10    6.10
   1 -16   1  235.48   18.70
  -1  16   1  257.47   17.50
  -1  16   1  237.08   19.80
   1  16  -1  241.78   19.10
   1 -16   1  229.98   16.60
  -1 -16  -1  218.08   18.70
  -1  16   1  286.27   33.20
   1 -16   1  232.48   19.40
   1 -16   1  245.18   20.00
  -1 -16  -1  240.68   18.40
  -1 -16  -1  252.67   18.70
  -1 -16  -1  223.08   18.10
   1  16  -1  225.38   19.30
   1  16  -1  236.58   16.70
   1  16   1  232.68   19.70
  -1  16  -1  210.88   18.60
  -1 -16   1  239.78   19.70
  -1 -16   1  271.77   20.00
   1 -16  -1  255.57   20.20
  -1  16  -1  226.08   18.40
   1 -16  -1  245.48   18.60
   1  16   1  225.58   19.10
   1 -16  -1  223.98   17.10
  -1 -16   1  241.88   17.40
   1  16   1  227.88   17.30
   1 -16  -1  249.28   17.30
   1 -16  -1  240.08   20.90
  -1  16  -1  222.98   15.90
   2  16  -1    9.60    9.90
   2 -16   1   -3.30    7.40
  -2 -16  -1   11.40    7.10
  -2 -16  -1   -2.40    9.60
   2  16  -1   16.00    9.20
  -2  16   1   -4.10    7.20
  -2  16   1   12.00    9.50
  -2 -16  -1    2.40   13.30
  -2 -16  -1    5.50    8.30
   2 -16   1    4.60    6.40
  -2 -16  -1    2.90    7.90
   2 -16   1   -9.00   15.10
   2  16  -1    0.00    6.40
  -2  16   1   11.60    9.50
   2 -16   1   -5.80    7.50
  -2 -16   1   -7.40    7.80
   2  16   1   -2.10    7.80
  -2  16  -1    2.60    6.60
   2 -16  -1   10.00    6.80
   2 -16  -1    0.50    8.60
  -2  16  -1    6.70    8.00
   2 -16  -1    0.20    4.40
   2  16   1    5.60    9.10
   2 -16  -1   -3.10    7.20
  -2 -16   1   -5.70    8.50
   2  16   1    7.50    7.40
  -2 -16   1    7.40    7.20
  -2  16  -1    9.50    8.90
   2 -16  -1    5.10    8.00
   3  16  -1  222.78   17.30
   3  16  -1  224.98   18.80
   3 -16   1  208.58   19.50
   3  16  -1  261.87   20.10
  -3 -16  -1  226.68   19.70
  -3  16   1  265.47   19.70
   3 -16   1  219.98   21.00
   3 -16   1  256.17   19.40
  -3 -16  -1  258.97   19.20
  -3 -16  -1  239.28   17.00
  -3  16   1  282.77   20.70
   3 -16   1  246.48   16.60
  -3  16   1  259.27   18.00
  -3 -16   1  270.47   27.40
   3 -16  -1  239.08   20.00
   3 -16  -1  250.27   20.90
   3  16   1  206.98   17.60
  -3  16  -1  207.48   16.40
   3 -16  -1  229.08   17.00
  -3 -16   1  263.97   19.90
   3 -16  -1  223.08   18.80
   3  16   1  219.08   18.60
  -3  16  -1  252.17   20.30
  -3 -16   1  256.87   19.20
  -3  16  -1  237.28   18.80
   3  16   1  231.38   20.00
   4  16  -1    2.80    7.50
   4  16  -1    6.80    9.20
  -4 -16  -1    7.40    8.70
  -4 -16  -1    9.40    8.80
   4 -16   1    7.60    9.10
   4 -16   1   17.30    9.80
   4  16  -1   -5.30    5.40
  -4 -16  -1   17.10    6.80
  -4  16   1    3.90    8.40
   4 -16   1    3.90    8.10
  -4  16   1    7.90    9.20
   4 -16   1    6.20    6.90
   4  16  -1   -0.90    9.70
  -4  16   1   13.70    8.10
   4  16   1   14.90    8.00
   4  16   1   16.20    8.90
   4  16   1    3.40    9.50
  -4  16  -1   10.10    7.40
   4 -16  -1    9.20    9.10
  -4  16  -1   13.50    9.90
   4 -16  -1   21.60    8.30
  -4 -16   1    6.70    9.10
   4 -16  -1    6.10    7.30
   5 -16   1  113.19   15.40
  -5 -16  -1  135.39   15.70
   5  16  -1  137.59   15.10
   5  16  -1  126.29   15.90
  -5 -16  -1  141.59   13.90
   5  16  -1  142.69   16.10
  -5  16   1  144.29   17.10
  -5  16   1  116.69   13.00
  -5  16   1  127.69   14.90
   5 -16   1  132.49   14.20
  -5 -16  -1  128.69   14.50
   5 -16   1  126.39   15.00
   5  16  -1  146.09   16.10
   5 -16   1  149.19   14.10
   5 -16  -1  122.29   14.80
  -5 -16   1  190.98   26.00
   5 -16  -1  128.39   14.80
   5  16   1  124.99   13.80
  -5  16  -1  134.49   14.30
   5 -16  -1  120.09   14.70
   5  16   1  145.19   16.50
   5  16   1  136.99   15.20
   5 -16  -1  133.69   15.00
  -5 -16   1  132.69   15.50
  -5  16  -1  129.29   14.10
  -6  16   1   -6.00    9.80
   6 -16   1    5.00    8.80
   6  16  -1   10.00   10.90
   6 -16   1    6.00    7.60
  -6 -16  -1    2.60    5.70
   6  16  -1    2.60    7.60
  -6 -16  -1    1.00   10.50
   6 -16   1    5.20   10.30
   6  16  -1    1.60    8.00
   6  16  -1    2.40    8.70
  -6 -16  -1   -1.10    6.10
  -6 -16  -1   -2.00    8.40
   6 -16   1    3.40    8.70
  -6  16   1    2.00    7.10
   6 -16  -1  -12.50    7.50
   6  16   1   13.40   11.40
   6 -16  -1   -6.70    6.20
   6  16   1   -2.20    6.80
   6 -16  -1   -3.60    8.70
  -6  16  -1   -1.40    9.40
  -6 -16   1   11.00   13.90
   6 -16  -1   -2.80    9.60
  -6 -16   1   -0.20    8.00
   6  16   1    6.30    8.50
   6  16   1   -1.80    7.40
   6 -16  -1    0.10    7.00
   7  16  -1  132.49   15.50
   7  16  -1  102.49   13.70
   7 -16   1  116.19   15.20
  -7  16   1   73.29   12.70
   7 -16   1  125.89   14.10
   7 -16   1   80.79   15.00
   7  16  -1   92.99   12.90
   7  16  -1  131.09   15.90
   7 -16   1   81.49   14.20
   7 -16  -1  110.79   14.40
  -7 -16   1   76.29   12.40
   7 -16  -1  141.59   14.50
  -7 -16   1   88.39   10.90
  -7  16  -1   88.69   13.40
   7 -16  -1   96.39   15.10
   7 -16  -1  152.78   23.20
  -7 -16   1  105.59   14.70
  -7 -16   1  107.59   21.90
  -7  16  -1   99.79   21.40
   8  16  -1    3.60    7.90
  -8 -16  -1   -0.80    8.60
   8 -16   1   -9.10    8.20
   8  16  -1    2.40    7.80
   8 -16   1   -4.40    7.90
  -8 -16  -1   -3.40    6.50
   8  16  -1    3.00    9.40
   8 -16   1   -0.20    7.80
  -8  16   1    8.60    8.50
  -8 -16  -1   -7.60    5.00
   8 -16   1   -2.60    9.60
  -8  16   1   -7.80    8.10
   8  16  -1   -0.60   11.40
  -8 -16  -1   -2.80    9.50
  -8  16  -1   10.60    9.10
   8  16   1   -6.20   11.80
   8 -16  -1    8.50   11.40
   8  16   1   17.70    7.80
   8 -16  -1   -3.60    7.70
   8 -16  -1   -0.70    8.50
   8 -16  -1  -18.50   10.50
  -8 -16   1   -8.70    7.10
  -8 -16   1    4.30    8.90
   8  16   1   -5.50    7.90
  -8  16  -1    7.30    8.40
   8  16   1    3.80    8.40
  -8 -16   1   -5.40    5.60
  -9  16   1  152.88   16.00
   9 -16   1  117.99   18.20
   9  16  -1  134.89   14.90
  -9 -16  -1  172.48   18.40
   9  16  -1  114.09   14.80
  -9  16   1  161.38   18.40
   9  16  -1  176.28   20.10
   9 -16   1  102.29   13.90
  -9 -16  -1  143.19   16.10
   9  16  -1  150.38   17.20
   9 -16   1  141.89   14.80
  -9 -16  -1  148.29   18.00
  -9 -16  -1  136.79   12.40
   9 -16   1  149.29   15.10
   9 -16  -1  131.19   18.80
  -9 -16   1  173.58   17.40
  -9 -16   1  128.19   14.10
   9  16   1  142.39   16.90
  -9  16  -1   98.49   14.00
   9 -16  -1  133.39   18.70
  -9  16  -1  132.89   15.70
   9 -16  -1  160.08   16.80
  -9 -16   1  168.18   19.40
  -9 -16   1  127.09   27.00
   9 -16  -1  149.19   16.90
   9  16   1   96.69   13.50
   9  16   1  152.58   15.50
   9  16   1  146.59   16.50
 -10  16   1   -6.10    9.60
 -10 -16  -1    1.20   12.90
 -10 -16  -1   -1.10    8.90
  10 -16   1   -5.90    9.30
  10  16  -1    2.50    8.80
  10 -16   1   42.10   11.40
  10 -16   1    2.70    8.50
  10  16  -1    9.40    9.10
 -10  16   1    4.00   10.00
  10  16  -1   -5.30    9.60
 -10 -16  -1   -1.60    5.70
  10  16  -1   -6.00    8.70
 -10 -16  -1    5.20    9.60
  10  16   1   11.00    9.10
 -10  16  -1   -3.10    9.20
 -10 -16   1   -8.00    6.20
  10 -16  -1   -6.60   10.10
  10 -16  -1   -0.70    8.40
 -10 -16   1  -12.00    7.20
 -10 -16   1    4.10    9.90
  10  16   1   -2.20    9.00
 -10 -16   1   -5.20    9.70
  10 -16  -1   -0.90    8.70
  10 -16  -1   -5.00    9.40
  10  16   1    7.50    9.80
  10  16   1   -0.80    8.50
 -11 -16  -1   73.39   14.20
 -11 -16  -1   68.59   13.00
  11 -16   1   66.19   12.30
 -11 -16  -1   56.49   13.20
  11  16  -1   73.49   13.10
  11 -16   1   49.30   10.80
  11  16  -1   43.00   10.60
 -11  16   1   46.00   11.60
  11 -16   1   79.79   21.60
  11  16  -1   57.69   12.60
  11  16  -1   68.79   13.70
 -11  16   1   33.50   11.70
 -11 -16   1   63.39   13.50
  11 -16  -1   48.40   13.60
  11  16   1   40.50   11.40
  11  16   1   81.49   15.90
 -11  16  -1   60.79   12.80
  11  16   1   72.19   18.90
  11 -16  -1   78.79   14.00
 -11 -16   1   76.29   14.90
 -11 -16   1   50.79    9.80
  11 -16  -1   41.50   15.50
  11 -16  -1   52.49   11.00
 -11  16  -1   32.90   11.10
  11  16   1   69.19   14.60
 -11 -16   1   37.90   11.70
  12 -16   1    6.00    9.40
  12 -16   1    9.50    9.00
 -12 -16  -1   12.10   11.50
  12  16  -1    4.60    8.50
 -12  16   1    2.00    9.90
  12 -16   1   17.80   12.50
  12  16  -1   25.50   11.00
  12  16  -1   11.60   11.80
 -12 -16  -1   -3.80    9.60
  12  16  -1    4.00    9.90
 -12  16   1   13.40   11.70
  12 -16   1   12.90    9.80
 -12 -16  -1    0.40   10.60
  12 -16  -1    2.50   12.20
 -12 -16   1   -4.50    6.80
  12 -16  -1   30.40   11.20
  12 -16  -1    2.60    9.90
 -12 -16   1   21.90   13.10
 -12 -16   1    1.30   10.30
  12  16   1   15.40   10.90
  12 -16  -1    3.10    9.60
  12  16   1    7.80    9.80
  12  16   1    8.40    9.20
  12  16   1   14.80   10.50
 -12  16  -1   24.40   12.10
 -12  16  -1   28.20   12.20
 -12 -16   1   32.40   11.00
   0 -17   1   -7.80    9.80
   0  17   1   -1.40    6.70
   0 -17  -1    2.00    7.70
   0 -17   1   -9.90    7.40
   0 -17   1    9.80    9.90
   0 -17  -1   -6.70   13.10
   0 -17   1    2.00    7.20
   0  17  -1   -5.70    8.20
   0  17  -1    6.60    9.70
   0  17   1   -1.10    8.30
   0  17  -1    1.00    7.30
   0 -17  -1    1.80    7.90
   0 -17  -1   -5.00    9.70
   0  17   1    0.10    8.10
   1 -17   1  534.05   29.60
   1 -17   1  535.45   29.90
   1  17  -1  533.35   28.20
  -1  17   1  517.65   29.40
  -1 -17  -1  574.24   28.00
  -1 -17  -1  484.95   27.60
   1  17  -1  487.45   25.50
  -1 -17  -1  519.85   29.70
   1  17  -1  503.95   29.00
  -1  17   1  507.15   28.10
  -1  17   1  520.35   28.40
  -1 -17  -1  559.64   28.70
   1 -17   1  559.94   28.70
   1 -17   1  531.65   25.90
   1 -17  -1  514.95   29.70
  -1 -17   1  545.35   29.20
  -1  17  -1  535.35   25.40
   1  17   1  508.05   26.50
   1  17   1  540.05   28.40
   1 -17  -1  519.95   29.10
  -1 -17   1  519.35   29.60
  -1  17  -1  531.05   29.40
   1 -17  -1  505.15   27.50
   1 -17  -1  543.35   27.30
   1  17   1  540.55   29.40
  -1  17  -1  551.14   28.20
  -1 -17   1  547.75   26.70
  -2  17   1   14.10    8.80
  -2  17   1   14.80    9.40
   2 -17   1   11.50    9.40
   2  17  -1   -0.80    8.60
  -2  17   1   19.40    9.60
   2  17  -1   17.50   10.00
   2 -17   1   21.30    8.70
  -2 -17  -1   17.00    8.90
   2 -17   1    9.10    6.60
   2  17  -1   23.20    9.00
  -2 -17  -1   21.00    9.20
  -2 -17  -1    7.90   10.20
   2  17   1   12.30    9.10
  -2 -17   1   17.00    7.80
  -2 -17   1   30.20   10.40
   2 -17  -1    8.40    8.80
   2 -17  -1   16.80    9.10
   2  17   1   16.00   10.00
  -2 -17   1   12.00    9.70
  -2  17  -1    5.80    9.50
  -2  17  -1    0.20    8.00
   2 -17  -1    4.80    7.70
  -2  17  -1    5.80    7.50
   2 -17  -1   -2.40    7.40
   3 -17   1  381.46   23.30
  -3  17   1  338.07   20.90
   3 -17   1  352.36   20.20
  -3 -17  -1  359.46   23.40
  -3 -17  -1  351.26   23.80
  -3 -17  -1  353.16   21.30
   3  17  -1  336.17   21.10
   3 -17   1  358.96   25.40
   3  17  -1  322.07   22.50
  -3  17   1  326.37   22.80
   3  17  -1  363.96   23.70
  -3  17   1  346.57   23.70
   3 -17   1  339.17   23.00
   3  17   1  338.57   24.20
  -3  17  -1  307.77   22.80
  -3  17  -1  398.96   30.70
  -3  17  -1  316.47   19.80
  -3 -17   1  324.17   22.70
   3  17   1  344.27   22.70
   3 -17  -1  317.37   20.50
  -3 -17   1  337.27   23.60
   3 -17  -1  286.37   23.50
   3  17   1  337.57   21.50
   3 -17  -1  315.07   21.80
   3 -17  -1  393.86   23.80
   3 -17  -1  262.37   34.50
  -3 -17   1  339.27   22.50
  -4  17   1   61.19   12.00
   4  17  -1   68.69   12.60
  -4 -17  -1   72.89   14.00
   4 -17   1   74.39   10.60
  -4  17   1   87.79   15.50
   4 -17   1   63.49   12.20
   4 -17   1   62.69   11.50
   4  17  -1   46.80    9.70
  -4 -17  -1   57.09    9.70
  -4 -17  -1   64.69   11.20
   4  17  -1   60.19   12.40
  -4 -17  -1   61.79   10.90
   4 -17   1   50.69   12.50
  -4  17   1   53.09   10.70
  -4  17  -1   68.49   11.80
   4 -17  -1   83.39   14.70
   4  17   1   59.39   10.40
  -4  17  -1   54.29    9.80
   4 -17  -1   72.89   13.00
   4  17   1   73.99   13.10
   4 -17  -1   73.29   11.20
   4  17   1   52.09   10.90
  -4  17  -1   69.79   12.60
  -4 -17   1   47.70   12.10
   4 -17  -1   57.59   10.30
  -4 -17   1   60.79   13.00
   4 -17  -1   45.30    8.70
  -4 -17   1   52.99   10.00
  -5 -17  -1  347.17   23.50
   5  17  -1  308.37   21.00
   5  17  -1  250.77   21.20
   5 -17   1  265.87   22.40
  -5 -17  -1  325.47   22.30
   5 -17   1  297.27   21.30
  -5 -17  -1  254.47   20.80
   5 -17   1  313.07   19.10
  -5  17   1  258.57   19.50
   5  17  -1  268.57   23.10
   5 -17   1  306.47   24.60
  -5 -17  -1  297.77   19.00
  -5  17   1  290.07   22.60
  -5  17   1  291.97   23.00
   5  17   1  231.18   20.60
   5  17   1  244.18   20.60
   5 -17  -1  346.47   23.80
  -5 -17   1  245.68   20.50
   5 -17  -1  282.67   22.80
  -5 -17   1  315.37   22.50
   5  17   1  248.88   20.30
   5  17   1  325.17   23.80
  -5  17  -1  269.37   18.30
   5 -17  -1  292.67   21.10
   5 -17  -1  315.87   25.50
   5 -17  -1  271.27   21.20
  -5  17  -1  291.87   22.00
  -6  17   1  111.59   17.80
   6  17  -1  115.79   14.20
   6 -17   1   76.89   13.10
   6 -17   1  117.49   13.80
   6  17  -1   57.69   11.00
   6  17  -1  121.59   15.70
   6  17  -1   94.19   14.50
  -6 -17  -1   89.29   10.80
  -6 -17  -1   91.69   10.00
  -6 -17  -1   97.49   14.30
   6 -17   1  105.39   12.20
  -6 -17  -1  110.69   15.80
  -6 -17  -1   94.39   14.20
  -6  17   1  108.59   13.40
   6 -17   1   91.69   13.30
   6 -17   1   97.99   15.20
  -6  17   1   82.49   12.10
  -6 -17   1  117.29   15.70
   6 -17  -1   73.19   12.30
   6  17   1  102.69   14.40
  -6  17  -1   84.49   14.50
   6 -17  -1   75.09   11.90
  -6 -17   1   96.79   14.50
  -6  17  -1  104.19   13.80
   6 -17  -1  104.29   15.30
  -6 -17   1   92.29   14.60
   6  17   1  127.99   17.90
   6 -17  -1  105.99   15.60
   6  17   1   78.09   11.70
   6  17   1   82.79   13.50
   6 -17  -1  114.19   13.30
  -7 -17  -1  222.98   21.50
   7  17  -1  296.77   24.40
   7  17  -1  275.17   22.50
  -7 -17  -1  303.17   18.20
   7  17  -1  272.77   21.10
  -7  17   1  231.98   32.10
  -7 -17  -1  314.97   22.00
  -7 -17  -1  270.57   16.90
   7 -17   1  271.97   25.40
   7 -17   1  360.66   23.20
   7 -17   1  283.77   21.90
   7 -17   1  304.07   22.10
   7  17  -1  297.07   22.60
  -7 -17  -1  295.07   23.30
  -7  17   1  308.17   23.20
  -7  17  -1  320.77   22.80
   7 -17  -1  260.27   22.20
  -7 -17   1  290.47   23.40
  -7 -17   1  301.97   24.00
   7  17   1  302.87   22.80
  -7 -17   1  265.07   22.50
   7 -17  -1  335.07   23.20
   7 -17  -1  308.97   22.20
  -7 -17   1  256.27   18.30
  -7  17  -1  292.47   22.20
   7  17   1  281.77   21.60
   7  17   1  286.87   24.10
   7 -17  -1  294.57   25.40
   7 -17  -1  311.17   21.60
   7  17   1  304.67   20.80
   8 -17   1   15.40   10.70
   8  17  -1   30.70   13.50
   8  17  -1   31.20   11.70
   8 -17   1   15.50   10.00
   8 -17   1   15.10    8.80
   8  17  -1   15.50    8.00
  -8 -17  -1   10.30    9.40
   8  17  -1   11.00    8.50
   8 -17   1    0.00   10.30
  -8 -17  -1   27.40   11.10
  -8 -17  -1    1.80    6.30
  -8  17   1   25.90   11.30
  -8 -17  -1   12.90    8.70
   8  17   1   14.00   10.70
  -8  17  -1   14.40    9.40
   8  17   1   23.90    9.20
  -8 -17   1    5.40    8.60
   8  17   1   15.70    9.60
  -8 -17   1   25.80   11.60
   8 -17  -1   12.30   10.80
  -8  17  -1    3.00    9.10
   8  17   1   25.00   10.20
  -8 -17   1   10.30    7.20
  -8 -17   1    8.90   10.10
   8 -17  -1   30.20   10.80
   8 -17  -1    7.50   10.00
   8 -17  -1   16.50    9.60
  -9 -17  -1  264.07   24.00
   9 -17   1  279.97   26.70
   9  17  -1  321.17   23.50
   9  17  -1  304.67   25.20
  -9 -17  -1  355.36   24.40
  -9  17   1  276.87   34.90
  -9  17   1  351.76   24.00
   9 -17   1  326.97   24.40
   9 -17   1  268.27   22.30
   9  17  -1  322.57   23.20
  -9 -17  -1  262.47   16.80
   9 -17   1  389.76   27.20
   9  17  -1  339.77   23.90
  -9 -17  -1  367.86   25.90
   9  17   1  363.06   25.50
   9  17   1  335.87   24.80
   9 -17  -1  332.07   22.50
  -9  17  -1  313.97   23.30
  -9 -17   1  291.27   23.50
   9 -17  -1  333.97   23.00
   9 -17  -1  286.87   24.10
  -9 -17   1  275.77   18.70
   9  17   1  294.57   22.10
  -9  17  -1  292.77   22.30
  -9 -17   1  322.07   25.70
  -9 -17   1  306.37   24.80
   9 -17  -1  335.57   28.40
   9  17   1  285.17   22.60
  10 -17   1    5.80   13.20
 -10  17   1   35.70   12.40
 -10 -17  -1    8.20   10.00
  10  17  -1   17.50    8.30
  10  17  -1   22.00   13.40
  10  17  -1   15.60    8.70
 -10  17   1   15.10   12.40
  10  17  -1   25.70   10.30
 -10 -17  -1   20.40   10.10
 -10 -17  -1   25.50   11.90
  10 -17   1   12.10   12.30
  10 -17   1   20.50   10.00
  10 -17   1   27.40    9.90
  10  17   1   16.70    9.40
 -10 -17   1   11.10   10.70
  10  17   1    5.50    9.40
  10 -17  -1   21.60   10.50
  10 -17  -1   20.50   14.00
  10 -17  -1    9.80    9.70
 -10 -17   1    5.50    9.80
 -10  17  -1    0.50    9.40
 -10 -17   1   12.90   11.10
 -10 -17   1    5.70    7.40
  10  17   1    8.80    8.10
  10 -17  -1    2.10    9.20
  10  17   1   15.00   12.60
 -10  17  -1   23.00    9.90
 -11  17   1   87.59   17.90
 -11 -17  -1   73.69   16.50
  11  17  -1   83.49   17.40
  11  17  -1  113.09   16.50
  11 -17   1   75.19   17.90
  11  17  -1   79.59   14.50
  11  17  -1   99.09   13.80
 -11  17   1   97.69   17.10
 -11 -17  -1   49.80   12.90
 -11 -17  -1  100.59   15.80
  11 -17   1   87.49   12.90
  11 -17   1  118.59   16.40
  11 -17   1   87.39   17.20
  11  17   1   77.89   13.20
 -11  17  -1   78.49   14.40
  11  17   1   86.09   15.70
  11  17   1  131.49   16.50
 -11 -17   1   84.99   18.50
  11 -17  -1   70.79   16.40
  11 -17  -1   69.29   13.40
  11  17   1   77.69   15.10
 -11 -17   1   73.59   11.00
 -11 -17   1  104.29   16.00
 -11  17  -1   80.19   15.10
  11 -17  -1   91.39   16.20
  11 -17  -1  133.49   16.00
   0  18   1  161.28   18.10
   0 -18   1  175.88   18.40
   0  18  -1  183.58   18.90
   0 -18  -1  191.08   19.00
   0 -18  -1  175.48   19.10
   0  18  -1  186.48   15.80
   0  18   1  188.48   18.90
   0 -18   1  145.99   17.90
   0  18   1  180.98   19.10
   0 -18  -1  161.58   18.20
   0  18  -1  184.28   18.70
   0 -18  -1  176.18   17.40
   0 -18  -1  192.18   17.70
   0 -18   1  132.99   15.90
   1  18  -1   94.49   11.90
  -1 -18  -1   79.19   11.70
   1 -18   1  108.89   13.90
   1 -18   1   83.39   12.00
  -1  18   1   80.39   14.40
   1  18  -1  112.19   15.00
  -1 -18  -1   88.09   13.00
  -1  18   1  113.99   16.30
  -1 -18  -1   63.99   12.60
  -1 -18  -1  112.29   14.40
  -1  18   1   95.39   14.20
   1 -18   1  114.79   16.30
   1 -18   1   76.09   12.00
  -1 -18  -1   82.69   12.50
   1  18  -1  102.19   15.20
  -1 -18   1   85.79   12.70
  -1 -18   1   86.29   13.10
   1  18   1  100.89   15.30
  -1 -18   1  100.29   14.30
   1  18   1  119.39   16.40
   1 -18  -1   82.39   13.40
  -1  18  -1   81.69   10.90
   1 -18  -1   83.79   12.70
  -1  18  -1   87.59   13.70
   1  18   1   83.69   12.60
   1 -18  -1   68.19   14.70
   1 -18  -1  105.89   12.90
   1 -18  -1   76.59   12.20
  -1  18  -1  108.99   14.70
   2 -18   1  160.18   16.60
  -2 -18  -1  150.28   16.20
   2  18  -1  149.39   15.70
   2  18  -1  114.99   15.70
   2  18  -1  145.69   17.30
  -2  18   1  137.79   16.40
   2 -18   1  112.39   15.80
  -2 -18  -1  102.09   14.60
  -2  18   1  133.39   14.90
   2 -18   1  142.79   17.20
  -2 -18  -1  147.39   16.40
  -2  18   1  143.09   15.60
   2 -18   1  178.78   16.50
  -2 -18  -1  121.69   13.80
  -2 -18   1  165.28   19.70
  -2 -18   1  129.19   16.30
   2 -18  -1  134.29   16.20
   2 -18  -1  159.68   16.50
  -2  18  -1  117.59   16.30
   2 -18  -1  165.48   19.40
   2  18   1  115.99   14.40
  -2  18  -1  132.69   15.00
   2  18   1  210.38   21.00
   2  18   1  150.78   16.50
  -2 -18   1  134.79   15.50
  -2  18  -1  129.19   15.40
  -2 -18   1  163.38   17.60
   2 -18  -1  124.29   16.20
   2 -18  -1  144.89   17.20
   3  18  -1   71.39   11.90
  -3 -18  -1   64.09   12.30
  -3  18   1   93.09   15.90
  -3 -18  -1   79.89   11.80
  -3 -18  -1   72.59   13.40
   3 -18   1   92.79   15.10
   3  18  -1   92.49   14.50
  -3  18   1   97.59   15.40
   3 -18   1   82.99   12.90
   3 -18   1  105.39   14.30
  -3  18   1   82.79   11.40
   3 -18   1   98.89   11.70
  -3 -18  -1   56.19   11.90
   3 -18   1   81.69   13.80
   3  18  -1   77.59   11.60
   3 -18  -1   78.39   11.60
   3 -18  -1   80.29   13.70
  -3 -18   1   92.79   13.50
  -3  18  -1   97.79   12.10
  -3 -18   1   52.89   13.50
   3  18   1   86.89   13.00
   3 -18  -1   66.69   12.30
   3  18   1   79.89   13.40
  -3  18  -1   90.69   14.10
   3 -18  -1   54.19   12.10
   3 -18  -1   93.59   14.80
  -3 -18   1   77.49   13.50
  -3  18  -1  113.69   15.50
  -3 -18   1   63.39   11.30
   3  18   1   81.89   12.20
  -4 -18  -1   -2.30    8.80
  -4 -18  -1   13.70   10.00
   4 -18   1   -2.50    8.20
  -4  18   1    9.40   10.30
  -4 -18  -1   -9.40    9.10
   4 -18   1   -1.50    7.50
   4 -18   1   -5.40    8.80
  -4  18   1   -0.20    9.60
  -4  18   1   -0.10    8.10
   4  18  -1   17.10    8.80
   4 -18   1   -2.00    9.90
   4 -18   1   11.80    9.00
   4  18  -1    2.80    7.90
  -4 -18  -1   -2.40    6.90
   4  18  -1    2.00   10.20
  -4  18  -1   10.60    9.90
  -4  18  -1    7.00    9.30
   4 -18  -1   -6.40    7.60
   4  18   1   -8.60    7.80
  -4 -18   1   -7.20    7.80
  -4  18  -1   -1.10    7.60
   4  18   1   -6.00    8.90
   4 -18  -1    7.60    9.20
   4 -18  -1   15.40   10.80
   4  18   1   -7.90   11.40
  -4 -18   1    2.20    9.70
  -4 -18   1   12.50    7.70
  -4 -18   1   -1.70    9.90
   4 -18  -1   -6.30    7.60
   4 -18  -1    1.60    8.40
  -5  18   1   89.59   13.70
  -5 -18  -1   81.09   14.30
   5  18  -1   82.29   12.60
   5 -18   1  106.09   14.80
  -5  18   1   99.89   15.60
  -5 -18  -1   85.39   14.90
  -5 -18  -1   88.89   13.90
  -5 -18  -1   82.89   10.60
   5 -18   1  106.29   15.60
   5 -18   1   84.19   13.20
   5  18  -1   97.69   14.30
   5 -18   1  136.49   15.30
   5  18  -1  103.89   16.90
  -5  18   1  100.19   13.90
   5 -18   1   91.29   14.70
  -5 -18   1   68.59   12.20
  -5  18  -1   75.19   12.00
  -5 -18   1  108.49   16.40
  -5 -18   1   88.59   14.00
   5 -18  -1   57.69   10.60
   5 -18  -1   72.39   14.20
   5 -18  -1   98.19   13.40
   5 -18  -1  106.69   17.40
  -5 -18   1   84.99   11.50
   5  18   1   85.19   12.40
   5  18   1   81.19   12.60
   5 -18  -1  107.89   15.40
   5  18   1   97.79   16.70
  -5  18  -1   60.09   12.60
  -5  18  -1  116.89   13.00
   6  18  -1    7.40   12.30
  -6 -18  -1   14.90    7.30
   6 -18   1   28.20    8.10
   6  18  -1   19.20   10.60
   6 -18   1    9.70   10.80
  -6  18   1   14.00   10.70
   6 -18   1    8.10    9.80
  -6 -18  -1    8.50    7.50
  -6  18   1    4.80   10.40
   6  18  -1   22.60    9.90
   6 -18   1    7.00    8.50
  -6 -18  -1   18.40   11.30
   6  18  -1    8.70    7.70
   6 -18   1    9.20    7.50
  -6 -18  -1   14.50   10.00
  -6  18   1   16.60   10.00
  -6 -18  -1   10.60   10.80
   6 -18  -1   14.70   10.20
   6 -18  -1   20.70   10.70
  -6 -18   1   -4.90   11.10
   6 -18  -1   19.70   11.30
   6  18   1    8.70   11.50
   6 -18  -1   10.90   10.10
   6  18   1    7.70    9.00
   6  18   1   11.70    8.40
  -6 -18   1   10.40    9.70
   6  18   1   20.00    9.60
  -6 -18   1   27.20   11.60
  -6  18  -1   10.80    9.00
  -6  18  -1    6.50    8.90
   6 -18  -1   20.80    9.90
  -7  18   1    8.80   10.30
   7  18  -1    0.90    9.30
  -7 -18  -1    7.20    7.40
   7  18  -1   12.40    8.80
   7 -18   1   -2.30    7.80
   7 -18   1   13.10   11.10
   7  18  -1    1.50   11.30
   7 -18   1    6.00   10.40
  -7  18   1    9.70   11.10
  -7 -18  -1   12.80   10.40
  -7 -18  -1   20.60   12.40
   7 -18   1    4.10    8.20
   7  18  -1    7.30    8.30
   7 -18   1    2.60   10.20
  -7 -18  -1    8.10   13.90
  -7 -18  -1    3.20    6.50
  -7 -18   1   -2.10   18.30
   7 -18  -1   -5.80    7.20
   7  18   1    9.80   12.00
  -7 -18   1   10.40   11.00
  -7 -18   1   10.50    7.80
  -7  18  -1   17.70   10.80
   7 -18  -1   20.80   11.10
  -7 -18   1   10.40   11.20
   7 -18  -1   -6.60    9.60
   7 -18  -1    9.00   10.30
   7  18   1   18.30    8.80
   7  18   1    0.80    8.80
   7  18   1   12.90    8.20
   7 -18  -1   13.00    9.20
  -7  18  -1    8.80   12.10
  -8 -18  -1    4.30    6.50
   8  18  -1    6.00   13.40
   8  18  -1   18.80   10.80
  -8 -18  -1    4.30    6.40
  -8 -18  -1   10.90   11.20
  -8  18   1   16.20    9.90
   8 -18   1   24.90   16.70
   8 -18   1    8.30    9.00
  -8 -18  -1    9.10   11.80
   8  18  -1    9.70    9.90
  -8  18   1   15.20   12.70
  -8 -18  -1   -5.70    9.90
   8 -18   1   17.70    9.60
   8  18  -1    9.80    9.70
   8 -18   1   -0.90   10.60
   8  18   1   -1.30   10.30
   8  18   1   16.40   10.90
   8 -18  -1   23.80   11.20
  -8  18  -1   22.80   12.50
   8 -18  -1    7.10   10.30
  -8  18  -1    3.30    8.70
   8 -18  -1   -0.30   11.10
   8  18   1   -1.70    8.50
   8  18   1    7.10   10.10
  -8 -18   1    8.60   10.60
   8 -18  -1    8.60    9.40
  -8 -18   1   11.60   11.50
  -8 -18   1    6.90    7.40
  -8 -18   1    2.10   10.10
   8 -18  -1   -3.60   13.50
   9 -18   1   72.29   13.10
   9 -18   1   72.79   12.60
  -9 -18  -1   50.79    8.00
   9  18  -1   63.89   14.20
   9  18  -1   46.90   11.60
  -9 -18  -1   43.70    8.00
  -9 -18  -1   55.49   12.30
   9  18  -1   48.00   14.60
   9 -18   1   71.69   21.10
  -9 -18  -1   53.79   12.70
   9 -18   1   36.10   12.10
   9  18  -1   70.99   13.40
  -9  18   1   43.30   13.20
  -9 -18  -1   61.29   13.90
  -9  18   1   50.99   13.00
  -9 -18   1   54.39   13.30
  -9 -18   1   60.19   13.60
  -9 -18   1   36.70    8.80
   9 -18  -1   51.09   11.60
   9 -18  -1   64.89   12.40
  -9  18  -1   71.89   14.20
   9  18   1   50.59   11.20
   9  18   1   52.39   10.80
   9 -18  -1   36.00   13.60
  -9 -18   1   49.30   14.20
   9  18   1   71.29   13.90
   9  18   1   57.29   12.60
   9 -18  -1   76.29   15.40
  10  18  -1   56.19   13.20
 -10 -18  -1   47.10   14.40
  10  18  -1   88.09   25.70
 -10  18   1   57.39   13.90
  10  18  -1   61.59   14.20
 -10 -18  -1   72.29   13.90
  10 -18   1   65.49   13.30
  10 -18   1   82.09   12.50
  10 -18   1   61.49   14.00
  10 -18   1   51.79   13.70
  10  18   1   76.89   14.00
  10  18   1   70.29   13.30
  10  18   1   45.70   16.60
 -10 -18   1   73.59   13.80
 -10 -18   1   61.99   10.10
  10 -18  -1   79.29   13.20
  10 -18  -1   64.29   16.60
  10 -18  -1   76.29   14.50
  10 -18  -1   70.69   12.90
  10  18   1   63.79   14.00
   0 -19   1    5.90    9.50
   0  19   1   -3.20   10.30
   0 -19   1    6.10    8.80
   0 -19   1    2.30    8.30
   0  19  -1   -7.20   10.20
   0  19  -1   15.20    9.70
   0  19   1   22.10    8.70
   0 -19  -1    4.60    8.20
   0 -19  -1   11.40   10.00
   0  19   1   -4.20    8.60
   0 -19   1   -1.60   10.00
   0  19  -1   10.10    9.00
   0 -19  -1    5.00   11.00
   0 -19  -1    1.80    9.40
   0 -19  -1   -6.00    8.10
   1  19  -1    6.20    7.70
  -1 -19  -1    2.00    9.90
  -1  19   1    2.90    8.90
   1 -19   1  -12.10    9.10
   1 -19   1    3.50    7.60
  -1 -19  -1   -2.40    7.90
   1 -19   1    5.90    8.80
  -1  19   1   16.80   11.90
  -1  19   1    3.80    8.40
  -1 -19  -1   19.00   10.90
   1 -19   1   12.20    9.40
   1 -19   1    7.50    9.10
   1  19  -1    0.90    9.60
   1  19  -1   -1.90    9.40
  -1 -19  -1    3.50    8.30
  -1 -19  -1  -12.10    8.40
   1 -19  -1   -5.40    7.10
   1  19   1    7.50    9.80
   1 -19  -1    0.50   10.20
   1  19   1   -5.80    8.10
  -1  19  -1   -5.60    9.50
   1 -19  -1    2.40    8.70
  -1  19  -1    6.30   11.50
   1  19   1    3.90   10.00
  -1 -19   1   11.20    8.10
   1 -19  -1    0.60    9.40
  -1 -19   1   18.00   10.50
   1 -19  -1    2.60    8.90
  -1  19  -1    1.50    7.90
  -1 -19   1    2.30    8.90
  -1 -19   1    4.50    9.90
  -2  19   1   14.80   10.40
   2 -19   1   13.30   11.60
  -2 -19  -1    8.60    9.80
  -2  19   1   21.30    8.90
   2  19  -1   14.20   10.90
  -2 -19  -1    5.90    8.90
   2 -19   1   19.40   10.90
   2 -19   1   18.30    7.00
   2  19  -1   10.40   12.80
   2 -19   1    9.20    9.10
  -2 -19  -1    2.50    9.00
   2 -19   1    4.80    9.70
[truncated: 3,250,220 more chars]
