# Supplementary material for: Synthesis of the Soft Lewis Superacid Tris(4‐bromo‐2,3,5,6‐tetrafluorophenyl)borane B(C6F4Br)3 via C‒Ag to C‒B Transmetalation
Source: Chemistry. 2025 Sep 21;31(60):e02240. doi: 10.1002/chem.202502240 (PMC12559468; doi:10.1002/chem.202502240)
Supplement: Supplementary file 5 — Supporting Information [file CHEM-31-e02240-s005.cif]

data_mo_mm_rs_342_1_0m
_audit_creation_date             2025-03-14
_audit_creation_method           
;
Olex2 1.5
(compiled 2025.03.04 svn.red2d20d0 for OlexSys, GUI svn.r7188)
;
_shelx_SHELXL_version_number     2019/3
_audit_contact_author_address    ?
_audit_contact_author_email      ?
_audit_contact_author_phone      ?
_publ_contact_author_id_orcid    ?
_publ_section_references         
;
Dolomanov, O.V., Bourhis, L.J., Gildea, R.J, Howard, J.A.K. & Puschmann, H.
 (2009), J. Appl. Cryst. 42, 339-341.

Sheldrick, G.M. (2008). Acta Cryst. A64, 112-122.

Sheldrick, G.M. (2015). Acta Cryst. A71, 3-8.
;
_chemical_name_common            ?
_chemical_name_systematic        
Aquatris(4-bromo-2,3,5,6-tetrafluorophenyl)boron
_chemical_formula_moiety         'C18 H2 B Br3 F12 O, 2(C4 H10 O)'
_chemical_formula_sum            'C26 H22 B Br3 F12 O3'
_chemical_formula_weight         860.97
_chemical_melting_point          ?
loop_
_atom_type_symbol
_atom_type_description
_atom_type_scat_dispersion_real
_atom_type_scat_dispersion_imag
_atom_type_scat_source
C C 0.0033 0.0016 'International Tables Vol C Tables 4.2.6.8 and 6.1.1.4'
H H 0.0000 0.0000 'International Tables Vol C Tables 4.2.6.8 and 6.1.1.4'
B B 0.0013 0.0007 'International Tables Vol C Tables 4.2.6.8 and 6.1.1.4'
Br Br -0.2901 2.4595 'International Tables Vol C Tables 4.2.6.8 and 6.1.1.4'
F F 0.0171 0.0103 'International Tables Vol C Tables 4.2.6.8 and 6.1.1.4'
O O 0.0106 0.0060 'International Tables Vol C Tables 4.2.6.8 and 6.1.1.4'

_shelx_space_group_comment       
;
The symmetry employed for this shelxl refinement is uniquely defined
by the following loop, which should always be used as a source of
symmetry information in preference to the above space-group names.
They are only intended as comments.
;
_space_group_crystal_system      monoclinic
_space_group_IT_number           14
_space_group_name_H-M_alt        'P 1 21/n 1'
_space_group_name_Hall           '-P 2yn'
loop_
_space_group_symop_operation_xyz
'x, y, z'
'-x+1/2, y+1/2, -z+1/2'
'-x, -y, -z'
'x-1/2, -y-1/2, z-1/2'

_cell_length_a                   10.0752(4)
_cell_length_b                   16.4661(6)
_cell_length_c                   18.3885(7)
_cell_angle_alpha                90
_cell_angle_beta                 91.837(2)
_cell_angle_gamma                90
_cell_volume                     3049.1(2)
_cell_formula_units_Z            4
_cell_measurement_reflns_used    9971
_cell_measurement_temperature    100.00
_cell_measurement_theta_max      26.27
_cell_measurement_theta_min      2.27
_shelx_estimated_absorpt_T_max   0.275
_shelx_estimated_absorpt_T_min   0.222
_exptl_absorpt_coefficient_mu    4.071
_exptl_absorpt_correction_T_max  0.7454
_exptl_absorpt_correction_T_min  0.1504
_exptl_absorpt_correction_type   numerical
_exptl_absorpt_process_details   
;
SADABS-2016/2 (Bruker,2016/2) was used for absorption correction.
wR2(int) was 0.0769 before and 0.0414 after correction.
The Ratio of minimum to maximum transmission is 0.2018.
The \l/2 correction factor is Not present.
;
_exptl_absorpt_special_details   ?
_exptl_crystal_colour            'clear light colourless'
_exptl_crystal_colour_lustre     clear
_exptl_crystal_colour_modifier   light
_exptl_crystal_colour_primary    colourless
_exptl_crystal_density_diffrn    1.876
_exptl_crystal_density_meas      ?
_exptl_crystal_density_method    ?
_exptl_crystal_description       irregular
_exptl_crystal_F_000             1680
loop_
_exptl_crystal_face_index_h
_exptl_crystal_face_index_k
_exptl_crystal_face_index_l
_exptl_crystal_face_perp_dist
-1.00 0.00 0.00 0.1940
-1.00 1.00 1.00 0.2180
-1.00 -1.00 1.00 0.2370
-1.00 1.00 -1.00 0.2070
-1.00 1.00 0.00 0.2140
-1.00 0.00 1.00 0.1980
-1.00 -1.00 -1.00 0.2230
-1.00 -1.00 0.00 0.2260
-1.00 0.00 -1.00 0.2000
0.00 -1.00 0.00 0.2360
0.00 1.00 0.00 0.2670
0.00 -1.00 -1.00 0.2120
0.00 1.00 1.00 0.2610
0.00 0.00 -1.00 0.2140
0.00 0.00 1.00 0.1800
0.00 1.00 -1.00 0.2460
0.00 -1.00 1.00 0.2000
1.00 0.00 0.00 0.1960
1.00 -1.00 -1.00 0.1860
1.00 1.00 -1.00 0.2300
1.00 -1.00 1.00 0.2040
1.00 -1.00 0.00 0.1940
1.00 0.00 -1.00 0.2210
1.00 1.00 1.00 0.2070
1.00 1.00 0.00 0.1920
1.00 0.00 1.00 0.2130

_exptl_crystal_size_max          0.53
_exptl_crystal_size_mid          0.431
_exptl_crystal_size_min          0.428
_exptl_transmission_factor_max   ?
_exptl_transmission_factor_min   ?
_diffrn_reflns_av_R_equivalents  0.0465
_diffrn_reflns_av_unetI/netI     0.0341
_diffrn_reflns_Laue_measured_fraction_full 0.999
_diffrn_reflns_Laue_measured_fraction_max 0.999
_diffrn_reflns_limit_h_max       12
_diffrn_reflns_limit_h_min       -12
_diffrn_reflns_limit_k_max       20
_diffrn_reflns_limit_k_min       -18
_diffrn_reflns_limit_l_max       22
_diffrn_reflns_limit_l_min       -22
_diffrn_reflns_number            32768
_diffrn_reflns_point_group_measured_fraction_full 0.999
_diffrn_reflns_point_group_measured_fraction_max 0.999
_diffrn_reflns_theta_full        25.242
_diffrn_reflns_theta_max         26.379
_diffrn_reflns_theta_min         2.216
_diffrn_ambient_temperature      100.00
_diffrn_detector_area_resol_mean ?
_diffrn_measured_fraction_theta_full 0.999
_diffrn_measured_fraction_theta_max 0.999
_diffrn_measurement_device_type  'Bruker APEX-II CCD'
_diffrn_measurement_method       '\f and \w scans'
_diffrn_radiation_type           MoK\a
_diffrn_radiation_wavelength     0.71073
_diffrn_source                   ?
_diffrn_source_current           1.0
_diffrn_source_power             0.05
_diffrn_source_voltage           50.0
_diffrn_standards_number         0
_reflns_Friedel_coverage         0.000
_reflns_Friedel_fraction_full    .
_reflns_Friedel_fraction_max     .
_reflns_number_gt                5090
_reflns_number_total             6235
_reflns_special_details          
;
 Reflections were merged by SHELXL according to the crystal
 class for the calculation of statistics and refinement.
 
 _reflns_Friedel_fraction is defined as the number of unique
 Friedel pairs measured divided by the number that would be
 possible theoretically, ignoring centric projections and
 systematic absences.
;
_reflns_threshold_expression     'I > 2\s(I)'
_computing_cell_refinement       'SAINT V8.41 (?, 2016)'
_computing_data_collection       ?
_computing_data_reduction        'SAINT V8.41 (?, 2016)'
_computing_molecular_graphics    'Olex2 1.5 (Dolomanov et al., 2009)'
_computing_publication_material  'Olex2 1.5 (Dolomanov et al., 2009)'
_computing_structure_refinement  'XL  (Sheldrick, 2008)'
_computing_structure_solution    'SHELXT 2018/2 (Sheldrick, 2018)'
_refine_diff_density_max         0.682
_refine_diff_density_min         -0.709
_refine_diff_density_rms         0.073
_refine_ls_extinction_coef       .
_refine_ls_extinction_method     none
_refine_ls_goodness_of_fit_ref   1.022
_refine_ls_hydrogen_treatment    mixed
_refine_ls_matrix_type           full
_refine_ls_number_parameters     427
_refine_ls_number_reflns         6235
_refine_ls_number_restraints     0
_refine_ls_R_factor_all          0.0404
_refine_ls_R_factor_gt           0.0278
_refine_ls_restrained_S_all      1.022
_refine_ls_shift/su_max          0.002
_refine_ls_shift/su_mean         0.000
_refine_ls_structure_factor_coef Fsqd
_refine_ls_weighting_details     
'w=1/[\s^2^(Fo^2^)+(0.0202P)^2^+3.1894P] where P=(Fo^2^+2Fc^2^)/3'
_refine_ls_weighting_scheme      calc
_refine_ls_wR_factor_gt          0.0583
_refine_ls_wR_factor_ref         0.0623
_refine_special_details          ?
_olex2_refinement_description    
;
1. Others
 Fixed Sof: C018(0.8) H01F(0.8) H01G(0.8) H01H(0.8) H01I(0.8) H01J(0.8)
 H01K(0.2) H01L(0.2) H01M(0.2) C1(0.2) H1A(0.2) H1B(0.2)
2.a Secondary CH2 refined with riding coordinates:
 C011(H01N,H01O), C013(H01S,H01T), C017(H01D,H01E), C018(H01F,H01G), C1(H1A,H1B)
2.b Idealised Me refined as rotating group:
 C012(H01P,H01Q,H01R), C014(H01U,H01V,H01W), C016(H01A,H01B,H01C), C019(H01H,
 H01I,H01J), C019(H01K,H01L,H01M)
;
_atom_sites_solution_hydrogens   mixed
_atom_sites_solution_primary     dual
_atom_sites_solution_secondary   ?
loop_
_atom_site_label
_atom_site_type_symbol
_atom_site_fract_x
_atom_site_fract_y
_atom_site_fract_z
_atom_site_U_iso_or_equiv
_atom_site_adp_type
_atom_site_occupancy
_atom_site_site_symmetry_order
_atom_site_calc_flag
_atom_site_refinement_flags_posn
_atom_site_refinement_flags_adp
_atom_site_refinement_flags_occupancy
_atom_site_disorder_assembly
_atom_site_disorder_group
Br01 Br 0.19438(3) 0.48754(2) 0.46331(2) 0.02536(7) Uani 1 1 d . . . . .
Br02 Br 0.12268(3) 0.79127(2) 0.97784(2) 0.02715(8) Uani 1 1 d . . . . .
Br03 Br 0.43057(3) 0.17532(2) 0.93125(2) 0.02979(8) Uani 1 1 d . . . . .
F004 F 0.59489(15) 0.39518(9) 0.75448(8) 0.0222(3) Uani 1 1 d . . . . .
F005 F 0.18837(15) 0.63867(10) 0.73747(8) 0.0241(3) Uani 1 1 d . . . . .
F006 F 0.47278(15) 0.56798(9) 0.93842(8) 0.0233(3) Uani 1 1 d . . . . .
F007 F 0.17936(15) 0.44583(10) 0.74126(8) 0.0259(4) Uani 1 1 d . . . . .
F008 F 0.08755(15) 0.42146(10) 0.60653(8) 0.0275(4) Uani 1 1 d . . . . .
F009 F 0.44326(16) 0.57539(10) 0.51803(8) 0.0287(4) Uani 1 1 d . . . . .
F00A F 0.54344(16) 0.59265(10) 0.65052(8) 0.0290(4) Uani 1 1 d . . . . .
F00B F 0.60159(16) 0.24743(9) 0.81222(8) 0.0276(4) Uani 1 1 d . . . . .
F00C F 0.07402(16) 0.74818(10) 0.81773(8) 0.0289(4) Uani 1 1 d . . . . .
F00D F 0.24338(17) 0.31663(10) 0.95980(8) 0.0305(4) Uani 1 1 d . . . . .
F00E F 0.35253(15) 0.67673(10) 1.01872(8) 0.0261(4) Uani 1 1 d . . . . .
F00F F 0.23567(15) 0.46257(9) 0.90353(8) 0.0248(3) Uani 1 1 d . . . . .
O00G O 0.56341(18) 0.55912(12) 0.79131(10) 0.0190(4) Uani 1 1 d . . . . .
O00H O 0.78579(18) 0.50441(12) 0.84009(9) 0.0233(4) Uani 1 1 d . . . . .
O00I O 0.6148(2) 0.71007(13) 0.79139(12) 0.0363(5) Uani 1 1 d . . . . .
C00J C 0.2641(3) 0.49715(15) 0.55855(13) 0.0174(5) Uani 1 1 d . . . . .
C00K C 0.2011(3) 0.46419(16) 0.61699(14) 0.0183(5) Uani 1 1 d . . . . .
C00L C 0.3687(2) 0.51733(15) 0.70361(13) 0.0156(5) Uani 1 1 d . . . . .
C00M C 0.3792(3) 0.53996(15) 0.57285(13) 0.0192(5) Uani 1 1 d . . . . .
C00N C 0.4194(2) 0.43825(15) 0.82764(13) 0.0160(5) Uani 1 1 d . . . . .
C00O C 0.2525(2) 0.47557(16) 0.68655(13) 0.0170(5) Uani 1 1 d . . . . .
C00P C 0.4225(3) 0.27812(15) 0.88742(13) 0.0202(6) Uani 1 1 d . . . . .
C00Q C 0.3374(2) 0.59647(15) 0.83352(13) 0.0149(5) Uani 1 1 d . . . . .
C00R C 0.1724(3) 0.70376(16) 0.84866(14) 0.0195(5) Uani 1 1 d . . . . .
C00S C 0.4300(3) 0.54857(15) 0.64325(14) 0.0184(5) Uani 1 1 d . . . . .
C00T C 0.5105(3) 0.30062(16) 0.83509(14) 0.0200(5) Uani 1 1 d . . . . .
C00U C 0.3124(3) 0.66851(16) 0.94860(13) 0.0190(5) Uani 1 1 d . . . . .
C00V C 0.2098(3) 0.71581(15) 0.92056(13) 0.0186(5) Uani 1 1 d . . . . .
C00W C 0.2346(3) 0.64540(16) 0.80741(13) 0.0178(5) Uani 1 1 d . . . . .
C00X C 0.5074(2) 0.37818(16) 0.80681(13) 0.0173(5) Uani 1 1 d . . . . .
C00Y C 0.3316(3) 0.33522(16) 0.90885(13) 0.0208(6) Uani 1 1 d . . . . .
C00Z C 0.3315(3) 0.41213(16) 0.87948(13) 0.0179(5) Uani 1 1 d . . . . .
C010 C 0.3733(2) 0.61203(15) 0.90594(13) 0.0176(5) Uani 1 1 d . . . . .
C011 C 0.8956(3) 0.5411(2) 0.80484(15) 0.0313(7) Uani 1 1 d . . . . .
H01N H 0.978749 0.512430 0.819141 0.038 Uiso 1 1 calc R U . . .
H01O H 0.904468 0.598544 0.820250 0.038 Uiso 1 1 calc R U . . .
C012 C 0.8740(3) 0.5370(2) 0.72428(15) 0.0322(7) Uani 1 1 d . . . . .
H01P H 0.949096 0.562335 0.700480 0.048 Uiso 1 1 calc R U . . .
H01Q H 0.791945 0.565768 0.710299 0.048 Uiso 1 1 calc R U . . .
H01R H 0.866634 0.480025 0.709149 0.048 Uiso 1 1 calc R U . . .
C013 C 0.8014(3) 0.50085(19) 0.91831(14) 0.0276(6) Uani 1 1 d . . . . .
H01S H 0.713780 0.490914 0.939534 0.033 Uiso 1 1 calc R U . . .
H01T H 0.834718 0.553796 0.936708 0.033 Uiso 1 1 calc R U . . .
C014 C 0.8968(3) 0.4344(2) 0.94268(16) 0.0335(7) Uani 1 1 d . . . . .
H01U H 0.866925 0.382387 0.922150 0.050 Uiso 1 1 calc R U . . .
H01V H 0.899462 0.431060 0.995913 0.050 Uiso 1 1 calc R U . . .
H01W H 0.985766 0.446892 0.925739 0.050 Uiso 1 1 calc R U . . .
B015 B 0.4195(3) 0.52774(18) 0.78886(15) 0.0162(6) Uani 1 1 d . . . . .
C016 C 0.7594(4) 0.7840(2) 0.87852(18) 0.0481(9) Uani 1 1 d . . . . .
H01A H 0.770792 0.830853 0.846397 0.072 Uiso 1 1 calc R U . A 1
H01B H 0.830272 0.744546 0.870684 0.072 Uiso 1 1 calc R U . A 1
H01C H 0.763484 0.802139 0.929316 0.072 Uiso 1 1 calc R U . A 1
C017 C 0.6296(4) 0.7459(2) 0.8622(2) 0.0528(10) Uani 1 1 d . . . B 1
H01D H 0.614584 0.703288 0.899071 0.063 Uiso 1 1 calc R U . B 1
H01E H 0.559497 0.787464 0.867307 0.063 Uiso 1 1 calc R U . B 1
C018 C 0.5991(4) 0.7617(2) 0.7274(2) 0.0356(9) Uani 0.8 1 d . . P B 1
H01F H 0.643168 0.736038 0.685930 0.043 Uiso 0.8 1 calc R U P B 1
H01G H 0.642272 0.814758 0.737152 0.043 Uiso 0.8 1 calc R U P B 1
C019 C 0.4582(4) 0.7744(2) 0.7085(2) 0.0580(11) Uani 1 1 d . . . . .
H01H H 0.415810 0.721966 0.698091 0.087 Uiso 0.8 1 calc R U P B 1
H01I H 0.449851 0.809358 0.665484 0.087 Uiso 0.8 1 calc R U P B 1
H01J H 0.414832 0.800465 0.749384 0.087 Uiso 0.8 1 calc R U P B 1
H01K H 0.510540 0.752448 0.669048 0.087 Uiso 0.2 1 calc R U P B 2
H01L H 0.420050 0.826808 0.693626 0.087 Uiso 0.2 1 calc R U P B 2
H01M H 0.386616 0.736487 0.719448 0.087 Uiso 0.2 1 calc R U P B 2
H00A H 0.573(3) 0.609(2) 0.7862(17) 0.031(9) Uiso 1 1 d . . . . .
H00B H 0.636(4) 0.533(2) 0.809(2) 0.053(11) Uiso 1 1 d . . . . .
C1 C 0.5390(18) 0.7850(10) 0.7696(10) 0.042(4) Uani 0.2 1 d . . P B 2
H1A H 0.483782 0.802007 0.810498 0.050 Uiso 0.2 1 calc R U P B 2
H1B H 0.602739 0.829289 0.760418 0.050 Uiso 0.2 1 calc R U P B 2

loop_
_atom_site_aniso_label
_atom_site_aniso_U_11
_atom_site_aniso_U_22
_atom_site_aniso_U_33
_atom_site_aniso_U_23
_atom_site_aniso_U_13
_atom_site_aniso_U_12
Br01 0.03421(16) 0.02606(15) 0.01547(12) 0.00100(11) -0.00455(11) -0.00293(12)
Br02 0.03476(17) 0.01989(14) 0.02716(14) -0.00637(11) 0.00633(12) 0.00620(12)
Br03 0.04684(19) 0.01528(14) 0.02684(15) 0.00355(11) -0.00549(13) -0.00056(12)
F004 0.0240(8) 0.0207(8) 0.0223(8) -0.0020(6) 0.0060(6) 0.0031(6)
F005 0.0268(9) 0.0294(9) 0.0157(7) -0.0013(6) -0.0051(6) 0.0112(7)
F006 0.0226(8) 0.0266(9) 0.0203(8) -0.0011(6) -0.0072(6) 0.0084(7)
F007 0.0198(8) 0.0400(10) 0.0180(7) 0.0072(7) 0.0018(6) -0.0084(7)
F008 0.0231(8) 0.0360(10) 0.0230(8) 0.0045(7) -0.0056(6) -0.0125(7)
F009 0.0371(10) 0.0307(9) 0.0187(8) 0.0048(7) 0.0050(7) -0.0147(8)
F00A 0.0295(9) 0.0344(9) 0.0231(8) 0.0017(7) 0.0013(7) -0.0176(7)
F00B 0.0310(9) 0.0185(8) 0.0333(9) -0.0042(7) -0.0007(7) 0.0106(7)
F00C 0.0318(9) 0.0299(9) 0.0248(8) 0.0025(7) -0.0023(7) 0.0191(7)
F00D 0.0368(10) 0.0275(9) 0.0279(9) 0.0061(7) 0.0110(7) -0.0029(8)
F00E 0.0295(9) 0.0318(9) 0.0167(7) -0.0082(7) -0.0064(6) 0.0018(7)
F00F 0.0232(8) 0.0218(8) 0.0300(8) 0.0023(7) 0.0107(7) 0.0043(7)
O00G 0.0137(10) 0.0162(10) 0.0270(10) -0.0004(8) -0.0020(8) 0.0007(8)
O00H 0.0178(9) 0.0314(11) 0.0207(9) 0.0035(8) -0.0006(7) 0.0005(8)
O00I 0.0412(13) 0.0248(11) 0.0425(13) 0.0036(10) -0.0040(10) -0.0079(10)
C00J 0.0209(13) 0.0164(13) 0.0147(11) -0.0016(10) -0.0015(10) 0.0022(10)
C00K 0.0171(13) 0.0161(13) 0.0215(13) -0.0011(10) -0.0014(10) -0.0016(10)
C00L 0.0168(12) 0.0147(12) 0.0152(12) 0.0001(10) 0.0007(10) 0.0026(10)
C00M 0.0272(14) 0.0161(13) 0.0147(12) 0.0018(10) 0.0057(10) -0.0016(11)
C00N 0.0161(12) 0.0177(13) 0.0138(12) -0.0020(10) -0.0042(10) 0.0013(10)
C00O 0.0179(13) 0.0193(13) 0.0141(12) 0.0047(10) 0.0039(10) 0.0018(10)
C00P 0.0293(15) 0.0130(13) 0.0177(12) 0.0018(10) -0.0095(11) -0.0023(11)
C00Q 0.0134(12) 0.0132(12) 0.0179(12) 0.0007(10) 0.0000(10) -0.0019(10)
C00R 0.0162(13) 0.0187(13) 0.0236(13) 0.0023(11) -0.0003(10) 0.0050(11)
C00S 0.0182(13) 0.0153(13) 0.0217(13) -0.0021(10) 0.0013(10) -0.0027(10)
C00T 0.0226(14) 0.0175(13) 0.0194(12) -0.0067(10) -0.0061(11) 0.0047(11)
C00U 0.0198(13) 0.0211(14) 0.0158(12) -0.0026(10) -0.0022(10) -0.0033(11)
C00V 0.0207(14) 0.0160(13) 0.0194(12) -0.0022(10) 0.0052(10) 0.0001(11)
C00W 0.0184(13) 0.0210(13) 0.0139(12) -0.0001(10) -0.0024(10) -0.0018(11)
C00X 0.0175(13) 0.0200(13) 0.0142(12) -0.0017(10) -0.0014(10) -0.0008(11)
C00Y 0.0259(15) 0.0203(14) 0.0160(12) 0.0006(10) -0.0010(11) -0.0031(12)
C00Z 0.0186(13) 0.0171(13) 0.0180(12) -0.0003(10) -0.0005(10) 0.0000(10)
C010 0.0165(13) 0.0158(13) 0.0203(12) 0.0024(10) -0.0025(10) 0.0027(10)
C011 0.0207(15) 0.046(2) 0.0272(15) 0.0010(14) 0.0042(12) -0.0066(13)
C012 0.0285(16) 0.0436(19) 0.0246(15) 0.0059(14) 0.0030(12) -0.0014(14)
C013 0.0225(15) 0.0404(18) 0.0198(13) 0.0010(12) -0.0009(11) 0.0049(13)
C014 0.0249(16) 0.0443(19) 0.0312(16) 0.0123(14) 0.0005(13) 0.0045(14)
B015 0.0142(14) 0.0173(14) 0.0172(14) 0.0002(11) 0.0004(11) -0.0009(11)
C016 0.052(2) 0.057(2) 0.0361(18) -0.0052(17) 0.0079(16) -0.0177(19)
C017 0.052(2) 0.046(2) 0.063(2) -0.0272(19) 0.0231(19) -0.0168(18)
C018 0.032(2) 0.024(2) 0.051(2) 0.0050(19) 0.002(2) -0.0034(17)
C019 0.055(2) 0.040(2) 0.078(3) 0.012(2) -0.009(2) -0.0051(19)
C1 0.040(10) 0.032(9) 0.054(11) 0.002(8) 0.002(9) 0.024(8)

_geom_special_details            
;
 All esds (except the esd in the dihedral angle between two l.s. planes)
 are estimated using the full covariance matrix.  The cell esds are taken
 into account individually in the estimation of esds in distances, angles
 and torsion angles; correlations between esds in cell parameters are only
 used when they are defined by crystal symmetry.  An approximate (isotropic)
 treatment of cell esds is used for estimating esds involving l.s. planes.
;
loop_
_geom_bond_atom_site_label_1
_geom_bond_atom_site_label_2
_geom_bond_distance
_geom_bond_site_symmetry_2
_geom_bond_publ_flag
Br01 C00J 1.873(2) . ?
Br02 C00V 1.866(2) . ?
Br03 C00P 1.875(3) . ?
F004 C00X 1.355(3) . ?
F005 C00W 1.358(3) . ?
F006 C010 1.360(3) . ?
F007 C00O 1.357(3) . ?
F008 C00K 1.352(3) . ?
F009 C00M 1.347(3) . ?
F00A C00S 1.357(3) . ?
F00B C00T 1.346(3) . ?
F00C C00R 1.343(3) . ?
F00D C00Y 1.347(3) . ?
F00E C00U 1.346(3) . ?
F00F C00Z 1.358(3) . ?
O00G B015 1.538(3) . ?
O00G H00A 0.83(3) . ?
O00G H00B 0.90(4) . ?
O00H C011 1.434(3) . ?
O00H C013 1.443(3) . ?
O00I C017 1.433(4) . ?
O00I C018 1.456(4) . ?
O00I C1 1.499(15) . ?
C00J C00K 1.377(3) . ?
C00J C00M 1.375(4) . ?
C00K C00O 1.377(3) . ?
C00L C00O 1.385(4) . ?
C00L C00S 1.386(3) . ?
C00L B015 1.642(4) . ?
C00M C00S 1.384(4) . ?
C00N C00X 1.390(4) . ?
C00N C00Z 1.390(3) . ?
C00N B015 1.637(4) . ?
C00P C00T 1.380(4) . ?
C00P C00Y 1.379(4) . ?
C00Q C00W 1.385(4) . ?
C00Q C010 1.393(3) . ?
C00Q B015 1.638(4) . ?
C00R C00V 1.378(4) . ?
C00R C00W 1.387(4) . ?
C00T C00X 1.379(4) . ?
C00U C00V 1.381(4) . ?
C00U C010 1.374(4) . ?
C00Y C00Z 1.377(4) . ?
C011 H01N 0.9900 . ?
C011 H01O 0.9900 . ?
C011 C012 1.492(4) . ?
C012 H01P 0.9800 . ?
C012 H01Q 0.9800 . ?
C012 H01R 0.9800 . ?
C013 H01S 0.9900 . ?
C013 H01T 0.9900 . ?
C013 C014 1.514(4) . ?
C014 H01U 0.9800 . ?
C014 H01V 0.9800 . ?
C014 H01W 0.9800 . ?
C016 H01A 0.9800 . ?
C016 H01B 0.9800 . ?
C016 H01C 0.9800 . ?
C016 C017 1.473(5) . ?
C017 H01D 0.9900 . ?
C017 H01E 0.9900 . ?
C018 H01F 0.9900 . ?
C018 H01G 0.9900 . ?
C018 C019 1.465(5) . ?
C019 H01H 0.9800 . ?
C019 H01I 0.9800 . ?
C019 H01J 0.9800 . ?
C019 H01K 0.9800 . ?
C019 H01L 0.9800 . ?
C019 H01M 0.9800 . ?
C019 C1 1.376(18) . ?
C1 H1A 0.9900 . ?
C1 H1B 0.9900 . ?

loop_
_geom_angle_atom_site_label_1
_geom_angle_atom_site_label_2
_geom_angle_atom_site_label_3
_geom_angle
_geom_angle_site_symmetry_1
_geom_angle_site_symmetry_3
_geom_angle_publ_flag
B015 O00G H00A 116(2) . . ?
B015 O00G H00B 127(2) . . ?
H00A O00G H00B 115(3) . . ?
C011 O00H C013 114.0(2) . . ?
C017 O00I C018 120.0(3) . . ?
C00K C00J Br01 121.89(19) . . ?
C00M C00J Br01 120.72(18) . . ?
C00M C00J C00K 117.4(2) . . ?
F008 C00K C00J 120.2(2) . . ?
F008 C00K C00O 119.6(2) . . ?
C00J C00K C00O 120.1(2) . . ?
C00O C00L C00S 113.4(2) . . ?
C00O C00L B015 120.2(2) . . ?
C00S C00L B015 126.3(2) . . ?
F009 C00M C00J 120.0(2) . . ?
F009 C00M C00S 118.9(2) . . ?
C00J C00M C00S 121.0(2) . . ?
C00X C00N B015 120.7(2) . . ?
C00Z C00N C00X 113.3(2) . . ?
C00Z C00N B015 125.9(2) . . ?
F007 C00O C00K 116.2(2) . . ?
F007 C00O C00L 119.1(2) . . ?
C00K C00O C00L 124.6(2) . . ?
C00T C00P Br03 121.5(2) . . ?
C00Y C00P Br03 120.8(2) . . ?
C00Y C00P C00T 117.6(2) . . ?
C00W C00Q C010 113.1(2) . . ?
C00W C00Q B015 127.7(2) . . ?
C010 C00Q B015 119.1(2) . . ?
F00C C00R C00V 120.2(2) . . ?
F00C C00R C00W 119.1(2) . . ?
C00V C00R C00W 120.7(2) . . ?
F00A C00S C00L 121.0(2) . . ?
F00A C00S C00M 115.6(2) . . ?
C00M C00S C00L 123.4(2) . . ?
F00B C00T C00P 120.2(2) . . ?
F00B C00T C00X 119.5(2) . . ?
C00X C00T C00P 120.3(2) . . ?
F00E C00U C00V 120.0(2) . . ?
F00E C00U C010 119.3(2) . . ?
C010 C00U C00V 120.7(2) . . ?
C00R C00V Br02 121.2(2) . . ?
C00R C00V C00U 117.1(2) . . ?
C00U C00V Br02 121.66(19) . . ?
F005 C00W C00Q 120.7(2) . . ?
F005 C00W C00R 115.3(2) . . ?
C00Q C00W C00R 124.0(2) . . ?
F004 C00X C00N 118.9(2) . . ?
F004 C00X C00T 116.9(2) . . ?
C00T C00X C00N 124.2(2) . . ?
F00D C00Y C00P 120.2(2) . . ?
F00D C00Y C00Z 119.3(2) . . ?
C00Z C00Y C00P 120.5(2) . . ?
F00F C00Z C00N 120.6(2) . . ?
F00F C00Z C00Y 115.2(2) . . ?
C00Y C00Z C00N 124.1(2) . . ?
F006 C010 C00Q 119.2(2) . . ?
F006 C010 C00U 116.5(2) . . ?
C00U C010 C00Q 124.3(2) . . ?
O00H C011 H01N 109.7 . . ?
O00H C011 H01O 109.7 . . ?
O00H C011 C012 109.8(2) . . ?
H01N C011 H01O 108.2 . . ?
C012 C011 H01N 109.7 . . ?
C012 C011 H01O 109.7 . . ?
C011 C012 H01P 109.5 . . ?
C011 C012 H01Q 109.5 . . ?
C011 C012 H01R 109.5 . . ?
H01P C012 H01Q 109.5 . . ?
H01P C012 H01R 109.5 . . ?
H01Q C012 H01R 109.5 . . ?
O00H C013 H01S 109.2 . . ?
O00H C013 H01T 109.2 . . ?
O00H C013 C014 111.8(2) . . ?
H01S C013 H01T 107.9 . . ?
C014 C013 H01S 109.2 . . ?
C014 C013 H01T 109.2 . . ?
C013 C014 H01U 109.5 . . ?
C013 C014 H01V 109.5 . . ?
C013 C014 H01W 109.5 . . ?
H01U C014 H01V 109.5 . . ?
H01U C014 H01W 109.5 . . ?
H01V C014 H01W 109.5 . . ?
O00G B015 C00L 109.11(19) . . ?
O00G B015 C00N 107.7(2) . . ?
O00G B015 C00Q 104.1(2) . . ?
C00N B015 C00L 108.5(2) . . ?
C00N B015 C00Q 113.3(2) . . ?
C00Q B015 C00L 113.8(2) . . ?
H01A C016 H01B 109.5 . . ?
H01A C016 H01C 109.5 . . ?
H01B C016 H01C 109.5 . . ?
C017 C016 H01A 109.5 . . ?
C017 C016 H01B 109.5 . . ?
C017 C016 H01C 109.5 . . ?
O00I C017 C016 115.2(3) . . ?
O00I C017 H01D 108.5 . . ?
O00I C017 H01E 108.5 . . ?
C016 C017 H01D 108.5 . . ?
C016 C017 H01E 108.5 . . ?
H01D C017 H01E 107.5 . . ?
O00I C018 H01F 109.5 . . ?
O00I C018 H01G 109.5 . . ?
O00I C018 C019 110.8(3) . . ?
H01F C018 H01G 108.1 . . ?
C019 C018 H01F 109.5 . . ?
C019 C018 H01G 109.5 . . ?
C018 C019 H01H 109.5 . . ?
C018 C019 H01I 109.5 . . ?
C018 C019 H01J 109.5 . . ?
H01H C019 H01I 109.5 . . ?
H01H C019 H01J 109.5 . . ?
H01I C019 H01J 109.5 . . ?
H01K C019 H01L 109.5 . . ?
H01K C019 H01M 109.5 . . ?
H01L C019 H01M 109.5 . . ?
C1 C019 H01K 109.5 . . ?
C1 C019 H01L 109.5 . . ?
C1 C019 H01M 109.5 . . ?
O00I C1 H1A 108.9 . . ?
O00I C1 H1B 108.9 . . ?
C019 C1 O00I 113.4(12) . . ?
C019 C1 H1A 108.9 . . ?
C019 C1 H1B 108.9 . . ?
H1A C1 H1B 107.7 . . ?

loop_
_geom_torsion_atom_site_label_1
_geom_torsion_atom_site_label_2
_geom_torsion_atom_site_label_3
_geom_torsion_atom_site_label_4
_geom_torsion
_geom_torsion_site_symmetry_1
_geom_torsion_site_symmetry_2
_geom_torsion_site_symmetry_3
_geom_torsion_site_symmetry_4
_geom_torsion_publ_flag
Br01 C00J C00K F008 1.9(3) . . . . ?
Br01 C00J C00K C00O -177.2(2) . . . . ?
Br01 C00J C00M F009 -0.1(3) . . . . ?
Br01 C00J C00M C00S 178.8(2) . . . . ?
Br03 C00P C00T F00B 2.6(3) . . . . ?
Br03 C00P C00T C00X -176.18(19) . . . . ?
Br03 C00P C00Y F00D -2.7(3) . . . . ?
Br03 C00P C00Y C00Z 176.1(2) . . . . ?
F008 C00K C00O F007 -3.5(4) . . . . ?
F008 C00K C00O C00L 179.2(2) . . . . ?
F009 C00M C00S F00A -0.5(4) . . . . ?
F009 C00M C00S C00L 177.3(2) . . . . ?
F00B C00T C00X F004 2.6(3) . . . . ?
F00B C00T C00X C00N -178.6(2) . . . . ?
F00C C00R C00V Br02 1.9(4) . . . . ?
F00C C00R C00V C00U -179.5(2) . . . . ?
F00C C00R C00W F005 0.0(4) . . . . ?
F00C C00R C00W C00Q 179.7(2) . . . . ?
F00D C00Y C00Z F00F -2.5(3) . . . . ?
F00D C00Y C00Z C00N 178.8(2) . . . . ?
F00E C00U C00V Br02 -0.6(3) . . . . ?
F00E C00U C00V C00R -179.2(2) . . . . ?
F00E C00U C010 F006 -0.5(4) . . . . ?
F00E C00U C010 C00Q 177.9(2) . . . . ?
C00J C00K C00O F007 175.6(2) . . . . ?
C00J C00K C00O C00L -1.7(4) . . . . ?
C00J C00M C00S F00A -179.5(2) . . . . ?
C00J C00M C00S C00L -1.7(4) . . . . ?
C00K C00J C00M F009 -178.2(2) . . . . ?
C00K C00J C00M C00S 0.7(4) . . . . ?
C00M C00J C00K F008 180.0(2) . . . . ?
C00M C00J C00K C00O 0.9(4) . . . . ?
C00O C00L C00S F00A 178.6(2) . . . . ?
C00O C00L C00S C00M 0.9(4) . . . . ?
C00O C00L B015 O00G 167.6(2) . . . . ?
C00O C00L B015 C00N 50.6(3) . . . . ?
C00O C00L B015 C00Q -76.6(3) . . . . ?
C00P C00T C00X F004 -178.6(2) . . . . ?
C00P C00T C00X C00N 0.2(4) . . . . ?
C00P C00Y C00Z F00F 178.6(2) . . . . ?
C00P C00Y C00Z C00N 0.0(4) . . . . ?
C00S C00L C00O F007 -176.5(2) . . . . ?
C00S C00L C00O C00K 0.8(4) . . . . ?
C00S C00L B015 O00G -14.0(4) . . . . ?
C00S C00L B015 C00N -131.0(3) . . . . ?
C00S C00L B015 C00Q 101.8(3) . . . . ?
C00T C00P C00Y F00D -179.9(2) . . . . ?
C00T C00P C00Y C00Z -1.1(4) . . . . ?
C00V C00R C00W F005 179.4(2) . . . . ?
C00V C00R C00W C00Q -0.8(4) . . . . ?
C00V C00U C010 F006 -179.6(2) . . . . ?
C00V C00U C010 C00Q -1.2(4) . . . . ?
C00W C00Q C010 F006 179.8(2) . . . . ?
C00W C00Q C010 C00U 1.4(4) . . . . ?
C00W C00Q B015 O00G 117.9(3) . . . . ?
C00W C00Q B015 C00L -0.8(4) . . . . ?
C00W C00Q B015 C00N -125.4(3) . . . . ?
C00W C00R C00V Br02 -177.6(2) . . . . ?
C00W C00R C00V C00U 1.1(4) . . . . ?
C00X C00N C00Z F00F -177.4(2) . . . . ?
C00X C00N C00Z C00Y 1.1(4) . . . . ?
C00X C00N B015 O00G -50.9(3) . . . . ?
C00X C00N B015 C00L 67.1(3) . . . . ?
C00X C00N B015 C00Q -165.5(2) . . . . ?
C00Y C00P C00T F00B 179.8(2) . . . . ?
C00Y C00P C00T C00X 1.1(4) . . . . ?
C00Z C00N C00X F004 177.5(2) . . . . ?
C00Z C00N C00X C00T -1.2(4) . . . . ?
C00Z C00N B015 O00G 133.0(2) . . . . ?
C00Z C00N B015 C00L -109.0(3) . . . . ?
C00Z C00N B015 C00Q 18.4(4) . . . . ?
C010 C00Q C00W F005 179.3(2) . . . . ?
C010 C00Q C00W C00R -0.4(4) . . . . ?
C010 C00Q B015 O00G -59.9(3) . . . . ?
C010 C00Q B015 C00L -178.6(2) . . . . ?
C010 C00Q B015 C00N 56.8(3) . . . . ?
C010 C00U C00V Br02 178.6(2) . . . . ?
C010 C00U C00V C00R -0.1(4) . . . . ?
C011 O00H C013 C014 -76.0(3) . . . . ?
C013 O00H C011 C012 176.3(2) . . . . ?
B015 C00L C00O F007 2.1(4) . . . . ?
B015 C00L C00O C00K 179.4(2) . . . . ?
B015 C00L C00S F00A 0.1(4) . . . . ?
B015 C00L C00S C00M -177.6(2) . . . . ?
B015 C00N C00X F004 1.0(4) . . . . ?
B015 C00N C00X C00T -177.8(2) . . . . ?
B015 C00N C00Z F00F -1.1(4) . . . . ?
B015 C00N C00Z C00Y 177.5(2) . . . . ?
B015 C00Q C00W F005 1.4(4) . . . . ?
B015 C00Q C00W C00R -178.3(2) . . . . ?
B015 C00Q C010 F006 -2.1(3) . . . . ?
B015 C00Q C010 C00U 179.6(2) . . . . ?
C017 O00I C018 C019 -93.6(4) . . . . ?
C018 O00I C017 C016 -73.4(4) . . . . ?

_shelx_res_file                  
;
TITL mo_mm_rs_342_1_0m_a.res in P2(1)/n
    mo_mm_rs_342_1_0m.res
    created by SHELXL-2019/3 at 12:16:08 on 14-Mar-2025
REM Old TITL mo_MM_RS_342_1_0m in P2(1)/n
REM SHELXT solution in P2(1)/n: R1 0.124, Rweak 0.006, Alpha 0.025
REM <I/s> 0.469 for 235 systematic absences, Orientation as input
REM Formula found by SHELXT: C27 B O2 F12 Br3
CELL 0.71073 10.0752 16.4661 18.3885 90 91.837 90
ZERR 4 0.0004 0.0006 0.0007 0 0.002 0
LATT 1
SYMM 0.5-X,0.5+Y,0.5-Z
SFAC C H B Br F O
UNIT 104 88 4 12 48 12

L.S. 50 0 0
PLAN  10
SIZE 0.428 0.431 0.53
TEMP -173.15
CONF
list 4
MORE -1
BOND $H
fmap 2 53
acta
OMIT -1 0 1
OMIT 0 2 0
REM <olex2.extras>
REM <HklSrc "%.\\mo_MM_RS_342_1_0m.hkl">
REM </olex2.extras>

WGHT    0.020200    3.189400
FVAR       0.28579
BR01  4    0.194384    0.487538    0.463306    11.00000    0.03421    0.02606 =
         0.01547    0.00100   -0.00455   -0.00293
BR02  4    0.122679    0.791271    0.977839    11.00000    0.03476    0.01989 =
         0.02716   -0.00637    0.00633    0.00620
BR03  4    0.430566    0.175321    0.931248    11.00000    0.04684    0.01528 =
         0.02684    0.00355   -0.00549   -0.00056
F004  5    0.594891    0.395185    0.754484    11.00000    0.02395    0.02065 =
         0.02226   -0.00197    0.00597    0.00312
F005  5    0.188373    0.638669    0.737472    11.00000    0.02681    0.02939 =
         0.01575   -0.00130   -0.00513    0.01115
F006  5    0.472784    0.567980    0.938418    11.00000    0.02257    0.02659 =
         0.02029   -0.00107   -0.00722    0.00843
F007  5    0.179362    0.445830    0.741258    11.00000    0.01981    0.04000 =
         0.01796    0.00715    0.00182   -0.00843
F008  5    0.087553    0.421461    0.606527    11.00000    0.02305    0.03597 =
         0.02300    0.00451   -0.00563   -0.01253
F009  5    0.443259    0.575392    0.518034    11.00000    0.03709    0.03067 =
         0.01875    0.00476    0.00498   -0.01466
F00A  5    0.543436    0.592645    0.650521    11.00000    0.02949    0.03440 =
         0.02306    0.00173    0.00126   -0.01764
F00B  5    0.601595    0.247429    0.812217    11.00000    0.03096    0.01845 =
         0.03327   -0.00422   -0.00072    0.01055
F00C  5    0.074022    0.748185    0.817729    11.00000    0.03175    0.02987 =
         0.02484    0.00253   -0.00233    0.01906
F00D  5    0.243377    0.316627    0.959798    11.00000    0.03681    0.02746 =
         0.02792    0.00608    0.01096   -0.00290
F00E  5    0.352527    0.676727    1.018717    11.00000    0.02948    0.03176 =
         0.01665   -0.00817   -0.00637    0.00182
F00F  5    0.235667    0.462574    0.903528    11.00000    0.02321    0.02175 =
         0.03002    0.00229    0.01065    0.00428
O00G  6    0.563406    0.559117    0.791310    11.00000    0.01367    0.01624 =
         0.02705   -0.00036   -0.00204    0.00072
O00H  6    0.785790    0.504409    0.840091    11.00000    0.01778    0.03137 =
         0.02069    0.00348   -0.00059    0.00049
O00I  6    0.614835    0.710068    0.791386    11.00000    0.04118    0.02479 =
         0.04254    0.00358   -0.00405   -0.00794
C00J  1    0.264089    0.497146    0.558549    11.00000    0.02092    0.01641 =
         0.01469   -0.00156   -0.00152    0.00216
C00K  1    0.201110    0.464192    0.616987    11.00000    0.01714    0.01607 =
         0.02153   -0.00108   -0.00140   -0.00160
C00L  1    0.368747    0.517331    0.703614    11.00000    0.01678    0.01470 =
         0.01523    0.00007    0.00070    0.00263
C00M  1    0.379208    0.539959    0.572852    11.00000    0.02722    0.01609 =
         0.01471    0.00178    0.00575   -0.00158
C00N  1    0.419395    0.438253    0.827637    11.00000    0.01610    0.01771 =
         0.01385   -0.00202   -0.00423    0.00133
C00O  1    0.252520    0.475568    0.686549    11.00000    0.01793    0.01927 =
         0.01414    0.00474    0.00385    0.00183
C00P  1    0.422476    0.278118    0.887423    11.00000    0.02926    0.01295 =
         0.01769    0.00184   -0.00955   -0.00232
C00Q  1    0.337367    0.596469    0.833516    11.00000    0.01340    0.01325 =
         0.01790    0.00068    0.00001   -0.00187
C00R  1    0.172400    0.703763    0.848661    11.00000    0.01618    0.01874 =
         0.02363    0.00234   -0.00035    0.00496
C00S  1    0.429996    0.548568    0.643251    11.00000    0.01816    0.01526 =
         0.02174   -0.00211    0.00126   -0.00267
C00T  1    0.510451    0.300619    0.835094    11.00000    0.02264    0.01749 =
         0.01939   -0.00669   -0.00612    0.00468
C00U  1    0.312396    0.668507    0.948603    11.00000    0.01982    0.02114 =
         0.01583   -0.00261   -0.00217   -0.00333
C00V  1    0.209829    0.715807    0.920565    11.00000    0.02072    0.01597 =
         0.01941   -0.00218    0.00520    0.00007
C00W  1    0.234642    0.645397    0.807408    11.00000    0.01844    0.02104 =
         0.01388   -0.00012   -0.00237   -0.00179
C00X  1    0.507377    0.378181    0.806807    11.00000    0.01755    0.02005 =
         0.01420   -0.00170   -0.00144   -0.00076
C00Y  1    0.331586    0.335216    0.908852    11.00000    0.02588    0.02034 =
         0.01603    0.00065   -0.00104   -0.00310
C00Z  1    0.331477    0.412134    0.879478    11.00000    0.01864    0.01712 =
         0.01799   -0.00030   -0.00051    0.00003
C010  1    0.373314    0.612030    0.905938    11.00000    0.01650    0.01575 =
         0.02032    0.00235   -0.00249    0.00266
C011  1    0.895611    0.541139    0.804843    11.00000    0.02072    0.04623 =
         0.02720    0.00104    0.00417   -0.00663
AFIX  23
H01N  2    0.978749    0.512430    0.819141    11.00000   -1.20000
H01O  2    0.904468    0.598544    0.820250    11.00000   -1.20000
AFIX   0
C012  1    0.873964    0.536958    0.724281    11.00000    0.02853    0.04364 =
         0.02460    0.00592    0.00302   -0.00141
AFIX 137
H01P  2    0.949096    0.562335    0.700480    11.00000   -1.50000
H01Q  2    0.791945    0.565768    0.710299    11.00000   -1.50000
H01R  2    0.866634    0.480025    0.709149    11.00000   -1.50000
AFIX   0
C013  1    0.801382    0.500846    0.918313    11.00000    0.02252    0.04041 =
         0.01980    0.00097   -0.00091    0.00487
AFIX  23
H01S  2    0.713780    0.490914    0.939534    11.00000   -1.20000
H01T  2    0.834718    0.553796    0.936708    11.00000   -1.20000
AFIX   0
C014  1    0.896800    0.434439    0.942678    11.00000    0.02493    0.04426 =
         0.03118    0.01230    0.00047    0.00454
AFIX 137
H01U  2    0.866925    0.382387    0.922150    11.00000   -1.50000
H01V  2    0.899462    0.431060    0.995913    11.00000   -1.50000
H01W  2    0.985766    0.446892    0.925739    11.00000   -1.50000
AFIX   0

B015  3    0.419502    0.527743    0.788859    11.00000    0.01421    0.01733 =
         0.01718    0.00017    0.00037   -0.00095
C016  1    0.759396    0.784050    0.878520    11.00000    0.05200    0.05660 =
         0.03611   -0.00521    0.00795   -0.01774
AFIX 137
H01A  2    0.770792    0.830853    0.846397    11.00000   -1.50000
H01B  2    0.830272    0.744546    0.870684    11.00000   -1.50000
H01C  2    0.763484    0.802139    0.929316    11.00000   -1.50000
AFIX   0
PART 1
C017  1    0.629561    0.745879    0.862231    11.00000    0.05169    0.04552 =
         0.06256   -0.02722    0.02309   -0.01676
AFIX  23
H01D  2    0.614584    0.703288    0.899071    11.00000   -1.20000
H01E  2    0.559497    0.787464    0.867307    11.00000   -1.20000
AFIX   0
C018  1    0.599054    0.761690    0.727432    10.80000    0.03187    0.02418 =
         0.05088    0.00496    0.00181   -0.00337
AFIX  23
H01F  2    0.643168    0.736038    0.685930    10.80000   -1.20000
H01G  2    0.642272    0.814758    0.737152    10.80000   -1.20000
AFIX   0
PART 0
C019  1    0.458232    0.774424    0.708534    11.00000    0.05476    0.04017 =
         0.07841    0.01219   -0.00869   -0.00511
PART 1
AFIX 137
H01H  2    0.415810    0.721966    0.698091    10.80000   -1.50000
H01I  2    0.449851    0.809358    0.665484    10.80000   -1.50000
H01J  2    0.414832    0.800465    0.749384    10.80000   -1.50000
AFIX 137
PART 2
H01K  2    0.510540    0.752448    0.669048    10.20000   -1.50000
H01L  2    0.420050    0.826808    0.693626    10.20000   -1.50000
H01M  2    0.386616    0.736487    0.719448    10.20000   -1.50000
AFIX   0

PART 0
H00A  2    0.572627    0.608970    0.786153    11.00000    0.03127
H00B  2    0.636149    0.533254    0.808859    11.00000    0.05333

PART 2
C1    1    0.538977    0.784996    0.769600    10.20000    0.03952    0.03236 =
         0.05436    0.00204    0.00195    0.02401
AFIX  23
H1A   2    0.483782    0.802007    0.810498    10.20000   -1.20000
H1B   2    0.602739    0.829289    0.760418    10.20000   -1.20000
AFIX   0
HKLF 4


REM  mo_mm_rs_342_1_0m_a.res in P2(1)/n
REM wR2 = 0.0623, GooF = S = 1.022, Restrained GooF = 1.022 for all data
REM R1 = 0.0278 for 5090 Fo > 4sig(Fo) and 0.0404 for all 6235 data
REM 427 parameters refined using 0 restraints

END

WGHT      0.0202      3.1895

REM Highest difference peak  0.682,  deepest hole -0.709,  1-sigma level  0.073
Q1    1   0.4948  0.1736  0.9019  11.00000  0.05    0.68
Q2    1   0.5330  0.8109  0.6812  11.00000  0.05    0.43
Q3    1   0.7446  0.7198  0.8800  11.00000  0.05    0.43
Q4    1   0.2587  0.4971  0.4203  11.00000  0.05    0.42
Q5    1   0.0790  0.7552  1.0000  11.00000  0.05    0.36
Q6    1   0.3927  0.5209  0.7417  11.00000  0.05    0.34
Q7    1   0.1397  0.4858  0.5059  11.00000  0.05    0.32
Q8    1   0.3636  0.4199  0.8414  11.00000  0.05    0.30
Q9    1   0.3201  0.6189  0.9348  11.00000  0.05    0.29
Q10   1   0.9398  0.5191  0.6818  11.00000  0.05    0.29
;
_shelx_res_checksum              87551
_shelx_hkl_file                  
;
   1   0   0    0.40    0.80
  -1   0   0    0.30    0.50
  -2   0   0  253.67   10.70
   2   0   0  251.97   10.70
  -3   0   0    4.70    2.80
   3   0   0    2.50    2.70
   4   0   0 1881.61   71.19
   4   0   0 1897.71   71.29
  -4   0   0 1938.21   71.19
   5   0   0    3.10    5.50
  -5   0   0   -9.50    4.60
   5   0   0   -6.00    4.50
   6   0   0  963.80   41.10
  -6   0   0 1081.39   41.30
   6   0   0 1012.90   41.20
   7   0   0   -9.60    7.30
   7   0   0   -6.30    6.80
  -7   0   0    1.70    6.70
   8   0   0  206.48   16.60
  -8   0   0  219.68   16.60
   8   0   0  214.18   17.80
   9   0   0   -0.20    9.30
   9   0   0   -0.40   10.60
  -9   0   0  -13.20    8.70
 -10   0   0  145.39   14.70
  10   0   0  135.39   15.00
  11   0   0   -1.60   10.60
  11   0   0    6.10   14.30
 -11   0   0    6.70   10.80
  12   0   0    0.50   16.40
  12   0   0  -10.90   10.70
   1  -1   0  491.95   18.00
  -1  -1   0  425.76   17.90
   1   1   0  516.55   18.00
  -1   1   0  496.65   18.00
   2  -1   0 3390.66  125.69
  -2  -1   0 3534.85  125.69
  -2   1   0 3409.86  125.69
   2   1   0 3511.15  125.69
  -3  -1   0 2283.27   81.99
   3  -1   0 2228.18   82.99
   3  -1   0 2229.48   81.89
   3   1   0 2165.68   82.49
   3   1   0 2231.98   82.09
  -3   1   0 2223.88   81.99
  -4  -1   0  594.04   24.60
   4  -1   0  617.74   24.70
   4  -1   0  608.64   24.90
   4   1   0  592.34   24.70
  -4   1   0  587.94   24.60
   4   1   0  610.94   24.90
   5  -1   0 1683.83   64.79
  -5  -1   0 1713.23   64.69
   5  -1   0 1663.93   64.69
   5   1   0 1678.43   64.79
  -5   1   0 1742.93   64.79
   5   1   0 1752.12   65.09
   6  -1   0   57.19    7.60
  -6  -1   0   56.19    7.80
   6  -1   0   53.59    8.10
  -6   1   0   82.69    8.50
   6   1   0   60.99    8.00
   6   1   0   73.09    8.40
  -7  -1   0  980.70   39.40
   7  -1   0  948.11   39.30
   7  -1   0  900.41   39.50
   7   1   0  946.61   39.80
   7   1   0  897.91   39.50
  -7   1   0  949.71   39.30
  -8  -1   0   61.89    9.90
   8  -1   0   66.19   10.80
   8  -1   0   52.89    9.70
   8   1   0   46.80    9.90
   8   1   0   58.69   10.40
  -8   1   0   48.80    9.30
   9  -1   0   24.10   10.50
  -9  -1   0   21.40    9.60
   9   1   0   25.50   11.10
  -9   1   0   24.70    9.60
   9   1   0   19.30   10.10
  10  -1   0   17.00   10.80
 -10  -1   0   -1.80    9.60
  10   1   0   -5.90    9.80
 -10   1   0    6.90   10.20
  11  -1   0   88.49   14.40
 -11  -1   0  115.19   15.30
  11  -1   0   98.99   16.70
  11   1   0   95.29   14.90
  11   1   0   75.69   16.00
 -11   1   0   97.09   13.80
  12  -1   0   28.00   12.60
  12  -1   0   -4.50   16.10
  12   1   0   34.60   16.40
 -12   1   0  -11.00   15.10
  12   1   0    7.30   13.00
   0   2   0   64.59    3.20
   1  -2   0   24.40    2.00
  -1  -2   0   20.40    2.00
  -1   2   0   20.80    2.00
   1   2   0   19.80    2.00
   2  -2   0 2327.37   85.09
  -2  -2   0 2395.66   85.19
   2  -2   0 2350.86   85.09
   2   2   0 2336.37   85.19
  -2   2   0 2270.77   85.09
   2   2   0 2330.97   85.39
  -3  -2   0  411.26   16.70
   3  -2   0  425.46   17.10
   3  -2   0  406.56   16.50
   3   2   0  378.36   16.80
   3   2   0  407.56   16.80
  -3   2   0  379.86   16.90
  -4  -2   0 1605.64   60.49
   4  -2   0 1589.74   60.59
   4  -2   0 1652.43   60.49
  -4   2   0 1632.24   60.69
   4   2   0 1544.45   60.79
   4   2   0 1639.44   60.69
   5  -2   0  146.99   11.40
  -5  -2   0  141.89   10.30
   5  -2   0  146.89   10.30
   5   2   0  140.39   10.60
   5   2   0  148.49   11.10
  -5   2   0  137.79   11.00
   6  -2   0  221.38   14.00
  -6  -2   0  232.38   14.10
   6  -2   0  226.08   14.90
  -6   2   0  235.28   14.50
   6   2   0  221.98   14.50
   6   2   0  244.28   14.80
  -7  -2   0   99.19   10.40
   7  -2   0   86.19    9.80
   7  -2   0   98.89   10.70
   7   2   0   76.39   10.00
   7   2   0   82.79    9.90
  -7   2   0  119.99   10.90
   8  -2   0  564.54   28.40
   8  -2   0  557.94   27.20
  -8  -2   0  581.14   27.70
  -8   2   0  544.15   27.40
   8   2   0  573.04   31.90
   8   2   0  567.14   28.20
   9  -2   0   38.70   11.70
  -9  -2   0   41.60   10.70
   9  -2   0   35.20   10.10
  -9   2   0   42.90   10.40
   9   2   0   36.70   10.80
 -10  -2   0   73.39   12.60
  10  -2   0   58.09   12.10
 -10   2   0   83.29   12.70
  10   2   0   64.29   12.90
  11  -2   0   16.90   14.10
 -11  -2   0   33.00   12.20
  11  -2   0   34.00   12.20
  11   2   0   40.90   15.50
 -11   2   0   18.90   10.90
  11   2   0   14.00   12.30
  12  -2   0  -14.50   11.90
 -12  -2   0    7.80   13.70
  12   2   0    2.70   16.10
 -12   2   0   17.00   12.00
   0   3   0    1.40    0.90
   0   3   0    0.10    0.70
   1  -3   0  172.08    6.70
  -1  -3   0  173.48    7.00
   1  -3   0  167.68    6.70
  -1   3   0  176.58    7.00
   1   3   0  179.38    7.40
   1   3   0  166.98    7.10
  -2   3   0 6056.59  218.78
   3  -3   0 4556.14  163.98
  -3  -3   0 4595.74  164.08
   3  -3   0 4553.04  163.98
  -3   3   0 4467.35  164.08
   3   3   0 4490.85  164.18
   3   3   0 4418.66  164.68
   4  -3   0   39.20    5.70
   4  -3   0   33.10    5.00
  -4  -3   0   35.90    5.20
  -4   3   0   45.40    6.00
   4   3   0   38.90    5.20
   4   3   0   35.50    5.50
  -5  -3   0  949.40   36.80
   5  -3   0  927.01   37.00
   5  -3   0  940.41   36.60
   5   3   0  897.31   36.90
  -5   3   0  913.81   37.00
   5   3   0  907.31   37.50
  -6  -3   0  148.59   11.80
   6  -3   0  158.18   13.20
   6  -3   0  151.08   11.70
   6   3   0  150.58   12.40
  -6   3   0  146.89   12.70
   6   3   0  157.98   12.60
   7  -3   0  388.76   20.90
   7  -3   0  404.66   21.90
  -7  -3   0  447.26   21.50
   7   3   0  386.86   21.80
   7   3   0  428.46   21.90
  -7   3   0  400.16   21.30
   8  -3   0   90.79   12.10
   8  -3   0  113.09   11.60
  -8  -3   0   96.29   11.00
  -8   3   0   82.29   11.00
   8   3   0   79.69   11.50
  -9  -3   0  340.67   21.60
   9  -3   0  334.97   20.60
   9  -3   0  320.37   22.70
  -9   3   0  358.56   21.60
   9   3   0  287.27   22.30
 -10  -3   0   25.30   11.40
  10  -3   0   18.10   10.00
  10  -3   0    7.60    9.40
  10   3   0   25.10   12.00
 -10   3   0   38.50   11.00
 -11  -3   0   15.40   11.70
  11  -3   0   35.30   14.30
  11  -3   0   34.40   11.80
  11   3   0   28.30   12.70
  11   3   0   31.70   14.20
 -11   3   0   19.00   11.60
 -12  -3   0   21.10   14.60
  12  -3   0   28.10   12.80
  12  -3   0   11.60   17.80
  12   3   0   18.60   13.60
  12   3   0    8.50   16.50
 -12   3   0    1.60   11.20
   0   4   0 7178.28  264.37
   0   4   0 7225.48  264.27
  -1  -4   0 1334.27   48.50
   1   4   0 1339.87   48.90
   1   4   0 1343.97   48.80
  -1   4   0 1319.57   48.60
  -2  -4   0 1726.93   63.29
   2  -4   0 1703.63   62.99
   2  -4   0 1745.93   62.99
  -2   4   0 1687.43   63.19
   2   4   0 1730.53   63.49
   2   4   0 1765.92   63.69
  -3  -4   0  343.07   14.10
   3  -4   0  323.47   13.90
   3  -4   0  325.17   14.10
   3   4   0  328.57   18.40
   3   4   0  326.17   14.30
  -3   4   0  318.57   14.30
   4  -4   0   95.59    7.40
  -4  -4   0   72.09    7.40
   4  -4   0   90.59    8.50
   4   4   0   70.09    6.60
  -4   4   0   81.59    7.30
   4   4   0   82.39    7.70
  -5  -4   0  737.63   29.60
   5  -4   0  734.83   29.80
   5  -4   0  689.03   29.20
  -5   4   0  735.03   30.00
   5   4   0  717.43   29.80
   5   4   0  700.03   30.30
   6  -4   0   89.29    9.40
   6  -4   0   76.29    8.20
  -6  -4   0  106.19    9.50
  -6   4   0   91.39    9.30
   6   4   0   82.79    8.90
   6   4   0   73.89    9.20
  -7  -4   0  638.64   27.70
   7  -4   0  630.34   28.10
   7  -4   0  586.14   26.90
   7   4   0  575.54   28.50
   7   4   0  570.54   27.80
  -7   4   0  598.84   27.70
  -8  -4   0    0.20    8.00
   8  -4   0    2.60    7.70
   8  -4   0   -6.10    8.80
   8   4   0    7.80    8.80
   8   4   0    7.10    8.80
  -8   4   0   -5.70    8.20
   9  -4   0  544.45   27.60
  -9  -4   0  550.44   28.60
   9   4   0  549.45   29.70
  -9   4   0  541.65   28.00
 -10  -4   0  159.98   15.70
  10  -4   0  149.88   14.50
  10  -4   0  145.99   15.70
 -10   4   0  195.18   18.20
  10   4   0  141.19   16.80
  11  -4   0  117.49   16.80
  11  -4   0  128.99   14.70
 -11  -4   0  132.79   15.70
  11   4   0  125.19   17.40
  11   4   0  105.99   16.90
 -11   4   0  119.29   14.30
  12  -4   0   68.49   16.50
 -12  -4   0   85.39   17.60
  12  -4   0   84.89   14.10
 -12   4   0   64.59   13.60
  12   4   0   50.39   17.90
  12   4   0   96.69   16.80
   0   5   0    2.30    1.60
   0   5   0    2.30    1.30
   1   5   0  859.81   32.20
   1   5   0  893.01   32.40
  -1   5   0  854.01   31.90
  -2  -5   0  874.51   32.60
   2  -5   0  852.71   32.10
   2  -5   0  876.31   32.20
   2   5   0  857.11   32.90
   2   5   0  912.41   33.20
  -2   5   0  858.01   32.60
  -3  -5   0   66.59    5.70
   3  -5   0   65.29    5.80
   3  -5   0   64.69    5.40
   3   5   0   69.49    6.90
   3   5   0   71.79    6.20
  -3   5   0   72.49    6.40
  -4  -5   0   61.29    6.00
   4  -5   0   59.49    5.60
   4  -5   0   62.89    6.20
   4   5   0   48.20    5.90
  -4   5   0   45.50    6.10
   4   5   0   46.50    6.30
   5  -5   0 1818.42   66.59
  -5  -5   0 1803.02   66.69
   5  -5   0 1712.23   66.19
   5   5   0 1761.32   66.99
  -5   5   0 1835.02   66.89
   5   5   0 1639.34   67.49
   6  -5   0  715.63   30.30
  -6  -5   0  763.52   30.80
   6  -5   0  723.03   31.00
   6   5   0  734.33   32.20
  -6   5   0  717.53   31.00
   6   5   0  711.83   31.20
   7  -5   0 1526.35   60.79
  -7  -5   0 1614.54   61.39
   7   5   0 1584.04   61.79
  -7   5   0 1616.54   61.49
   7   5   0 1480.95   62.49
  -8  -5   0   42.20    9.50
   8  -5   0   13.00    9.90
   8  -5   0   26.30    8.50
  -8   5   0   23.80    8.50
   8   5   0   32.10   11.10
   8   5   0   20.00    9.20
   9  -5   0  320.37   20.30
   9  -5   0  346.27   26.20
  -9  -5   0  340.07   21.80
  -9   5   0  339.87   21.40
   9   5   0  338.27   27.80
   9   5   0  304.07   22.90
 -10  -5   0   31.20   11.40
  10  -5   0   13.60   12.50
  10  -5   0   23.50   10.50
 -10   5   0   15.20    9.80
  10   5   0    8.30   11.80
 -11  -5   0   75.39   14.30
  11  -5   0  100.89   14.00
  11  -5   0   79.59   15.60
  11   5   0   48.50   14.60
 -11   5   0   55.39   12.30
  11   5   0   94.59   24.40
  12  -5   0  -10.60   11.00
 -12  -5   0    8.80   13.10
  12  -5   0  -12.60   13.90
 -12   5   0    8.50   10.90
  12   5   0   -4.20   13.40
  12   5   0   -5.70   18.40
   0   6   0  571.24   21.80
   0   6   0  589.34   21.70
  -1   6   0 3859.31  139.99
   1   6   0 3844.52  140.29
   1   6   0 3922.71  140.39
  -2  -6   0 3998.10  145.39
   2   6   0 4138.49  146.29
  -2   6   0 3964.00  145.59
   2   6   0 3972.10  145.99
   3  -6   0    1.80    3.00
  -3  -6   0   -1.10    3.00
   3  -6   0   -0.70    2.80
  -3   6   0    1.50    3.60
   3   6   0    3.60    4.20
   3   6   0    0.80    3.30
  -4  -6   0  598.04   24.30
   4  -6   0  587.54   24.00
   4  -6   0  599.24   23.80
  -4   6   0  590.34   24.70
   4   6   0  587.44   24.70
   4   6   0  606.74   25.60
  -5  -6   0  279.37   14.70
   5  -6   0  310.37   15.10
   5  -6   0  280.07   14.20
  -5   6   0  305.97   15.70
   5   6   0  274.67   16.40
   5   6   0  278.87   15.30
   6  -6   0   85.89    9.40
   6  -6   0  103.09   10.10
  -6  -6   0  115.09   10.80
   6   6   0  104.49   10.00
  -6   6   0   94.29    9.90
   6   6   0   94.19   10.70
   7  -6   0  284.27   16.40
  -7  -6   0  288.07   17.10
   7  -6   0  281.37   17.90
   7   6   0  268.47   18.10
   7   6   0  250.67   18.70
  -7   6   0  312.87   18.30
   8  -6   0  155.68   14.50
  -8  -6   0  157.78   15.20
   8  -6   0  173.88   16.70
   8   6   0  142.49   16.40
   8   6   0  164.78   16.60
  -8   6   0  189.08   16.40
   9  -6   0    5.40    8.70
   9  -6   0    0.90   11.40
  -9  -6   0   -4.20    9.60
  -9   6   0   11.40    9.30
   9   6   0   -4.30   10.10
   9   6   0  -10.10    9.70
  10  -6   0    6.90    9.40
 -10  -6   0    1.60   10.20
  10  -6   0   -8.50   11.90
  10   6   0    7.50   12.70
  10   6   0    1.40   11.00
 -10   6   0    2.90   10.00
  11  -6   0   84.19   12.60
 -11  -6   0   68.09   13.50
  11   6   0   85.09   18.70
 -11   6   0   95.39   14.00
  11   6   0   70.79   15.00
  12  -6   0   26.90   12.50
 -12  -6   0  -12.60   11.50
  12  -6   0    6.70   15.30
 -12   6   0   -4.10   11.30
  12   6   0   -5.30   13.90
   0   7   0    2.80    2.10
   0   7   0    4.50    2.40
  -1   7   0 2413.16   87.19
   1   7   0 2395.06   87.59
   1   7   0 2396.06   87.59
  -2  -7   0    6.60    2.50
   2   7   0   10.70    3.30
  -2   7   0    6.00    3.00
   2   7   0    4.50    3.50
  -3  -7   0  640.64   24.80
   3  -7   0  625.84   24.00
   3   7   0  637.94   25.60
   3   7   0  643.44   26.20
   4  -7   0 1707.63   60.59
   4  -7   0 1563.64   59.39
  -4  -7   0 1597.94   59.99
   4   7   0 1597.64   60.79
   4   7   0 1581.84   61.39
  -4   7   0 1570.84   60.19
   5  -7   0   20.60    5.80
   5  -7   0   20.60    4.90
  -5  -7   0   16.10    5.40
   5   7   0   23.50    6.00
   5   7   0   16.30    7.20
   6  -7   0  162.38   12.80
   6  -7   0  180.58   11.80
  -6  -7   0  180.18   12.40
   6   7   0  165.18   13.50
  -6   7   0  184.88   13.90
   6   7   0  146.09   13.40
   7  -7   0   55.19    9.40
   7  -7   0   43.10    7.60
  -7  -7   0   53.29    8.50
  -7   7   0   38.30    8.90
   7   7   0   52.19    9.20
   7   7   0   30.10    9.80
   8  -7   0    0.90    7.60
   8  -7   0    3.10    9.10
  -8  -7   0    5.20    8.20
  -8   7   0    6.10    9.20
   8   7   0   -5.40    9.50
   8   7   0    3.50    8.90
  -9  -7   0    6.50    9.40
   9  -7   0   20.70    9.00
   9  -7   0   35.20   11.20
   9   7   0   14.10   11.60
   9   7   0   20.80   11.20
  -9   7   0   31.90   10.10
  10  -7   0   25.50   15.20
 -10  -7   0   -0.40   10.40
  10  -7   0   43.20   12.80
 -10   7   0   27.30   10.90
  10   7   0   11.20   12.70
  10   7   0   28.70   13.20
  11  -7   0   26.50   10.10
 -11  -7   0   14.90   11.70
  11   7   0   26.30   15.40
  11   7   0    0.30   12.40
 -11   7   0   -3.90   10.20
   0   8   0  956.90   35.40
   0   8   0  946.81   35.50
  -1   8   0    7.90    3.50
   1   8   0   15.90    3.20
  -1   8   0   11.10    2.60
   1   8   0    6.50    3.10
  -2   8   0 1398.46   52.39
   2   8   0 1383.46   53.49
   2   8   0 1471.45   53.59
  -3  -8   0 3010.40  109.09
   3   8   0 2943.61  109.99
  -3   8   0 2989.10  109.49
   3   8   0 3031.70  110.49
   4  -8   0  183.48    9.10
  -4  -8   0  196.68   10.50
   4  -8   0  182.18    9.30
   4   8   0  192.28   11.70
   4   8   0  180.58   12.30
  -4   8   0  203.08   11.40
   5  -8   0   13.20    4.70
  -5  -8   0   19.80    5.50
   5  -8   0   12.90    4.90
   5   8   0    9.10    7.00
   5   8   0   11.80    5.90
  -5   8   0   14.10    6.30
   6  -8   0  251.97   13.60
  -6  -8   0  279.97   14.90
   6  -8   0  232.68   14.70
   6   8   0  236.68   17.40
  -6   8   0  238.68   16.40
   6   8   0  237.18   15.80
   7  -8   0  187.58   14.70
   7  -8   0  188.18   13.00
  -7  -8   0  176.38   14.10
   7   8   0  168.58   17.00
  -7   8   0  205.38   16.10
   7   8   0  182.58   15.50
   8  -8   0   -1.90    9.00
   8  -8   0    7.40    7.40
  -8  -8   0    1.30    7.90
   8   8   0   -9.20    9.70
   8   8   0    2.70    9.20
   9  -8   0   35.20    9.20
   9  -8   0   40.50   11.30
  -9  -8   0   27.00   12.10
  -9   8   0   38.80   10.90
   9   8   0   21.10   11.60
   9   8   0   11.10   11.80
 -10  -8   0  232.78   19.60
  10  -8   0  211.88   17.40
  10  -8   0  209.08   20.20
  10   8   0  175.98   18.90
  10   8   0  186.08   20.80
 -10   8   0  247.18   19.90
  11  -8   0   12.20    9.80
  11  -8   0  -14.00    9.60
 -11  -8   0    8.50   11.70
  11   8   0    2.10   13.80
 -11   8   0   -8.20   10.40
  11   8   0  -14.10   19.70
   0   9   0   -0.30    2.60
   0   9   0    3.80    3.10
   1   9   0  708.23   27.40
   1   9   0  694.23   27.30
  -1   9   0  731.03   26.90
  -1   9   0  703.63   27.40
   2   9   0 1503.45   56.79
   2   9   0 1550.94   57.09
  -2   9   0 1511.75   56.29
  -3  -9   0   19.50    3.40
   3   9   0   21.30    5.40
  -3   9   0   17.10    4.40
   3   9   0   21.40    4.80
   4   9   0   34.30    6.90
   4   9   0   37.70    6.20
  -4   9   0   42.70    6.10
   5  -9   0 1549.34   58.49
  -5  -9   0 1606.24   59.69
   5   9   0 1557.24   60.79
   5   9   0 1570.84   61.89
  -5   9   0 1610.54   60.39
   6  -9   0   12.80    5.30
   6  -9   0   18.90    6.30
  -6  -9   0   12.20    6.40
   6   9   0   13.50    8.20
  -6   9   0   17.00    8.10
   6   9   0   16.20    7.20
  -7  -9   0   43.20    8.50
   7  -9   0   33.70    7.00
   7  -9   0   44.60    8.30
   7   9   0   51.49   10.80
  -7   9   0   42.70    9.80
   7   9   0   55.29   12.70
  -8  -9   0   47.40    9.60
   8  -9   0   49.50    9.70
   8  -9   0   50.19    8.20
   8   9   0   55.19   12.20
  -8   9   0   50.29   10.20
   8   9   0   44.20   10.80
   9  -9   0  119.09   12.80
   9  -9   0  108.49   11.50
   9   9   0   77.09   15.10
  -9   9   0  102.49   12.80
   9   9   0  120.89   14.50
 -10  -9   0   12.30   10.60
  10  -9   0   12.70    9.80
  10   9   0   -7.20   12.40
 -10   9   0   14.60   10.50
  10   9   0   -0.50   13.30
 -11  -9   0   24.90   11.80
  11  -9   0    5.10   13.00
  11  -9   0   22.20   11.10
  11   9   0   16.40   14.90
  11   9   0   15.90   15.20
   0  10   0  878.81   33.70
   0  10   0  900.01   33.60
  -1  10   0  903.61   33.80
   1  10   0  893.11   34.20
   1  10   0  937.51   35.40
  -1  10   0  854.11   34.20
  -2  10   0  248.18   11.90
   2  10   0  258.57   12.70
   2  10   0  272.47   12.60
   3  10   0  386.96   17.90
   3  10   0  410.46   18.60
  -3  10   0  391.86   17.10
  -4 -10   0   61.59    5.70
   4  10   0   50.29    7.60
   4  10   0   62.39    7.50
  -4  10   0   66.99    7.20
  -5 -10   0   73.59    7.20
   5  10   0   67.09    9.70
   5  10   0   76.19    8.90
  -5  10   0   80.19    8.70
   6 -10   0  164.38    9.70
   6 -10   0  139.69   12.00
  -6 -10   0  140.39   11.90
  -6  10   0  165.28   14.80
   6  10   0  129.39   13.40
   6  10   0  170.78   14.00
   7 -10   0    5.00    6.70
   7 -10   0   -0.40    5.60
  -7 -10   0    1.50    6.90
  -7  10   0   10.90    8.80
   7  10   0   10.80    8.80
   8 -10   0   59.99    9.70
   8 -10   0   65.69    8.30
  -8 -10   0   55.49    9.70
  -8  10   0   64.49   11.50
   8  10   0   49.50   11.10
   8  10   0   58.39   12.90
   9 -10   0   23.10   10.10
   9 -10   0   30.60    8.50
  -9 -10   0   11.40    9.30
   9  10   0   35.10   12.40
   9  10   0   13.90   12.90
  -9  10   0   27.50   10.90
  10 -10   0   18.50   11.10
 -10 -10   0   -1.80    9.60
  10 -10   0   25.10    9.60
 -10  10   0   12.60   11.20
  10  10   0   21.10   21.50
  10  10   0    2.20   13.10
   0  11   0    4.70    3.30
   0  11   0    6.30    4.10
   1  11   0  302.47   13.90
  -1  11   0  309.67   14.10
   1  11   0  299.77   14.40
  -1  11   0  302.87   13.10
  -2  11   0    6.20    3.90
  -2  11   0   15.30    5.40
   2  11   0   17.90    4.70
   2  11   0    2.80    4.40
  -3  11   0   15.30    4.90
   3  11   0   22.70    6.00
   3  11   0   20.70    5.40
   4  11   0    7.90    6.10
  -4  11   0    7.60    5.70
   4  11   0    1.90    5.70
  -5 -11   0  158.58   12.30
   5  11   0  157.08   13.20
   5  11   0  154.98   14.20
  -5  11   0  161.28   12.80
  -6 -11   0  490.05   22.30
  -6  11   0  499.65   24.50
   6  11   0  493.65   26.50
   6  11   0  527.95   25.10
  -7 -11   0  299.97   17.10
  -7  11   0  329.47   19.90
   7  11   0  253.87   21.50
   7  11   0  322.27   20.20
  -8 -11   0  121.29   11.50
   8 -11   0   96.89    9.50
   8 -11   0   92.29    8.80
   8  11   0  100.59   13.20
  -8  11   0   91.89   12.60
   8  11   0   85.69   14.30
   9 -11   0   -1.30    7.40
   9 -11   0    1.60    8.50
  -9 -11   0    2.10    8.80
   9  11   0   -7.90   11.00
   9  11   0  -10.30   12.10
  -9  11   0    7.80   10.30
  10 -11   0  149.19   13.50
 -10 -11   0  117.39   13.70
  10 -11   0  146.19   14.50
 -10  11   0   77.19   13.60
  10  11   0   96.99   18.20
  10  11   0  101.09   15.80
   0  12   0  147.89    9.20
   0  12   0  170.48    9.60
   1  12   0  103.59    8.20
  -1  12   0  129.69    8.80
  -1  12   0  114.29    8.50
   1  12   0  117.29    8.50
  -2  12   0   21.20    5.80
   2  12   0   27.60    5.50
  -2  12   0   17.60    4.60
   2  12   0   15.80    5.00
   3  12   0 1504.95   56.69
  -3  12   0 1421.86   55.39
   3  12   0 1527.65   56.49
  -3  12   0 1441.76   56.59
  -4  12   0  144.19   11.00
   4  12   0  144.39   11.80
   4  12   0  121.39   12.20
  -5 -12   0   -0.50    4.40
   5  12   0    2.30    7.70
   5  12   0    2.80    6.60
  -5  12   0    3.00    6.80
  -6 -12   0   37.40    6.60
   6  12   0   30.90    8.60
   6  12   0   13.10    9.10
  -6  12   0   23.00    8.70
  -7 -12   0   68.09    8.50
   7  12   0   39.20   10.60
  -7  12   0   74.49   11.20
   7  12   0   54.49   12.50
  -8 -12   0  787.32   34.50
  -8  12   0  834.92   37.30
   8  12   0  856.51   38.20
   8  12   0  762.02   39.70
  -9 -12   0   10.40    9.30
   9  12   0   12.90   13.10
  -9  12   0    3.70   10.00
   9  12   0   13.50   12.40
  10 -12   0   -1.00    7.80
 -10 -12   0    2.30   10.00
  10 -12   0   -1.10    8.90
  10  12   0    0.10   16.00
  10  12   0  -11.00   12.80
 -10  12   0   18.40   11.00
   0  13   0    0.20    3.80
   0  13   0   -0.60    4.30
   1  13   0   62.49    6.50
   1  13   0   67.69    6.50
  -1  13   0   60.79    5.90
  -1  13   0   55.99    6.50
  -2  13   0  720.33   28.30
  -2  13   0  681.43   29.20
   2  13   0  700.93   29.10
   2  13   0  750.92   29.20
  -3  13   0   88.39    7.90
   3  13   0   87.99    8.80
  -3  13   0  105.19    9.80
   3  13   0  105.49    9.30
  -4  13   0 1008.10   40.40
   4  13   0  934.41   39.70
   4  13   0  976.40   39.60
  -4  13   0  958.20   38.40
   5  13   0    2.60    7.10
   5  13   0    4.00    8.00
  -5  13   0   -2.80    7.00
   6  13   0  217.38   21.10
  -6  13   0  229.78   16.50
   6  13   0  218.88   18.20
  -7 -13   0    7.90    6.90
   7  13   0  -11.20    9.90
   7  13   0    9.30    9.50
  -8 -13   0   83.69   10.00
   8  13   0   54.79   13.30
   8  13   0   71.79   12.50
  -8  13   0   89.09   12.80
  -9 -13   0   45.90    9.90
   9  13   0   57.69   13.50
  -9  13   0   43.00   11.90
   9  13   0   50.99   15.00
   0  14   0    6.90    4.30
   0  14   0    3.80    5.10
   1  14   0   37.90    5.70
  -1  14   0   34.30    5.30
  -1  14   0   23.20    6.00
   1  14   0   35.30    6.00
   2  14   0  194.08   12.00
  -2  14   0  184.08   11.00
  -2  14   0  192.78   12.80
   2  14   0  176.98   11.70
   3  14   0  228.38   13.90
  -3  14   0  208.18   15.00
   3  14   0  231.28   14.00
  -3  14   0  226.58   13.00
   4  14   0    8.10    6.80
  -4  14   0   -4.40    8.10
  -4  14   0    5.20    6.50
   4  14   0    0.30    6.90
  -5  14   0   14.20    9.70
  -5  14   0    2.00    7.30
   5  14   0   -6.90    7.70
   5  14   0   14.80    7.60
   6  14   0  170.48   15.60
  -6  14   0  159.38   16.10
   6  14   0  195.08   16.30
   7  14   0  117.79   15.20
  -7  14   0  184.68   17.20
   7  14   0  146.49   14.50
  -8 -14   0   29.00    8.00
  -8 -14   0   39.00    9.10
  -8  14   0    3.30   10.30
   8  14   0    8.80   12.10
   8  14   0   28.30   11.60
  -9 -14   0   31.60   10.70
  -9 -14   0   34.30    9.30
  -9  14   0   22.00   11.00
   9  14   0   30.40   20.70
   9  14   0   20.80   13.20
   0  15   0   -2.40    4.50
   0  15   0    2.10    5.30
  -1  15   0  233.68   12.70
   1  15   0  224.08   13.00
  -1  15   0  236.38   13.60
   1  15   0  252.27   13.60
  -2  15   0   12.10    6.50
   2  15   0    6.00    5.30
   2  15   0    4.60    5.80
  -2  15   0    6.70    5.40
   3  15   0  220.08   14.10
  -3  15   0  211.98   13.00
  -3  15   0  182.48   14.90
   3  15   0  222.48   13.90
   4  15   0   24.50    7.60
  -4  15   0   25.90    9.00
  -4  15   0   28.10    7.30
   4  15   0   43.10    8.70
  -5  15   0  245.58   16.30
   5  15   0  248.78   17.20
   5  15   0  237.28   17.20
  -5  15   0  259.97   19.30
   6  15   0  379.76   23.70
  -6  15   0  458.35   25.20
  -6  15   0  387.26   22.40
   6  15   0  407.86   22.80
  -7  15   0   18.50   11.90
   7  15   0  -15.20    8.50
  -7  15   0  -12.40   10.00
   7  15   0  -13.40    8.90
  -8  15   0    7.50   11.00
   8  15   0    8.80   11.30
   8  15   0   15.90   11.60
  -8  15   0    7.30   12.30
   0  16   0   12.20    5.60
   0  16   0   15.60    6.40
  -1  16   0  538.55   23.80
   1  16   0  577.74   24.70
   1  16   0  560.74   24.30
  -1  16   0  587.34   24.80
   2  16   0   28.60    6.80
  -2  16   0   30.50    6.30
  -2  16   0   36.80    7.60
   2  16   0   46.00    7.30
   3  16   0  423.96   20.70
  -3  16   0  397.56   21.10
   3  16   0  418.26   20.60
  -4  16   0   52.59    9.90
   4  16   0   51.89    9.20
  -4  16   0   67.59    8.70
   4  16   0   62.29    9.40
   5  16   0   11.90   11.70
   5  16   0    6.50    8.20
  -5  16   0   -2.20    8.20
  -5  16   0   18.70   10.40
   6  16   0    6.60    8.70
   6  16   0   -1.60    9.10
   7  16   0    5.70   10.50
   7  16   0    5.40   10.20
  -7  16   0   10.90   10.80
  -7  16   0   -7.80   12.00
   0  17   0   10.60    6.30
   0  17   0    3.90    5.50
   1  17   0  500.45   21.80
  -1  17   0  468.15   21.30
  -1  17   0  459.25   21.90
   1  17   0  478.15   22.00
   2  17   0   69.69    8.80
  -2  17   0   70.29    8.80
  -2  17   0   78.59    8.30
   2  17   0   86.19    9.40
   3  17   0   32.30    8.00
  -3  17   0   30.10    7.10
   3  17   0   30.50    8.20
  -3  17   0   40.60    8.60
   4  17   0   20.70    8.20
  -4  17   0   23.30    8.00
  -4  17   0    4.60    9.10
   4  17   0    6.30    7.90
   5  17   0  162.88   15.90
   5  17   0  198.18   16.50
  -5  17   0  167.18   15.60
  -5  17   0  176.48   15.40
   6  17   0   46.00   11.30
   6  17   0   53.29   10.50
  -6  17   0   63.79   13.00
  -6  17   0   65.69   11.50
   7  17   0    0.30   10.80
   7  17   0    7.70   10.50
  -7  17   0    9.70   12.20
  -7  17   0    1.40   11.00
   0  18   0  120.09   11.20
   0  18   0  120.49   11.90
   1  18   0    6.70    6.70
  -1  18   0   12.30    6.10
  -1  18   0    5.10    7.10
   1  18   0    2.80    6.20
  -2  18   0   11.30    6.60
   2  18   0   21.50    7.20
  -2  18   0   19.90    7.90
   2  18   0   13.40    7.20
  -3  18   0  687.63   31.10
  -3  18   0  716.23   30.00
   3  18   0  712.33   31.10
   3  18   0  704.63   31.40
   4  18   0    6.20    8.30
  -4  18   0   -1.70    7.90
  -4  18   0   -3.30    8.40
   4  18   0   10.70    8.00
   5  18   0   -7.60    8.20
  -5  18   0  -12.00   15.40
   5  18   0   -1.20    8.80
  -5  18   0    3.20   11.60
   6  18   0   23.40   10.30
  -6  18   0   15.60   11.30
   6  18   0    0.90    9.50
  -6  18   0   -1.60    9.50
   0  19   0    6.30    7.00
   0  19   0   -2.70    6.30
  -1  19   0  301.07   17.90
   1  19   0  311.77   17.00
  -1  19   0  301.57   16.70
   1  19   0  293.07   17.20
   2  19   0   -5.30    6.90
   2  19   0   -7.50    6.90
  -2  19   0    3.10    6.60
  -2  19   0    0.90    7.50
  -3  19   0   19.50    8.20
   3  19   0   10.60   12.90
   3  19   0   20.30   10.30
  -3  19   0   20.00    7.80
   4  19   0  421.56   22.80
  -4  19   0  395.56   21.10
   4  19   0  392.96   22.00
  -4  19   0  378.96   22.50
   0  20   0   16.70    7.20
   0  20   0    8.80    6.80
  -1  20   0  132.89   12.70
  -1  20   0  138.09   13.50
   1  20   0  118.39   11.30
   1  20   0  145.79   12.90
   2  20   0   86.59   10.80
  -2  20   0  112.59   11.20
   2  20   0   91.59   10.60
  -2  20   0   96.09   10.10
  12   0  -1   -8.20   11.70
  12   0  -1   -1.70   15.90
 -11   0   1   24.70   11.80
  11   0  -1   20.80   12.20
  11   0  -1    2.50   13.60
  10   0  -1    6.20   10.40
 -10   0   1   -0.70    9.80
   9   0  -1  643.34   32.20
   9   0  -1  598.74   32.10
  -9   0   1  667.33   31.10
   8   0  -1   -6.80    8.50
   8   0  -1   -5.10    7.70
  -8   0   1    1.60    7.60
  -7   0   1  129.49   12.60
   7   0  -1  112.09   11.30
   7   0  -1  141.39   13.20
   6   0  -1   -5.40    5.30
   6   0  -1    4.10    6.30
  -6   0   1   -1.80    5.40
   5   0  -1 1117.69   42.90
   5   0  -1 1077.89   42.70
  -5   0   1 1061.49   42.50
  -4   0   1    4.20    3.70
   4   0  -1    7.20    4.00
   4   0  -1   -0.90    3.70
  -3   0   1  252.57   11.30
   3   0  -1  244.38   11.30
   2   0  -1    1.60    1.80
  -2   0   1    3.40    1.80
  -2   0   1   -1.40    1.70
   2   0  -1   -0.80    1.80
  -1   0   1 1175.28   44.10
   1   0   1   11.80    1.60
  -1   0  -1   11.10    1.50
   2   0   1   -0.70    2.10
  -2   0  -1    1.30    2.10
   3   0   1   10.70    3.60
  -3   0  -1   14.30    3.40
   4   0   1   -0.20    4.10
  -4   0  -1   -0.80    4.00
  -5   0  -1  325.27   16.10
   5   0   1  302.67   16.20
   6   0   1   -5.60    5.20
   6   0   1   -1.70    6.00
  -6   0  -1   -1.20    5.80
  -7   0  -1  831.12   34.90
   7   0   1  778.22   35.20
   7   0   1  818.42   34.90
   8   0   1  -11.80    8.70
  -8   0  -1   -0.20    8.10
   8   0   1    5.40    7.90
   9   0   1  311.57   22.40
   9   0   1  306.87   21.30
  -9   0  -1  338.27   21.40
  10   0   1    7.30   10.40
 -10   0  -1    6.40   10.20
 -11   0  -1 1084.09   49.60
  11   0   1 1170.68   50.69
  12   0   1   -4.00   15.40
  12   0   1  -22.60   10.70
  12  -1  -1   35.10   21.00
  12  -1  -1   34.40   13.50
 -12   1   1   40.70   17.50
  12   1  -1   50.19   14.60
  12   1  -1    5.50   15.20
  11  -1  -1  546.75   29.20
 -11  -1   1  494.15   28.90
 -11   1   1  500.65   28.40
  11   1  -1  429.66   29.20
  10  -1  -1    1.20   10.20
  10  -1  -1  -13.00    5.00
 -10  -1   1   -0.50   10.00
  10   1  -1    1.20   10.80
 -10   1   1   12.30   10.10
   9  -1  -1  130.59   14.80
  -9  -1   1  180.18   16.80
   9  -1  -1  159.18   19.60
   9   1  -1  140.49   14.60
   9   1  -1  130.69   14.60
  -9   1   1  157.98   14.70
   8  -1  -1  304.87   19.50
  -8  -1   1  328.67   19.50
   8   1  -1  353.36   21.50
   8   1  -1  300.67   19.90
  -8   1   1  328.57   19.30
  -7  -1   1  274.47   16.70
   7  -1  -1  279.87   18.10
   7  -1  -1  276.17   17.00
   7   1  -1  302.57   17.70
   7   1  -1  262.47   17.40
  -7   1   1  259.37   16.70
  -6  -1   1   38.80    7.10
   6  -1  -1   19.90    6.60
   6  -1  -1   29.80    7.50
   6   1  -1   27.70    6.90
  -6   1   1   25.60    6.50
   6   1  -1   18.70    6.80
  -5  -1   1 1714.73   64.29
   5  -1  -1 1669.83   64.29
   5  -1  -1 1660.83   64.29
  -5   1   1 1736.73   64.29
   5   1  -1 1629.54   64.19
   5   1  -1 1747.33   64.69
  -4  -1   1   18.00    4.30
   4  -1  -1    2.80    4.40
   4  -1  -1    9.00    4.10
  -4   1   1   23.30    4.60
   4   1  -1   21.20    4.40
   4   1  -1    6.10    4.10
   3  -1  -1    5.00    3.10
   3  -1  -1   12.00    3.00
  -3  -1   1   10.10    2.90
  -3   1   1    5.80    2.90
   3   1  -1    6.70    2.90
   3   1  -1    4.40    3.00
   2  -1  -1  213.08    9.40
  -2  -1   1  224.38    9.50
   2  -1  -1  222.38    9.30
  -2  -1   1  209.88    9.30
   2   1  -1  206.58    9.40
  -2   1   1  230.18    9.30
  -2   1   1  220.98    9.40
   2   1  -1  214.78    9.50
  -1  -1   1 1208.08   44.50
   1  -1  -1 1227.08   44.20
   1  -1  -1 1198.58   44.30
  -1  -1   1 1224.58   44.40
   1   1  -1 1205.68   44.50
  -1   1   1 1204.98   44.20
   1   1  -1 1207.78   44.40
  -1   1   1 1247.98   44.20
   1  -1   1    0.30    1.20
  -1  -1  -1   -0.40    1.00
  -1   1  -1    2.10    1.20
   1   1   1    1.60    1.00
  -2  -1  -1  132.09    6.50
   2  -1   1  121.79    6.70
   2   1   1  125.89    6.40
  -2   1  -1  127.59    6.90
  -3  -1  -1  195.18    9.50
   3  -1   1  176.98   10.90
  -3   1  -1  185.58    9.90
   3   1   1  191.38    9.80
   4  -1   1  338.17   15.80
  -4  -1  -1  341.97   15.50
   4   1   1  307.87   15.20
  -4   1  -1  334.17   15.60
  -5  -1  -1 1596.84   59.79
   5  -1   1 1555.84   59.89
   5   1   1 1533.65   59.79
  -5   1  -1 1568.24   59.89
   6  -1   1  312.57   17.50
   6  -1   1  286.77   16.30
  -6  -1  -1  320.57   17.00
   6   1   1  322.87   17.00
   6   1   1  318.27   17.40
  -6   1  -1  316.77   17.40
   7  -1   1   13.00    7.10
  -7  -1  -1    6.10    6.80
   7  -1   1    6.00    7.70
   7   1   1    4.30    7.30
   7   1   1   13.30    7.60
  -7   1  -1    1.80    6.80
  -8  -1  -1  380.06   22.20
   8  -1   1  406.16   23.40
   8  -1   1  404.96   21.90
   8   1   1  381.96   22.10
  -8   1  -1  420.76   22.30
   8   1   1  355.46   22.80
   9  -1   1   76.59   13.10
  -9  -1  -1   94.19   12.60
   9  -1   1   97.69   12.30
   9   1   1   99.19   12.90
  -9   1  -1  103.29   12.40
   9   1   1   94.29   13.60
  10  -1   1  124.29   14.40
 -10  -1  -1   82.09   13.00
  10   1   1  117.19   14.70
 -10   1  -1  112.29   13.80
 -11  -1  -1  124.69   15.80
  11  -1   1  103.59   17.00
  11  -1   1  116.19   14.90
  11   1   1  107.59   17.30
 -11   1  -1   97.39   14.00
  11   1   1  130.49   15.90
  12  -1   1   14.80   15.50
  12  -1   1    5.80   12.10
  12   1   1   18.50   16.40
 -12   1  -1   11.00   13.20
  12   1   1    2.20   12.60
 -12  -2   1  -15.50   18.30
  12  -2  -1    0.80   11.50
  12  -2  -1   -0.60   24.70
 -12   2   1   -2.20   11.70
  12   2  -1   -6.60   15.30
  12   2  -1   19.80   16.80
  11  -2  -1    6.00   11.50
 -11  -2   1    2.20   10.70
  11  -2  -1   -5.80   13.40
 -11   2   1   -3.60   10.10
  11   2  -1   -4.70   11.60
  11   2  -1   -3.20   13.80
 -10  -2   1  167.48   16.20
  10  -2  -1  122.09   14.00
 -10   2   1  113.59   13.80
  10   2  -1  153.98   16.70
  -9  -2   1  307.07   20.10
   9  -2  -1  272.47   19.40
   9   2  -1  285.47   20.90
   9   2  -1  237.08   20.50
  -9   2   1  278.77   19.20
   8  -2  -1  197.68   17.60
   8  -2  -1  207.18   16.50
  -8  -2   1  220.68   16.70
  -8   2   1  209.98   16.00
   8   2  -1  196.88   16.80
   8   2  -1  222.08   19.50
   7  -2  -1   35.70    9.00
   7  -2  -1   39.80    8.00
  -7  -2   1   35.60    7.90
   7   2  -1   36.90    8.20
  -7   2   1   32.70    7.80
   7   2  -1   32.10    8.40
  -6  -2   1    7.30    5.90
   6  -2  -1    9.60    6.00
   6  -2  -1    9.10    6.90
  -6   2   1    5.80    5.90
   6   2  -1   13.00    6.30
   6   2  -1    5.90    5.90
   5  -2  -1   80.59    8.10
   5  -2  -1   71.99    7.40
  -5  -2   1   81.99    7.60
   5   2  -1   75.59    7.60
   5   2  -1   75.89    7.70
  -5   2   1   78.49    7.80
  -4  -2   1  317.57   14.70
   4  -2  -1  328.77   14.70
   4  -2  -1  313.27   15.20
   4   2  -1  299.07   14.70
   4   2  -1  333.07   15.30
  -4   2   1  308.37   14.80
  -3  -2   1 1713.63   62.89
   3  -2  -1 1706.33   62.79
   3  -2  -1 1665.83   62.79
   3   2  -1 1705.33   63.19
  -3   2   1 1689.73   62.79
   3   2  -1 1689.53   62.99
   2  -2  -1  413.86   16.00
   2  -2  -1  398.06   15.70
  -2  -2   1  400.36   16.00
  -2  -2   1  403.96   16.10
  -2   2   1  412.26   15.80
  -2   2   1  405.36   16.00
   2   2  -1  404.16   16.10
   2   2  -1  392.66   16.20
  -1  -2   1   11.60    1.70
  -1  -2   1   11.80    1.70
   1  -2  -1   14.00    1.20
  -1   2   1   14.10    1.40
  -1   2   1   14.90    1.50
   1   2  -1   16.60    1.90
   1   2  -1   13.10    1.70
   0  -2   1  371.26   14.00
   0  -2   1  368.46   14.00
   0   2  -1  373.96   14.00
   0   2  -1  379.36   14.00
   1  -2   1   18.20    2.00
  -1  -2  -1   17.90    1.60
  -1   2  -1   20.00    2.00
   1   2   1   22.10    1.80
   2  -2   1  651.13   25.00
  -2  -2  -1  663.63   24.90
   2   2   1  656.03   24.90
  -2   2  -1  648.84   25.00
  -3  -2  -1 1004.50   38.30
   3  -2   1 1089.29   39.80
   3   2   1  989.70   38.40
  -3   2  -1  965.70   38.50
   4  -2   1  142.89   10.10
  -4  -2  -1  153.18    9.30
   4   2   1  134.99    9.30
  -4   2  -1  144.99   10.20
   5  -2   1  853.91   34.10
   5  -2   1  826.42   33.60
  -5  -2  -1  876.21   34.00
  -5   2  -1  829.82   34.20
   5   2   1  832.42   34.00
   5   2   1  791.32   34.00
  -6  -2  -1   42.40    7.40
   6  -2   1   36.00    6.80
   6  -2   1   33.70    7.90
   6   2   1   41.60    7.40
  -6   2  -1   43.20    7.60
   6   2   1   57.29    7.90
   7  -2   1  312.57   19.00
  -7  -2  -1  309.17   18.10
   7  -2   1  291.17   17.60
   7   2   1  284.87   18.60
  -7   2  -1  317.07   18.30
   7   2   1  283.37   18.00
   8  -2   1   20.50    8.70
   8  -2   1   27.90   10.10
  -8  -2  -1   23.80    9.00
   8   2   1   25.60    9.00
   8   2   1    6.10   16.50
  -8   2  -1   12.20    8.40
  -9  -2  -1   16.50    9.80
   9  -2   1   -6.60   10.40
  -9   2  -1   13.50    9.00
   9   2   1   -6.10    9.10
  10  -2   1    5.70   10.40
 -10  -2  -1    2.70   10.60
  10   2   1   10.00   11.00
 -10   2  -1   14.20   10.40
  11  -2   1    3.30   11.00
  11  -2   1   14.30   13.90
 -11  -2  -1    9.80   11.70
  11   2   1   11.60   14.00
  11   2   1   11.80   11.90
 -11   2  -1    6.90   11.70
 -12  -2  -1   42.50   17.70
  12  -2   1   54.29   18.30
  12  -2   1   63.79   14.00
  12   2   1   68.39   25.10
  12   2   1   51.89   17.50
 -12   2  -1   40.10   13.50
  12  -3  -1   -2.60   11.30
  12  -3  -1    5.80   15.90
 -12  -3   1   -7.80   14.60
  12   3  -1  -11.80   16.50
  12   3  -1  -13.10   16.10
 -12   3   1   -6.40   10.50
  11  -3  -1   -6.10   10.60
  11  -3  -1  -11.80   13.60
 -11  -3   1   -8.80   10.90
 -11   3   1  -10.20   10.40
  11   3  -1    2.40   12.40
  11   3  -1    3.10   14.20
  10  -3  -1   27.40   10.60
 -10  -3   1   42.10   11.80
  10  -3  -1   24.80   12.50
 -10   3   1   30.10   10.30
  10   3  -1   49.80   12.70
   9  -3  -1    2.00    8.60
   9  -3  -1  -12.10   10.20
  -9  -3   1    6.30    9.30
   9   3  -1   17.50   10.20
  -9   3   1   10.30    9.20
   8  -3  -1   12.50    7.70
   8  -3  -1   -1.30    9.10
  -8  -3   1   -0.10    8.00
  -8   3   1    5.20    7.80
   8   3  -1    4.30   15.30
   8   3  -1   -8.60    7.80
   7  -3  -1  407.46   21.90
   7  -3  -1  386.36   20.70
  -7  -3   1  441.16   21.60
   7   3  -1  388.36   22.00
   7   3  -1  413.66   21.70
  -7   3   1  427.36   21.50
  -6  -3   1  351.56   17.70
   6  -3  -1  337.27   17.20
   6  -3  -1  324.97   18.30
  -6   3   1  338.37   17.70
   6   3  -1  317.57   18.20
   6   3  -1  334.47   17.80
  -5  -3   1  291.97   14.40
   5  -3  -1  253.17   15.00
   5  -3  -1  277.37   14.20
   5   3  -1  247.58   14.80
   5   3  -1  290.27   14.70
  -5   3   1  272.87   14.70
  -4  -3   1  184.68   10.00
   4  -3  -1  186.28   13.90
   4  -3  -1  162.08   10.60
   4   3  -1  167.38   10.00
  -4   3   1  166.48   10.20
   4   3  -1  160.58   10.60
   3  -3  -1  185.98    9.30
  -3  -3   1  173.48    9.10
   3  -3  -1  177.18    8.70
  -3   3   1  163.68    9.20
   3   3  -1  181.78    9.20
   2  -3  -1 9190.28  339.47
  -2  -3   1 9165.18  340.17
   2   3  -1 9108.99  340.47
  -2   3   1 8860.41  336.97
  -1  -3   1  807.12   30.40
  -1  -3   1  830.62   30.50
   1   3  -1  828.02   30.60
   1   3  -1  820.12   30.50
   0  -3   1  284.57   10.70
   0  -3   1  269.77   10.70
   0   3  -1  281.97   10.90
   0   3  -1  277.37   10.80
   1  -3   1  352.06   13.70
  -1  -3  -1  359.06   13.30
  -1  -3  -1  360.66   13.30
  -1   3  -1  351.36   13.70
   1   3   1  356.86   13.50
   2  -3   1  212.08    9.70
  -2  -3  -1  226.08    9.60
   2   3   1  226.28    9.70
  -2   3  -1  229.98    9.90
  -3  -3  -1   92.99    6.30
   3   3   1   87.19    6.50
  -3   3  -1   86.09    7.00
   4  -3   1  613.04   25.70
  -4  -3  -1  627.44   25.50
   4   3   1  624.24   25.70
  -4   3  -1  639.04   26.00
   5  -3   1  162.38   12.10
   5  -3   1  164.58   10.80
  -5  -3  -1  156.08   10.90
  -5   3  -1  159.38   12.30
   5   3   1  171.08   11.40
   5   3   1  153.88   11.60
   6  -3   1 1713.03   66.59
  -6  -3  -1 1759.92   66.79
   6  -3   1 1732.93   66.89
  -6   3  -1 1834.92   67.09
   6   3   1 1669.53   67.39
   6   3   1 1737.43   67.09
   7  -3   1    7.60    6.90
   7  -3   1    8.60    7.80
  -7  -3  -1   12.00    7.50
   7   3   1    2.50    7.70
   7   3   1    1.20    7.40
  -7   3  -1   12.60    7.50
   8  -3   1  300.47   19.20
  -8  -3  -1  325.17   20.00
   8  -3   1  333.87   20.90
   8   3   1  305.17   25.80
   8   3   1  327.97   20.60
  -8   3  -1  305.27   20.00
  -9  -3  -1  121.89   13.80
   9  -3   1  111.29   13.90
   9  -3   1  124.19   12.90
  -9   3  -1  151.78   14.20
   9   3   1  129.69   14.40
 -10  -3  -1   55.89   12.40
  10  -3   1   61.59   11.60
 -10   3  -1   41.20   11.10
  10   3   1   40.00   12.60
  11  -3   1    6.80   11.00
 -11  -3  -1    0.70   12.00
  11  -3   1   -0.50   14.10
  11   3   1   -4.70   14.40
  11   3   1   12.70   12.40
 -11   3  -1    6.30   10.80
 -12  -3  -1  -11.00   12.30
  12  -3   1    6.50   11.60
  12   3   1    2.50   12.80
  12   3   1  -16.30   15.30
 -12   3  -1    9.90   12.00
  12  -4  -1   49.70   16.10
  12  -4  -1   41.40   13.20
 -12  -4   1   39.80   17.40
  12   4  -1   45.00   17.70
 -12   4   1   48.30   12.90
  12   4  -1   27.50   14.00
 -11  -4   1    7.70   11.80
  11  -4  -1   13.20   13.50
  11  -4  -1    4.30   11.00
 -11   4   1   -3.10   10.40
  11   4  -1   -8.20   12.20
  11   4  -1  -10.60   14.10
 -10  -4   1   48.00   11.80
  10  -4  -1   53.09   11.40
  10  -4  -1   26.30   12.50
 -10   4   1   42.10   11.00
  10   4  -1   43.90   13.10
   9  -4  -1    0.50    8.30
  -9  -4   1    4.80    9.40
   9  -4  -1  -10.70   11.50
   9   4  -1   -4.50    9.60
  -9   4   1   11.50    8.90
   8  -4  -1   15.50    9.90
  -8  -4   1    6.50    7.90
   8  -4  -1   -2.10    7.70
  -8   4   1    0.50    7.70
   8   4  -1   -1.60    8.10
   8   4  -1    9.40    9.00
   7  -4  -1  164.38   13.10
   7  -4  -1  168.88   15.10
  -7  -4   1  165.08   13.70
  -7   4   1  164.88   14.00
   7   4  -1  150.68   13.70
   7   4  -1  189.68   14.70
   6  -4  -1   20.30    6.20
  -6  -4   1   28.10    6.70
   6  -4  -1   17.00    7.10
   6   4  -1   14.10    6.50
  -6   4   1   13.50    6.40
   6   4  -1   15.50    6.70
  -5  -4   1 1522.25   55.99
   5  -4  -1 1468.05   55.69
   5  -4  -1 1441.36   55.49
   5   4  -1 1410.56   56.69
   5   4  -1 1435.56   56.09
  -5   4   1 1479.35   55.99
   4  -4  -1  598.14   23.50
  -4  -4   1  550.54   23.60
   4  -4  -1  566.24   23.60
   4   4  -1  588.54   24.00
  -4   4   1  584.34   24.00
   4   4  -1  571.04   24.50
  -3  -4   1  178.78    9.00
   3  -4  -1  174.88    8.80
   3  -4  -1  174.58    8.40
  -3   4   1  159.48    9.20
   3   4  -1  168.98    9.70
   3   4  -1  173.48    9.30
  -2  -4   1 9237.58  340.77
   2  -4  -1 9052.59  338.67
  -2   4   1 9011.10  336.87
   2   4  -1 8944.31  340.87
  -1  -4   1 1871.61   68.29
  -1  -4   1 1857.91   68.29
   1   4  -1 1890.61   68.49
   1   4  -1 1878.11   68.39
   0  -4   1    2.30    1.50
   0   4  -1    2.40    1.70
   0   4  -1    2.30    1.50
   1  -4   1   13.50    2.00
  -1   4  -1   14.00    2.10
   1   4   1   12.80    1.70
  -1   4  -1   13.80    2.50
   2  -4   1 2441.46   90.09
  -2  -4  -1 2499.55   89.89
  -2   4  -1 2433.46   90.09
   2   4   1 2513.65   90.19
  -3  -4  -1   87.69    6.20
   3  -4   1   90.49    9.00
  -3   4  -1   78.99    7.70
   3   4   1   74.59    6.20
  -4  -4  -1  393.76   17.50
   4  -4   1  413.56   18.10
   4   4   1  388.76   17.70
  -4   4  -1  394.76   18.10
   5  -4   1   93.19    8.60
   5  -4   1   80.09    7.30
  -5  -4  -1   84.59    7.80
   5   4   1   66.39    7.50
   5   4   1   77.29    8.20
  -5   4  -1   59.99    7.90
   6  -4   1  201.58   13.00
   6  -4   1  207.98   14.70
  -6  -4  -1  221.08   13.60
  -6   4  -1  185.08   14.00
   6   4   1  193.58   14.50
   6   4   1  191.88   13.70
  -7  -4  -1   41.40    8.40
   7  -4   1   48.80    9.40
   7  -4   1   45.20    8.00
   7   4   1   41.60    9.20
  -7   4  -1   66.59    9.60
   7   4   1   38.50    8.80
  -8  -4  -1  310.37   20.00
   8  -4   1  314.37   20.80
   8  -4   1  326.77   19.20
   8   4   1  325.67   21.00
   8   4   1  317.27   21.00
  -8   4  -1  348.97   20.40
   9  -4   1   94.59   11.80
   9  -4   1   90.29   13.20
  -9   4  -1   99.79   12.10
   9   4   1   95.49   13.70
  10  -4   1   13.70   10.30
  10  -4   1   -5.50    8.70
 -10  -4  -1   11.20   10.60
  10   4   1   12.20   11.50
 -10   4  -1   -1.50   10.10
  11  -4   1  108.69   16.90
 -11  -4  -1  152.08   16.50
  11  -4   1  109.19   14.50
  11   4   1  113.69   16.80
  11   4   1  107.99   16.60
 -11   4  -1  126.49   14.60
  12  -4   1   12.70   18.00
  12  -4   1   17.40   11.80
 -12  -4  -1    4.00   13.10
  12   4   1    0.10   16.60
  12   4   1    0.60   13.10
 -12   4  -1    6.50   11.50
  12  -5  -1  116.59   15.70
 -12  -5   1   97.19   19.70
  12  -5  -1   64.19   16.10
  12   5  -1   92.89   16.80
 -12   5   1   90.09   14.70
  12   5  -1   77.29   19.30
  11  -5  -1   18.60   11.40
 -11  -5   1   16.80   12.40
  11   5  -1   -3.60   12.60
  11   5  -1   29.80   23.70
 -11   5   1   27.60   11.50
  10  -5  -1   26.60   10.40
 -10  -5   1   14.30   10.70
  10  -5  -1   37.10   12.90
  10   5  -1   27.30   12.40
 -10   5   1   34.20   10.50
   9  -5  -1   21.50    9.40
   9  -5  -1   10.20   11.40
  -9  -5   1   12.30    9.30
  -9   5   1   24.90    9.50
   9   5  -1   19.10   11.10
  -8  -5   1   85.49   11.00
   8  -5  -1  101.19   10.70
   8  -5  -1  116.49   12.30
   8   5  -1   76.99   18.70
  -8   5   1   94.99   11.20
   8   5  -1   83.19   11.60
   7  -5  -1   89.69    9.40
   7  -5  -1   85.29   10.60
  -7  -5   1   83.89   10.00
   7   5  -1   55.59   10.10
   7   5  -1   62.39    9.80
  -7   5   1   81.09    9.80
   6  -5  -1  -16.90    6.30
   6  -5  -1   -1.00    5.40
  -6  -5   1    7.90    5.90
  -6   5   1    3.60    6.30
   6   5  -1  -14.50    6.40
   6   5  -1    7.40    6.10
   5  -5  -1    2.10    5.60
  -5  -5   1    6.10    5.00
   5  -5  -1   -2.30    4.40
   5   5  -1    6.90    5.30
  -5   5   1    5.20    5.50
   5   5  -1    8.50    6.10
  -4  -5   1  723.63   28.80
   4  -5  -1  748.03   28.70
   4  -5  -1  710.33   28.10
  -4   5   1  691.23   28.80
   4   5  -1  709.83   29.10
   4   5  -1  734.73   29.80
   3  -5  -1  285.57   12.30
   3  -5  -1  289.67   12.10
  -3  -5   1  318.47   13.20
  -3   5   1  276.97   13.00
   3   5  -1  299.87   13.80
   3   5  -1  283.17   13.30
  -2  -5   1  231.48   10.10
  -2   5   1  224.68    9.50
   2   5  -1  230.78   10.60
   2   5  -1  226.28   10.40
  -1  -5   1   93.39    4.80
  -1  -5   1   75.09    4.60
   1   5  -1   79.19    4.90
   1   5  -1   83.39    5.00
   0  -5   1 3082.79  112.19
   0   5  -1 3109.29  112.49
   0   5  -1 3121.39  112.59
   1  -5   1 1995.50   72.89
  -1   5  -1 1983.70   73.19
   1   5   1 2005.30   72.89
  -1   5  -1 2047.80   73.39
  -2  -5  -1   68.29    4.20
   2  -5   1   54.59    4.60
   2   5   1   63.59    4.70
  -2   5  -1   62.89    5.00
  -3  -5  -1  184.98    9.20
   3  -5   1  192.98    9.80
   3   5   1  191.38    9.70
  -3   5  -1  184.78   13.30
  -4  -5  -1  745.83   28.70
   4  -5   1  698.83   28.50
   4  -5   1  728.43   28.90
   4   5   1  682.63   29.60
  -4   5  -1  748.13   29.30
   4   5   1  721.73   29.10
   5  -5   1  392.16   18.80
   5  -5   1  356.66   17.90
  -5  -5  -1  410.56   18.30
   5   5   1  433.76   18.90
   5   5   1  360.76   19.30
  -5   5  -1  397.96   19.10
   6  -5   1   22.00    6.30
  -6  -5  -1    2.40    5.70
   6  -5   1   10.50    7.60
   6   5   1    7.10    6.40
   6   5   1   14.40    7.30
  -6   5  -1    9.80    7.20
   7  -5   1   16.90    8.60
   7  -5   1   16.40    7.20
  -7  -5  -1    7.00    7.10
  -7   5  -1   17.20    8.20
   7   5   1   16.70    7.80
   7   5   1   13.90    8.40
  -8  -5  -1   50.99    9.50
   8  -5   1   48.90    8.90
   8  -5   1   87.79   11.70
   8   5   1   63.79   17.40
   8   5   1   67.99   11.10
  -8   5  -1   48.80    9.70
  -9  -5  -1  264.47   19.50
   9  -5   1  264.07   20.70
   9  -5   1  251.27   18.90
   9   5   1  257.17   21.10
   9   5   1  292.17   21.90
  -9   5  -1  269.57   20.00
  10  -5   1  108.59   13.30
  10  -5   1   79.49   14.30
 -10  -5  -1  109.59   14.10
 -10   5  -1   93.79   13.30
  10   5   1   99.99   15.40
  10   5   1   95.39   15.20
  11  -5   1    3.60   10.40
 -11  -5  -1   -5.90   11.90
  11  -5   1   17.20   14.10
  11   5   1    6.80   21.70
  11   5   1   13.90   13.20
 -11   5  -1    5.30   10.70
  12  -5   1   22.00   15.60
 -12  -5  -1    3.40   13.10
  12  -5   1    1.90   10.70
  12   5   1    8.90   20.50
  12   5   1   13.00   14.10
 -12   5  -1    9.40   11.90
  12  -6  -1   14.90   15.60
  12  -6  -1    5.20   11.30
 -12  -6   1    9.80   13.10
 -12   6   1   -8.50   10.80
  12   6  -1   -2.30   14.00
  11  -6  -1   -2.70   10.20
 -11  -6   1   18.70   12.00
  11   6  -1   15.10   14.10
  11   6  -1  -16.50   15.00
 -11   6   1    7.50   10.80
 -10  -6   1   38.10   11.00
  10  -6  -1   47.20   12.80
  10   6  -1   48.40   13.30
 -10   6   1   59.19   11.60
  10   6  -1   50.59   13.50
  -9  -6   1   74.79   11.60
   9  -6  -1   62.39   10.70
   9  -6  -1   73.89   12.00
  -9   6   1   64.79   11.00
   9   6  -1   69.19   12.90
   9   6  -1   68.99   12.20
  -8  -6   1   18.80    8.70
   8  -6  -1   15.50    9.40
   8  -6  -1   32.80    8.80
   8   6  -1   30.30    9.90
  -8   6   1   28.30    8.90
   8   6  -1    8.20   10.30
   7  -6  -1  945.11   38.70
  -7  -6   1  922.01   39.70
   7  -6  -1  987.70   39.50
  -7   6   1  958.50   39.90
   7   6  -1  966.40   40.40
   7   6  -1  929.11   41.60
  -6  -6   1  284.17   15.50
   6  -6  -1  275.27   14.40
   6  -6  -1  256.47   15.60
   6   6  -1  251.07   16.90
  -6   6   1  267.57   15.90
   6   6  -1  254.47   15.80
  -5  -6   1  245.48   13.60
   5  -6  -1  256.47   13.40
   5  -6  -1  241.08   12.60
   5   6  -1  240.68   14.10
   5   6  -1  247.98   14.90
  -5   6   1  246.18   14.10
  -4  -6   1  963.20   37.30
   4  -6  -1  968.30   36.40
   4  -6  -1 1009.60   36.70
  -4   6   1  942.21   37.30
   4   6  -1  903.01   37.60
   4   6  -1  972.00   38.40
   3  -6  -1   20.10    2.70
   3  -6  -1   20.80    2.80
  -3  -6   1   27.40    4.20
  -3   6   1   15.90    3.90
   3   6  -1   14.00    4.60
   3   6  -1   20.10    4.20
  -2  -6   1  175.88    8.70
  -2   6   1  184.88    8.10
   2   6  -1  177.58    9.20
  -1  -6   1 1864.71   66.59
   1   6  -1 1832.32   67.19
   1   6  -1 1791.22   67.09
   0   6  -1    4.40    2.40
   0   6  -1    3.80    2.20
  -1   6  -1  694.23   26.70
  -1   6  -1  695.93   26.40
   1   6   1  707.93   26.10
   2  -6   1  951.20   35.40
  -2  -6  -1  966.00   35.10
  -2   6  -1  954.40   35.80
   2   6   1  941.71   35.80
   3  -6   1  770.52   29.70
  -3  -6  -1  791.32   29.50
  -3   6  -1  756.52   29.90
   3   6   1  770.82   30.10
  -4  -6  -1   17.80    4.40
   4  -6   1   21.10    5.00
   4   6   1   11.30    5.30
  -4   6  -1   26.30    5.50
   4   6   1   20.50    4.80
   5  -6   1   10.70    5.00
   5  -6   1   19.00    6.00
  -5  -6  -1   14.50    5.30
   5   6   1    6.00    6.50
  -5   6  -1   26.90    6.70
   5   6   1    9.40    5.50
  -6  -6  -1  734.73   30.90
   6  -6   1  773.42   31.50
   6  -6   1  740.63   30.60
   6   6   1  678.63   32.40
  -6   6  -1  743.03   31.80
   6   6   1  746.13   31.70
   7  -6   1   80.59    9.10
   7  -6   1   90.89   11.00
  -7  -6  -1   92.39   10.00
  -7   6  -1   86.39   10.70
   7   6   1   62.99    9.60
   7   6   1   72.49   11.30
   8  -6   1    0.90    9.70
  -8  -6  -1   -0.30    8.20
   8  -6   1   -5.20    7.20
   8   6   1  -17.00   10.90
  -8   6  -1   -3.60    8.50
   8   6   1   -3.40    8.50
   9  -6   1  204.38   17.00
  -9  -6  -1  207.68   18.70
   9  -6   1  240.98   22.20
   9   6   1  212.88   20.50
  -9   6  -1  251.97   19.30
   9   6   1  248.88   20.60
  10  -6   1  208.18   21.10
 -10  -6  -1  227.18   20.20
  10  -6   1  183.78   17.70
 -10   6  -1  206.28   19.10
  10   6   1  227.68   19.90
  10   6   1  175.38   18.70
 -11  -6  -1   68.19   14.20
  11  -6   1   58.79   12.10
  11  -6   1   51.19   14.70
 -11   6  -1   86.09   13.50
  11   6   1   66.69   15.00
  11   6   1   62.79   18.20
 -12   6  -1   11.50   12.10
  11  -7  -1   32.60   11.40
  11  -7  -1    8.60   10.30
 -11  -7   1   25.10   12.30
  11   7  -1   34.90   15.70
 -11   7   1   34.80   11.50
  11   7  -1   64.79   16.10
 -10  -7   1   43.90   11.70
  10  -7  -1   14.40    9.50
  10  -7  -1   16.60   11.80
  10   7  -1   12.80   13.00
 -10   7   1   28.10   10.90
  10   7  -1   19.80   13.10
   9  -7  -1    4.00    8.40
  -9  -7   1    4.30    9.00
   9  -7  -1    0.40   10.20
   9   7  -1    1.30   10.90
  -9   7   1    2.70    9.00
   9   7  -1   -4.10    9.60
   8  -7  -1  359.86   21.30
  -8  -7   1  382.96   21.30
   8  -7  -1  371.06   19.70
  -8   7   1  361.16   21.30
   8   7  -1  337.27   23.50
   8   7  -1  365.96   22.60
   7  -7  -1  250.37   16.20
  -7  -7   1  242.98   15.90
   7  -7  -1  245.88   14.70
  -7   7   1  241.98   16.60
   7   7  -1  253.47   17.10
   7   7  -1  192.98   17.70
   6  -7  -1    3.80    6.50
   6  -7  -1    9.30    5.50
  -6  -7   1    5.40    6.20
   6   7  -1    8.60    8.10
  -6   7   1    8.70    7.00
   6   7  -1   10.10    6.90
   5  -7  -1  774.42   30.40
   5  -7  -1  802.82   31.40
  -5  -7   1  740.53   31.20
   5   7  -1  760.82   33.00
   5   7  -1  754.12   31.80
  -5   7   1  774.82   31.60
   4  -7  -1 1076.69   40.10
  -4  -7   1 1062.39   41.30
   4  -7  -1 1095.19   40.00
  -4   7   1 1076.49   41.30
   4   7  -1 1051.99   42.50
   4   7  -1 1066.79   42.00
  -3  -7   1  507.45   20.30
  -3   7   1  492.45   20.00
   3   7  -1  507.75   20.90
   3   7  -1  485.85   21.30
  -2  -7   1  585.64   22.40
  -2   7   1  571.74   22.00
   2   7  -1  582.04   23.10
   1   7  -1   13.70    3.30
   1   7  -1   18.50    3.40
   0   7  -1   17.10    3.00
   0   7  -1   17.20    3.10
  -1   7  -1   10.90    2.70
   1   7   1   11.60    2.50
  -1   7  -1   10.80    3.50
   2   7   1   25.40    3.60
   2   7   1   23.50    4.10
  -2   7  -1   27.00    4.00
   3  -7   1  915.61   34.80
  -3  -7  -1  932.81   34.80
   3  -7   1  915.71   34.80
  -3   7  -1  931.41   35.50
   3   7   1  928.21   36.20
   3   7   1  923.81   35.60
   4  -7   1  380.76   16.60
  -4  -7  -1  373.96   17.50
   4  -7   1  384.36   16.90
  -4   7  -1  426.66   17.90
   4   7   1  362.96   18.50
   4   7   1  391.76   17.60
   5  -7   1  988.00   40.30
  -5  -7  -1 1038.00   40.60
   5  -7   1 1061.59   40.80
   5   7   1 1085.19   41.60
  -5   7  -1 1068.59   41.50
   5   7   1 1016.00   42.60
   6  -7   1  343.07   18.40
  -6  -7  -1  339.27   17.60
   6  -7   1  343.97   17.10
  -6   7  -1  378.36   19.40
   6   7   1  318.07   19.80
   6   7   1  337.87   18.40
  -7  -7  -1   59.69    9.00
   7  -7   1   61.19    9.80
   7  -7   1   45.20    7.80
  -7   7  -1   51.89    9.80
   7   7   1   69.89    9.90
   7   7   1   40.50   10.50
   8  -7   1  474.05   24.10
  -8  -7  -1  419.86   23.00
   8  -7   1  447.76   22.30
   8   7   1  399.16   25.60
   8   7   1  413.06   24.30
   9  -7   1    5.50    8.60
  -9  -7  -1    8.50   11.80
   9  -7   1    5.20   14.40
  -9   7  -1    7.90    9.60
   9   7   1   -4.90   10.50
   9   7   1    3.00   10.60
  10  -7   1   35.50   12.60
  10  -7   1   20.70    9.80
 -10  -7  -1   25.70   11.10
  10   7   1   30.20   13.60
  10   7   1   17.50   13.10
 -10   7  -1   25.00   10.60
 -11  -7  -1  139.79   16.20
  11  -7   1  158.08   15.50
  11   7   1  167.08   20.00
 -11   7  -1  147.69   16.00
  11   7   1  140.89   20.50
  11  -8  -1    4.00   12.30
  11  -8  -1    0.10   10.30
 -11  -8   1   -5.30   10.90
 -11   8   1   -2.80   10.20
  11   8  -1   -6.00   14.80
  11   8  -1  -12.10   20.40
 -10  -8   1  383.76   24.40
  10  -8  -1  391.76   22.10
  10  -8  -1  458.75   28.00
 -10   8   1  392.36   24.60
  10   8  -1  317.17   27.50
  10   8  -1  363.96   27.40
   9  -8  -1  310.97   19.40
  -9  -8   1  323.87   21.30
   9  -8  -1  340.77   21.00
  -9   8   1  303.97   21.10
   9   8  -1  291.07   23.90
   9   8  -1  353.76   23.70
   8  -8  -1    2.70    8.50
   8  -8  -1    6.60    7.20
  -8  -8   1    6.30    8.00
   8   8  -1    5.60    9.30
   8   8  -1   -3.30   10.50
  -8   8   1    0.00   13.20
   7  -8  -1   71.69    9.20
   7  -8  -1   52.09    7.60
  -7  -8   1   62.49    8.90
   7   8  -1   56.89   12.60
   7   8  -1   30.30   10.30
  -7   8   1   62.39    9.60
   6  -8  -1  565.34   23.50
  -6  -8   1  561.74   24.90
   6  -8  -1  537.85   23.80
   6   8  -1  559.84   27.30
   6   8  -1  582.74   26.10
  -6   8   1  537.95   25.50
  -5  -8   1   55.69    6.90
   5  -8  -1   48.20    5.20
   5   8  -1   40.30    8.10
   5   8  -1   33.70    6.70
  -5   8   1   39.00    7.20
  -4  -8   1  903.91   33.90
   4   8  -1  858.91   34.70
  -4   8   1  848.92   33.90
   4   8  -1  843.22   35.30
  -3  -8   1 1128.99   43.30
  -3   8   1 1124.49   43.20
   3   8  -1 1170.68   44.60
   3   8  -1 1188.08   44.30
  -2  -8   1  609.24   24.00
   2   8  -1  631.44   25.00
  -2   8   1  631.24   23.90
   2   8  -1  647.64   25.20
   1   8  -1  636.44   24.80
   1   8  -1  633.14   24.80
   0   8  -1  512.45   19.80
   0   8  -1  494.85   20.00
   1   8   1  116.39    6.20
  -1   8  -1  108.39    7.50
   1   8   1  112.29    6.40
  -1   8  -1  111.29    6.50
   2   8   1    4.90    3.20
   2   8   1   -0.40    3.60
  -2   8  -1    8.70    3.50
  -3  -8  -1  396.26   15.80
   3  -8   1  387.96   15.80
   3  -8   1  404.46   15.80
   3   8   1  421.16   18.20
  -3   8  -1  386.26   17.10
   3   8   1  381.36   17.20
   4  -8   1   64.99    5.80
  -4  -8  -1   69.19    7.00
  -4   8  -1   64.49    7.10
   4   8   1   65.09    7.00
   4   8   1   65.59    7.90
   5  -8   1  106.59    8.50
  -5  -8  -1   93.89    7.90
   5  -8   1   97.99    8.10
  -5   8  -1   85.99    9.10
   5   8   1  102.79    9.30
   5   8   1   88.29   10.20
   6  -8   1    8.40    5.90
  -6  -8  -1   14.70    6.20
   6  -8   1    6.70    7.00
   6   8   1   10.80    6.90
  -6   8  -1   22.70    8.00
   6   8   1   11.20    8.30
  -7  -8  -1  145.69   11.80
   7  -8   1  131.59   12.00
   7  -8   1  145.39   12.00
  -7   8  -1  124.69   12.50
   7   8   1   94.29   13.00
   7   8   1  128.29   12.20
   8  -8   1   29.60    8.10
  -8  -8  -1   20.60    8.50
   8  -8   1   21.90   10.30
   8   8   1   28.00   11.00
  -8   8  -1   28.60   10.00
   8   8   1   22.30    9.70
  -9  -8  -1   11.70   16.40
   9  -8   1   -1.00   10.30
   9  -8   1    0.30    8.10
   9   8   1    6.80   11.50
  -9   8  -1    0.50    9.90
   9   8   1    9.90   10.50
 -10  -8  -1   30.90   11.30
  10  -8   1   50.39   16.60
  10  -8   1   33.50   12.30
 -10   8  -1   37.00   11.30
  10   8   1   34.10   14.00
  10   8   1   50.69   14.40
  11  -8   1    0.80   10.40
 -11  -8  -1   -7.30   11.30
  11   8   1  -19.10   18.10
 -11   8  -1   -2.60   11.30
  11   8   1    9.90   14.30
 -11  -9   1   36.80   11.90
  11  -9  -1   21.60   13.10
  11  -9  -1   31.90   16.40
 -11   9   1   14.80   12.70
  11   9  -1   40.00   16.40
  11   9  -1   31.50   14.80
 -10  -9   1   52.79   11.70
  10  -9  -1   73.89   12.60
  10  -9  -1   67.29   10.90
  10   9  -1   56.69   15.60
 -10   9   1   59.39   11.80
  10   9  -1   43.40   14.30
   9  -9  -1  248.98   17.10
   9  -9  -1  255.07   18.30
  -9  -9   1  241.18   18.80
  -9   9   1  273.47   19.90
   9   9  -1  279.87   22.30
   9   9  -1  261.77   23.80
   8  -9  -1  263.67   15.60
  -8  -9   1  239.28   17.30
   8  -9  -1  255.87   16.80
  -8   9   1  268.17   22.50
   8   9  -1  257.07   19.40
   8   9  -1  244.98   21.00
   7  -9  -1   39.90    7.70
  -7  -9   1   46.70    8.50
   7  -9  -1   65.69    7.50
   7   9  -1   68.99   10.50
  -7   9   1   37.10    9.30
   7   9  -1   33.60   10.20
   6  -9  -1   44.40    6.20
  -6  -9   1   35.50    7.20
   6  -9  -1   39.60    5.80
  -6   9   1   41.30    7.90
   6   9  -1   52.99    8.70
   6   9  -1   18.00    8.60
  -5  -9   1  510.75   22.00
   5   9  -1  500.05   23.10
  -5   9   1  501.75   22.40
   5   9  -1  473.65   23.90
  -4  -9   1   11.30    4.70
   4   9  -1   15.20    6.00
  -4   9   1   15.30    5.20
   4   9  -1   14.50    5.50
  -3  -9   1  237.18   11.10
   3   9  -1  222.18   12.70
   3   9  -1  234.78   12.40
  -2   9   1 1466.85   53.29
   2   9  -1 1421.66   54.29
   2   9  -1 1447.46   54.39
   1   9  -1  118.69    8.60
  -1   9   1  130.09    6.10
   1   9  -1  110.39    9.10
   0   9   1  396.46   15.90
   0   9   1  411.26   15.70
   0   9  -1  408.36   16.60
   0   9  -1  407.26   16.90
  -1   9  -1    5.60    4.00
   1   9   1    2.80    2.90
   1   9   1    5.20    2.90
  -1   9  -1    2.00    3.10
  -2   9  -1  430.36   18.40
  -2   9  -1  393.96   18.70
   2   9   1  409.76   17.60
   3   9   1  158.78    9.60
  -3   9  -1  149.88    9.80
   3   9   1  158.78   10.60
   4  -9   1  137.89    8.00
   4  -9   1  125.89    7.70
  -4  -9  -1  136.49    8.40
   4   9   1  141.49   10.20
   4   9   1  121.09   11.20
  -4   9  -1  138.69   10.60
   5  -9   1  242.78   13.00
  -5  -9  -1  260.67   13.20
   5  -9   1  242.48   14.30
   5   9   1  251.87   14.80
   5   9   1  212.28   16.00
  -5   9  -1  279.27   15.50
  -6  -9  -1  476.15   21.70
   6  -9   1  458.95   21.00
   6  -9   1  462.55   21.50
  -6   9  -1  489.55   23.70
   6   9   1  500.65   23.50
   6   9   1  491.15   25.20
  -7  -9  -1  289.57   16.60
   7  -9   1  289.47   17.10
   7  -9   1  265.17   15.60
  -7   9  -1  285.07   19.30
   8  -9   1  101.09   11.40
  -8  -9  -1   78.49   10.50
   8  -9   1   74.69    9.50
  -8   9  -1   95.69   12.80
   8   9   1   76.19   11.90
   8   9   1   75.09   13.50
   9  -9   1  314.07   20.30
  -9  -9  -1  281.97   19.60
   9  -9   1  269.77   18.40
   9   9   1  258.47   23.10
  -9   9  -1  333.67   22.40
   9   9   1  290.17   22.50
 -10  -9  -1   -9.10    9.90
  10  -9   1   11.60   11.70
  10  -9   1    8.10    9.40
  10   9   1  -18.00   12.10
  10   9   1    7.80   13.10
 -10   9  -1    4.10   10.50
  11  -9   1   18.50   11.60
  11  -9   1   31.20   10.90
 -11  -9  -1   25.20   11.90
  11   9   1   28.40   15.80
  11   9   1   33.80   15.90
 -10 -10   1    9.30   10.30
  10 -10  -1    9.10   10.80
  10 -10  -1   13.60    9.30
  10  10  -1    9.00   13.70
 -10  10   1   29.50   10.20
  -9 -10   1   15.00   15.90
   9 -10  -1    1.50    7.90
   9 -10  -1   -6.50    9.00
  -9  10   1    6.30    9.80
   9  10  -1   -4.60   11.20
   9  10  -1    1.70   11.80
  -8 -10   1   12.30    8.40
   8 -10  -1   -0.10    7.60
   8 -10  -1    5.60    6.60
   8  10  -1   -7.70   10.50
   8  10  -1   -2.00    9.40
  -8  10   1   13.50    8.90
   7 -10  -1  214.28   15.90
   7 -10  -1  243.28   13.60
  -7 -10   1  276.87   16.40
   7  10  -1  203.08   21.10
  -7  10   1  297.67   18.60
   7  10  -1  276.57   18.40
  -6 -10   1 1107.99   43.80
   6  10  -1 1069.99   46.60
  -6  10   1 1105.39   44.60
   6  10  -1 1141.59   45.60
  -5 -10   1   14.80    5.70
   5  10  -1    3.60    7.10
  -5  10   1    4.90    6.20
   5  10  -1    3.20    6.10
   4  10  -1  268.87   14.60
   4  10  -1  232.88   14.40
  -4  10   1  231.28   13.00
  -3 -10   1   90.09    6.60
   3  10  -1   94.69    8.20
   3  10  -1   84.09    8.60
  -3  10   1   89.89    7.40
   2  10  -1    5.40    4.10
   2  10  -1    1.00    4.30
  -2  10   1   -1.30    3.00
   1  10  -1  381.96   16.30
   1  10  -1  386.76   16.20
  -1  10   1  373.86   14.90
  -1  10   1  355.76   15.50
   0  10  -1   15.30    4.60
   0  10   1   11.40    3.20
   0  10  -1   11.20    5.20
   0  10   1    9.30    2.80
   1  10   1   22.10    3.80
  -1  10  -1   30.20    5.90
   1  10   1   18.10    3.70
   2  10   1  879.31   33.80
  -2  10  -1  838.62   34.00
   2  10   1  829.72   33.10
  -2  10  -1  885.01   33.10
  -3  10  -1   37.00    5.50
  -3  10  -1   27.00    7.00
   3  10   1   36.00    5.60
   3  10   1   33.30    6.00
  -4 -10  -1   69.59    6.10
  -4  10  -1   71.09    7.60
   4  10   1   72.59    8.50
   4  10   1   70.49    7.60
   5 -10   1  633.24   25.00
  -5 -10  -1  661.63   26.00
   5  10   1  619.24   27.80
  -5  10  -1  634.84   27.60
   5  10   1  627.44   28.90
   6 -10   1  297.77   15.40
   6 -10   1  286.57   16.10
  -6 -10  -1  323.67   16.00
   6  10   1  312.87   18.20
  -6  10  -1  334.17   18.80
   6  10   1  277.37   19.60
   7 -10   1   -4.30    7.20
  -7 -10  -1    0.00    6.60
   7 -10   1    6.60    6.40
   7  10   1   -6.40    8.10
  -7  10  -1    1.30    8.70
   7  10   1   -0.60   15.50
  -8 -10  -1    6.40    7.90
   8 -10   1   -1.40    8.60
   8 -10   1   14.10    7.20
   8  10   1   13.60    9.80
  -8  10  -1   17.90   10.40
   8  10   1   -5.60   10.60
   9 -10   1  155.28   13.90
   9 -10   1  124.29   11.90
  -9 -10  -1  135.79   13.10
   9  10   1  109.59   16.20
   9  10   1  114.89   15.20
  -9  10  -1  121.69   14.30
 -10 -10  -1  187.68   17.30
  10 -10   1  180.28   16.30
 -10  10  -1  140.49   15.70
  10  10   1  150.48   24.70
  10  10   1  155.28   18.70
 -10 -11   1   -8.90    9.80
  10 -11  -1   10.50    8.50
  10 -11  -1    2.40    9.40
  10  11  -1   -0.60   13.00
 -10  11   1    1.20   10.00
  10  11  -1  -10.70   14.40
   9 -11  -1   -6.60    6.70
  -9 -11   1    3.30   14.40
   9 -11  -1   -6.10    8.00
   9  11  -1   -8.60   11.20
  -9  11   1   -7.30   10.00
   9  11  -1   -9.20   10.90
  -8 -11   1  467.05   24.20
   8  11  -1  459.25   28.50
   8  11  -1  500.95   27.40
  -8  11   1  497.85   25.80
  -7 -11   1   26.00    7.90
   7  11  -1   24.50    9.40
  -7  11   1   14.50    9.10
   7  11  -1   40.10   11.20
  -6 -11   1  456.95   21.60
  -6  11   1  485.15   23.40
   6  11  -1  481.15   23.70
   6  11  -1  439.86   24.80
  -5 -11   1    4.90    5.50
  -5  11   1    4.00    6.50
   5  11  -1    3.60    6.80
   5  11  -1   -5.80    7.00
  -4 -11   1 1415.46   51.69
   4  11  -1 1382.46   54.09
  -4  11   1 1334.37   52.29
   4  11  -1 1384.06   53.59
  -3  11   1  129.79    8.70
   3  11  -1  140.59   10.20
   3  11  -1  103.99    9.90
  -2  11   1  185.68    9.30
   2  11  -1  173.58   10.80
   2  11  -1  193.28   11.00
   1  11  -1  958.60   36.80
  -1  11   1  966.30   35.70
   1  11  -1  951.30   36.90
  -1  11   1  935.21   36.10
   0  11  -1  446.16   19.10
   0  11  -1  465.75   19.60
   0  11   1  478.85   18.40
   0  11   1  457.55   18.50
  -1  11  -1  817.92   32.50
   1  11   1  821.42   31.70
   1  11   1  835.92   31.80
  -1  11  -1  839.92   32.00
  -2  11  -1   83.69    7.90
  -2  11  -1   83.59    6.60
   2  11   1   77.09    6.60
   2  11   1   78.49    6.50
  -3  11  -1   98.59    9.80
   3  11   1  109.79    9.50
   3  11   1  104.19    8.80
  -3  11  -1  100.59    9.10
   4  11   1  443.16   22.50
   4  11   1  503.65   22.20
  -4  11  -1  500.35   21.70
  -5 -11  -1  366.06   15.90
  -5  11  -1  357.96   18.80
   5  11   1  337.67   19.90
   5  11   1  349.67   18.50
  -6 -11  -1    9.60    5.70
   6  11   1    0.70    8.80
  -6  11  -1   14.50    8.40
   6  11   1   -1.90    7.30
   7 -11   1    2.90    5.60
   7 -11   1    2.60    6.40
  -7 -11  -1    3.30    6.50
  -7  11  -1   -2.60    9.30
   7  11   1    7.30    8.90
   7  11   1   -4.80    9.60
   8 -11   1  156.78   14.20
   8 -11   1  162.88   13.00
  -8 -11  -1  164.98   14.60
   8  11   1  204.98   18.60
  -8  11  -1  209.08   19.10
   8  11   1  153.68   17.20
  -9 -11  -1   20.00    9.20
   9 -11   1   23.30   10.10
   9 -11   1   24.40    8.70
  -9  11  -1   38.80   11.40
   9  11   1   34.70   13.90
   9  11   1   31.20   12.30
  10 -11   1   17.40   10.80
  10 -11   1   -0.90    8.70
 -10 -11  -1    7.40    9.70
 -10  11  -1    0.40   11.40
  10  11   1    6.80   13.20
  10  11   1   30.20   14.40
 -10 -12   1   11.10   10.70
  10  12  -1   11.80   13.30
 -10  12   1   -0.80   10.10
  10  12  -1   11.30   14.60
  -9 -12   1   14.10    9.30
   9  12  -1   34.10   13.10
  -9  12   1    7.90   10.00
   9  12  -1    6.20   12.30
  -8 -12   1   36.20    8.80
   8  12  -1   -1.60   11.00
   8  12  -1   27.20   11.50
  -8  12   1   33.70   10.10
  -7 -12   1    1.10    6.80
  -7  12   1    4.90    8.80
   7  12  -1  -11.50    8.40
   7  12  -1  -12.80    9.70
  -6 -12   1   34.50    7.00
   6  12  -1   16.00    9.20
  -6  12   1   37.00    8.70
  -5 -12   1   25.70    6.70
   5  12  -1   14.50    8.30
   5  12  -1   32.60    8.00
  -5  12   1   22.90    7.30
  -4  12   1  961.20   38.00
   4  12  -1  966.10   39.40
   4  12  -1  979.50   39.90
  -3  12   1  241.48   12.70
   3  12  -1  278.67   14.40
   3  12  -1  245.18   14.20
   2  12  -1   32.80    5.80
   2  12  -1   26.80    5.60
   1  12  -1  650.33   25.80
  -1  12   1  633.64   24.50
  -1  12   1  625.14   25.00
   1  12  -1  613.04   25.60
   0  12  -1   20.50    5.10
   0  12  -1   22.30    4.70
   0  12   1   27.00    4.50
   0  12   1   33.10    4.20
  -1  12  -1 1649.54   61.49
   1  12   1 1602.94   61.79
  -1  12  -1 1653.13   60.99
   2  12   1  184.38   10.40
  -2  12  -1  159.98   11.80
   2  12   1  171.78   10.20
  -2  12  -1  163.98   10.20
   3  12   1 1357.06   52.29
  -3  12  -1 1326.07   52.69
  -3  12  -1 1336.57   51.49
   3  12   1 1387.66   51.79
  -4  12  -1  256.97   16.90
   4  12   1  215.18   13.60
   4  12   1  212.58   14.40
  -4  12  -1  214.98   13.80
   5  12   1  173.48   15.30
   5  12   1  222.18   14.20
  -5  12  -1  177.48   14.10
  -5  12  -1  217.28   17.50
  -6 -12  -1    3.10    6.00
  -6 -12  -1    2.70    6.60
   6  12   1    2.30    7.60
   6  12   1   -7.50    8.50
  -6  12  -1   10.80    8.90
  -7 -12  -1   -2.00    6.10
   7  12   1    6.90    8.80
   7  12   1   -7.40    9.90
  -8 -12  -1   37.10    8.50
   8  12   1   14.90   11.30
   8  12   1   41.30   12.20
  -8  12  -1   42.10   11.60
   9 -12   1   13.90    8.90
   9 -12   1   -0.10    7.20
  -9 -12  -1   16.70    9.00
   9  12   1   -0.30   11.70
   9  12   1  -15.10   11.70
  -9  12  -1   12.20   10.60
  10 -12   1    9.10    7.90
 -10 -12  -1   -4.10   10.50
  10 -12   1    4.50    9.80
 -10 -12  -1    3.50   11.10
  10  12   1    2.50   16.60
 -10  12  -1   -4.70   10.90
  10  12   1   -3.40   12.40
  -9 -13   1  166.28   15.90
   9  13  -1  104.79   17.60
  -9  13   1  145.09   14.80
   9  13  -1  203.28   19.30
  -8 -13   1    1.40    8.10
  -8  13   1   -1.60    9.50
   8  13  -1   -6.60   10.00
   8  13  -1   12.50   11.80
  -7 -13   1   19.80    7.50
   7  13  -1   14.80   10.00
  -7  13   1   21.30    9.50
   7  13  -1   10.30   10.50
  -6 -13   1   38.80    6.80
   6  13  -1   37.60   16.50
  -6  13   1   59.39    9.80
   6  13  -1   63.59   10.10
   5  13  -1   80.19   10.80
  -5  13   1   92.89    9.60
   5  13  -1   85.89   10.40
  -4  13   1  167.08   11.40
   4  13  -1  143.29   13.10
   4  13  -1  159.28   12.90
  -3  13   1  564.14   23.60
   3  13  -1  596.74   25.60
  -3  13   1  604.64   25.50
   3  13  -1  561.34   25.40
   2  13  -1  121.29   10.00
  -2  13   1  119.79    8.20
   2  13  -1  123.09   10.30
  -2  13   1  115.09   10.00
   1  13  -1   48.90    6.50
   1  13  -1   39.30    6.00
   0  13  -1   21.60    5.30
   0  13  -1   23.10    5.00
  -1  13  -1  187.68   10.80
   1  13   1  184.08   10.20
   1  13   1  197.58   10.70
  -1  13  -1  186.48   11.90
   2  13   1   37.60    5.90
  -2  13  -1   31.30    5.70
   2  13   1   23.70    5.50
  -2  13  -1   24.70    6.80
   3  13   1  784.92   32.50
  -3  13  -1  763.92   33.50
   3  13   1  824.52   32.40
  -3  13  -1  792.52   31.90
   4  13   1    0.60    6.70
   4  13   1    2.40    6.20
  -4  13  -1    5.40    8.50
  -4  13  -1   11.10    6.60
   5  13   1   18.60    8.70
  -5  13  -1   21.50    7.80
   5  13   1   31.90    7.80
  -5  13  -1   31.40   10.00
  -6  13  -1    7.10    9.00
  -6  13  -1   -4.90   10.10
   6  13   1    6.80    9.30
  -7 -13  -1  598.84   24.70
  -7 -13  -1  565.94   24.10
   7  13   1  489.05   29.40
   7  13   1  550.04   28.70
  -7  13  -1  568.04   28.70
  -8 -13  -1   -8.50    8.30
  -8 -13  -1   -3.30    7.20
   8  13   1   -7.20   10.10
   8  13   1   -5.40   10.60
  -8  13  -1    2.00   10.30
  -9 -13  -1   -4.30    8.20
  -9 -13  -1   15.90   10.10
   9  13   1   -1.20   12.80
   9  13   1    6.10   12.50
  -9  13  -1   36.50   11.80
  -9 -14   1  -14.10    8.60
   9  14  -1   13.10   14.00
  -9  14   1    2.20   10.40
   9  14  -1   13.40   12.80
  -8 -14   1    7.30    7.70
   8  14  -1   22.40   12.00
  -8  14   1    1.30    9.90
   8  14  -1    3.70   11.90
  -7 -14   1    2.70    6.40
   7  14  -1   17.70    9.60
   7  14  -1   -9.40    9.70
  -7  14   1    8.70   11.20
   6  14  -1   17.00    8.90
  -6  14   1    8.40    8.20
   6  14  -1   -0.90    9.10
  -5  14   1  102.79   10.10
   5  14  -1  114.09   11.50
   5  14  -1  104.49   12.00
   4  14  -1  164.78   13.40
   4  14  -1  151.28   13.20
  -4  14   1  140.69   11.50
   3  14  -1  132.99   11.50
  -3  14   1  123.39   12.00
   3  14  -1  116.89   11.30
  -3  14   1  115.69    9.40
  -2  14   1  146.69   11.40
  -2  14   1  152.58    9.80
   2  14  -1  175.58   11.70
   2  14  -1  162.18   11.60
  -1  14   1  640.04   26.30
   1  14  -1  662.83   26.90
   1  14  -1  639.84   27.20
  -1  14   1  664.23   25.90
   0  14  -1   62.39    7.30
   0  14   1   61.89    5.90
   0  14  -1   56.59    6.40
   0  14   1   63.29    6.40
  -1  14  -1  407.86   18.50
  -1  14  -1  414.86   19.60
   1  14   1  432.16   18.50
   1  14   1  415.86   18.20
   2  14   1  158.78   10.50
  -2  14  -1  132.19   10.40
   2  14   1  159.68   10.80
  -2  14  -1  135.29   12.20
   3  14   1   75.59    8.20
  -3  14  -1   63.59    7.30
  -3  14  -1   43.20    9.00
   3  14   1   60.49    7.60
  -4  14  -1  327.77   18.00
  -4  14  -1  336.57   20.50
   4  14   1  354.76   18.40
   4  14   1  361.46   19.10
   5  14   1  572.34   26.70
  -5  14  -1  556.64   26.10
  -5  14  -1  592.44   28.80
   5  14   1  555.84   27.50
   6  14   1   11.70    8.60
  -6  14  -1   29.60    9.60
  -6  14  -1    9.80   11.40
   6  14   1   18.50   11.10
  -7  14  -1   14.50   12.50
   7  14   1   18.60   10.00
   7  14   1    1.20   10.60
  -7  14  -1   28.60   10.40
  -8 -14  -1    4.80    7.80
  -8 -14  -1    2.80    7.00
  -8  14  -1  -14.00   10.40
  -8  14  -1    0.70   12.20
   8  14   1    8.50   11.70
   8  14   1    0.90   10.20
  -9 -14  -1   19.10    9.10
  -9 -14  -1   18.60    8.00
   9  14   1   28.10   13.70
  -9  14  -1   26.90   11.70
  -9  14  -1   15.50   14.20
  -8 -15   1  112.59   10.40
  -8 -15   1   91.69    9.30
   8  15  -1   69.59   14.20
   8  15  -1  107.89   15.20
  -8  15   1   68.29   12.50
   7  15  -1   -3.40   10.20
  -7  15   1    8.70    9.90
   7  15  -1    4.10    9.70
  -6  15   1    8.90    8.60
   6  15  -1   23.30   10.00
   6  15  -1    6.90    8.90
   5  15  -1  281.87   27.10
  -5  15   1  274.57   17.00
   5  15  -1  289.17   25.40
  -5  15   1  321.57   19.60
  -4  15   1  195.18   13.00
  -4  15   1  193.58   15.80
   4  15  -1  193.08   14.50
   4  15  -1  198.58   15.00
  -3  15   1   10.00    5.30
  -3  15   1    0.60    6.90
   3  15  -1    8.20    6.60
   3  15  -1    4.90    6.50
  -2  15   1  245.18   12.30
   2  15  -1  214.58   13.90
  -2  15   1  220.88   13.70
   2  15  -1  222.78   14.00
   1  15  -1  271.07   15.10
  -1  15   1  314.47   15.00
   1  15  -1  327.27   16.00
  -1  15   1  286.27   14.00
   0  15  -1   46.30    6.60
   0  15   1   38.70    5.60
   0  15   1   49.60    6.50
   0  15  -1   52.89    7.50
   1  15   1 1183.68   44.60
  -1  15  -1 1137.89   44.70
  -1  15  -1 1175.98   45.40
   1  15   1 1137.19   44.60
   2  15   1  238.48   13.70
  -2  15  -1  250.27   15.60
  -2  15  -1  247.78   13.80
   2  15   1  248.78   13.90
   3  15   1  259.47   14.50
  -3  15  -1  245.88   14.30
  -3  15  -1  230.98   16.20
   3  15   1  232.08   14.70
  -4  15  -1    7.90    8.90
   4  15   1    9.90    7.40
  -4  15  -1    4.20    7.20
   4  15   1   30.80    7.70
   5  15   1   60.99    9.90
  -5  15  -1   65.39    9.50
  -5  15  -1   58.19   12.10
   5  15   1   62.59   10.50
   6  15   1  170.38   15.30
   6  15   1  162.68   16.00
  -7  15  -1   -0.70   10.30
  -7  15  -1    6.30   12.00
   7  15   1    5.10   10.00
   7  15   1    6.30   10.60
  -8  15  -1   17.20   13.60
  -8  15  -1    2.10   10.70
   8  15   1   19.10   12.30
   8  15   1   23.90   11.00
   7  16  -1    1.40   10.60
  -7  16   1   -0.50    9.40
  -7  16   1   13.20   11.50
   7  16  -1    0.00    9.50
   6  16  -1  602.04   30.70
  -6  16   1  625.74   29.30
  -6  16   1  655.03   31.80
   6  16  -1  629.14   31.50
  -5  16   1    7.00    9.60
  -5  16   1   17.80    8.20
   5  16  -1   16.20    8.80
   5  16  -1    9.90    8.40
   4  16  -1   -1.90    7.60
   4  16  -1    2.30    7.60
  -4  16   1   -0.80    8.20
  -4  16   1    1.10    6.40
   3  16  -1   -9.30    6.70
  -3  16   1   10.20    7.20
  -3  16   1   -1.20    5.40
   3  16  -1    7.40    6.90
  -2  16   1    8.30    6.40
   2  16  -1    2.20    6.50
  -2  16   1    6.30    5.20
   2  16  -1    5.00    6.20
  -1  16   1   68.49    6.70
   1  16  -1   56.99    7.50
   1  16  -1   62.39    7.90
  -1  16   1   64.29    7.30
   0  16   1    5.70    4.90
   0  16  -1   -3.00    6.20
   0  16   1   12.70    5.70
   0  16  -1   -8.40    5.20
  -1  16  -1  392.16   19.20
  -1  16  -1  378.76   18.00
   1  16   1  368.56   17.60
   1  16   1  371.36   17.90
  -2  16  -1  399.56   19.40
   2  16   1  439.36   19.70
   2  16   1  402.96   19.50
  -2  16  -1  416.66   20.70
  -3  16  -1   49.60    9.00
   3  16   1   46.60    8.00
  -3  16  -1   47.40    7.70
   3  16   1   52.89    7.90
  -4  16  -1   11.80    7.60
   4  16   1    3.30    7.40
  -4  16  -1    4.90    9.10
   4  16   1   15.60    7.30
  -5  16  -1   54.09   11.40
  -5  16  -1   52.09    9.60
   5  16   1   37.40   15.60
   6  16   1  144.79   15.00
  -6  16  -1  164.68   16.60
  -6  16  -1  156.98   14.30
   6  16   1  188.88   16.30
  -7  16  -1    0.60   12.50
  -7  16  -1  -15.60    9.90
   7  16   1    8.70   10.00
   7  16   1   -3.90   10.60
   7  17  -1   16.00   10.30
  -7  17   1   23.60   12.20
   7  17  -1   21.50   11.70
  -7  17   1   15.40   10.50
  -6  17   1   31.40   13.70
  -6  17   1   35.00   15.10
   6  17  -1   44.00   10.40
   6  17  -1   27.40   10.20
   5  17  -1   89.09   12.10
   5  17  -1   95.39   11.60
  -5  17   1   98.09   10.80
  -5  17   1  108.19   13.10
  -4  17   1  327.37   19.60
  -4  17   1  316.97   17.60
   3  17  -1   24.50    8.10
   3  17  -1   42.20    8.70
  -3  17   1   22.80    6.60
  -3  17   1   31.20    8.00
   2  17  -1   76.49    9.10
   2  17  -1   76.69    9.10
  -2  17   1   71.69    7.70
  -2  17   1   79.39    8.70
  -1  17   1  145.09   11.50
  -1  17   1  135.09   10.50
   1  17  -1  150.18   12.60
   1  17  -1  147.69   12.00
   0  17  -1    6.20    5.80
   0  17   1    6.40    5.40
   0  17  -1   13.40    7.30
   0  17   1   12.80    6.10
  -1  17  -1   58.19    8.70
   1  17   1   49.30    7.20
  -1  17  -1   48.90    7.50
   1  17   1   54.69    7.20
  -2  17  -1    4.00    7.40
   2  17   1    2.30    5.90
  -2  17  -1    3.60    6.50
   2  17   1   -2.00    6.10
   3  17   1   -3.00    6.50
   3  17   1   -0.20    6.50
  -3  17  -1    7.20    7.10
  -3  17  -1   10.70    8.40
  -4  17  -1   22.00    8.30
   4  17   1    6.80    7.10
  -4  17  -1   19.20    9.50
   4  17   1   10.30    8.10
  -5  17  -1   14.40   11.50
   5  17   1   22.20    9.40
  -5  17  -1   16.70   13.40
   5  17   1   11.50    8.70
  -6  17  -1    8.50   12.00
   6  17   1   16.30    9.80
   6  17   1   21.20    9.70
  -6  17  -1   23.90    9.90
   7  17   1   40.10   11.80
  -7  17  -1   68.59   14.40
  -7  17  -1   33.00   11.50
   7  17   1   37.90   12.10
  -6  18   1   38.00   10.90
   6  18  -1   45.70   11.70
   6  18  -1   34.20   10.60
  -6  18   1   45.80   12.50
   5  18  -1   13.50    9.30
  -5  18   1   -4.10    9.40
  -5  18   1   10.50    8.20
   5  18  -1   -1.30    9.00
   4  18  -1  168.28   15.40
  -4  18   1  149.69   15.40
  -4  18   1  161.88   13.70
   4  18  -1  172.38   14.60
   3  18  -1   45.80    9.20
  -3  18   1   45.00    7.50
  -3  18   1   46.20    8.70
   3  18  -1   43.30    8.60
   2  18  -1   88.59   10.20
   2  18  -1  103.89   10.60
  -2  18   1   87.79    8.60
  -2  18   1  102.79   10.00
  -1  18   1   25.50    7.30
   1  18  -1   23.50    7.20
  -1  18   1   27.50    6.40
   1  18  -1   22.60    7.80
   0  18  -1   55.89    8.90
   0  18   1   24.10    6.00
   0  18   1   28.70    6.80
   0  18  -1   36.70    7.00
   1  18   1  137.49   11.60
  -1  18  -1  129.99   11.60
   1  18   1  123.29   11.30
  -1  18  -1  121.89   11.50
   2  18   1   72.99    8.90
   2  18   1   77.39    9.10
  -2  18  -1   49.00    8.30
  -2  18  -1   80.29   10.10
   3  18   1   39.70    8.30
   3  18   1   27.60    8.10
  -3  18  -1   33.70    9.60
  -3  18  -1   18.30    7.80
   4  18   1  138.39   15.10
  -4  18  -1  141.99   12.30
  -4  18  -1  162.68   16.00
   5  18   1   -3.70    8.70
  -5  18  -1    6.30    9.10
  -5  18  -1   20.90   10.80
   5  18   1   -9.90    8.70
   6  18   1   15.80    9.70
  -6  18  -1   20.60   11.40
   6  18   1   35.80   10.60
  -6  18  -1   14.70   10.40
   4  19  -1   35.20    9.90
  -4  19   1   27.50    8.40
   4  19  -1   49.80   10.40
  -4  19   1   32.40    9.70
  -3  19   1  216.68   14.60
   3  19  -1  232.18   16.60
  -3  19   1  194.98   15.90
   3  19  -1  205.38   16.20
  -2  19   1   32.00    7.90
  -2  19   1   28.70    7.10
   2  19  -1   38.90    8.40
   2  19  -1   31.70    8.30
  -1  19   1   39.30    6.90
   1  19  -1   39.50    8.30
   1  19  -1   35.60    7.90
  -1  19   1   57.49    8.10
   0  19   1   15.30    6.30
   0  19   1   17.50    6.70
   0  19  -1    9.40    6.80
   0  19  -1   18.10    7.70
  -1  19  -1    2.90    7.80
   1  19   1   11.40    6.80
   1  19   1   12.00    6.80
  -1  19  -1   12.80    7.20
  -2  19  -1   10.50    8.70
  -2  19  -1   14.10    7.70
   2  19   1   15.00    7.30
   2  19   1   26.50    7.40
  -3  19  -1  244.78   18.10
   3  19   1  232.38   16.30
  -3  19  -1  265.77   16.50
   3  19   1  289.77   17.10
   4  19   1   43.00    9.30
   4  19   1   50.39    9.60
   2  20  -1   50.09    9.80
  -2  20   1   59.69    8.30
   2  20  -1   58.29   10.00
  -2  20   1   65.89    9.10
  -1  20   1  297.97   18.10
  -1  20   1  384.36   18.00
   1  20  -1  307.57   18.90
   1  20  -1  350.36   19.00
   0  20   1    4.40    6.70
   0  20  -1    1.60    7.40
   0  20   1    6.60    6.60
   0  20  -1    3.20    7.60
  -1  20  -1  122.69   12.00
   1  20   1  138.09   12.30
   1  20   1  122.39   10.70
  -1  20  -1  126.49   11.40
   2  20   1   -1.80    6.80
   2  20   1   -2.90    7.30
  -2  20  -1   -1.60    7.60
  -2  20  -1    3.40    7.70
  12   0  -2  106.39   16.00
  12   0  -2   95.49   18.60
 -12   0   2   95.99   22.00
  11   0  -2    2.60   10.70
  11   0  -2   19.00   14.10
 -11   0   2    6.20   10.90
 -10   0   2  109.49   13.50
  10   0  -2  138.69   14.90
   9   0  -2   -6.60   10.80
  -9   0   2   -4.50    8.50
   9   0  -2   -6.20   10.40
   8   0  -2    9.20    8.40
  -8   0   2   11.60    7.80
   8   0  -2    3.40    9.10
   7   0  -2    0.70    7.20
  -7   0   2    2.70    6.60
   7   0  -2   -8.60    6.70
   6   0  -2  313.27   17.00
   6   0  -2  303.57   17.30
  -6   0   2  326.47   16.70
   5   0  -2    4.70    5.10
  -5   0   2    3.30    4.70
   5   0  -2   -0.30    4.90
  -4   0   2  405.86   17.80
  -4   0   2  429.36   18.00
   4   0  -2  406.06   18.20
   4   0  -2  411.86   18.00
  -3   0   2    3.90    2.70
   3   0  -2    1.20    2.70
  -3   0   2   -1.60    2.50
   3   0  -2   -2.20    3.10
  -2   0   2  416.36   16.10
   2   0  -2  394.76   16.00
  -2   0   2  406.66   16.00
   2   0  -2  402.16   16.00
  -1   0   2    1.00    1.20
  -1   0   2    0.30    1.20
   1   0  -2   -0.90    1.10
   1   0  -2    0.60    1.10
   0   0  -2 1316.97   48.20
   0   0   2 1369.46   48.20
   0   0   2 1291.27   48.20
  -1   0  -2   -0.30    1.50
   1   0   2   -0.20    1.40
   1   0   2    1.60    1.50
  -1   0  -2   -0.30    1.40
   2   0   2 1877.71   69.89
  -2   0  -2 1928.41   69.99
  -3   0  -2    5.30    3.60
   4   0   2  629.74   26.00
  -4   0  -2  626.84   26.00
   5   0   2   -3.90    5.30
  -5   0  -2   -4.90    5.00
   6   0   2   88.89    9.50
  -6   0  -2   68.09    8.50
   7   0   2    1.30    6.70
  -7   0  -2   -3.80    7.20
   7   0   2    3.40    7.70
   8   0   2   16.60    8.40
   8   0   2    5.90    9.20
  -8   0  -2   13.00    8.40
   9   0   2    2.10   10.40
   9   0   2    2.70    9.10
  -9   0  -2  -16.70    8.80
  10   0   2  216.18   19.90
 -10   0  -2  244.08   20.50
  11   0   2   -6.20   13.50
  11   0   2    1.20   11.20
 -11   0  -2    8.10   11.50
 -12   0  -2  111.79   22.50
  12   0   2  114.49   18.70
  12   0   2  122.29   17.60
  12  -1  -2   22.20   12.80
 -12   1   2   21.20   15.40
  12   1  -2    5.80   16.30
  12   1  -2   12.00   13.30
  11  -1  -2   74.89   14.00
  11  -1  -2   59.09   15.20
 -11  -1   2   82.29   14.00
 -11   1   2   65.29   13.00
  11   1  -2   84.99   16.80
  11   1  -2   67.09   14.10
  10  -1  -2   43.80   11.30
 -10  -1   2   56.89   11.90
 -10   1   2   50.79   11.10
  10   1  -2   53.99   12.60
   9  -1  -2   61.99   12.00
  -9  -1   2   38.60   10.10
   9  -1  -2   33.40   10.70
   9   1  -2   33.80   11.30
   9   1  -2   45.50   11.00
  -9   1   2   23.00    9.10
  -8  -1   2   24.50    8.30
   8  -1  -2   19.90    8.70
   8  -1  -2   27.20    9.70
   8   1  -2   21.60    9.00
   8   1  -2   32.70   10.20
  -8   1   2   18.60    8.20
   7  -1  -2 1305.87   51.69
   7  -1  -2 1221.98   51.39
  -7  -1   2 1348.27   51.59
  -7   1   2 1310.57   51.29
   7   1  -2 1227.98   51.79
   7   1  -2 1297.97   51.69
   6  -1  -2  144.69   11.40
  -6  -1   2  120.49   10.90
   6  -1  -2  137.19   12.50
  -6   1   2  106.39   10.70
   6   1  -2  126.39   11.30
   6   1  -2  132.29   11.50
   5  -1  -2  130.19   10.70
  -5  -1   2  125.89    9.80
   5  -1  -2  125.69    9.90
   5   1  -2  121.19   10.30
  -5   1   2  131.39   10.00
   5   1  -2  132.49   10.20
  -4  -1   2  176.08    9.70
   4  -1  -2  162.58   10.30
   4  -1  -2  165.58    9.80
  -4  -1   2  166.98    9.80
   4   1  -2  177.98   10.20
  -4   1   2  165.68    9.50
   4   1  -2  177.38   10.00
  -4   1   2  159.88    9.70
  -3  -1   2  564.64   23.10
  -3  -1   2  566.24   23.10
   3  -1  -2  609.84   23.10
   3  -1  -2  582.84   23.20
  -3   1   2  576.74   23.00
   3   1  -2  596.14   23.40
   3   1  -2  582.64   23.10
   2  -1  -2   61.79    4.30
  -2  -1   2   57.29    4.20
   2  -1  -2   57.59    4.00
  -2  -1   2   56.69    4.20
  -2   1   2   58.09    4.10
   2   1  -2   53.69    4.30
   2   1  -2   54.59    4.20
  -2   1   2   54.09    4.00
   1  -1  -2  278.87   10.90
   1  -1  -2  282.27   10.90
  -1  -1   2  282.37   11.30
  -1  -1   2  273.47   11.20
   1   1  -2  285.87   11.20
  -1   1   2  287.87   11.00
   1   1  -2  298.87   11.30
  -1   1   2  287.07   10.90
   0  -1   2  123.69    5.30
   0  -1   2  125.69    5.40
   0  -1  -2  128.09    4.90
   0  -1  -2  120.59    4.90
   0   1  -2  124.79    5.40
   0   1   2  127.29    5.00
   0   1   2  128.79    5.00
   0   1  -2  116.69    5.30
   1  -1   2  182.88    7.80
  -1  -1  -2  184.68    7.50
   1  -1   2  178.78    7.70
  -1  -1  -2  174.98    7.60
   1   1   2  179.98    7.60
   1   1   2  186.08    7.60
  -1   1  -2  186.98    7.80
  -1   1  -2  178.78    7.70
   2  -1   2 4042.90  148.59
  -2  -1  -2 4074.69  148.59
  -2   1  -2 4108.89  148.69
   2   1   2 4148.08  148.59
  -3  -1  -2  702.33   27.80
   3  -1   2  729.93   28.00
  -3   1  -2  695.43   28.20
   3   1   2  705.53   27.90
  -4  -1  -2  965.70   37.10
   4  -1   2  963.40   37.20
  -4   1  -2  944.81   37.10
   4   1   2  901.91   36.90
   5  -1   2   19.10    6.10
  -5  -1  -2   18.30    5.70
  -5   1  -2   14.80    6.00
   5   1   2   19.00    5.90
   6  -1   2  718.93   31.90
  -6  -1  -2  747.63   31.90
  -6   1  -2  746.03   31.80
   6   1   2  762.52   32.00
  -7  -1  -2   69.99    9.40
   7  -1   2   55.49    8.60
   7  -1   2   62.69    9.80
   7   1   2   58.79    8.80
  -7   1  -2   54.19    9.00
   7   1   2   51.59    9.20
  -8  -1  -2  302.57   19.30
   8  -1   2  293.87   18.80
  -8   1  -2  304.97   19.30
   8   1   2  314.17   28.90
   8   1   2  262.07   18.90
  -9  -1  -2   -2.50    9.50
   9  -1   2   -3.30    8.90
   9  -1   2   11.50   10.80
   9   1   2  -16.00    5.30
  -9   1  -2    2.20    9.40
   9   1   2    2.60    9.50
  10  -1   2   10.00   10.40
 -10  -1  -2    6.30   10.90
  10   1   2    1.70   10.70
 -10   1  -2   -0.90    9.90
  11  -1   2   61.39   15.60
 -11  -1  -2   77.49   14.40
  11  -1   2   76.29   13.90
  11   1   2   76.99   16.90
  11   1   2   75.69   14.40
 -11   1  -2   63.69   12.80
  12  -1   2   54.69   13.40
  12  -1   2   21.30   16.10
  12   1   2   35.60   16.60
 -12   1  -2   35.30   14.00
  12  -2  -2   17.40   16.70
  12  -2  -2    8.70   12.80
 -12   2   2   28.30   12.60
  12   2  -2    4.20   15.80
  12   2  -2   10.80   17.50
 -11  -2   2  -12.70   10.30
  11  -2  -2   -0.30   11.60
  11  -2  -2   18.20   14.90
  11   2  -2   26.80   14.90
  11   2  -2    4.80   12.10
 -11   2   2    6.00   10.20
  10  -2  -2  295.07   22.20
 -10  -2   2  312.97   22.10
  10   2  -2  301.67   23.40
 -10   2   2  331.37   21.90
  -9  -2   2    7.80    9.60
   9  -2  -2    7.80    9.50
   9  -2  -2    7.10   10.60
   9   2  -2    6.30   10.20
  -9   2   2   -1.20    8.60
   9   2  -2    3.10    9.60
   8  -2  -2  294.97   20.60
   8  -2  -2  341.57   19.90
  -8  -2   2  320.47   19.80
  -8   2   2  337.07   19.40
   8   2  -2  294.07   20.50
   8   2  -2  333.97   23.10
  -7  -2   2  318.37   17.30
   7  -2  -2  288.07   17.00
   7  -2  -2  242.58   17.70
   7   2  -2  267.87   17.50
  -7   2   2  284.27   16.80
   7   2  -2  267.17   17.20
  -6  -2   2    2.10    5.50
   6  -2  -2    1.80    6.20
   6  -2  -2    0.30    5.80
  -6   2   2    7.10    5.60
   6   2  -2   -3.50    5.70
   6   2  -2   11.50    6.20
   5  -2  -2  633.64   26.50
   5  -2  -2  612.04   26.90
  -5  -2   2  672.33   26.90
  -5   2   2  617.34   26.50
   5   2  -2  654.43   27.30
   5   2  -2  630.24   26.80
   4  -2  -2 1167.38   43.90
  -4  -2   2 1145.69   44.10
  -4  -2   2 1146.99   44.00
   4  -2  -2 1107.69   43.90
  -4   2   2 1186.48   43.80
   4   2  -2 1107.69   44.10
  -4   2   2 1161.68   44.00
   4   2  -2 1160.68   44.50
  -3  -2   2 1067.59   40.10
   3  -2  -2 1064.69   39.80
  -3  -2   2 1020.40   40.90
   3  -2  -2 1044.40   39.90
   3   2  -2 1040.00   40.10
  -3   2   2 1131.19   39.90
  -3   2   2 1017.10   39.80
  -2  -2   2  129.29    6.80
  -2  -2   2  133.09    6.60
   2  -2  -2  124.89    6.00
   2   2  -2  121.39    6.70
   2   2  -2  123.59    6.80
  -2   2   2  137.09    6.20
  -1  -2   2  139.59    6.20
  -1  -2   2  131.09    6.20
   1   2  -2  132.39    6.20
  -1   2   2  136.59    5.40
  -1   2   2  131.99    5.50
   1   2  -2  132.39    6.20
   0  -2   2  108.89    5.10
   0  -2   2  114.29    5.10
   0   2  -2  103.99    5.00
   0   2  -2  104.29    5.00
   1  -2   2   12.60    2.10
   1  -2   2   11.50    2.10
  -1  -2  -2   14.20    1.60
  -1  -2  -2   13.50    1.60
  -1   2  -2   12.40    2.10
  -1   2  -2    6.20    2.00
   1   2   2   11.80    1.70
   1   2   2   11.70    1.80
  -2  -2  -2  808.72   30.20
   2  -2   2  762.82   30.30
   2   2   2  842.12   30.30
  -2   2  -2  784.92   30.30
   3  -2   2  836.22   32.10
  -3  -2  -2  817.32   31.80
   3   2   2  821.82   31.90
  -4  -2  -2  853.51   33.00
   4  -2   2  808.02   33.10
   4   2   2  814.92   32.90
  -4   2  -2  848.62   33.30
  -5  -2  -2   74.49    7.70
   5  -2   2   66.29    7.90
  -5   2  -2   56.99    7.60
   5   2   2   63.59    7.60
   6  -2   2  503.85   24.30
  -6  -2  -2  508.35   24.00
   6   2   2  548.45   24.80
  -6   2  -2  537.65   24.60
  -7  -2  -2   46.50    9.30
   7  -2   2   40.50    8.00
   7  -2   2   49.60    9.30
  -7   2  -2   56.99    9.20
   7   2   2   38.80    8.70
   7   2   2   30.90    7.80
  -8  -2  -2  350.06   21.20
   8  -2   2  363.16   22.10
   8  -2   2  315.57   20.00
   8   2   2  331.47   20.70
  -8   2  -2  361.56   21.00
   9  -2   2    6.30   10.40
  -9  -2  -2   10.00   10.10
   9  -2   2   15.60    9.40
   9   2   2   19.10   10.00
  -9   2  -2    3.50    9.10
  10  -2   2   18.90   10.50
 -10  -2  -2   11.50   10.90
  10   2   2    5.50   10.90
 -10   2  -2   13.50   10.90
  11  -2   2   70.39   13.60
  11  -2   2   65.69   15.40
 -11  -2  -2   97.59   15.20
  11   2   2   79.79   14.80
 -11   2  -2   99.49   14.40
  11   2   2  107.59   16.70
 -12  -2  -2   46.00   22.40
  12  -2   2   39.90   12.90
  12  -2   2   33.90   16.00
  12   2   2   45.50   18.00
 -12   2  -2   10.60   11.40
  12   2   2   30.10   15.00
  12  -3  -2   15.60   15.40
  12  -3  -2   17.60   12.40
  12   3  -2    7.70   18.50
 -12   3   2    3.60   10.90
  12   3  -2    2.20   16.70
  11  -3  -2    6.10   11.20
  11  -3  -2   18.50   14.20
 -11  -3   2   -1.90   11.10
  11   3  -2    4.50   12.20
  11   3  -2   -3.10   13.40
 -11   3   2   -2.70   10.60
  10  -3  -2   61.49   12.00
 -10  -3   2   31.60   11.20
  10  -3  -2   22.10   12.60
  10   3  -2   46.60   12.50
  10   3  -2   30.20   10.70
 -10   3   2   27.90   10.50
  -9  -3   2   96.09   12.00
   9  -3  -2   82.89   11.60
   9  -3  -2   88.79   12.80
  -9   3   2   84.29   11.70
   9   3  -2   72.39   12.70
   8  -3  -2   -9.90    9.00
   8  -3  -2    1.00    7.60
  -8  -3   2    2.60    8.10
   8   3  -2   12.00    9.60
  -8   3   2    1.20    7.50
   8   3  -2    4.30    8.50
   7  -3  -2   10.20    6.90
   7  -3  -2    9.70    8.00
  -7  -3   2   14.00    7.20
  -7   3   2    6.00    7.10
   7   3  -2    7.70    7.50
   7   3  -2    4.70    7.00
   6  -3  -2  112.79   10.30
  -6  -3   2  121.89   10.70
   6  -3  -2   94.99    9.70
   6   3  -2  124.29   10.50
   6   3  -2   99.19   10.10
  -6   3   2   94.99    9.00
   5  -3  -2  174.98   12.40
  -5  -3   2  185.88   11.80
   5  -3  -2  201.68   11.50
  -5   3   2  180.18   11.80
   5   3  -2  202.28   12.50
   5   3  -2  193.88   12.20
   4  -3  -2   98.19    9.20
   4  -3  -2   98.39    8.60
  -4  -3   2  120.79    8.40
  -4  -3   2  101.89    8.10
  -4   3   2   99.19    7.40
   4   3  -2   93.59    8.60
   4   3  -2   92.79    8.10
  -4   3   2   86.79    7.90
   3  -3  -2 7180.48  264.37
   3  -3  -2 7292.07  264.27
   3   3  -2 7387.36  264.97
  -3   3   2 7141.39  264.47
  -3   3   2 7462.05  264.47
   3   3  -2 7418.46  265.17
   2  -3  -2   42.80    3.20
  -2  -3   2   46.30    4.10
   2  -3  -2   40.70    3.70
  -2  -3   2   44.20    4.20
   2   3  -2   45.10    4.50
   2   3  -2   38.10    3.70
  -2   3   2   40.60    3.40
  -2   3   2   41.10    3.40
  -1  -3   2  833.82   30.90
  -1  -3   2  813.52   30.80
   1   3  -2  821.72   30.90
   1   3  -2  827.72   30.90
   0  -3   2  315.27   12.60
   0  -3   2  325.57   12.70
   0   3  -2  325.57   12.70
   0   3  -2  318.77   12.80
   1  -3   2   46.80    3.70
   1  -3   2   47.70    3.90
   1   3   2   48.30    2.90
   1   3   2   55.49    3.20
  -1   3  -2   43.00    3.70
  -1   3  -2   44.80    4.20
  -2  -3  -2  997.00   37.40
  -2  -3  -2 1026.10   37.40
   2  -3   2  979.10   37.80
   2   3   2 1032.50   37.60
  -2   3  -2 1000.50   37.80
  -3  -3  -2  530.35   21.40
   3  -3   2  542.65   21.90
  -3   3  -2  518.75   22.10
   3   3   2  557.64   21.70
  -4  -3  -2  133.49    8.80
   4  -3   2  108.99    9.40
   4   3   2  114.39    8.80
  -4   3  -2  114.79    9.80
  -5  -3  -2  547.65   23.90
   5  -3   2  560.94   24.50
  -5   3  -2  526.65   24.50
   5   3   2  568.44   24.30
   6  -3   2   10.00    7.20
  -6  -3  -2   32.50    7.20
   6   3   2   33.30    7.30
  -6   3  -2   29.90    7.40
  -7  -3  -2   98.19   10.50
   7  -3   2   86.49   10.90
   7  -3   2   75.69    8.90
   7   3   2   65.59    9.60
  -7   3  -2   71.69   10.20
   7   3   2   74.59   10.20
   8  -3   2   16.80    7.90
  -8  -3  -2   -2.10    8.20
   8  -3   2    3.30    9.30
   8   3   2    0.30    8.30
   8   3   2   22.70    9.70
  -8   3  -2  -11.20    8.00
  -9  -3  -2    2.30    9.90
   9  -3   2    2.20   10.20
   9  -3   2    1.30   15.50
  -9   3  -2   12.90    9.50
   9   3   2    0.70    9.40
 -10  -3  -2   80.29   13.40
  10  -3   2   80.79   12.70
 -10   3  -2   65.99   12.10
  10   3   2   46.60   12.80
  11  -3   2  -16.40   13.10
 -11  -3  -2   -6.50   11.20
  11  -3   2    8.60   11.10
 -11   3  -2   -6.70   10.10
  11   3   2   -3.80   13.90
  11   3   2    4.80   12.30
  12  -3   2    2.60   12.40
  12  -3   2  -11.00   15.80
 -12  -3  -2   10.40   14.00
  12   3   2   12.80   15.90
  12   3   2   12.50   12.70
 -12   3  -2   15.50   11.80
  12  -4  -2   21.10   15.50
  12  -4  -2   37.30   12.80
  12   4  -2   46.40   15.40
 -12   4   2   53.09   12.80
  12   4  -2   46.50   17.70
  11  -4  -2   28.90   23.40
  11  -4  -2   67.29   13.30
 -11  -4   2   40.40   12.20
 -11   4   2   58.59   12.20
  11   4  -2   44.80   14.60
  11   4  -2   39.80   15.70
 -10  -4   2  142.29   14.50
  10  -4  -2  130.59   14.40
  10  -4  -2  136.69   15.70
  10   4  -2  132.09   16.10
 -10   4   2  134.09   14.10
   9  -4  -2  102.69   22.70
   9  -4  -2  160.98   13.90
  -9  -4   2  163.58   14.90
   9   4  -2  125.49   15.00
  -9   4   2  128.69   13.00
   8  -4  -2   19.40    9.90
   8  -4  -2   31.10    8.40
  -8  -4   2   28.30    8.80
   8   4  -2   27.20    9.00
  -8   4   2   22.50    8.20
   8   4  -2    8.70    8.80
   7  -4  -2  551.14   25.80
  -7  -4   2  591.74   26.60
   7  -4  -2  576.04   27.00
   7   4  -2  551.94   27.00
  -7   4   2  588.14   26.30
   7   4  -2  548.25   27.70
   6  -4  -2  276.47   16.60
  -6  -4   2  276.97   15.90
   6  -4  -2  293.67   15.50
   6   4  -2  290.27   16.30
   6   4  -2  294.47   17.20
  -6   4   2  285.27   15.90
   5  -4  -2 1173.48   46.00
   5  -4  -2 1172.18   45.70
  -5  -4   2 1231.88   46.40
  -5   4   2 1184.58   46.20
   5   4  -2 1157.68   46.50
   5   4  -2 1213.38   47.20
   4  -4  -2   43.50    5.80
   4  -4  -2   55.59    5.20
  -4  -4   2   65.29    6.30
   4   4  -2   52.89    6.10
   4   4  -2   43.10    6.00
  -4   4   2   53.09    5.90
  -3  -4   2  109.79    7.30
  -3  -4   2  113.19    7.50
   3  -4  -2  116.99    6.40
   3  -4  -2  107.29    6.80
   3   4  -2  120.89    7.90
   3   4  -2  122.49    7.60
  -3   4   2  103.09    7.40
  -3   4   2  117.49    6.70
   2  -4  -2 7908.41  291.67
  -2  -4   2 7864.51  295.47
  -2   4   2 7635.04  288.87
   2   4  -2 7667.33  296.37
  -1  -4   2 2697.73   98.79
  -1  -4   2 2685.23   98.89
   1   4  -2 2746.43   98.99
   1   4  -2 2737.13   98.99
   0  -4   2  396.56   15.50
   0  -4   2  389.56   15.40
   0   4  -2  407.56   15.50
   0   4  -2  391.96   15.60
   1  -4   2  195.48    8.60
   1   4   2  192.58    7.80
  -1   4  -2  197.58    9.10
  -1   4  -2  199.88    8.70
  -2  -4  -2  112.59    5.80
  -2  -4  -2  110.29    5.50
   2  -4   2  109.59    6.50
  -2   4  -2  100.09    6.50
  -2   4  -2  104.79    7.10
   2   4   2  109.09    5.90
  -3  -4  -2   76.69    6.00
   3  -4   2   71.49    7.00
  -3   4  -2   71.99    6.90
   3   4   2   79.09    6.30
   4  -4   2  180.78   11.40
  -4  -4  -2  181.58   10.40
  -4   4  -2  173.78   11.50
   4   4   2  202.28   11.10
   5  -4   2  526.45   23.40
  -5  -4  -2  531.85   22.90
  -5   4  -2  519.85   23.60
   5   4   2  507.55   22.90
  -6  -4  -2  227.68   14.50
   6  -4   2  225.78   15.60
  -6   4  -2  266.37   16.30
   6   4   2  222.78   14.90
  -7  -4  -2   13.90    7.80
   7  -4   2   29.00    9.30
   7  -4   2   23.40    7.40
  -7   4  -2   22.70    8.40
   7   4   2   28.40    8.20
   7   4   2   14.50    7.90
   8  -4   2   -7.90    9.20
  -8  -4  -2   15.70    8.70
   8  -4   2   14.70    8.10
   8   4   2    5.70    9.50
  -8   4  -2    7.30    8.60
   8   4   2    8.80    8.80
  -9  -4  -2  362.76   22.90
   9  -4   2  335.07   23.50
   9  -4   2  332.27   23.80
   9   4   2  326.17   22.80
  -9   4  -2  385.66   23.10
   9   4   2  365.76   27.30
  10  -4   2   75.79   12.30
 -10  -4  -2   87.39   13.20
 -10   4  -2   88.59   13.20
  10   4   2   80.19   13.80
  11  -4   2   35.00   12.20
  11  -4   2   39.80   15.10
 -11  -4  -2   46.20   13.30
 -11   4  -2   28.60   11.70
  11   4   2   27.90   16.60
  11   4   2   27.80   13.50
  12  -4   2   31.40   12.20
 -12  -4  -2    8.80   13.20
  12  -4   2    4.70   20.00
  12   4   2    1.30   13.10
  12   4   2   13.90   16.10
 -12   4  -2   15.80   12.30
  12  -5  -2   27.20   16.10
  12  -5  -2   26.70   12.20
  12   5  -2   29.10   18.00
 -12   5   2   12.00   11.70
  12   5  -2   26.80   14.40
  11  -5  -2   54.29   12.10
 -11  -5   2   38.10   12.60
  11   5  -2   42.80   14.50
 -11   5   2   56.29   12.90
  10  -5  -2   31.50   12.60
  10  -5  -2   15.50   12.30
 -10  -5   2   32.30   11.40
  10   5  -2   29.70   12.30
 -10   5   2   26.70   10.30
   9  -5  -2  -10.00   10.10
  -9  -5   2   -3.60    8.80
   9  -5  -2    2.10    8.90
  -9   5   2    4.40    8.60
   9   5  -2   16.20   10.80
   8  -5  -2   38.00    8.50
   8  -5  -2   16.40    9.60
  -8  -5   2   43.60    9.50
   8   5  -2   37.00    9.80
  -8   5   2   26.90    8.20
   7  -5  -2  791.02   33.00
  -7  -5   2  756.32   32.90
   7  -5  -2  763.82   32.20
   7   5  -2  730.73   34.30
   7   5  -2  755.82   33.60
  -7   5   2  746.43   32.90
   6  -5  -2  508.85   23.10
  -6  -5   2  493.15   23.20
   6  -5  -2  533.85   22.60
   6   5  -2  505.55   23.60
  -6   5   2  503.95   23.20
   6   5  -2  483.25   24.60
  -5  -5   2 1191.48   45.50
   5  -5  -2 1147.99   44.50
   5  -5  -2 1199.58   44.90
   5   5  -2 1138.79   45.60
  -5   5   2 1155.78   45.20
   5   5  -2 1135.79   46.30
  -4  -5   2  739.93   28.90
   4  -5  -2  700.33   29.40
   4  -5  -2  705.43   27.80
  -4   5   2  711.73   28.60
   4   5  -2  717.33   29.10
   4   5  -2  722.43   29.60
   3  -5  -2  882.91   33.30
   3  -5  -2  882.31   33.20
  -3  -5   2  930.21   34.70
  -3  -5   2  899.51   34.60
  -3   5   2  921.51   34.00
  -3   5   2  866.01   34.10
   3   5  -2  882.91   34.80
   3   5  -2  909.91   35.10
  -2  -5   2  327.57   13.90
  -2  -5   2  332.97   14.00
  -2   5   2  328.87   12.90
  -2   5   2  329.27   12.90
   2   5  -2  314.07   14.20
   2   5  -2  337.87   14.10
  -1  -5   2    2.90    2.40
  -1  -5   2    1.60    2.30
   1   5  -2    1.00    2.40
   1   5  -2    0.90    2.30
   0  -5   2  368.56   14.60
   0  -5   2  374.56   14.60
   0   5  -2  359.36   14.90
   0   5  -2  375.66   14.80
   1  -5   2  298.37   12.40
  -1   5  -2  301.87   12.60
  -1   5  -2  313.97   13.00
   2  -5   2   92.49    6.30
  -2  -5  -2  104.29    5.10
  -2  -5  -2  107.89    5.40
  -2   5  -2  103.39    6.70
   2   5   2   96.29    5.80
  -2   5  -2  115.79    7.60
  -3  -5  -2  467.85   18.30
   3  -5   2  451.65   19.00
   3   5   2  443.66   18.60
  -3   5  -2  438.86   18.90
   4  -5   2  773.32   30.80
  -4  -5  -2  764.82   30.30
  -4   5  -2  757.12   30.90
   4   5   2  769.62   30.60
   5  -5   2  995.60   39.80
  -5  -5  -2  999.60   39.30
  -5   5  -2 1039.50   40.20
   5   5   2  948.11   39.50
  -6  -5  -2  282.17   15.80
   6  -5   2  299.17   15.60
   6  -5   2  292.47   17.20
   6   5   2  247.88   17.00
  -6   5  -2  315.57   17.70
   6   5   2  264.67   16.30
   7  -5   2  477.05   23.80
  -7  -5  -2  505.95   24.50
   7  -5   2  536.95   25.60
   7   5   2  476.05   25.70
   7   5   2  518.75   25.40
  -7   5  -2  539.75   25.60
  -8  -5  -2   46.30   10.00
   8  -5   2   41.90   10.60
   8  -5   2   62.79    9.20
   8   5   2   73.69   10.90
  -8   5  -2   59.89   11.10
   9  -5   2  385.86   23.90
   9  -5   2  332.97   21.50
  -9  -5  -2  410.16   23.40
   9   5   2  386.56   25.10
  -9   5  -2  378.16   23.20
   9   5   2  367.56   24.70
 -10  -5  -2   63.89   12.60
  10  -5   2   67.69   12.20
  10   5   2   51.39   13.40
  10   5   2   59.99   14.20
 -10   5  -2   61.69   12.30
 -11  -5  -2   49.20   13.00
  11  -5   2   30.90   11.40
  11  -5   2   62.79   15.50
  11   5   2   38.70   14.20
 -11   5  -2   53.99   12.60
  12  -5   2    3.60   11.40
 -12  -5  -2   -2.30   12.40
  12  -5   2  -19.30   22.20
  12   5   2   -7.00   13.40
 -12   5  -2  -25.60   10.90
  12  -6  -2    4.70   14.40
  12  -6  -2  -15.50   10.50
  12   6  -2    6.00   14.00
 -12   6   2    6.40   10.70
  11  -6  -2   17.90   11.30
 -11  -6   2   16.90   11.70
  11   6  -2   -0.10   14.20
 -11   6   2   31.10   10.70
  11   6  -2   -7.50   12.40
 -10  -6   2   -4.90   10.00
  10  -6  -2  -14.80   11.00
  10  -6  -2   -7.90    9.10
  10   6  -2    9.80   11.50
 -10   6   2   -2.40    9.30
  10   6  -2  -11.90   11.80
   9  -6  -2   78.49   12.00
  -9  -6   2   78.49   11.70
   9  -6  -2  100.79   11.70
   9   6  -2   93.69   14.40
  -9   6   2  125.59   12.50
   9   6  -2  103.99   14.50
  -8  -6   2  740.13   32.50
   8  -6  -2  703.93   31.00
   8  -6  -2  730.83   32.10
   8   6  -2  701.63   33.20
   8   6  -2  705.33   34.50
  -8   6   2  662.23   31.60
   7  -6  -2  145.69   14.30
   7  -6  -2  150.18   12.30
  -7  -6   2  200.58   14.20
  -7   6   2  150.38   13.70
   7   6  -2  173.38   15.20
   7   6  -2  144.69   13.90
  -6  -6   2    9.30    5.90
   6  -6  -2    7.60    5.50
   6  -6  -2    2.90    6.70
  -6   6   2   -0.50    5.90
   6   6  -2    3.00    6.30
   6   6  -2    1.40    6.80
  -5  -6   2  242.98   13.80
   5  -6  -2  240.88   13.20
  -5   6   2  278.47   14.10
   5   6  -2  242.78   14.20
   5   6  -2  220.38   14.60
   4  -6  -2  125.59    7.80
  -4  -6   2  126.69    9.10
   4  -6  -2  132.69    7.30
   4   6  -2   97.59    9.80
  -4   6   2  147.69    9.50
   4   6  -2  117.49    9.40
  -3  -6   2    9.00    3.90
   3   6  -2    9.60    4.30
  -3   6   2    7.40    3.70
   3   6  -2    8.10    4.00
  -2  -6   2   76.09    6.00
  -2  -6   2   75.29    7.00
   2   6  -2   76.59    7.20
  -2   6   2   75.79    4.50
   2   6  -2   68.09    6.10
  -2   6   2   74.79    4.50
  -1  -6   2   91.59    5.60
  -1  -6   2   93.59    5.80
   1   6  -2   87.79    6.00
   1   6  -2   86.69    6.20
   0  -6   2 4134.59  151.08
   0  -6   2 4090.89  151.18
   0   6  -2 4257.77  151.58
   0   6  -2 4232.28  151.68
   1  -6   2   19.50    3.00
  -1   6  -2   18.20    3.60
  -1   6  -2   23.20    3.30
   2  -6   2  250.77   11.50
   2   6   2  264.37   11.30
  -2   6  -2  265.37   11.90
  -2   6  -2  276.57   14.20
   3  -6   2  157.08    9.20
  -3  -6  -2  158.18    8.00
   3   6   2  152.78    8.80
  -3   6  -2  155.38    9.50
  -4  -6  -2  779.62   30.60
   4  -6   2  763.52   30.80
  -4   6  -2  764.02   31.00
   4   6   2  768.82   30.80
   5  -6   2  200.48   13.80
  -5  -6  -2  217.48   12.40
   5   6   2  219.28   13.20
  -5   6  -2  223.98   14.30
   6  -6   2   54.89    8.80
   6  -6   2   51.09    7.30
  -6  -6  -2   42.70    7.20
   6   6   2   49.30    7.90
  -6   6  -2   64.19    9.20
   6   6   2   47.20    8.50
   7  -6   2   74.39   10.70
  -7  -6  -2   73.89    9.60
   7  -6   2   65.19    8.90
   7   6   2   58.29   10.60
  -7   6  -2   69.79   10.50
   7   6   2   75.19   10.40
  -8  -6  -2  156.48   15.40
   8  -6   2  154.78   14.00
   8  -6   2  150.38   13.90
   8   6   2  147.19   14.10
   8   6   2  111.29   14.00
   9  -6   2    5.40    8.80
  -9  -6  -2    9.10   12.00
   9  -6   2   27.90   11.20
   9   6   2    7.20   10.30
   9   6   2    6.90   10.90
  -9   6  -2   -4.50    9.40
  10  -6   2  105.79   14.10
 -10  -6  -2  128.59   15.00
  10  -6   2   88.49   12.50
  10   6   2   88.59   15.60
 -10   6  -2  133.99   14.60
  10   6   2  118.09   16.30
  11  -6   2  128.69   17.20
  11  -6   2   78.19   13.10
 -11  -6  -2  139.59   16.20
 -11   6  -2  123.89   15.20
  11   6   2   92.39   16.20
  11   6   2   85.69   17.30
 -11  -7   2   25.20   11.80
  11  -7  -2   22.90   11.00
  11  -7  -2   35.90   13.60
  11   7  -2   39.50   15.50
 -11   7   2   17.00   10.90
  11   7  -2   13.60   15.00
  10  -7  -2   -3.30    9.40
 -10  -7   2   -8.40   10.10
  10  -7  -2   -9.90   11.30
  10   7  -2  -15.70   12.00
  10   7  -2  -15.40   11.50
 -10   7   2   -4.40    9.50
  -9  -7   2   18.40    9.50
   9  -7  -2   54.09   10.20
   9  -7  -2   39.20   10.80
  -9   7   2   22.00    9.90
   9   7  -2   47.40   12.00
   9   7  -2   37.40   12.60
   8  -7  -2   29.50    9.50
  -8  -7   2   27.70    8.80
   8  -7  -2   35.20    8.50
   8   7  -2   40.40   11.70
  -8   7   2   34.90    8.80
   8   7  -2   28.20    9.70
   7  -7  -2  136.59   13.70
   7  -7  -2  169.18   12.40
  -7  -7   2  161.78   13.90
   7   7  -2  171.38   15.30
  -7   7   2  155.58   14.00
   7   7  -2  143.59   14.30
   6  -7  -2   61.49    7.70
   6  -7  -2   51.29    6.50
  -6  -7   2   45.20    7.60
   6   7  -2   55.89    8.40
   6   7  -2   40.30    8.70
  -6   7   2   51.99    7.90
  -5  -7   2  202.38   12.30
   5  -7  -2  164.08   13.80
   5  -7  -2  181.98   10.10
   5   7  -2  225.28   13.10
  -5   7   2  182.58   12.60
   5   7  -2  191.78   13.80
  -4  -7   2 1015.70   39.00
   4   7  -2  980.30   39.40
  -4   7   2 1002.70   38.60
   4   7  -2  994.80   39.90
  -3  -7   2  880.21   33.90
   3   7  -2  877.81   34.20
  -3   7   2  852.11   33.00
   3   7  -2  879.71   34.60
  -2  -7   2   30.80    5.20
  -2  -7   2   30.60    4.10
  -2   7   2   29.60    3.00
   2   7  -2   29.90    4.50
  -2   7   2   34.90    3.00
   2   7  -2   31.00    4.70
  -1  -7   2 1028.80   39.10
  -1  -7   2 1061.39   39.10
   1   7  -2 1060.69   39.70
   0  -7   2 1034.30   39.00
   0   7  -2 1054.19   39.80
   0   7  -2 1081.09   39.70
   1  -7   2  742.93   27.90
  -1   7  -2  734.43   28.40
  -1   7  -2  749.03   28.90
   2  -7   2  143.09    7.60
   2   7   2  140.09    7.40
  -2   7  -2  136.39    9.50
  -3  -7  -2   57.89    4.50
  -3  -7  -2   47.70    4.80
   3   7   2   57.39    5.50
  -3   7  -2   60.29    6.10
  -4  -7  -2  423.16   18.10
   4  -7   2  409.66   18.40
   4   7   2  410.66   18.70
  -4   7  -2  438.46   19.20
  -5  -7  -2  157.28   10.00
   5  -7   2  113.79   11.40
   5  -7   2  136.99    9.80
   5   7   2  125.59   10.80
  -5   7  -2  155.48   12.50
   5   7   2  127.89   12.30
   6  -7   2  358.76   19.00
  -6  -7  -2  350.36   17.70
   6  -7   2  329.97   17.30
   6   7   2  317.87   19.90
   6   7   2  376.46   19.10
  -6   7  -2  352.96   19.80
  -7  -7  -2   -6.00    6.50
   7  -7   2   10.90    6.90
   7  -7   2    3.60    8.20
  -7   7  -2    3.00    8.40
   7   7   2   -1.70    8.40
   7   7   2   -2.80    7.10
   8  -7   2   31.80   10.40
   8  -7   2   36.50    8.80
  -8  -7  -2   24.00    8.70
   8   7   2   28.00   10.40
  -8   7  -2   39.20   10.40
   8   7   2   27.10   11.00
   9  -7   2   -3.70   10.90
   9  -7   2   -6.10   10.50
  -9  -7  -2  -20.70   16.10
   9   7   2    2.10   10.40
   9   7   2   -0.20   10.80
  -9   7  -2   12.00    9.90
  10  -7   2   31.90    9.90
  10  -7   2   22.50   13.00
 -10  -7  -2   29.20   10.90
 -10   7  -2   43.80   11.60
  10   7   2   27.80   12.90
  10   7   2   27.00   14.00
  11  -7   2    8.20   13.70
  11  -7   2    4.90   10.20
 -11  -7  -2    8.60   11.70
  11   7   2    9.00   19.00
 -11   7  -2   22.10   11.80
  11   7   2   28.20   15.40
  11  -8  -2   -2.70   13.00
 -11  -8   2   29.70   12.20
  11   8  -2    7.40   15.00
 -11   8   2    6.70   10.60
  11   8  -2    7.20   14.90
 -10  -8   2  215.38   19.60
  10  -8  -2  184.38   17.10
  10  -8  -2  228.08   21.30
  10   8  -2  229.28   20.70
  10   8  -2  178.08   20.00
 -10   8   2  197.28   18.40
  -9  -8   2  234.68   18.90
   9  -8  -2  216.38   18.40
   9  -8  -2  220.48   16.00
   9   8  -2  251.47   21.00
  -9   8   2  204.98   17.80
   9   8  -2  199.78   19.70
   8  -8  -2   54.19    9.90
   8  -8  -2   77.89    9.00
  -8  -8   2   71.59   10.70
   8   8  -2   62.49   12.50
  -8   8   2   56.59   10.30
   8   8  -2   66.89   11.20
  -7  -8   2   -3.90    7.00
   7  -8  -2   -4.60    5.80
   7  -8  -2   -7.00    7.00
   7   8  -2    4.10    8.80
  -7   8   2   -0.50    7.40
  -6  -8   2   84.59    9.10
   6  -8  -2   80.19    7.50
  -6   8   2   86.29    9.20
   6   8  -2   77.59    9.40
   6   8  -2   73.39   10.40
  -5  -8   2  392.26   18.50
  -5   8   2  383.26   18.60
   5   8  -2  395.66   20.20
   5   8  -2  386.56   19.40
  -4  -8   2    4.70    4.60
   4   8  -2    9.10    5.60
  -4   8   2    3.50    5.00
   4   8  -2    3.00    5.10
   3   8  -2  609.54   25.00
   3   8  -2  582.34   24.50
  -3   8   2  583.84   23.20
  -2  -8   2 1918.31   72.89
   2   8  -2 2034.80   73.79
   2   8  -2 1994.70   73.79
  -2   8   2 1990.90   72.19
  -1  -8   2   57.49    5.30
   1   8  -2   79.49    6.10
   1   8  -2   62.49    6.90
   0   8  -2 1472.15   54.69
   1   8   2  333.17   13.20
  -1   8  -2  343.47   14.50
  -1   8  -2  327.27   16.60
   2  -8   2   17.10    3.30
  -2   8  -2   21.50    4.20
  -2   8  -2   15.00    5.20
   2   8   2   17.50    3.40
   3  -8   2 1950.80   68.69
  -3   8  -2 1788.52   68.79
  -3   8  -2 1882.91   69.89
   3   8   2 1778.92   68.69
   4  -8   2  965.90   37.90
  -4  -8  -2  995.00   37.30
   4   8   2  961.20   38.40
  -4   8  -2 1005.10   38.70
  -5  -8  -2   16.60    5.10
   5  -8   2   15.00    6.20
   5  -8   2   29.20    5.80
   5   8   2   22.60    6.60
   5   8   2   34.20    7.70
  -5   8  -2   21.40    7.40
   6  -8   2  683.83   29.40
  -6  -8  -2  708.63   29.50
   6  -8   2  706.43   30.40
  -6   8  -2  774.82   31.50
   6   8   2  728.63   31.00
   6   8   2  633.34   31.90
   7  -8   2 1112.39   45.50
  -7  -8  -2 1186.38   46.00
   7  -8   2 1138.99   46.40
  -7   8  -2 1206.78   47.50
   7   8   2 1193.88   47.20
   7   8   2 1006.40   48.00
   8  -8   2  357.66   21.60
   8  -8   2  328.07   19.20
  -8  -8  -2  360.06   20.20
   8   8   2  291.37   23.20
   8   8   2  344.97   22.00
  -8   8  -2  373.76   22.70
  -9  -8  -2    0.60    9.20
   9  -8   2    6.20    8.10
   9   8   2    5.80   10.60
  -9   8  -2  -11.40    9.50
   9   8   2  -10.70   10.20
  10  -8   2   10.90    9.40
  10  -8   2   14.80   12.60
 -10  -8  -2    3.10   10.10
  10   8   2    6.40   12.80
  10   8   2   15.40   13.70
 -10   8  -2    9.90   11.10
  11  -8   2   -0.10   10.40
 -11  -8  -2   13.90   11.30
  11   8   2   15.00   15.60
  11   8   2   25.40   15.50
  11  -9  -2  185.88   18.00
  11  -9  -2  156.78   16.60
 -11  -9   2  119.49   15.60
  11   9  -2  138.89   19.80
 -11   9   2  162.88   18.50
  11   9  -2  168.98   20.20
  10  -9  -2   53.89   11.90
  10  -9  -2   51.99   10.30
 -10  -9   2   22.60   11.30
  10   9  -2   24.80   14.00
  10   9  -2   18.60   13.20
 -10   9   2   34.80   11.00
   9  -9  -2   62.99   11.20
  -9  -9   2   77.89   11.60
   9  -9  -2   53.39    9.20
   9   9  -2   70.99   13.30
   9   9  -2   38.30   13.40
  -9   9   2   68.19   11.20
   8  -9  -2   -2.90    7.70
   8  -9  -2   -4.60    6.50
  -8  -9   2   -6.50    7.90
   8   9  -2   -5.40    9.00
   8   9  -2  -11.40   10.30
   7  -9  -2   34.30    6.90
  -7  -9   2   28.10    8.40
   7  -9  -2   23.20    6.90
   7   9  -2   32.40    9.10
  -7   9   2   48.40    9.00
  -6  -9   2   87.19    9.40
   6  -9  -2   90.59    8.70
   6   9  -2  100.39   11.90
   6   9  -2  112.29   10.70
  -6   9   2   97.19    9.90
  -5  -9   2  473.35   21.00
   5   9  -2  472.45   22.10
   5   9  -2  445.56   22.80
  -5   9   2  447.36   21.10
  -4  -9   2  533.95   22.70
   4   9  -2  538.65   24.10
  -4   9   2  531.75   22.50
   4   9  -2  546.15   23.80
   3   9  -2 1612.34   60.09
  -3   9   2 1558.64   58.29
   3   9  -2 1565.24   59.79
  -2  -9   2  105.39    7.00
   2   9  -2  101.79    8.00
  -2   9   2   89.69    5.50
   2   9  -2   89.49    7.80
  -1  -9   2  318.47   12.90
   1   9  -2  323.87   14.50
   1   9  -2  320.77   14.60
   0   9  -2    9.70    3.70
   0   9  -2   10.50    4.20
  -1   9  -2    0.50    3.30
  -1   9  -2    4.80    4.30
   1   9   2    1.00    2.50
  -2   9  -2 1076.09   40.20
  -2   9  -2 1081.89   41.10
   2   9   2 1006.30   39.60
   3  -9   2   27.90    4.10
  -3   9  -2   36.30    5.60
  -3   9  -2   20.70    6.80
   3   9   2   21.50    5.70
   3   9   2   22.90    4.70
   4  -9   2   52.39    5.60
  -4  -9  -2   60.69    5.40
   4  -9   2   52.39    5.90
  -4  -9  -2   58.29    4.90
   4   9   2   54.29    6.50
  -4   9  -2   42.60    6.80
   4   9   2   50.79    7.70
  -5  -9  -2 1720.93   64.39
   5  -9   2 1711.63   64.59
   5  -9   2 1720.73   64.79
  -5   9  -2 1751.92   65.99
   5   9   2 1660.13   66.99
   5   9   2 1785.12   66.09
   6  -9   2   21.60    7.30
  -6  -9  -2   27.70    6.30
   6  -9   2   26.60    6.40
   6   9   2    8.90    8.50
  -6   9  -2   28.50    8.30
   6   9   2   22.90    7.40
  -7  -9  -2  164.68   13.00
   7  -9   2  148.89   14.50
   7  -9   2  142.29   12.40
   7   9   2  103.69   13.80
   7   9   2  199.48   21.00
  -7   9  -2  170.08   16.40
   8  -9   2  160.78   13.90
   8  -9   2  133.89   13.50
  -8  -9  -2  149.59   14.50
   8   9   2  159.28   14.60
  -8   9  -2  137.09   14.40
   8   9   2  124.89   15.00
   9  -9   2  156.38   15.30
   9  -9   2  176.58   17.60
  -9  -9  -2  134.49   13.40
  -9   9  -2  183.68   16.30
   9   9   2  165.18   16.30
   9   9   2  149.99   17.50
  10  -9   2    9.90   12.40
  10  -9   2   28.60   14.30
 -10  -9  -2    9.90   10.20
  10   9   2   24.90   12.80
  10   9   2   21.00   13.40
 -10   9  -2   16.50   11.90
  11  -9   2    1.30   10.20
 -11  -9  -2   -2.20   10.70
 -11   9  -2    4.60   11.80
  11   9   2    6.60   14.30
  11   9   2   -2.10   14.20
  10 -10  -2   31.10    9.10
 -10 -10   2   11.90   10.80
  10 -10  -2   39.40   11.20
 -10  10   2   22.20   10.90
  10  10  -2   43.30   21.90
  10  10  -2   14.20   14.00
   9 -10  -2   62.79    9.80
   9 -10  -2   53.99    8.60
  -9 -10   2   43.90   10.40
  -9  10   2   44.80    9.80
   9  10  -2   50.49   13.80
   9  10  -2   56.09   12.70
   8 -10  -2   15.60    6.90
  -8 -10   2    5.70    8.50
   8 -10  -2    2.50    6.80
  -8  10   2   14.20    8.90
   8  10  -2  -10.70   10.70
   8  10  -2    1.40    9.70
  -7 -10   2  212.68   15.40
   7  10  -2  217.08   17.50
  -7  10   2  225.48   16.20
   7  10  -2  196.18   18.20
  -6 -10   2    3.10    6.60
   6  10  -2   11.80    7.70
  -6  10   2   -2.60    6.90
   6  10  -2    7.70    8.70
  -5 -10   2   53.19    7.50
   5  10  -2   47.70    8.30
   5  10  -2   50.19    8.80
  -5  10   2   61.49    7.70
  -4 -10   2   11.00    5.10
   4  10  -2    9.80    6.10
  -4  10   2   10.20    5.20
   4  10  -2   12.00    6.30
  -3 -10   2  118.49    8.10
  -3  10   2  112.49    7.70
   3  10  -2  109.79    9.70
   3  10  -2  129.09   10.00
  -2 -10   2  245.48   10.90
   2  10  -2  251.97   12.80
  -2  10   2  241.38   10.50
   2  10  -2  237.08   12.70
   1  10  -2  514.95   21.90
   1  10  -2  535.65   21.80
   0  10  -2 1865.91   68.99
   0  10  -2 1854.11   69.19
  -1  10  -2 1924.71   72.09
  -1  10  -2 1947.71   71.69
   1  10   2 1988.10   70.99
   1  10   2 1884.01   70.79
  -2  10  -2  342.27   16.20
   2  10   2  395.56   16.20
  -2  10  -2  348.97   17.40
   3  10   2 1669.23   62.09
  -3  10  -2 1635.74   62.79
   3  10   2 1618.84   61.29
  -3  10  -2 1621.44   61.49
   4 -10   2  620.54   24.60
   4 -10   2  645.54   25.50
   4  10   2  592.64   27.50
   4  10   2  615.04   26.50
  -4  10  -2  690.63   29.30
  -4  10  -2  624.74   26.70
  -5 -10  -2    4.30    5.50
  -5 -10  -2   -0.40    5.00
   5 -10   2    0.00    5.10
   5  10   2    5.50    5.80
  -5  10  -2    7.10    7.00
   5  10   2   15.20    7.80
   6 -10   2   16.10    6.70
   6 -10   2   -3.40    5.40
  -6 -10  -2    2.70    5.80
   6  10   2    0.90    7.10
  -6  10  -2    0.40    8.30
   6  10   2   -6.60    8.00
   7 -10   2    7.00    7.80
   7 -10   2   -4.70    6.20
  -7 -10  -2    2.50    6.70
   7  10   2    3.60    8.10
  -7  10  -2    0.10    9.20
   7  10   2   -1.60   10.10
   8 -10   2    1.00    7.10
  -8 -10  -2    3.80    7.60
   8 -10   2    3.10    8.80
  -8  10  -2    2.30   10.10
   8  10   2   -4.10    9.30
   8  10   2  -11.00   10.30
  -9 -10  -2  177.18   16.30
   9 -10   2  197.08   17.90
   9 -10   2  166.68   15.40
   9  10   2  201.38   20.10
  -9  10  -2  254.07   20.60
   9  10   2  159.98   18.60
  10 -10   2   40.90   12.50
  10 -10   2   33.20   10.00
 -10 -10  -2   27.20   10.60
  10  10   2   26.10   13.50
  10  10   2   32.50   20.90
 -10  10  -2   28.00   11.90
  10 -11  -2   63.89    9.20
 -10 -11   2   50.29   12.00
  10 -11  -2   62.79   10.10
 -10  11   2   43.30   10.90
  10  11  -2   63.29   16.00
  10  11  -2   19.80   21.60
  -9 -11   2    6.90    9.70
   9  11  -2   -3.50   12.30
  -9  11   2    3.10    9.40
   9  11  -2  -10.10   11.00
  -8 -11   2   13.90    8.70
   8  11  -2  -10.90   10.70
  -8  11   2   21.70    9.50
   8  11  -2    1.50   10.20
  -7 -11   2  276.67   17.40
   7  11  -2  293.27   21.20
   7  11  -2  299.17   19.80
  -7  11   2  292.67   18.60
  -6 -11   2  577.94   25.60
   6  11  -2  577.94   27.80
   6  11  -2  551.64   28.40
  -6  11   2  579.74   26.20
  -5 -11   2  290.47   15.40
   5  11  -2  288.17   17.00
  -5  11   2  295.47   16.00
   5  11  -2  249.28   17.30
  -4 -11   2   13.30    5.20
   4  11  -2   10.40    6.40
  -4  11   2   16.30    5.50
   4  11  -2   20.70    6.80
  -3 -11   2   37.00    4.90
   3  11  -2   35.30    6.60
   3  11  -2   43.60    6.80
   2  11  -2  189.18   11.60
   2  11  -2  198.78   11.70
  -2  11   2  204.98    9.40
   1  11  -2  678.43   27.60
   1  11  -2  684.83   27.40
   0  11  -2   81.49    7.20
   0  11  -2   78.99    6.70
   1  11   2  465.15   19.00
  -1  11  -2  470.15   20.80
  -1  11  -2  503.25   20.20
   1  11   2  478.55   19.20
   2  11   2  261.37   12.70
  -2  11  -2  262.17   14.90
   2  11   2  284.47   13.70
  -2  11  -2  290.97   13.70
   3  11   2  445.66   20.00
  -3  11  -2  465.95   19.90
  -3  11  -2  417.46   21.20
   3  11   2  422.66   19.10
   4  11   2 1006.80   39.90
   4  11   2  979.30   40.70
  -4  11  -2  977.80   39.80
  -4  11  -2 1050.09   42.10
   5  11   2  350.76   19.30
  -5  11  -2  381.56   20.00
  -5  11  -2  437.76   23.10
  -6 -11  -2  114.99    9.60
  -6 -11  -2  110.89   10.50
   6 -11   2  100.19    8.70
   6 -11   2  102.09   12.10
   6  11   2  118.39   11.40
  -6  11  -2  132.89   13.50
  -6  11  -2   88.39   11.00
   6  11   2   76.59   11.90
  -7 -11  -2    1.70    6.60
  -7 -11  -2    6.10    7.80
   7 -11   2    1.00    7.20
   7 -11   2    5.20    6.20
   7  11   2    2.20   10.00
   7  11   2   12.10    9.10
   8 -11   2   11.90    8.90
   8 -11   2    5.30    7.10
  -8 -11  -2   -2.30    7.50
  -8 -11  -2    0.60    8.30
   8  11   2    0.70   10.90
   8  11   2   21.10   10.60
  -8  11  -2   -7.50   10.30
   9 -11   2    2.70    8.00
   9 -11   2    7.50   10.10
  -9 -11  -2    1.60    8.60
  -9  11  -2    3.50   11.10
   9  11   2    8.20   11.30
   9  11   2   -8.20   11.30
  10 -11   2  146.39   13.40
 -10 -11  -2  138.19   15.00
 -10 -11  -2  145.69   14.50
  10  11   2  134.19   18.70
  10  11   2  142.39   18.50
 -10  11  -2  126.19   15.70
 -10 -12   2   -7.50   10.10
  10  12  -2   -7.30   13.40
 -10  12   2    7.40    9.90
  10  12  -2   -6.00   13.70
  -9  12   2   55.39   11.60
   9  12  -2   31.30   12.70
   9  12  -2    8.50   13.50
  -8 -12   2  394.66   22.00
   8  12  -2  394.76   26.80
  -8  12   2  407.96   23.10
   8  12  -2  408.66   25.40
  -7 -12   2   30.10    8.30
   7  12  -2   25.20   10.30
   7  12  -2   19.70    9.80
  -7  12   2   23.90    9.10
  -6 -12   2   82.79    8.90
   6  12  -2   77.49   13.90
   6  12  -2   92.09   11.50
  -6  12   2   74.19    9.70
  -5 -12   2    4.10    5.70
   5  12  -2    4.90    7.60
   5  12  -2    4.10    7.30
  -5  12   2   20.10    7.20
  -4 -12   2  709.33   27.90
   4  12  -2  715.33   29.40
   4  12  -2  650.33   29.50
  -4  12   2  621.64   27.20
  -3  12   2  142.79    8.70
   3  12  -2  127.39   11.10
   3  12  -2  120.59   10.80
   2  12  -2  304.57   15.70
  -2  12   2  307.77   13.40
   2  12  -2  333.97   16.00
   1  12  -2  480.75   20.70
   1  12  -2  455.85   20.20
   0  12  -2  231.38   12.80
   0  12  -2  227.38   12.10
   0  12   2  228.08   10.50
  -1  12  -2   53.69    6.00
   1  12   2   48.20    4.90
   1  12   2   44.70    4.90
  -1  12  -2   49.90    6.60
  -2  12  -2  389.66   18.80
   2  12   2  374.26   16.60
  -2  12  -2  385.26   17.50
   2  12   2  381.06   17.00
   3  12   2    5.70    4.90
  -3  12  -2    0.10    7.20
   3  12   2    0.20    5.70
  -3  12  -2    8.30    5.70
   4  12   2   47.70    7.90
  -4  12  -2   43.50    7.30
  -4  12  -2   53.29   10.30
   4  12   2   55.59    7.50
  -5  12  -2   -4.10    7.40
  -5  12  -2    0.40    9.60
   5  12   2    7.40    6.60
   5  12   2   -7.30    7.30
   6  12   2   -3.50    8.60
   6  12   2   -1.00    7.50
  -6  12  -2    1.70   10.50
  -6  12  -2  -11.50    8.20
   7 -12   2  337.47   17.40
  -7 -12  -2  368.76   18.20
   7 -12   2  311.87   19.40
  -7 -12  -2  359.66   17.50
   7  12   2  279.57   22.70
   7  12   2  401.56   21.80
  -7  12  -2  407.96   25.20
  -7  12  -2  385.46   22.60
  -8 -12  -2  504.85   23.80
   8 -12   2  494.15   23.50
   8 -12   2  479.35   22.80
  -8 -12  -2  486.55   24.30
  -8  12  -2  543.45   30.10
  -8  12  -2  543.45   28.00
   8  12   2  509.35   28.30
   9 -12   2    8.50    9.60
  -9 -12  -2    7.10    9.90
   9 -12   2   10.60    8.00
  -9 -12  -2    5.80    8.30
   9  12   2    1.10   12.20
   9  12   2   -5.90   12.30
  -9  12  -2    0.40   13.50
  -9  12  -2   15.50   11.40
  10 -12   2   -3.40   11.00
 -10 -12  -2   -8.00   10.90
  10 -12   2   18.10    9.10
 -10 -12  -2    6.50   11.90
 -10  12  -2    0.30   16.40
 -10  12  -2  -14.30   12.50
  10  12   2   -1.20   20.90
  10  12   2  -20.30   12.30
  -9 -13   2   -3.00    9.10
  -9  13   2    3.60    9.80
   9  13  -2   -7.70   12.20
  -8 -13   2   33.90    9.00
  -8  13   2   42.80   10.50
   8  13  -2   38.50   11.90
   8  13  -2   39.90   13.00
  -7 -13   2   -0.30    7.40
  -7  13   2  -11.70    8.60
   7  13  -2   -1.70   10.00
   7  13  -2  -14.70    8.80
  -6 -13   2  105.59    9.40
   6  13  -2   87.19   12.20
  -6  13   2  114.09   11.30
   6  13  -2  115.59   12.30
  -5 -13   2    3.50    6.30
  -5  13   2    8.10    6.90
   5  13  -2   -3.90    7.10
   5  13  -2   -6.10    7.40
   4  13  -2  731.43   31.50
  -4  13   2  747.33   29.60
   4  13  -2  710.03   31.60
   3  13  -2  550.44   24.40
   3  13  -2  529.65   24.40
  -3  13   2  548.25   22.30
   2  13  -2  143.69   11.00
  -2  13   2  137.49    8.20
   2  13  -2  138.39   11.00
  -1  13   2   51.09    4.60
   1  13  -2   46.10    6.90
   1  13  -2   40.30    6.40
   0  13   2  821.02   32.10
   0  13  -2  893.11   34.00
   0  13  -2  818.22   33.30
  -1  13  -2    3.20    6.00
  -1  13  -2    3.10    4.80
   2  13   2   80.09    7.20
  -2  13  -2   96.39    8.20
   2  13   2   75.69    6.90
  -2  13  -2   95.19    9.40
  -3  13  -2   93.49    8.90
   3  13   2   94.69    8.40
   3  13   2  108.29    9.30
  -3  13  -2   90.39   10.20
  -4  13  -2  411.96   20.70
  -4  13  -2  400.46   23.10
   4  13   2  460.55   20.70
   4  13   2  446.76   21.40
   5  13   2    4.30    7.90
  -5  13  -2   -1.00    7.60
  -5  13  -2   -7.10    9.30
   5  13   2    5.10    6.80
   6  13   2    5.80    8.50
   6  13   2   -1.20    9.00
  -6  13  -2   30.80   11.70
  -6  13  -2    6.00    8.80
  -7  13  -2  178.08   18.10
   7  13   2  142.29   16.40
   7  13   2  210.08   17.10
  -8 -13  -2   37.70    8.80
  -8 -13  -2   38.30    7.90
   8  13   2   47.40   11.40
   8  13   2    7.70   11.80
  -8  13  -2   30.00   11.90
  -8  13  -2   47.30   13.90
  -9 -13  -2    2.00    8.00
  -9 -13  -2   24.10    9.70
   9  13   2  -13.90   12.40
   9  13   2    2.10   11.40
  -9  13  -2    8.60   11.60
  -9  13  -2   32.50   14.90
  -9 -14   2   93.69   12.00
  -9  14   2   62.89   12.40
   9  14  -2  104.29   16.50
  -8 -14   2   48.70    9.70
   8  14  -2   33.60   12.30
   8  14  -2   91.19   14.50
  -8  14   2   55.49   11.30
  -7 -14   2    5.00    7.40
   7  14  -2    2.40    9.80
   7  14  -2   -6.00    9.90
  -6 -14   2   -0.60    5.80
   6  14  -2   -3.50    8.70
  -6  14   2    1.30    7.90
   6  14  -2   16.00    9.10
  -5  14   2   32.20    7.80
   5  14  -2   12.20    8.50
   4  14  -2  204.38   15.00
  -4  14   2  196.88   12.50
   4  14  -2  208.78   15.10
  -3  14   2   52.89    6.00
   3  14  -2   40.60    7.80
   3  14  -2   37.50    7.50
  -2  14   2  130.19    8.20
  -2  14   2  103.79   10.20
   2  14  -2  116.49   10.20
   2  14  -2  118.09   11.10
   1  14  -2  123.29   10.90
  -1  14   2  106.89    7.70
  -1  14   2  118.19    8.50
   1  14  -2  124.49   10.20
   0  14   2  143.89   10.60
   0  14  -2  149.29   10.80
   0  14  -2  184.48   12.20
   0  14   2  147.89   10.50
   1  14   2   37.20    5.40
  -1  14  -2   35.50    6.30
   1  14   2   40.80    5.30
  -1  14  -2   28.80    7.20
   2  14   2   93.69    9.10
  -2  14  -2  118.49   10.40
  -2  14  -2  125.29   10.40
   2  14   2  104.39    9.10
   3  14   2   47.40    6.90
  -3  14  -2   50.49    9.10
  -3  14  -2   35.10    7.10
   3  14   2   37.10    7.20
  -4  14  -2  123.89   10.60
   4  14   2  127.19   11.20
   4  14   2  120.79   11.40
  -4  14  -2  113.09   12.50
  -5  14  -2   61.89   11.60
  -5  14  -2   66.09   10.00
   5  14   2   66.09   10.00
   5  14   2   56.09    8.60
   6  14   2   43.10    9.60
  -6  14  -2   32.10   16.60
  -7  14  -2  100.39   13.20
   7  14   2  116.69   12.80
   7  14   2   81.79   13.60
  -7  14  -2  135.79   16.10
   8  14   2   96.69   14.70
   8  14   2  125.09   15.00
  -8  14  -2  126.19   16.90
  -8  14  -2  112.39   14.50
  -9  14  -2   55.99   13.00
   9  14   2   53.69   14.30
  -9  14  -2   63.69   17.10
  -8 -15   2   61.19    9.20
  -8  15   2   52.19   11.20
   8  15  -2   40.80   13.10
   8  15  -2   29.50   12.80
  -7 -15   2   -2.50    6.50
   7  15  -2   -8.80    9.70
   7  15  -2  -10.40   10.30
  -7  15   2    5.70    9.20
  -6  15   2  925.41   38.30
   6  15  -2  843.32   40.20
   6  15  -2  930.41   40.20
  -5  15   2   15.80    7.70
   5  15  -2    8.20    8.50
   5  15  -2   14.90    8.60
  -4  15   2   24.80    6.70
   4  15  -2   17.00    8.00
   4  15  -2   23.90    8.00
   3  15  -2    6.20    7.00
  -3  15   2   13.10    5.30
   3  15  -2   18.90    7.20
  -3  15   2    9.50    6.90
  -2  15   2   15.70    5.60
  -2  15   2    8.60    4.70
   2  15  -2    2.90    6.20
   2  15  -2    5.80    6.40
   1  15  -2   80.89    8.30
   1  15  -2   81.99    8.60
  -1  15   2   75.19    6.20
  -1  15   2   82.59    7.20
   0  15  -2  126.59   10.60
   0  15   2  139.59    9.00
   0  15  -2  149.29   12.50
   0  15   2  175.38   10.20
   1  15   2  160.18   10.50
   1  15   2  168.78   10.40
  -1  15  -2  176.78   11.70
  -1  15  -2  186.28   13.40
   2  15   2   81.49    8.00
   2  15   2   90.79    8.00
  -2  15  -2   84.89    9.80
  -2  15  -2   74.79    8.50
  -3  15  -2   48.40    7.80
   3  15   2   27.00    6.70
   3  15   2   19.50    6.80
  -3  15  -2   13.30    8.30
  -4  15  -2   13.80    7.60
  -4  15  -2   25.70    9.60
   4  15   2   24.30    7.60
   4  15   2   11.00    7.50
  -5  15  -2  178.38   16.10
   5  15   2  150.48   13.80
  -5  15  -2  147.19   12.70
   5  15   2  140.89   13.80
  -6  15  -2   38.10   10.60
   6  15   2   45.60   11.00
  -6  15  -2   64.29   13.30
   6  15   2   54.59   10.10
  -7  15  -2    6.10   10.70
   7  15   2    4.80   10.90
  -7  15  -2    8.00   13.10
   7  15   2    5.10    9.40
   8  15   2   -4.80   10.00
   8  15   2    5.60   11.50
  -8  15  -2    4.30   13.80
  -8  15  -2   -1.70   10.60
   7  16  -2   81.39   13.40
   7  16  -2   44.50   12.20
  -7  16   2   68.49   11.50
  -6  16   2   12.50    9.20
   6  16  -2    7.40    9.60
   6  16  -2   -3.10    9.00
  -5  16   2   13.70    7.90
   5  16  -2   17.30    9.50
  -5  16   2    9.90    9.20
   5  16  -2   11.60    8.60
  -4  16   2  111.29   10.90
   4  16  -2   93.19   14.00
  -4  16   2  111.99    9.40
   4  16  -2  116.59   11.80
  -3  16   2   17.50    7.30
  -3  16   2    4.50    5.60
   3  16  -2   11.30    7.40
   3  16  -2    4.00    7.30
   2  16  -2   21.80    7.00
  -2  16   2   16.10    5.00
  -2  16   2   16.40    6.20
   2  16  -2   18.40    7.20
   1  16  -2  297.17   17.30
   1  16  -2  313.17   16.80
  -1  16   2  306.07   14.50
  -1  16   2  336.87   15.40
   0  16   2    0.80    4.50
   0  16  -2    8.60    6.90
   0  16  -2   15.40    6.50
   0  16   2    7.30    5.10
   1  16   2 1149.89   44.20
  -1  16  -2 1122.69   45.70
   1  16   2 1147.19   44.10
  -1  16  -2 1166.58   45.10
  -2  16  -2    3.50    7.70
  -2  16  -2   -7.30    6.00
   2  16   2    4.20    5.80
   2  16   2    3.10    5.50
   3  16   2  238.38   14.70
   3  16   2  226.78   14.40
  -3  16  -2  252.87   17.50
  -3  16  -2  234.08   15.00
   4  16   2   38.30    8.00
  -4  16  -2   24.10    8.40
   4  16   2   33.00    8.30
  -4  16  -2   15.20    9.90
   5  16   2  162.48   14.30
   5  16   2  205.98   16.10
  -5  16  -2  163.48   18.90
  -5  16  -2  164.38   16.70
   6  16   2    0.30    9.20
   6  16   2   -1.80    8.20
  -6  16  -2  -20.40   11.20
  -6  16  -2   -2.70    9.60
   7  16   2    4.00    9.90
  -7  16  -2    1.80   10.70
   7  16   2    2.90   10.70
  -7  16  -2    6.40   12.80
   7  17  -2    0.20   10.80
  -7  17   2  -18.20    8.70
   7  17  -2   16.40   11.50
  -7  17   2   13.20   10.90
  -6  17   2  161.48   14.50
   6  17  -2  177.78   16.80
   6  17  -2  180.18   18.00
  -6  17   2  139.79   15.30
  -5  17   2   -4.30    8.90
   5  17  -2  -14.00    7.70
  -5  17   2    9.80    8.20
   5  17  -2   -7.10    8.40
  -4  17   2   39.80    8.90
   4  17  -2   11.30    8.70
   4  17  -2   21.90    9.00
  -4  17   2   42.10    7.90
   3  17  -2   -1.10    7.10
   3  17  -2   21.20    7.90
  -3  17   2   -0.20    6.00
  -3  17   2    3.70    7.30
  -2  17   2   40.70    6.40
  -2  17   2   57.79    7.50
   2  17  -2   58.89    8.70
   2  17  -2   41.30    8.20
   1  17  -2  426.66   20.80
  -1  17   2  434.16   19.00
   1  17  -2  447.76   21.70
  -1  17   2  426.86   19.60
   0  17   2    8.50    5.60
   0  17  -2    0.90    6.10
   0  17  -2    2.70    7.10
   0  17   2    7.20    4.90
  -1  17  -2  125.89   11.00
   1  17   2  104.09    9.80
  -1  17  -2  115.69   10.00
   1  17   2  111.19    9.90
   2  17   2  477.85   21.80
   2  17   2  458.25   21.70
  -2  17  -2  462.25   22.50
  -2  17  -2  530.55   24.10
  -3  17  -2   87.99   11.40
   3  17   2   99.19    9.80
  -3  17  -2   89.69    9.90
   3  17   2   94.99    9.80
  -4  17  -2   10.30    8.40
   4  17   2    6.90    8.00
   4  17   2   23.10    8.00
  -4  17  -2   21.90    9.40
   5  17   2  409.56   20.80
  -5  17  -2  356.26   23.30
   5  17   2  358.16   22.00
  -5  17  -2  330.37   20.90
  -6  17  -2    3.60   10.00
   6  17   2   -4.90    8.70
  -6  17  -2  -16.60   11.40
   6  17   2   -6.50    9.10
   6  18  -2   -1.40   10.50
  -6  18   2   17.40    9.70
   6  18  -2   -2.10    9.90
  -6  18   2   -4.10   10.20
   5  18  -2    2.10    9.40
  -5  18   2   -7.40    9.50
   5  18  -2    5.90    9.10
  -5  18   2    6.80    8.80
  -4  18   2    8.10    7.10
  -4  18   2   -7.60    7.90
   4  18  -2   -4.20    8.20
   4  18  -2   11.00    8.90
  -3  18   2  331.77   18.40
   3  18  -2  361.36   27.70
  -3  18   2  344.87   17.20
   3  18  -2  369.46   23.20
   2  18  -2   32.20    8.20
  -2  18   2   34.80    7.30
   2  18  -2   29.50    8.10
  -2  18   2   33.60    6.60
  -1  18   2   57.89    6.80
   1  18  -2   67.89    9.40
   1  18  -2   50.59    8.50
  -1  18   2   51.39    7.60
   0  18   2  131.89   10.40
   0  18  -2  122.79   12.40
   0  18   2  137.89   11.00
   0  18  -2  141.79   12.10
  -1  18  -2  171.08   13.40
   1  18   2  150.08   11.70
   1  18   2  166.78   12.00
  -1  18  -2  178.98   14.70
  -2  18  -2   94.99   11.10
   2  18   2   79.29    8.70
   2  18   2   98.19    9.30
  -2  18  -2   73.89    9.70
   3  18   2  412.76   20.50
  -3  18  -2  375.36   22.20
   3  18   2  416.36   20.60
  -3  18  -2  387.26   20.80
   4  18   2   27.10    8.90
   4  18   2   32.50    8.70
  -5  18  -2   27.90   11.40
   5  18   2   39.10   10.20
   5  18   2   33.00    9.10
  -5  18  -2   31.50    9.80
  -4  19   2  267.97   15.90
   4  19  -2  277.77   18.80
  -4  19   2  216.98   17.00
   4  19  -2  245.58   18.80
   3  19  -2   10.40    8.50
  -3  19   2   21.80    7.40
  -3  19   2   15.50    6.80
   3  19  -2   11.80    7.90
  -2  19   2   38.40    7.00
  -2  19   2   35.80    7.50
   1  19  -2   86.69   10.30
  -1  19   2   72.39    8.30
  -1  19   2   69.79    7.90
   1  19  -2   72.89    9.60
   0  19  -2  134.29   13.40
   0  19  -2  140.39   14.20
   0  19   2  157.78   11.40
   0  19   2  135.99   11.30
  -1  19  -2   35.60    9.10
   1  19   2   37.90    7.10
  -1  19  -2   39.30    8.50
   1  19   2   28.60    6.80
   2  19   2    3.70    6.80
  -2  19  -2    2.50    7.90
  -2  19  -2    1.00    8.40
   2  19   2    0.20    6.10
   3  19   2   61.49    9.30
   3  19   2   75.39    9.40
  -4  19  -2   34.00    9.30
   4  19   2   47.70   11.00
   4  19   2   49.10   11.20
  -4  19  -2   35.90   11.00
   2  20  -2  289.47   18.50
   2  20  -2  280.07   17.90
  -2  20   2  284.97   16.10
  -2  20   2  261.67   16.30
  -1  20   2  190.48   12.80
   1  20  -2  176.28   15.00
  -1  20   2  140.09   13.00
   1  20  -2  183.58   14.70
   0  20   2  107.89   10.00
   0  20   2  123.39   11.20
   1  20   2   14.50    6.50
   1  20   2   27.60    7.10
   2  20   2   60.79    8.90
  -2  20  -2   66.19   11.30
   2  20   2   37.90    8.20
 -12   0   3    9.70   12.00
  12   0  -3   11.30   16.30
  12   0  -3   -8.10   11.80
  11   0  -3    5.30   11.40
 -11   0   3    6.50   10.40
  11   0  -3   14.80   14.20
 -10   0   3   -6.00    9.30
  10   0  -3   -3.50   10.50
   9   0  -3   78.29   14.60
   9   0  -3   62.79   12.10
  -9   0   3   67.59   10.90
   8   0  -3    8.00    9.10
   8   0  -3    3.70    8.60
  -8   0   3   -6.60    7.20
  -7   0   3 2837.12  109.69
   7   0  -3 3009.30  110.29
  -6   0   3   -3.80    5.30
   6   0  -3   -3.20    5.70
   6   0  -3    2.40    5.90
  -5   0   3 5142.79  184.08
  -5   0   3 5152.28  184.18
   5   0  -3 4961.10  184.28
   5   0  -3 4883.51  183.98
  -4   0   3    7.50    3.80
   4   0  -3   -2.40    3.60
   4   0  -3    5.20    3.90
  -4   0   3    1.40    3.60
  -3   0   3 5389.36  196.08
  -3   0   3 5341.27  195.78
   3   0  -3 5337.87  195.88
   3   0  -3 5513.75  195.88
  -2   0   3   -0.30    2.00
   2   0  -3    1.80    2.20
   2   0  -3   -3.10    1.90
  -2   0   3    1.90    2.00
   1   0  -3  194.08    8.10
  -1   0   3  187.88    8.10
   1   0  -3  192.18    8.00
  -1   0   3  188.98    8.00
   0   0  -3    1.70    1.40
   0   0  -3    2.70    1.40
   0   0   3    1.50    1.30
   0   0   3    0.80    1.40
  -1   0  -3 3762.62  134.49
   1   0   3 3611.94  134.49
   1   0   3 3776.82  134.49
  -1   0  -3 3695.03  134.49
   2   0   3    2.50    2.70
  -2   0  -3   -0.70    2.70
  -2   0  -3    2.50    2.60
   3   0   3 5290.47  192.38
  -4   0  -3    0.90    4.80
   4   0   3   -1.50    4.40
   5   0   3  221.78   14.00
  -5   0  -3  225.38   14.10
  -6   0  -3   -9.20    6.20
   6   0   3    4.50    6.80
   7   0   3    5.80    7.80
  -7   0  -3    9.70    7.60
   8   0   3    4.90    8.30
  -8   0  -3   12.00    9.30
   9   0   3  338.07   22.40
   9   0   3  372.06   23.90
  -9   0  -3  356.36   23.00
 -10   0  -3   -8.40   10.00
  10   0   3    2.90   10.10
  10   0   3  -15.10   14.90
 -11   0  -3   24.10   11.90
  11   0   3   48.00   13.20
  11   0   3   28.70   14.50
  12   0   3   11.90   15.90
 -12   0  -3   -9.30   13.40
 -12  -1   3  120.59   22.80
  12  -1  -3   94.49   16.40
  12   1  -3   88.69   15.90
 -12   1   3  102.99   16.00
  12   1  -3  123.39   19.80
  11  -1  -3   79.69   13.80
 -11  -1   3   77.59   13.20
  11  -1  -3   37.70   15.20
 -11   1   3   56.69   11.90
  11   1  -3   46.50   13.50
  11   1  -3   52.59   16.00
 -10  -1   3   92.79   12.60
  10  -1  -3   78.69   12.80
 -10   1   3   99.19   13.00
  10   1  -3   97.49   14.50
   9  -1  -3    5.80   10.20
   9  -1  -3   -0.50    9.40
  -9  -1   3  -12.20    8.40
  -9   1   3    4.70    8.60
   9   1  -3    7.50   11.00
   9   1  -3    1.00    9.70
  -8  -1   3  245.38   16.90
   8  -1  -3  238.58   17.60
   8  -1  -3  233.48   18.40
  -8   1   3  248.28   16.70
   8   1  -3  251.77   18.70
   8   1  -3  236.28   18.30
   7  -1  -3  275.37   18.60
   7  -1  -3  315.97   18.20
  -7  -1   3  318.17   17.90
   7   1  -3  303.17   18.60
  -7   1   3  337.37   18.00
   7   1  -3  288.07   18.10
  -6  -1   3  104.89   10.50
   6  -1  -3  121.29   11.90
   6  -1  -3   86.89    9.20
   6   1  -3  111.69   10.10
  -6   1   3   99.49    9.30
   6   1  -3  119.09   11.20
   5  -1  -3 2039.80   76.49
  -5  -1   3 1979.60   76.39
   5  -1  -3 1947.41   76.29
  -5  -1   3 2104.89   76.39
   5   1  -3 2022.00   76.79
  -5   1   3 2127.19   76.49
   5   1  -3 2011.00   76.59
  -5   1   3 2031.00   76.19
   4  -1  -3  965.40   37.30
  -4  -1   3  980.20   37.40
   4  -1  -3  977.80   37.40
  -4  -1   3  940.21   37.30
   4   1  -3  922.61   37.40
  -4   1   3  980.60   37.20
   4   1  -3  944.71   37.60
  -4   1   3  971.80   37.30
   3  -1  -3   44.40    4.40
  -3  -1   3   62.19    6.60
  -3  -1   3   41.70    4.50
  -3   1   3   42.80    4.20
  -3   1   3   45.00    4.60
   3   1  -3   53.19    5.30
   2  -1  -3 1971.80   70.99
  -2  -1   3 1965.00   71.29
  -2  -1   3 1926.11   71.29
   2  -1  -3 1937.01   70.99
   2   1  -3 1869.21   71.29
  -2   1   3 1976.20   71.09
   2   1  -3 1916.81   71.29
  -2   1   3 1959.60   71.09
  -1  -1   3 2421.36   87.79
   1  -1  -3 2449.85   87.39
   1  -1  -3 2454.85   87.39
  -1  -1   3 2392.96   87.79
  -1   1   3 2405.16   87.39
  -1   1   3 2469.45   87.49
   1   1  -3 2287.37   87.69
   1   1  -3 2396.26   87.79
   0  -1   3 2916.91  105.69
   0  -1  -3 2898.71  105.29
   0   1  -3 2875.11  105.69
   0   1  -3 2964.60  105.69
  -1  -1  -3  180.28    7.50
   1  -1   3  164.48    7.70
  -1  -1  -3  173.28    7.80
   1  -1   3  169.18    7.80
   1   1   3  171.28    7.60
  -1   1  -3  171.98    7.80
  -1   1  -3  172.68    7.80
   1   1   3  172.48    7.60
   2  -1   3  298.27   13.10
  -2  -1  -3  319.67   12.90
  -2  -1  -3  303.17   13.30
   2   1   3  305.47   13.10
  -2   1  -3  308.87   13.30
  -2   1  -3  313.47   13.20
  -3  -1  -3  316.17   14.20
   3  -1   3  293.17   13.70
   3   1   3  277.77   13.60
  -3   1  -3  291.97   14.10
  -4  -1  -3 1185.78   46.30
   4  -1   3 1206.98   46.20
  -4   1  -3 1214.88   46.50
   4   1   3 1183.68   46.30
   5  -1   3  319.97   16.70
  -5  -1  -3  295.37   16.40
  -5   1  -3  335.67   16.90
   5   1   3  304.67   16.50
   6  -1   3  231.68   15.80
  -6  -1  -3  243.28   15.60
   6   1   3  259.27   15.80
  -6   1  -3  242.28   15.90
   7  -1   3    8.20    8.30
  -7  -1  -3    3.50    7.60
  -7   1  -3   -0.20    7.30
   7   1   3   14.10    8.10
   8  -1   3   58.99   10.10
  -8  -1  -3   79.09   11.60
   8   1   3   62.49   12.00
  -8   1  -3   78.29   11.00
   8   1   3   65.59   10.20
   9  -1   3  234.28   21.00
  -9  -1  -3  242.48   19.70
   9  -1   3  220.78   19.00
   9   1   3  233.88   19.30
  -9   1  -3  291.77   20.30
  10  -1   3   63.29   12.40
 -10  -1  -3   61.39   12.80
  10   1   3   35.20   10.70
 -10   1  -3   61.29   12.30
  10   1   3   78.59   12.70
 -11  -1  -3  122.99   16.10
  11  -1   3   96.99   15.00
  11  -1   3   99.09   16.50
 -11   1  -3   95.19   14.30
  11   1   3  111.39   17.20
  11   1   3  117.89   15.80
  12  -1   3   70.99   17.00
  12  -1   3   88.49   17.10
 -12   1  -3   90.69   15.80
  12   1   3   72.39   16.30
  12   1   3   88.69   18.50
  12  -2  -3   18.40   12.80
 -12  -2   3   14.10   16.30
  12  -2  -3   -1.40   15.70
  12   2  -3   16.50   15.90
 -12   2   3    2.50   10.80
  12   2  -3    6.30   16.50
 -11  -2   3   54.59   12.90
  11  -2  -3   67.39   13.50
  11  -2  -3   62.99   15.50
 -11   2   3   29.10   11.50
  11   2  -3   34.80   14.60
  11   2  -3   56.09   14.00
  10  -2  -3   -6.60   10.00
  10  -2  -3   -0.10   10.90
 -10  -2   3   -4.80    9.50
  10   2  -3   -0.50   11.10
 -10   2   3    9.90    9.60
   9  -2  -3 1365.86   55.39
   9  -2  -3 1353.36   56.09
   9   2  -3 1351.36   56.29
  -9   2   3 1309.97   55.09
   9   2  -3 1370.76   56.79
   8  -2  -3   66.89   10.40
   8  -2  -3   95.39   12.00
  -8  -2   3   88.09   11.00
  -8   2   3   64.79    9.70
   8   2  -3   80.59   11.40
  -7  -2   3    4.30    6.60
   7  -2  -3    1.90    7.70
   7  -2  -3    1.10    6.90
   7   2  -3    9.90    7.60
   7   2  -3    4.40    7.30
  -7   2   3    7.40    6.60
  -6  -2   3   71.59    8.00
   6  -2  -3   88.69    8.70
   6  -2  -3   77.49    8.90
   6   2  -3   69.19    8.80
   6   2  -3   64.39    8.10
  -6   2   3   80.89    8.30
   5  -2  -3  308.97   15.10
   5  -2  -3  291.47   15.70
  -5  -2   3  286.37   15.00
  -5  -2   3  307.07   15.10
  -5   2   3  290.67   15.00
   5   2  -3  299.97   15.80
  -5   2   3  302.47   14.60
   5   2  -3  287.77   15.50
  -4  -2   3   27.50    4.70
  -4  -2   3   27.50    4.80
   4  -2  -3   27.40    4.80
   4  -2  -3   26.20    5.10
   4   2  -3   20.80    4.60
   4   2  -3   20.50    4.90
  -4   2   3   23.70    4.60
  -4   2   3   26.00    4.40
  -3  -2   3 1672.03   63.09
  -3  -2   3 1719.53   63.19
   3  -2  -3 1638.24   62.69
   3  -2  -3 1720.13   62.69
   3   2  -3 1695.83   63.19
  -3   2   3 1710.63   62.79
  -3   2   3 1781.72   64.89
   3   2  -3 1632.14   63.29
  -2  -2   3   86.19    5.40
   2  -2  -3   83.29    5.10
  -2  -2   3   87.59    5.50
   2  -2  -3   81.89    4.70
  -2   2   3   83.49    4.80
  -2   2   3   76.99    4.90
   2   2  -3   82.89    5.60
   2   2  -3   82.69    5.40
   1  -2  -3  316.07   12.10
   1  -2  -3  324.87   12.20
  -1  -2   3  321.37   13.10
  -1  -2   3  314.57   13.00
  -1   2   3  334.07   12.30
   1   2  -3  321.17   13.10
   1   2  -3  317.47   13.10
  -1   2   3  326.77   12.30
   0  -2   3  126.89    6.30
   0  -2   3  134.79    6.20
   0   2   3  128.79    5.30
   0   2  -3  129.59    6.20
   0   2  -3  133.79    6.30
   0   2   3  129.39    5.40
  -1  -2  -3 2869.01  104.59
  -1  -2  -3 2934.21  104.49
   1  -2   3 2923.01  105.09
   1  -2   3 2849.61  104.99
   1   2   3 2940.11  104.59
  -1   2  -3 2829.42  105.09
   1   2   3 2865.81  104.69
  -1   2  -3 2883.41  104.99
  -2  -2  -3 4198.78  148.99
   2  -2   3 4053.39  149.39
  -2  -2  -3 4102.39  149.09
   2   2   3 4154.18  149.19
  -2   2  -3 4120.89  149.49
  -2   2  -3 4024.70  149.29
  -3  -2  -3  523.85   21.90
   3  -2   3  515.45   22.10
  -3  -2  -3  559.74   21.90
  -3   2  -3  556.64   22.40
   3   2   3  552.24   22.20
  -4  -2  -3    9.90    4.60
   4  -2   3   10.60    5.20
  -4   2  -3   12.10    5.20
   4   2   3    6.50    4.80
  -5  -2  -3   19.70    6.10
   5  -2   3   15.70    6.50
  -5   2  -3   18.20    6.70
   5   2   3   15.20    5.90
  -6  -2  -3  288.67   17.20
   6  -2   3  310.77   17.80
  -6   2  -3  308.07   17.90
   6   2   3  284.47   17.10
   7  -2   3  199.08   16.30
  -7  -2  -3  229.28   16.00
   7   2   3  187.68   16.10
  -7   2  -3  243.38   16.90
   8  -2   3  284.57   18.50
   8  -2   3  311.17   23.00
  -8  -2  -3  306.47   20.00
   8   2   3  311.37   20.90
   8   2   3  271.27   19.10
  -8   2  -3  307.57   20.00
   9  -2   3   11.10    9.40
   9  -2   3   14.60   10.70
  -9  -2  -3    1.10    9.90
   9   2   3   30.60   10.40
  -9   2  -3    6.40    9.70
 -10  -2  -3  -13.10   10.30
  10  -2   3   -7.20    9.60
  10   2   3    4.70   10.30
 -10   2  -3   -1.40   10.10
  11  -2   3   11.20   13.60
 -11  -2  -3    9.00   12.20
  11  -2   3   23.40   11.60
 -11   2  -3    4.20   10.90
  11   2   3   11.00   14.70
  11   2   3   14.50   12.50
 -12  -2  -3    0.20   22.30
  12  -2   3   10.00   14.90
  12  -2   3    8.30   12.80
 -12   2  -3    1.00   12.00
  12   2   3    4.20   13.30
  12   2   3    4.30   16.30
  12  -3  -3   15.70   15.20
 -12  -3   3   -1.70   13.10
  12  -3  -3    0.20   11.80
  12   3  -3   -5.90   16.10
  12   3  -3   15.90   14.90
 -12   3   3   10.00   11.60
  11  -3  -3   -9.90   13.10
 -11  -3   3   -5.50   10.90
  11  -3  -3   -9.80   10.90
 -11   3   3    8.60   10.60
  11   3  -3   -6.10   11.90
  11   3  -3   -1.80   14.80
  10  -3  -3  356.46   22.90
 -10  -3   3  331.47   22.70
  10  -3  -3  323.97   24.60
  10   3  -3  341.57   25.40
  10   3  -3  324.27   24.70
 -10   3   3  315.17   22.00
  -9  -3   3  659.03   32.60
   9  -3  -3  699.73   32.30
  -9   3   3  646.14   31.90
   9   3  -3  718.53   34.20
   8  -3  -3  201.68   17.80
  -8  -3   3  254.97   17.20
   8  -3  -3  223.18   16.50
  -8   3   3  207.58   15.90
   8   3  -3  217.68   17.80
   8   3  -3  252.37   18.40
   7  -3  -3   77.39    9.20
  -7  -3   3  108.39   10.60
   7  -3  -3   70.69   10.00
   7   3  -3   76.19    9.90
  -7   3   3   83.39    9.30
   7   3  -3   68.89    9.90
  -6  -3   3  530.45   23.70
   6  -3  -3  496.35   24.00
   6  -3  -3  534.65   23.30
   6   3  -3  505.05   23.80
  -6   3   3  529.15   23.40
   6   3  -3  507.05   24.40
  -5  -3   3  827.62   33.00
  -5  -3   3  827.62   33.20
   5  -3  -3  811.42   32.60
   5  -3  -3  772.02   33.00
   5   3  -3  787.32   33.70
  -5   3   3  821.52   32.80
   5   3  -3  826.22   33.30
  -5   3   3  847.52   32.60
  -4  -3   3  267.47   13.00
  -4  -3   3  282.77   13.10
   4  -3  -3  263.57   12.60
   4  -3  -3  234.38   13.10
   4   3  -3  255.27   13.10
  -4   3   3  245.08   12.10
   4   3  -3  252.87   13.50
  -4   3   3  234.78   12.50
   3  -3  -3   69.29    5.30
  -3  -3   3   72.89    6.50
   3  -3  -3   69.39    5.60
  -3  -3   3   80.79    6.40
   3   3  -3   73.99    6.70
  -3   3   3   73.39    5.40
  -3   3   3   77.39    5.90
   3   3  -3   68.99    6.40
  -2  -3   3 2402.56   90.19
   2  -3  -3 2452.15   89.29
   2  -3  -3 2467.65   89.19
   2   3  -3 2508.45   91.09
   2   3  -3 2482.55   90.39
  -2   3   3 2511.55   89.49
  -2   3   3 2413.36   89.49
  -1  -3   3 4119.29  149.39
   1   3  -3 4121.79  149.49
   1   3  -3 4113.69  149.49
   0  -3   3   15.30    2.60
   0   3  -3   15.50    2.50
   0   3  -3   24.10    2.70
   1  -3   3 1716.03   64.49
   1  -3   3 1777.72   64.59
   1   3   3 1771.02   63.89
   1   3   3 1785.92   63.89
  -1   3  -3 1791.92   64.69
  -1   3  -3 1695.03   64.49
  -2  -3  -3  704.23   27.10
   2  -3   3  735.03   28.80
  -2  -3  -3  715.03   27.20
  -2   3  -3  714.23   27.70
   2   3   3  727.73   27.40
   3  -3   3   60.59    6.00
  -3  -3  -3   59.89    6.10
  -3  -3  -3   53.59    5.20
  -3   3  -3   57.29    5.60
  -3   3  -3   50.89    5.80
   3   3   3   60.49    5.50
   4  -3   3  957.80   38.20
  -4  -3  -3  975.50   37.80
   4   3   3  956.10   37.90
  -4   3  -3  990.90   38.30
   5  -3   3   98.09    9.10
  -5  -3  -3   90.69    8.50
   5   3   3   75.89    8.30
  -5   3  -3  115.69    9.90
  -6  -3  -3 1331.77   53.29
   6  -3   3 1377.26   53.69
   6   3   3 1325.27   53.59
  -6   3  -3 1393.46   53.79
  -7  -3  -3   12.00    8.00
   7  -3   3    5.40    8.50
  -7   3  -3    7.70    8.00
   7   3   3   -3.30    7.40
   8  -3   3  519.25   26.70
  -8  -3  -3  611.64   28.60
  -8   3  -3  611.24   28.90
   8   3   3  500.35   27.90
   8   3   3  583.04   29.10
   9  -3   3    1.20   10.60
   9  -3   3    2.70    8.70
  -9  -3  -3   -4.20    9.40
  -9   3  -3    4.90    9.60
   9   3   3   13.40   10.20
  10  -3   3   19.80   10.20
 -10  -3  -3   35.10   12.20
  10   3   3   24.30   11.00
 -10   3  -3    8.90   10.40
  11  -3   3   36.80   12.30
 -11  -3  -3   39.60   13.40
  11  -3   3   35.30   14.70
  11   3   3   12.30   12.40
  11   3   3   47.70   15.10
 -11   3  -3   45.00   12.60
  12  -3   3  -10.00   12.10
 -12  -3  -3    1.70   14.30
  12  -3   3   15.30   15.40
  12   3   3    4.40   12.50
 -12   3  -3   11.40   11.50
  12   3   3   22.10   17.20
 -12  -4   3   18.20   13.10
  12  -4  -3   34.30   12.60
  12  -4  -3   29.20   15.40
  12   4  -3   11.00   14.10
  12   4  -3   52.79   17.90
 -12   4   3   15.50   11.70
  11  -4  -3   56.09   13.00
 -11  -4   3   38.30   11.90
  11   4  -3   60.09   14.70
  11   4  -3   43.10   15.10
 -11   4   3   52.89   11.70
  10  -4  -3   76.39   14.00
  10  -4  -3   50.49   11.20
 -10  -4   3   68.49   12.50
  10   4  -3   69.29   13.80
 -10   4   3   78.69   12.40
  -9  -4   3   13.40    9.40
   9  -4  -3    6.50    8.90
   9  -4  -3    4.60   10.90
  -9   4   3   13.90    9.00
   9   4  -3   17.30   10.80
  -8  -4   3  164.78   15.40
   8  -4  -3  176.08   16.60
   8  -4  -3  195.08   15.10
  -8   4   3  145.69   14.40
   8   4  -3  183.48   17.60
   8   4  -3  184.28   16.60
   7  -4  -3  766.32   33.00
   7  -4  -3  805.52   34.00
  -7  -4   3  812.32   34.00
   7   4  -3  748.23   34.00
  -7   4   3  795.72   33.40
   7   4  -3  746.03   34.70
   6  -4  -3   84.29    9.40
   6  -4  -3   94.49    8.70
  -6  -4   3  106.39    9.80
  -6   4   3   99.09    9.20
   6   4  -3  113.69   10.10
   6   4  -3   80.99    9.60
  -5  -4   3  923.61   36.80
   5  -4  -3  895.61   36.50
  -5  -4   3  954.30   36.90
   5  -4  -3  920.61   36.00
   5   4  -3  895.81   37.50
   5   4  -3  931.11   37.10
  -5   4   3  882.61   36.30
  -5   4   3  944.11   36.20
   4  -4  -3   51.89    6.20
   4  -4  -3   45.50    4.90
  -4  -4   3   49.00    6.10
  -4  -4   3   51.29    6.20
   4   4  -3   46.90    6.20
  -4   4   3   42.30    5.00
   4   4  -3   51.49    6.10
  -4   4   3   51.59    5.60
  -3  -4   3  347.27   15.40
  -3  -4   3  358.16   15.40
   3  -4  -3  341.37   14.00
   3  -4  -3  341.27   14.30
  -3   4   3  341.57   14.50
  -3   4   3  349.57   14.70
   3   4  -3  347.07   15.90
   3   4  -3  354.06   15.50
  -2  -4   3  730.23   28.30
  -2  -4   3  759.72   28.30
   2   4  -3  707.63   28.30
   2   4  -3  733.13   29.50
  -2   4   3  728.83   27.20
  -2   4   3  722.43   27.40
  -1  -4   3  181.78    9.10
  -1  -4   3  207.68    9.20
   1   4  -3  201.58    9.20
   1   4  -3  197.88    9.20
   0  -4   3   24.30    3.20
   0  -4   3   23.20    2.90
   0   4  -3   25.90    3.20
   0   4  -3   18.00    2.70
   1  -4   3  246.18   10.60
   1  -4   3  234.78   10.50
   1   4   3  242.58    9.50
  -1   4  -3  227.28   10.40
   1   4   3  241.98    9.40
  -1   4  -3  231.38   10.80
  -2  -4  -3 5009.70  178.68
  -2  -4  -3 4970.00  178.78
  -2   4  -3 4863.61  179.48
   2   4   3 5008.00  179.08
  -2   4  -3 4880.51  179.78
   3  -4   3   34.10    5.10
  -3  -4  -3   51.29    5.80
  -3  -4  -3   42.70    4.60
   3   4   3   35.70    4.50
  -3   4  -3   36.40    5.20
  -3   4  -3   37.00    5.70
  -4  -4  -3   35.60    5.40
   4  -4   3   37.10    6.10
   4   4   3   36.20    5.70
  -4   4  -3   28.60    6.20
  -5  -4  -3 1108.99   43.60
   5  -4   3 1114.29   44.20
  -5   4  -3 1166.28   44.50
   5   4   3 1062.29   43.80
   6  -4   3 1260.37   49.10
  -6  -4  -3 1201.88   48.50
  -6   4  -3 1275.77   49.40
   6   4   3 1173.28   48.70
   7  -4   3   -6.90    8.20
  -7  -4  -3    7.20    7.60
   7   4   3   -1.20    8.00
  -7   4  -3   -6.00    7.60
  -8  -4  -3  293.97   19.40
   8  -4   3  262.67   17.80
   8  -4   3  292.07   20.20
   8   4   3  266.27   23.70
   8   4   3  265.97   20.00
  -8   4  -3  335.17   22.80
   9  -4   3  290.97   20.10
   9  -4   3  312.27   22.40
  -9  -4  -3  324.67   21.80
   9   4   3  266.57   22.00
   9   4   3  315.97   23.30
  -9   4  -3  357.86   22.30
 -10  -4  -3   20.80   11.30
  10  -4   3   16.30   10.40
  10   4   3   37.20   15.40
  10   4   3   27.70   11.90
 -10   4  -3   32.10   11.20
  11  -4   3   57.39   15.20
 -11  -4  -3   30.90   12.90
  11  -4   3   55.69   12.90
 -11   4  -3   40.70   12.90
  11   4   3   46.10   13.40
  12  -4   3   29.90   16.20
 -12  -4  -3   22.40   13.20
  12  -4   3   28.00   12.20
  12   4   3    2.60   13.20
 -12   4  -3   15.60   12.00
  12   4   3   -3.30   18.00
  12  -5  -3  272.47   22.80
  12  -5  -3  289.97   26.20
  12   5  -3  358.96   34.60
 -12   5   3  223.78   21.50
  12   5  -3  267.27   26.20
 -11  -5   3   36.60   12.40
  11  -5  -3   37.20   11.60
 -11   5   3   41.90   11.60
  11   5  -3   51.19   15.00
  10  -5  -3   37.40   12.60
 -10  -5   3   47.30   12.00
  10   5  -3   36.10   12.70
 -10   5   3   59.29   11.70
   9  -5  -3   -0.50    9.00
  -9  -5   3    2.40    9.30
   9  -5  -3   -7.00   10.50
  -9   5   3    0.80    8.10
   9   5  -3   -8.70    9.70
   8  -5  -3    4.10    9.20
   8  -5  -3    0.30    7.80
  -8  -5   3    1.70    7.90
   8   5  -3    8.60    8.60
  -8   5   3    4.80    7.40
   8   5  -3    7.00   11.00
   7  -5  -3   -0.30    8.00
  -7  -5   3    5.50    6.80
   7  -5  -3   -5.50    6.40
   7   5  -3    2.10    7.40
   7   5  -3   -2.50    7.90
  -7   5   3   -4.30    6.70
   6  -5  -3   20.10    6.00
   6  -5  -3   16.50    7.00
  -6  -5   3   30.20    7.10
   6   5  -3   38.40    7.40
  -6   5   3   23.40    6.90
   6   5  -3   14.60    7.80
  -5  -5   3  791.32   32.70
   5  -5  -3  794.82   32.00
   5  -5  -3  815.22   31.70
   5   5  -3  774.42   33.60
  -5   5   3  806.42   32.30
   5   5  -3  826.92   33.20
   4  -5  -3  124.49    8.40
  -4  -5   3  136.49    9.60
   4  -5  -3  132.29    7.70
  -4  -5   3  119.89    9.20
   4   5  -3  125.49    9.60
  -4   5   3  137.69    9.10
   4   5  -3  123.79   10.00
  -4   5   3  138.39    8.40
  -3  -5   3  329.17   15.00
  -3  -5   3  352.56   15.30
   3   5  -3  331.17   15.20
  -3   5   3  308.07   14.30
   3   5  -3  341.17   15.50
  -3   5   3  340.97   14.00
  -2  -5   3  108.59    7.10
  -2  -5   3  109.59    7.10
  -2   5   3  112.09    5.30
  -2   5   3  103.09    5.60
   2   5  -3  102.19    7.10
   2   5  -3  105.79    7.20
  -1  -5   3   60.29    5.20
  -1  -5   3   61.89    5.20
   1   5  -3   52.09    5.00
   0  -5   3 3080.79  112.49
   0  -5   3 3112.69  112.59
   0   5  -3 3096.89  112.69
   0   5  -3 3069.19  112.59
   1  -5   3 1251.07   46.50
   1  -5   3 1216.08   46.40
  -1   5  -3 1238.28   46.50
  -1   5  -3 1290.27   47.00
  -2  -5  -3   34.60    2.80
   2  -5   3   34.00    4.90
  -2   5  -3   31.40    5.00
  -2   5  -3   29.80    5.20
   2   5   3   33.80    3.50
  -3  -5  -3  491.05   19.60
   3  -5   3  494.75   20.60
  -3  -5  -3  497.45   19.60
   3   5   3  482.75   20.10
  -3   5  -3  500.75   21.50
  -3   5  -3  476.15   20.40
   4  -5   3 1583.84   59.69
  -4  -5  -3 1594.34   58.99
   4   5   3 1589.44   59.39
  -4   5  -3 1520.45   59.49
   5  -5   3  282.57   16.60
  -5  -5  -3  284.67   15.10
  -5   5  -3  308.07   16.60
   5   5   3  297.87   15.50
  -6  -5  -3    0.10    5.70
   6  -5   3    2.90    7.20
   6   5   3   -1.80    6.70
  -6   5  -3    1.20    7.60
   7  -5   3   65.89   10.40
  -7  -5  -3   64.29    9.50
   7   5   3   60.59    9.30
  -8  -5  -3   29.20    9.50
   8  -5   3   23.50    8.70
   8  -5   3   24.10   10.50
   8   5   3   14.10    9.50
  -8   5  -3   33.30   15.60
   8   5   3   20.40   16.80
  -9  -5  -3    1.70    9.40
   9  -5   3    4.60   10.80
   9  -5   3    3.10   13.20
   9   5   3   -3.90    9.80
   9   5   3    4.90   10.40
  -9   5  -3   -1.30    9.80
 -10  -5  -3  248.88   21.40
  10  -5   3  256.57   20.20
  10   5   3  215.58   22.20
  10   5   3  324.07   24.90
 -10   5  -3  288.97   22.20
  11  -5   3   -2.40   14.20
 -11  -5  -3   -3.60   11.70
  11  -5   3    2.20   10.60
  11   5   3   17.90   19.00
 -11   5  -3   -8.60   10.80
  11   5   3    2.10   12.30
  12  -5   3    5.00   10.60
  12  -5   3   13.80   15.70
 -12  -5  -3    4.90   13.00
 -12   5  -3   14.60   12.10
  12   5   3   13.50   13.90
  11  -6  -3   23.30    9.20
 -11  -6   3   21.20   12.40
  11  -6  -3   31.70   11.40
 -11   6   3   35.60   11.10
  11   6  -3   28.10   14.40
  11   6  -3   20.70   15.20
  10  -6  -3    7.70    9.90
 -10  -6   3    6.50   10.00
  10  -6  -3   24.90   12.20
 -10   6   3   24.90   10.00
  10   6  -3    0.60   11.50
  10   6  -3   12.30   12.20
   9  -6  -3   19.20   10.70
   9  -6  -3   11.40    8.70
  -9  -6   3   19.70    9.80
   9   6  -3   13.20   11.40
  -9   6   3   29.90    9.50
   8  -6  -3  635.44   29.30
  -8  -6   3  646.74   29.80
   8  -6  -3  655.03   28.30
   8   6  -3  588.24   31.40
   8   6  -3  635.84   30.90
  -8   6   3  602.14   29.00
   7  -6  -3  193.08   13.30
   7  -6  -3  193.88   15.30
  -7  -6   3  192.08   14.80
   7   6  -3  194.88   16.70
   7   6  -3  203.58   16.10
  -7   6   3  194.68   14.40
   6  -6  -3 1437.76   53.29
   6  -6  -3 1413.26   52.99
  -6  -6   3 1442.26   54.49
   6   6  -3 1321.67   55.39
   6   6  -3 1378.06   54.79
  -6   6   3 1325.67   53.69
  -5  -6   3  389.36   18.40
   5  -6  -3  381.86   17.20
   5  -6  -3  381.46   16.60
  -5   6   3  377.46   17.90
   5   6  -3  366.06   19.50
   5   6  -3  388.06   18.90
   4  -6  -3    2.60    3.40
   4  -6  -3    8.80    3.00
  -4  -6   3   10.30    4.70
  -4  -6   3    3.90    4.50
   4   6  -3    2.90    5.20
  -4   6   3   10.00    4.00
  -4   6   3    2.10    4.30
   4   6  -3    7.70    4.80
  -3  -6   3  771.92   30.80
  -3  -6   3  799.72   30.90
   3   6  -3  785.82   31.30
  -3   6   3  773.42   29.70
  -3   6   3  768.82   30.00
   3   6  -3  797.12   31.20
  -2  -6   3 2243.98   81.99
  -2  -6   3 2258.57   81.99
   2   6  -3 2196.88   82.29
   2   6  -3 2199.78   82.19
  -1  -6   3  336.27   14.10
  -1  -6   3  332.67   14.00
   1   6  -3  322.97   16.70
   1   6  -3  317.07   14.30
   0  -6   3   94.39    6.10
   0  -6   3   79.39    6.10
   0   6  -3   95.19    6.10
   1  -6   3 1497.05   56.69
  -1   6  -3 1545.65   57.29
  -1   6  -3 1550.54   56.89
   2  -6   3 1212.58   47.90
   2   6   3 1258.57   46.70
  -2   6  -3 1268.67   48.00
  -2   6  -3 1300.87   47.50
  -3  -6  -3 2059.89   76.99
   3  -6   3 2073.09   78.09
  -3  -6  -3 2137.99   76.99
  -3   6  -3 2075.89   78.09
  -3   6  -3 2194.58   79.09
   3   6   3 2100.79   77.79
   4  -6   3  641.34   27.40
  -4  -6  -3  689.23   26.40
   4   6   3  628.64   26.90
  -4   6  -3  670.33   27.50
  -5  -6  -3   91.19    7.90
   5  -6   3   86.09    9.00
  -5   6  -3   79.89    9.10
   5   6   3   95.69    8.70
   6  -6   3   38.70    8.80
  -6  -6  -3   41.10    7.50
   6   6   3   41.40    7.80
  -6   6  -3   29.50    8.70
  -7  -6  -3   30.90    8.10
   7  -6   3   40.30    8.20
   7  -6   3   63.19   10.80
   7   6   3   32.10    9.50
   7   6   3   44.90    9.20
  -7   6  -3   62.29   10.30
  -8  -6  -3  404.26   21.70
   8  -6   3  353.56   20.50
   8  -6   3  343.07   22.60
   8   6   3  405.56   23.40
   8   6   3  331.67   23.10
  -8   6  -3  407.26   23.30
   9  -6   3   24.80   11.70
  -9  -6  -3   27.80   17.90
   9  -6   3   17.80   10.20
  -9   6  -3   28.30   10.60
   9   6   3   13.30   11.00
   9   6   3   26.10   11.30
  10  -6   3   34.20   10.90
 -10  -6  -3   31.30   12.00
 -10   6  -3   52.89   12.20
  10   6   3   29.70   13.20
  10   6   3   39.30   13.80
  11  -6   3  224.28   20.70
  11  -6   3  251.97   24.50
  11   6   3  251.17   24.50
 -11   6  -3  285.77   22.50
  11   6   3  293.97   26.30
  11  -7  -3   92.39   14.90
  11  -7  -3   76.39   12.70
 -11  -7   3   86.09   14.30
  11   7  -3   48.30   21.60
  11   7  -3   71.89   16.90
 -11   7   3   78.09   13.00
 -10  -7   3   87.49   13.80
  10  -7  -3  104.29   12.40
  10   7  -3   80.79   14.50
  10   7  -3   92.79   15.80
 -10   7   3  101.39   12.80
   9  -7  -3  142.99   14.10
  -9  -7   3  103.39   12.80
   9  -7  -3  142.79   12.60
  -9   7   3  129.59   13.10
   9   7  -3  117.19   15.60
   9   7  -3  143.99   15.60
   8  -7  -3   67.99   10.60
  -8  -7   3   92.89   11.00
   8  -7  -3   61.79    9.00
   8   7  -3   63.69   11.10
   8   7  -3   62.79   12.60
  -8   7   3   89.99   11.00
  -7  -7   3   80.89   10.00
   7  -7  -3   72.69    8.10
   7  -7  -3   56.49    8.90
   7   7  -3   64.09   11.20
   7   7  -3   70.09   16.30
  -7   7   3   88.09    9.40
   6  -7  -3  257.67   14.10
   6  -7  -3  293.37   13.60
  -6  -7   3  276.67   15.80
  -6   7   3  240.08   15.20
   6   7  -3  211.48   17.00
   6   7  -3  238.08   16.40
   5  -7  -3  503.25   20.10
   5  -7  -3  496.25   19.70
  -5  -7   3  486.45   22.00
  -5   7   3  475.25   21.40
   5   7  -3  487.25   22.50
   5   7  -3  464.15   23.10
  -4  -7   3 4215.98  153.98
   4   7  -3 4236.08  154.78
   4   7  -3 4237.48  154.48
  -4   7   3 4128.79  153.18
  -3  -7   3  170.48   10.10
  -3  -7   3  181.88   10.20
  -3   7   3  172.38    9.00
   3   7  -3  168.28   10.50
   3   7  -3  158.28   10.60
  -3   7   3  171.98    8.40
  -2  -7   3  228.68   11.30
  -2  -7   3  219.08   10.90
   2   7  -3  212.18   11.30
   2   7  -3  206.98   11.20
  -1  -7   3 4166.78  147.69
  -1  -7   3 3955.20  146.59
   1   7  -3 3976.50  146.99
   1   7  -3 4040.60  147.09
   0  -7   3  183.98    8.90
   0  -7   3  179.08    9.10
   0   7  -3  175.58    9.70
   1  -7   3  391.36   16.20
  -1   7  -3  400.06   16.70
  -1   7  -3  386.26   17.10
  -2   7  -3  817.82   32.40
   2   7   3  811.62   30.70
  -2   7  -3  806.82   31.60
  -3  -7  -3  599.94   22.30
  -3  -7  -3  580.54   22.20
   3  -7   3  559.14   23.80
  -3   7  -3  617.84   25.60
   3   7   3  590.94   23.60
  -3   7  -3  577.74   24.20
  -4  -7  -3   -2.80    4.00
   4  -7   3   -1.90    4.90
  -4  -7  -3    0.40    3.60
  -4   7  -3    6.60    5.50
  -4   7  -3    5.20    6.30
   4   7   3    8.70    4.80
   5  -7   3   29.00    7.20
  -5  -7  -3   25.50    5.50
  -5  -7  -3   22.90    6.10
  -5   7  -3   22.60    7.40
   5   7   3   22.30    6.20
   6  -7   3  425.96   21.50
  -6  -7  -3  420.76   19.90
  -6   7  -3  431.46   22.30
   6   7   3  402.86   21.00
  -7  -7  -3  224.08   15.10
   7  -7   3  198.28   14.20
   7  -7   3  197.08   17.10
   7   7   3  176.68   16.60
   7   7   3  215.58   16.20
   8  -7   3  597.74   29.10
   8  -7   3  519.15   26.70
  -8  -7  -3  594.04   27.70
   8   7   3  572.14   29.00
  -8   7  -3  632.64   29.80
   8   7   3  503.15   29.50
  -9  -7  -3   22.80   11.40
   9  -7   3   24.50    9.70
   9  -7   3   25.60   11.80
  -9   7  -3   37.40   11.70
   9   7   3   18.60   11.30
   9   7   3   41.70   12.40
 -10  -7  -3    2.30   10.70
  10  -7   3    9.80    9.60
  10  -7   3   27.60   10.00
 -10   7  -3    6.20   11.30
  10   7   3   12.40   12.90
  10   7   3   12.30   12.70
  11  -7   3    0.50   13.10
  11  -7   3   -6.10   10.30
 -11  -7  -3   -6.20   11.10
 -11   7  -3   -9.30   17.60
  11   7   3   -2.00   14.10
 -11  -8   3   -9.50   11.00
  11  -8  -3   18.00   11.20
  11  -8  -3   -8.00   11.80
 -11   8   3  -10.10    9.70
  11   8  -3    4.70   13.50
  11   8  -3    3.20   14.70
  10  -8  -3   64.59   11.00
  10  -8  -3   53.39   12.10
 -10  -8   3   51.89   12.20
  10   8  -3   73.69   15.00
 -10   8   3   45.50   10.90
  10   8  -3   39.40   14.40
   9  -8  -3  151.48   13.80
  -9  -8   3  133.79   13.90
   9  -8  -3  170.48   14.60
   9   8  -3  209.28   19.90
  -9   8   3  148.89   14.10
   9   8  -3  139.79   16.90
  -8  -8   3  279.07   18.50
   8  -8  -3  291.47   16.20
   8  -8  -3  261.77   16.90
   8   8  -3  283.87   20.50
   8   8  -3  220.58   20.80
  -8   8   3  281.97   18.30
  -7  -8   3  331.67   18.50
   7  -8  -3  337.37   15.80
   7   8  -3  285.77   19.10
  -7   8   3  302.07   18.10
   7   8  -3  276.77   20.20
   6  -8  -3  275.37   17.30
   6  -8  -3  309.27   13.80
  -6  -8   3  303.27   16.80
   6   8  -3  290.47   17.60
   6   8  -3  277.27   18.40
  -6   8   3  285.67   16.70
  -5  -8   3   77.29    8.10
  -5   8   3   66.49    7.50
   5   8  -3   57.19    8.30
   5   8  -3   59.99    8.20
  -4  -8   3  613.34   25.90
   4   8  -3  612.54   27.10
  -4   8   3  610.04   25.20
   4   8  -3  648.14   26.70
  -3  -8   3  826.72   32.60
  -3  -8   3  829.22   32.40
  -3   8   3  796.32   31.30
  -3   8   3  866.71   31.50
   3   8  -3  821.62   33.20
   3   8  -3  824.22   33.40
  -2  -8   3  723.33   28.70
  -2  -8   3  763.22   28.80
   2   8  -3  719.83   29.30
   2   8  -3  728.73   29.30
  -1  -8   3  534.15   21.10
  -1  -8   3  510.35   20.80
   1   8  -3  526.55   21.60
   1   8  -3  507.95   21.30
   0  -8   3  171.08    8.60
   0  -8   3  162.68    8.70
   0   8  -3  177.88    9.80
   0   8  -3  163.48    9.20
   1  -8   3 2572.24   95.59
  -1   8  -3 2619.24   96.09
  -1   8  -3 2659.63   96.49
   2   8   3  121.49    7.20
  -2   8  -3  138.69    8.80
  -2   8  -3  140.39   10.20
   3  -8   3    7.70    4.30
  -3   8  -3   -6.00    5.80
   3   8   3    2.80    3.60
  -3   8  -3    4.10    4.90
   4  -8   3    2.00    5.10
  -4  -8  -3    2.50    3.40
  -4  -8  -3    5.80    5.00
  -4   8  -3   -1.80    6.70
  -4   8  -3   -1.20    5.40
   4   8   3    9.10    4.90
   5  -8   3  527.75   24.40
  -5  -8  -3  541.85   23.20
  -5  -8  -3  577.54   23.70
  -5   8  -3  537.85   25.30
   5   8   3  554.94   24.70
  -5   8  -3  644.74   27.60
  -6  -8  -3   63.89    8.30
   6  -8   3   57.79    7.70
  -6  -8  -3   68.49    7.80
   6  -8   3   59.09    9.10
   6   8   3   62.29    8.90
   6   8   3   63.09   10.10
  -6   8  -3   79.09   10.20
  -7  -8  -3   16.90    7.20
   7  -8   3    6.20    8.90
   7  -8   3    8.60    7.00
  -7   8  -3   27.90    9.70
   7   8   3   -0.20    8.70
   7   8   3   17.30    8.30
   8  -8   3    8.80    7.70
   8  -8   3   14.80    9.90
  -8  -8  -3    6.60    8.20
   8   8   3    1.40    9.10
   8   8   3   -9.50    9.50
  -8   8  -3   10.20   10.50
  -9  -8  -3   15.40    9.80
   9  -8   3   30.00    9.70
   9  -8   3   29.00   11.60
  -9   8  -3   23.10   10.90
   9   8   3   22.20   10.90
   9   8   3    8.20   11.90
  10  -8   3   11.60   12.00
 -10  -8  -3    7.90   10.30
  10  -8   3   -5.20    9.50
  10   8   3  -10.90   12.60
  10   8   3   22.20   13.50
 -10   8  -3   28.10   11.90
 -11  -8  -3    3.00   12.80
  11  -8   3    2.70   10.30
  11  -8   3   -8.40   14.20
 -11  -8  -3   -8.50   10.70
 -11   8  -3    0.90   12.40
  11   8   3   -6.50   14.20
  11   8   3   25.50   15.20
  11  -9  -3   10.90   11.10
 -11  -9   3    9.70   11.70
  11   9  -3  -10.90   13.80
 -11   9   3   -8.60   10.00
  11   9  -3   -1.90   15.30
  10  -9  -3   90.99   11.30
 -10  -9   3   78.59   13.00
  10  -9  -3   83.69   12.80
  10   9  -3   89.79   17.50
  10   9  -3   73.49   15.60
 -10   9   3   91.89   12.90
   9  -9  -3   92.89   10.30
   9  -9  -3   81.89   11.10
  -9  -9   3  103.09   12.70
   9   9  -3   81.69   14.30
   9   9  -3   73.79   14.50
  -9   9   3   93.59   12.40
   8  -9  -3  247.98   14.30
  -8  -9   3  252.07   17.90
   8  -9  -3  247.78   15.20
   8   9  -3  246.88   19.90
   8   9  -3  218.28   21.20
  -8   9   3  225.18   21.70
   7  -9  -3  291.67   14.20
   7  -9  -3  290.27   16.20
  -7  -9   3  280.57   17.70
   7   9  -3  271.87   18.90
  -7   9   3  268.67   17.40
   7   9  -3  237.38   20.80
  -6  -9   3  102.69    9.80
   6   9  -3   82.39   10.90
   6   9  -3  114.39   11.00
  -6   9   3   90.39    9.30
  -5  -9   3  369.06   17.80
   5   9  -3  343.27   18.50
   5   9  -3  329.57   19.20
  -5   9   3  370.86   17.70
  -4  -9   3  562.84   23.40
  -4   9   3  519.05   22.50
   4   9  -3  539.55   24.20
   4   9  -3  557.64   24.60
  -3  -9   3   46.30    6.00
  -3   9   3   49.99    4.80
   3   9  -3   46.90    6.90
   3   9  -3   67.09    6.70
  -2  -9   3 2267.97   84.79
  -2  -9   3 2322.37   84.79
   2   9  -3 2319.77   85.69
   2   9  -3 2317.37   85.79
  -1  -9   3  127.09    7.80
  -1  -9   3  121.39    7.40
   1   9  -3  131.39    9.00
   1   9  -3  119.69    8.40
   0  -9   3 1634.34   61.89
   0   9  -3 1681.13   63.09
   0   9  -3 1738.33   62.79
   1  -9   3  113.09    6.90
  -1   9  -3  129.29    9.40
  -1   9  -3  116.49    8.10
   2  -9   3  103.09    7.10
  -2   9  -3   97.09    9.80
   2   9   3   97.89    6.60
  -2   9  -3  100.99    8.40
   3  -9   3  492.55   20.10
  -3   9  -3  487.25   21.00
  -3   9  -3  472.55   22.50
   3   9   3  478.05   20.20
   4  -9   3   -1.60    4.90
  -4   9  -3   -9.30    5.40
   4   9   3    7.30    4.90
  -4   9  -3    5.80    7.70
   5  -9   3    5.50    6.20
  -5  -9  -3    2.70    5.20
  -5   9  -3   15.20    7.10
   5   9   3   -2.00    5.80
  -5   9  -3   16.40    8.90
  -6  -9  -3  231.78   13.30
  -6  -9  -3  239.58   14.30
   6  -9   3  221.58   13.90
   6  -9   3  213.08   15.00
   6   9   3  237.08   15.80
   6   9   3  206.08   16.40
  -6   9  -3  212.18   16.90
  -7  -9  -3  417.96   20.40
   7  -9   3  359.06   19.50
   7  -9   3  389.86   21.40
  -7  -9  -3  400.46   19.80
  -7   9  -3  423.76   23.30
   7   9   3  310.37   22.70
  -8  -9  -3   56.99   10.40
   8  -9   3   40.20   10.60
  -8  -9  -3   58.79    9.70
   8  -9   3   59.49    9.50
   8   9   3   74.49   11.80
  -8   9  -3   53.79   12.10
   8   9   3   38.80   12.10
   9  -9   3   52.59   13.20
  -9  -9  -3   75.79   12.10
   9  -9   3   65.49   10.40
  -9  -9  -3   74.49   11.20
   9   9   3   64.99   13.00
   9   9   3   52.59   13.40
  -9   9  -3   73.69   13.20
 -10  -9  -3   29.00   10.60
 -10  -9  -3   22.20   10.40
  10  -9   3   17.40   12.80
  10  -9   3   24.20    9.90
  10   9   3   21.80   13.50
  10   9   3   50.19   14.30
 -10   9  -3   28.70   12.20
 -11  -9  -3   18.80   13.50
  11  -9   3   10.20   15.70
  11  -9   3   37.00   11.00
 -11  -9  -3   16.90   11.30
  11   9   3   12.00   14.10
 -11   9  -3   24.60   15.00
  11   9   3   14.50   15.20
 -11   9  -3    2.50   11.10
 -10 -10   3   -0.90   10.70
  10 -10  -3    2.60    9.60
  10 -10  -3    7.60    8.20
 -10  10   3   13.00   10.10
  10  10  -3    1.30   13.50
  10  10  -3  -10.90   12.90
  -9 -10   3   -0.50    9.30
   9 -10  -3    2.30    8.10
   9 -10  -3    5.00    7.30
   9  10  -3    8.60   11.00
  -9  10   3    7.80    8.90
   9  10  -3   -3.90   11.80
  -8 -10   3   10.40    8.90
  -8  10   3   13.50   10.30
   8  10  -3    7.80   10.60
   8  10  -3   21.80   10.60
  -7 -10   3  514.75   25.30
  -7  10   3  542.35   25.50
   7  10  -3  492.25   27.70
   7  10  -3  526.65   26.60
  -6 -10   3  953.30   38.70
   6  10  -3  986.40   40.50
   6  10  -3  879.71   40.70
  -6  10   3  956.10   38.70
  -5 -10   3  144.99   11.70
   5  10  -3  134.29   13.20
   5  10  -3  141.59   11.90
  -5  10   3  132.99   11.60
  -4 -10   3   67.59    7.20
  -4  10   3   64.09    6.70
   4  10  -3   59.89    7.90
   4  10  -3   44.80    7.70
  -3 -10   3   58.59    6.20
  -3  10   3   59.99    5.20
   3  10  -3   54.09    7.10
   3  10  -3   62.19    7.20
  -2 -10   3  273.97   12.90
   2  10  -3  270.67   14.00
   2  10  -3  278.87   14.10
  -1 -10   3   21.00    4.00
   1  10  -3   18.30    4.90
   1  10  -3   35.20    5.40
   0 -10   3  319.77   13.30
   0  10  -3  333.77   15.60
   0  10  -3  335.87   15.10
  -1  10  -3   95.19    8.00
  -1  10  -3   89.59    7.90
   2 -10   3  563.14   21.80
   2  10   3  559.64   22.20
  -2  10  -3  571.84   23.40
  -2  10  -3  545.75   24.20
  -3  10  -3  126.69   10.40
   3  10   3  125.99    8.90
  -3  10  -3  128.59   12.40
   4 -10   3  171.78   10.70
  -4  10  -3  185.88   12.90
   4  10   3  171.98   11.40
  -4  10  -3  160.88   15.70
   5 -10   3  632.14   25.60
  -5 -10  -3  610.54   24.40
   5 -10   3  592.84   26.00
  -5  10  -3  620.34   27.70
   5  10   3  644.94   27.10
   5  10   3  542.75   28.00
  -5  10  -3  698.83   30.70
  -6 -10  -3    0.40    5.20
   6 -10   3    3.70    7.00
  -6 -10  -3    8.00    6.40
   6 -10   3    4.20    5.80
  -6  10  -3    9.10   10.40
  -6  10  -3   20.20    8.60
   6  10   3   -1.30    8.40
   6  10   3   11.70    7.50
   7 -10   3   10.90    7.00
  -7 -10  -3    8.80    6.60
  -7 -10  -3   14.10    7.70
   7 -10   3   13.50    8.40
   7  10   3    4.80    9.00
   7  10   3   -3.80   10.10
  -7  10  -3   19.70   11.20
  -8 -10  -3   28.80    8.10
   8 -10   3   41.00   10.30
   8 -10   3   26.20    8.20
  -8 -10  -3   35.20    9.80
  -8  10  -3   52.69   12.30
   8  10   3    7.40   11.40
   8  10   3   38.40   10.70
  -8  10  -3   69.49   13.80
  -9 -10  -3   89.49   11.30
   9 -10   3  120.19   15.20
   9 -10   3  106.29   11.50
  -9  10  -3  102.19   16.20
   9  10   3  105.59   16.20
   9  10   3  107.79   14.20
 -10 -10  -3   98.29   13.00
  10 -10   3  130.89   15.30
 -10 -10  -3  149.79   15.50
  10  10   3  107.09   17.80
 -10  10  -3  132.09   15.60
 -10  10  -3  159.08   19.90
 -10 -11   3    4.80   10.30
  10  11  -3   12.60   12.60
 -10  11   3    9.40    9.50
  -9 -11   3    9.60   10.00
  -9  11   3   23.20    9.90
   9  11  -3   12.30   13.10
   9  11  -3    6.10   11.70
  -8 -11   3  116.49   12.50
   8  11  -3  145.19   15.30
   8  11  -3  127.09   16.30
  -8  11   3  121.29   12.50
  -7 -11   3   72.89   10.10
   7  11  -3   79.89   11.80
  -7  11   3   73.69   10.20
   7  11  -3   90.79   13.30
  -6 -11   3   23.10    7.50
  -6  11   3   27.10    8.10
   6  11  -3   23.30   13.30
   6  11  -3   20.50    9.10
  -5 -11   3    5.40    6.50
   5  11  -3   11.10    7.00
  -5  11   3   -4.30    6.40
   5  11  -3    5.70    7.00
  -4 -11   3 1082.69   41.10
   4  11  -3 1106.19   42.70
  -4  11   3 1019.80   40.50
   4  11  -3 1011.30   42.60
   3  11  -3   11.90    5.90
  -3  11   3   10.40    3.90
   3  11  -3   15.10    6.00
  -2 -11   3   12.90    4.10
   2  11  -3   16.40    5.50
   2  11  -3   15.50    5.40
   1  11  -3  923.81   36.10
   1  11  -3  895.01   35.70
   0  11  -3   11.20    5.30
   0  11  -3    4.80    4.50
  -1  11  -3  311.07   15.20
  -1  11  -3  341.57   16.30
  -2  11  -3  549.65   23.20
  -2  11  -3  546.85   24.30
   3  11   3  570.04   25.10
  -3  11  -3  618.24   25.50
  -3  11  -3  602.24   27.30
   3  11   3  587.74   24.40
   4 -11   3  538.25   21.80
  -4  11  -3  526.05   24.40
   4  11   3  563.34   23.80
  -4  11  -3  584.94   27.00
   4  11   3  524.55   24.90
   5 -11   3  136.09   10.60
   5  11   3  149.39   13.10
  -5  11  -3  142.89   13.70
   5  11   3  142.59   12.30
  -5  11  -3  152.08   14.20
   6 -11   3   47.30    8.00
  -6 -11  -3   60.59    7.00
   6 -11   3   45.70    7.00
   6  11   3   44.50   10.40
  -6  11  -3   60.39   10.40
  -6  11  -3   49.80   12.30
   6  11   3   69.49    9.60
  -7 -11  -3   74.99    9.00
  -7 -11  -3   80.99    8.60
   7 -11   3   96.99   10.40
   7 -11   3   82.79    9.10
   7  11   3  104.79   12.00
   7  11   3   60.49   12.90
  -7  11  -3   82.29   12.30
  -7  11  -3   76.79   13.80
  -8 -11  -3  231.48   15.60
  -8 -11  -3  252.07   17.00
   8 -11   3  223.48   15.50
   8 -11   3  190.98   16.90
   8  11   3  264.07   20.40
  -8  11  -3  259.67   23.30
  -8  11  -3  289.97   21.60
  -9 -11  -3   71.89   10.50
  -9 -11  -3   80.39   12.10
   9 -11   3   79.59   12.50
   9 -11   3   66.39   10.00
  -9  11  -3   64.59   13.70
   9  11   3  104.59   14.90
  -9  11  -3   72.59   16.10
   9  11   3   66.69   14.90
 -10 -11  -3   94.89   14.00
  10 -11   3   99.19   14.30
  10 -11   3   86.69   11.60
  10  11   3   71.49   17.90
 -10  11  -3  119.89   24.40
  10  11   3   76.09   15.60
 -10  11  -3   75.19   14.20
 -10 -12   3   -7.80   10.30
 -10  12   3   -4.30    9.80
  10  12  -3   -2.10   12.60
  10  12  -3  -14.90   13.30
  -9 -12   3    3.20    9.60
  -9  12   3   -1.30    9.00
   9  12  -3   -7.90   12.20
   9  12  -3   19.50   11.70
  -8 -12   3  329.47   19.40
  -8  12   3  266.27   19.50
   8  12  -3  294.87   22.10
   8  12  -3  282.77   23.20
  -7 -12   3   63.09    9.70
  -7  12   3   91.19   10.50
   7  12  -3   82.59   11.90
   7  12  -3   50.79   11.60
  -6 -12   3   -7.90    6.80
  -6  12   3    0.50    7.30
   6  12  -3   16.50    8.50
   6  12  -3   -7.60    8.50
  -5 -12   3  160.98   12.10
   5  12  -3  127.79   12.50
   5  12  -3  173.18   14.60
  -5  12   3  166.28   12.50
  -4 -12   3   93.59    7.70
  -4  12   3   77.79    7.30
   4  12  -3   72.99    9.20
   4  12  -3   74.89    9.40
  -3 -12   3   26.40    5.20
   3  12  -3   28.30    6.80
   3  12  -3   20.80    6.50
   2  12  -3  160.78   11.70
   2  12  -3  162.18   11.50
   1  12  -3  267.57   14.40
   1  12  -3  250.77   13.70
   0  12  -3  461.75   20.20
   0  12  -3  457.35   20.60
  -1  12  -3  983.00   38.50
   1  12   3  990.10   37.00
   1  12   3 1018.00   37.20
  -1  12  -3  942.01   39.10
   2  12   3   32.60    5.00
   2  12   3   33.80    5.60
  -2  12  -3   52.99    8.10
  -2  12  -3   37.90    6.30
   3  12   3  547.35   24.10
   3  12   3  565.54   23.20
  -3  12  -3  540.05   26.00
  -3  12  -3  550.94   24.20
   4  12   3    5.40    6.90
  -4  12  -3    6.20    6.70
  -4  12  -3   15.00    9.10
   4  12   3    8.90    5.90
  -5  12  -3  194.98   15.70
   5  12   3  221.88   14.50
   5  12   3  196.68   15.70
  -5  12  -3  218.48   18.90
   6 -12   3  362.76   17.40
   6  12   3  378.66   20.70
   6  12   3  316.17   21.90
  -6  12  -3  358.96   21.40
  -6  12  -3  440.06   25.10
   7 -12   3   11.80    6.60
   7 -12   3    1.30    7.80
  -7 -12  -3   17.10    6.20
  -7 -12  -3   20.30    6.90
  -7  12  -3   11.00   10.40
   7  12   3   26.20    9.50
  -7  12  -3   15.20   12.50
   7  12   3    2.00   10.50
   8 -12   3   41.30    9.50
  -8 -12  -3   36.90    7.70
   8 -12   3   31.40    8.00
  -8 -12  -3   43.10    9.00
  -8  12  -3   20.90   14.00
   8  12   3   24.70   12.50
  -8  12  -3   44.80   12.10
   8  12   3   44.10   11.60
  -9 -12  -3  155.68   15.60
   9 -12   3  122.49   11.60
  -9 -12  -3  142.89   14.30
   9 -12   3  142.89   13.80
  -9  12  -3  155.58   16.50
  -9  12  -3  131.99   18.10
   9  12   3   99.39   16.20
   9  12   3  134.09   16.80
 -10 -12  -3   72.39   12.40
  10 -12   3   67.09   10.60
  10 -12   3   67.59   17.50
 -10 -12  -3   59.89   11.10
 -10  12  -3   93.39   17.40
  10  12   3   76.49   15.90
  10  12   3   29.10   15.00
  -9 -13   3  136.59   17.40
   9  13  -3  159.08   25.20
   9  13  -3  151.38   18.50
  -9  13   3  167.48   16.60
  -8 -13   3   46.70   10.10
  -8  13   3   33.60    9.80
   8  13  -3   50.29   12.00
   8  13  -3   31.00   12.80
  -7 -13   3   36.10    8.70
   7  13  -3   30.40   11.20
  -7  13   3   41.20    9.60
   7  13  -3   47.00   10.60
  -6 -13   3  277.37   16.30
   6  13  -3  306.67   19.90
  -6  13   3  261.07   16.90
   6  13  -3  272.37   19.40
  -5 -13   3    0.00    5.90
   5  13  -3   -1.90    7.80
   5  13  -3  -10.40    7.30
  -5  13   3   -0.40    6.50
   4  13  -3  234.58   15.40
  -4  13   3  201.88   12.40
   4  13  -3  220.48   15.40
  -3  13   3  818.72   32.40
   3  13  -3  812.52   34.90
   3  13  -3  905.71   35.30
   2  13  -3  264.77   14.60
   2  13  -3  232.18   14.40
   1  13  -3    2.60    5.70
   1  13  -3   -2.90    5.00
   0  13  -3   58.89    7.80
   0  13  -3   51.79    6.60
   1  13   3  360.26   15.70
  -1  13  -3  385.66   17.80
   1  13   3  376.16   15.90
  -1  13  -3  379.96   19.00
  -2  13  -3   56.69    7.40
   2  13   3   66.29    6.40
   2  13   3   64.49    6.60
  -2  13  -3   64.99    8.70
   3  13   3 1173.88   45.30
  -3  13  -3 1167.18   47.40
   3  13   3 1195.98   46.00
  -3  13  -3 1159.48   46.10
  -4  13  -3    3.50    9.00
   4  13   3    3.70    7.00
  -4  13  -3   -1.30    6.80
   4  13   3   13.00    6.00
   5  13   3  184.88   16.00
  -5  13  -3  170.98   15.60
   5  13   3  236.18   14.70
  -5  13  -3  238.28   19.40
   6  13   3  170.28   15.20
  -6  13  -3  185.58   20.40
  -6  13  -3  158.98   18.70
   6  13   3  161.18   16.50
   7  13   3  853.81   38.90
  -7  13  -3  958.90   42.90
  -7  13  -3  840.62   39.20
   8 -13   3   91.29    9.70
  -8 -13  -3   88.09    9.10
  -8 -13  -3   74.89    8.40
   8 -13   3   86.79    9.10
   8  13   3   74.49   12.90
   8  13   3   50.39   13.20
  -8  13  -3  100.29   14.20
  -8  13  -3   85.29   16.50
  -9 -13  -3    0.10    7.50
   9 -13   3   30.00    9.70
   9 -13   3   15.60    7.90
  -9 -13  -3   33.10    9.70
  -9  13  -3   22.90   14.80
   9  13   3   20.50   13.40
   9  13   3   16.80   12.60
  -9  13  -3   15.20   12.60
  -9 -14   3   56.79   12.00
   9  14  -3   37.20   15.50
  -9  14   3   61.49   11.70
   9  14  -3   42.60   14.10
  -8 -14   3   33.00    9.40
   8  14  -3   34.00   12.60
  -8  14   3   15.90   10.00
   8  14  -3   22.20   12.30
  -7 -14   3    9.00    7.60
   7  14  -3   19.10   11.00
   7  14  -3   10.60   10.50
  -7  14   3   31.70    9.40
  -6 -14   3    6.70    6.70
   6  14  -3   -2.00    9.50
  -6  14   3   -4.80    7.90
   6  14  -3   -8.30    8.30
   5  14  -3  110.19   11.60
  -5  14   3   89.59    9.40
   4  14  -3   13.50    7.90
   4  14  -3   15.10    7.80
  -4  14   3   30.00    6.30
  -3  14   3   28.10    5.10
   3  14  -3   20.10    7.20
   3  14  -3   29.70    7.30
  -2  14   3  129.39    7.90
   2  14  -3  117.09   11.20
   2  14  -3  146.19   12.10
   1  14  -3 1142.99   45.60
   1  14  -3 1186.18   46.00
   0  14  -3  196.08   13.90
   0  14  -3  212.08   12.90
  -1  14  -3    0.20    5.50
  -1  14  -3   -0.20    6.60
  -2  14  -3  328.17   18.20
   2  14   3  331.07   15.40
   2  14   3  298.17   15.00
  -2  14  -3  331.57   16.90
   3  14   3    7.70    5.90
  -3  14  -3   12.00    6.80
   3  14   3   21.90    6.00
  -3  14  -3    0.20    8.20
   4  14   3   62.89    8.20
  -4  14  -3   59.59    9.20
  -4  14  -3   62.79   11.30
   4  14   3   59.29    9.20
   5  14   3  718.13   34.10
   5  14   3  807.92   33.20
  -5  14  -3  803.32   36.50
  -5  14  -3  738.73   33.70
  -6  14  -3   58.69   13.80
  -6  14  -3   44.30   10.70
   6  14   3   56.89   11.50
   7  14   3    4.80    9.20
  -7  14  -3   -5.10   12.30
  -7  14  -3   -5.30    9.80
   7  14   3    2.90    9.80
   8  14   3   13.50   11.00
  -8  14  -3   27.10   12.00
  -8  14  -3   26.80   14.60
   9  14   3   47.20   14.00
  -9  14  -3   79.49   14.10
  -9  14  -3   97.89   27.80
  -8 -15   3   66.79    9.80
   8  15  -3   42.30   13.00
   8  15  -3   85.29   15.00
  -8  15   3   61.79   11.50
  -7 -15   3    1.10    7.30
   7  15  -3  -10.90   10.00
   7  15  -3    4.20   10.30
   6  15  -3   13.00   10.00
  -6  15   3    3.50    8.70
   6  15  -3    4.60    9.20
   5  15  -3    1.20    8.30
  -5  15   3   -8.50    6.70
   5  15  -3    9.30    8.50
   4  15  -3   64.09   10.40
  -4  15   3   69.59    7.70
   4  15  -3   70.99    9.90
   3  15  -3  103.89   10.60
   3  15  -3  114.89   10.90
  -3  15   3  104.39    8.50
   2  15  -3  521.15   24.10
   2  15  -3  539.05   24.50
   1  15  -3  410.46   19.90
   1  15  -3  417.46   20.50
   0  15  -3  375.26   18.90
   0  15  -3  344.57   18.00
  -1  15  -3  319.17   16.90
  -1  15  -3  338.67   18.30
   1  15   3  325.17   14.90
   1  15   3  318.87   14.90
   2  15   3  154.88   10.50
  -2  15  -3  159.68   14.10
   2  15   3  140.89   10.20
  -2  15  -3  141.39   12.20
   3  15   3  391.56   18.60
  -3  15  -3  378.16   21.80
  -3  15  -3  402.36   20.00
   3  15   3  394.26   19.20
   4  15   3  -12.20    6.40
  -4  15  -3   11.40    9.60
  -4  15  -3   -2.70    7.70
   4  15   3   -8.40    6.30
   5  15   3  163.48   13.80
   5  15   3  155.38   13.50
  -5  15  -3  107.29   20.70
  -5  15  -3  137.39   12.80
   6  15   3  148.89   13.50
  -6  15  -3  141.39   16.80
   6  15   3  126.19   13.70
  -6  15  -3  119.09   13.10
  -7  15  -3   42.90   14.00
   7  15   3   45.70   10.70
  -7  15  -3   47.30   11.90
   7  15   3   26.50   11.30
  -8  15  -3    9.00   11.70
   8  15   3    6.90   11.50
   8  15   3   -2.40   11.40
  -8  15  -3   -9.30   14.40
   7  16  -3   10.20   10.50
  -7  16   3   -6.70    9.10
   7  16  -3   -6.30   10.40
  -6  16   3  939.61   38.90
   6  16  -3  937.11   41.30
   6  16  -3  885.11   41.10
   5  16  -3   81.59   11.60
  -5  16   3   73.89    9.70
   5  16  -3   97.89   12.40
  -4  16   3  175.48   12.10
   4  16  -3  167.38   16.20
   4  16  -3  171.18   15.30
  -3  16   3   61.99    8.30
  -3  16   3   61.59    6.60
   3  16  -3   72.59    9.70
   3  16  -3   79.29   10.10
   2  16  -3  240.98   15.60
   2  16  -3  239.48   15.30
  -2  16   3  232.48   11.90
  -2  16   3  226.98   13.00
   1  16  -3    8.40    6.40
   1  16  -3   15.10    7.10
   0  16  -3  359.36   19.30
   0  16   3  363.26   16.10
   0  16  -3  356.66   18.20
   1  16   3  171.48   10.60
  -1  16  -3  191.28   14.80
  -1  16  -3  169.68   12.60
   1  16   3  166.88   10.50
  -2  16  -3  222.78   16.10
   2  16   3  192.68   12.00
   2  16   3  182.88   12.10
  -2  16  -3  209.98   14.40
   3  16   3  236.18   14.40
  -3  16  -3  198.68   17.50
  -3  16  -3  206.38   15.10
   3  16   3  235.68   13.80
  -4  16  -3  252.27   19.40
   4  16   3  258.77   15.80
   4  16   3  273.47   16.80
  -4  16  -3  258.07   17.50
  -5  16  -3  198.58   16.80
  -5  16  -3  167.48   15.90
   5  16   3  160.58   15.40
   5  16   3  191.38   15.00
  -6  16  -3   47.40   13.30
   6  16   3   48.70   10.80
  -6  16  -3   48.80   11.10
   6  16   3   51.49   10.40
  -7  16  -3   -4.20   11.10
   7  16   3    4.70    9.50
   7  16   3    2.60   10.40
  -7  16  -3   -8.40   12.90
   6  17  -3   81.79   12.40
  -6  17   3   86.59   10.70
   6  17  -3   81.59   13.00
   5  17  -3   -2.70    8.60
   5  17  -3   15.40    9.60
  -5  17   3   14.10    8.70
  -5  17   3    8.80    8.90
   4  17  -3  625.24   28.70
   4  17  -3  550.64   27.90
  -4  17   3  586.04   25.30
  -4  17   3  580.04   26.90
  -3  17   3  356.36   16.20
  -3  17   3  307.27   17.40
   2  17  -3  172.38   14.10
  -2  17   3  154.98   11.30
  -2  17   3  155.28   10.20
   2  17  -3  144.69   13.30
   1  17  -3    1.80    7.40
   1  17  -3    1.40    6.70
  -1  17   3   -0.10    4.60
   0  17  -3   60.79    9.30
   0  17   3   58.49    6.10
   0  17  -3   50.39    8.20
   1  17   3   34.00    6.00
  -1  17  -3   30.80    8.70
   1  17   3   31.80    5.90
  -1  17  -3   17.90    7.20
  -2  17  -3   36.30    8.30
   2  17   3   52.49    7.20
  -2  17  -3   45.60    9.60
   2  17   3   31.70    6.60
  -3  17  -3    7.00    9.20
   3  17   3    6.40    6.70
  -3  17  -3    3.80    7.70
   3  17   3   11.00    6.40
   4  17   3   -3.70    6.70
   4  17   3  -10.10    7.50
  -5  17  -3  101.89   14.40
  -5  17  -3  114.09   12.50
  -6  17  -3   -8.80    9.60
   6  17   3   -0.40    9.00
   6  17   3   -3.80    9.10
  -6  17  -3    3.30   11.90
   5  18  -3  118.59   13.60
  -5  18   3   93.89   11.00
   5  18  -3   97.39   12.70
  -5  18   3   85.09   11.30
  -4  18   3  115.79   11.50
   4  18  -3  149.69   13.80
  -4  18   3  147.89   12.50
   4  18  -3  140.59   13.80
  -3  18   3   44.40    7.20
   3  18  -3   41.50    9.10
   3  18  -3   33.90    9.50
  -3  18   3   36.70    7.20
  -2  18   3  147.39   10.30
  -2  18   3  119.79   10.80
  -1  18   3   55.49    7.10
   1  18  -3   60.79    9.10
   1  18  -3   59.99    9.40
  -1  18   3   64.79    6.60
   0  18   3  502.55   21.30
   0  18  -3  503.55   24.70
   0  18  -3  494.95   23.80
   0  18   3  497.55   21.50
   1  18   3    8.40    5.70
   1  18   3    4.40    5.50
  -1  18  -3   16.30    8.60
  -1  18  -3    7.80    7.60
   2  18   3   87.59    8.50
   2  18   3   85.19    8.70
  -2  18  -3   79.69   10.10
  -2  18  -3   88.69   11.60
  -3  18  -3  165.08   17.30
   3  18   3  179.88   13.60
   3  18   3  156.28   12.70
  -4  18  -3   98.89   13.10
   4  18   3   76.19   10.40
  -4  18  -3   83.69   11.20
   4  18   3  104.49   10.60
   5  18   3   19.90    8.30
  -5  18  -3   14.30   10.20
  -5  18  -3   30.00   10.70
   5  18   3   23.40    9.70
  -4  19   3  193.18   16.00
   4  19  -3  235.28   18.00
   4  19  -3  247.98   18.60
  -4  19   3  233.68   15.30
   3  19  -3   55.09   10.20
   3  19  -3   51.29    9.60
  -3  19   3   50.09    7.30
  -3  19   3   45.40    8.10
   2  19  -3  474.15   23.40
   2  19  -3  468.95   23.80
  -2  19   3  445.36   20.30
  -2  19   3  443.76   21.00
   1  19  -3  635.54   28.70
  -1  19   3  572.04   24.20
  -1  19   3  523.45   24.40
   1  19  -3  604.64   31.10
   0  19  -3  199.48   18.40
   0  19   3  160.18   11.90
   0  19   3  192.68   11.80
  -1  19  -3    1.20    9.70
  -1  19  -3   16.70   11.00
   1  19   3   15.40    6.10
   1  19   3    7.10    5.90
   2  19   3  100.19    9.30
   2  19   3  127.59   10.70
  -3  19  -3   27.80    9.90
   3  19   3    7.60    7.60
   3  19   3   17.30    7.10
  -3  19  -3    8.40    8.20
  -4  19  -3    6.90    9.20
  -4  19  -3   14.00    9.90
   2  20  -3  196.98   16.80
   2  20  -3  224.28   16.70
  -2  20   3  211.08   13.40
  -2  20   3  208.08   13.80
   1  20  -3   51.19    9.60
  -1  20   3   53.29    7.70
   1  20  -3   60.29   10.30
  -1  20   3   65.69    7.60
   0  20  -3   70.19   10.60
   0  20  -3   56.99    9.50
   0  20   3   50.69    7.60
   0  20   3   50.59    7.10
  -1  20  -3    5.10    8.80
  -1  20  -3    2.50    7.90
   1  20   3   -7.30    6.30
   1  20   3    6.50    6.10
  -2  20  -3    3.40    9.40
   2  20   3   -1.80    6.00
   2  20   3   12.50    7.10
  -2  20  -3   -1.30    8.00
 -12   0   4  150.58   16.20
  12   0  -4  116.89   17.00
  12   0  -4  172.88   20.50
 -11   0   4   -4.50   10.20
  11   0  -4   -0.50   12.10
  11   0  -4    6.50   14.00
 -10   0   4    9.00    9.40
  10   0  -4  -12.70   10.20
   9   0  -4   21.60   11.40
  -9   0   4   -2.90    8.30
   9   0  -4  -13.20   10.60
   8   0  -4   98.39   12.20
  -8   0   4  119.09   11.90
   8   0  -4  125.19   12.80
   7   0  -4   -3.00    7.10
  -7   0   4   -3.40    6.10
   7   0  -4  -12.50    7.20
  -6   0   4  110.39   10.10
  -6   0   4  102.89   10.30
   6   0  -4  111.89   10.00
   6   0  -4   92.39    9.30
  -5   0   4    5.40    4.60
   5   0  -4   -3.50    4.90
   5   0  -4    0.20    4.90
  -5   0   4    2.50    4.60
  -4   0   4  884.31   34.40
  -4   0   4  888.21   34.40
   4   0  -4  870.31   34.50
   4   0  -4  859.51   34.50
  -3   0   4    5.70    3.00
   3   0  -4    2.90    3.10
  -3   0   4    4.90    3.20
   3   0  -4    0.30    3.60
  -2   0   4  182.08    8.50
   2   0  -4  169.88    8.50
  -2   0   4  184.38    8.50
   2   0  -4  174.68    8.40
  -1   0   4    2.60    1.90
   1   0  -4    0.90    1.80
  -1   0   4    2.40    1.90
   1   0  -4    3.10    2.00
   0   0   4 1350.56   49.50
   0   0  -4 1319.97   49.40
   0   0   4 1358.26   49.50
   0   0  -4 1347.87   49.50
  -1   0  -4   -3.00    2.30
   1   0   4    0.50    2.20
   1   0   4    1.60    2.30
  -1   0  -4    1.60    2.00
  -2   0  -4  893.41   32.80
   2   0   4  847.22   32.60
   2   0   4  846.92   35.00
  -2   0  -4  823.42   32.70
   3   0   4    1.00    3.80
  -3   0  -4   -2.10    4.00
  -3   0  -4   -0.80    3.70
   4   0   4 9694.63  353.46
  -4   0  -4 9999.00  353.46
  -4   0  -4 9572.24  353.56
  -5   0  -4    4.10    6.00
   5   0   4    3.80    5.90
  -6   0  -4   70.19    9.30
   6   0   4   68.79    9.10
   7   0   4    4.30    7.90
  -7   0  -4   13.30    8.20
   8   0   4   -7.30    8.60
  -8   0  -4    0.00    8.80
   9   0   4   -1.20    8.80
   9   0   4   -7.20    6.20
  -9   0  -4   -4.80    9.50
 -10   0  -4  297.47   23.20
  10   0   4  293.67   22.50
  10   0   4  337.67   24.60
  11   0   4   12.40   14.70
 -11   0  -4  -10.90   11.60
  11   0   4  -14.70   10.90
  12   0   4    5.30   15.90
 -12   0  -4    6.60   12.30
  12   0   4   19.70   12.80
 -12  -1   4   23.20   12.10
  12  -1  -4   40.10   12.90
  12   1  -4   20.40   13.00
  12   1  -4   14.90   16.90
 -12   1   4   36.10   12.40
  11  -1  -4    9.10   11.50
  11  -1  -4   10.20   14.20
 -11  -1   4    4.90   10.20
 -11   1   4    2.40   10.10
  11   1  -4    5.30   12.10
  11   1  -4  -18.50   13.40
 -10  -1   4  501.95   28.60
  10  -1  -4  548.95   29.80
 -10   1   4  538.15   28.50
  10   1  -4  562.24   30.50
   9  -1  -4   31.40   10.50
   9  -1  -4   55.09   12.50
  -9  -1   4   24.80    9.50
   9   1  -4   12.30   10.80
   9   1  -4   36.90   10.80
  -9   1   4   44.40   10.10
  -8  -1   4  151.38   14.50
   8  -1  -4  145.59   14.20
   8  -1  -4  141.39   13.40
  -8   1   4  151.58   14.40
   8   1  -4  167.48   16.90
   8   1  -4  174.58   16.40
  -7  -1   4  105.59   10.10
   7  -1  -4   86.99   10.30
   7  -1  -4  120.09   11.10
   7   1  -4   88.49   10.40
  -7   1   4  120.29   10.80
   7   1  -4   94.99   11.10
  -6  -1   4    4.60    5.40
  -6  -1   4    3.20    5.40
   6  -1  -4    2.80    6.50
   6  -1  -4    2.80    6.00
  -6   1   4    8.70    5.20
   6   1  -4    4.80    6.20
  -6   1   4    1.70    5.50
   6   1  -4    0.30    6.00
  -5  -1   4  791.22   31.00
   5  -1  -4  705.53   30.70
  -5  -1   4  748.73   30.80
   5  -1  -4  738.73   30.90
   5   1  -4  744.03   31.40
  -5   1   4  786.92   30.90
  -5   1   4  783.12   30.80
   5   1  -4  733.83   31.10
  -4  -1   4   37.50    5.10
   4  -1  -4   43.30    5.60
   4  -1  -4   40.10    5.30
  -4  -1   4   29.50    5.00
   4   1  -4   33.40    5.40
  -4   1   4   30.00    4.70
   4   1  -4   54.69    6.00
  -4   1   4   37.40    5.20
  -3  -1   4  417.96   17.40
  -3  -1   4  408.66   17.40
   3  -1  -4  410.56   17.20
   3  -1  -4  406.76   17.20
   3   1  -4  436.76   17.70
   3   1  -4  404.76   17.40
  -3   1   4  404.36   17.10
  -2  -1   4   67.59    7.70
  -2  -1   4   67.09    5.10
   2  -1  -4   68.09    4.90
   2  -1  -4   72.49    4.90
   2   1  -4   83.09    5.50
  -2   1   4   75.19    4.90
   2   1  -4   69.39    6.10
  -2   1   4   64.89    4.80
  -1  -1   4  613.94   22.90
   1  -1  -4  579.44   22.40
   1  -1  -4  597.64   22.40
  -1  -1   4  608.34   22.90
  -1   1   4  581.44   22.50
   1   1  -4  584.34   22.80
   1   1  -4  597.44   22.80
  -1   1   4  586.54   22.50
   0  -1  -4  336.57   13.20
   0  -1   4  347.27   13.80
   0  -1   4  336.77   13.60
   0  -1  -4  326.07   13.20
   0   1  -4  339.47   13.70
   0   1  -4  331.07   13.60
   0   1   4  345.67   13.30
   0   1   4  343.47   13.30
  -1  -1  -4  368.46   14.10
   1  -1   4  368.96   14.60
   1  -1   4  345.97   14.40
  -1  -1  -4  347.97   14.30
  -1   1  -4  349.27   14.50
  -1   1  -4  332.07   14.30
   1   1   4  375.76   14.30
   1   1   4  335.67   14.10
   2  -1   4   14.80    3.40
  -2  -1  -4   11.30    3.00
  -2  -1  -4    7.90    3.50
   2  -1   4   12.30    3.30
  -2   1  -4   11.70    3.50
  -2   1  -4   13.50    3.40
   2   1   4   10.40    3.10
   2   1   4   15.30    3.50
  -3  -1  -4 3278.27  119.29
  -3  -1  -4 3275.87  119.89
  -3   1  -4 3213.78  119.59
  -3   1  -4 3302.77  119.59
   3   1   4 3221.08  119.49
  -4  -1  -4   12.30    4.90
  -4  -1  -4    1.10    5.10
   4  -1   4    2.20    5.00
  -4   1  -4    1.40    5.50
  -4   1  -4    2.80    5.10
   4   1   4    6.40    5.00
   5  -1   4  460.85   21.70
  -5  -1  -4  470.45   21.90
  -5   1  -4  491.85   22.20
   5   1   4  439.36   21.50
   6  -1   4 1568.64   61.99
  -6  -1  -4 1614.54   62.39
  -6   1  -4 1649.63   62.59
   6   1   4 1554.54   61.99
   7  -1   4  275.87   18.50
  -7  -1  -4  258.37   17.80
  -7   1  -4  283.27   18.50
   7   1   4  274.17   18.10
   8  -1   4  632.84   31.00
  -8  -1  -4  646.84   31.00
   8   1   4  631.04   30.90
   9  -1   4  112.49   14.00
   9  -1   4  111.09   13.20
  -9  -1  -4  125.59   14.40
   9   1   4  113.39   13.10
  -9   1  -4  110.79   13.50
  10  -1   4    3.50   12.10
 -10  -1  -4    8.10   11.00
  10  -1   4   12.30   10.00
  10   1   4   -5.90   10.30
 -10   1  -4    5.60   10.90
  11  -1   4  218.58   21.30
 -11  -1  -4  223.58   21.90
  11  -1   4  210.98   20.30
 -11   1  -4  242.28   22.60
  11   1   4  215.08   20.40
 -12  -1  -4   92.99   17.50
  12  -1   4   84.89   17.20
  12  -1   4  108.69   25.30
  12   1   4  110.19   16.40
  12   1   4  139.19   19.30
 -12   1  -4   86.29   15.60
 -12  -2   4    7.50   12.10
  12  -2  -4   -4.60   16.80
  12  -2  -4   11.90   12.70
  12   2  -4   40.20   17.50
 -12   2   4    4.60   11.50
  12   2  -4   -1.00   16.40
 -11  -2   4   -6.30   11.00
  11  -2  -4    6.60   11.50
  11  -2  -4   19.00   14.50
 -11   2   4    1.60   10.20
  11   2  -4    2.10   12.50
  11   2  -4   -3.70   13.90
 -10  -2   4  308.87   22.20
  10  -2  -4  282.37   23.10
  10  -2  -4  331.17   22.50
  10   2  -4  353.76   32.50
  10   2  -4  296.77   23.10
 -10   2   4  296.37   21.20
   9  -2  -4  118.69   13.20
  -9  -2   4  113.49   12.90
   9  -2  -4  132.39   15.00
   9   2  -4  131.99   14.70
  -9   2   4  109.79   12.20
   9   2  -4  142.29   14.60
   8  -2  -4  108.39   11.40
   8  -2  -4   67.49   11.30
  -8  -2   4   87.99   11.10
  -8   2   4   79.99   10.20
   8   2  -4   76.09   17.50
   8   2  -4   73.99   11.60
   7  -2  -4  251.77   17.20
   7  -2  -4  259.37   16.40
  -7  -2   4  253.77   16.10
  -7   2   4  261.17   15.90
   7   2  -4  227.28   17.10
   7   2  -4  244.18   16.90
   6  -2  -4  341.87   18.60
  -6  -2   4  359.66   18.10
  -6  -2   4  344.67   17.70
   6  -2  -4  328.47   17.60
  -6   2   4  356.86   17.70
   6   2  -4  343.97   18.70
  -6   2   4  351.46   17.20
   6   2  -4  349.27   18.10
  -5  -2   4  137.19   10.20
  -5  -2   4  163.48   10.50
   5  -2  -4  113.89   10.60
   5  -2  -4  142.69   10.20
  -5   2   4  112.89    9.70
  -5   2   4  146.49    9.60
   5   2  -4  124.39   10.80
   5   2  -4  134.49   10.50
   4  -2  -4  122.49    9.50
  -4  -2   4  157.08    9.80
  -4  -2   4  156.68    9.50
   4  -2  -4  156.58    9.40
   4   2  -4  129.69    9.50
   4   2  -4  132.79    9.80
  -4   2   4  159.88    9.10
  -4   2   4  155.58    9.30
   3  -2  -4   46.30    4.40
   3  -2  -4   35.60    4.40
  -3  -2   4   45.10    4.80
  -3  -2   4   45.70    4.80
   3   2  -4   29.90    4.40
  -3   2   4   48.70    4.40
   3   2  -4   39.70    4.80
  -3   2   4   44.80    4.30
   2  -2  -4 1535.85   56.09
   2  -2  -4 1534.75   56.19
  -2  -2   4 1515.45   56.89
  -2  -2   4 1524.75   56.99
  -2   2   4 1552.84   56.29
   2   2  -4 1563.44   56.89
  -2   2   4 1537.45   56.39
   2   2  -4 1471.75   56.89
   1  -2  -4 1592.24   57.69
   1  -2  -4 1594.84   57.69
  -1  -2   4 1620.24   58.59
  -1  -2   4 1583.24   58.59
   1   2  -4 1557.04   58.49
   1   2  -4 1543.65   58.49
  -1   2   4 1585.44   57.79
  -1   2   4 1598.84   57.89
   0  -2  -4   14.60    2.10
   0  -2   4   17.60    2.70
   0  -2  -4   14.20    1.60
   0  -2   4    9.70    2.50
   0   2   4   12.10    1.90
   0   2  -4   10.60    2.50
   0   2  -4   10.20    2.60
   0   2   4   12.50    1.90
  -1  -2  -4 2095.69   75.89
  -1  -2  -4 2110.29   75.69
   1  -2   4 2092.99   76.39
   1  -2   4 2024.50   76.29
  -1   2  -4 2038.70   76.29
   1   2   4 2081.69   75.89
   1   2   4 2095.89   75.89
  -1   2  -4 2100.09   76.39
   2  -2   4 1077.69   41.50
   2  -2   4 1042.00   41.30
  -2  -2  -4 1116.29   40.90
  -2  -2  -4 1094.89   41.20
   2   2   4 1108.79   41.20
   2   2   4 1117.79   41.30
  -2   2  -4 1071.19   41.40
  -2   2  -4 1142.39   41.70
  -3  -2  -4  319.17   14.40
  -3  -2  -4  332.27   15.30
   3  -2   4  326.87   15.10
  -3   2  -4  315.97   15.00
  -3   2  -4  319.37   15.20
   3   2   4  319.07   14.90
  -4  -2  -4  273.07   13.90
   4  -2   4  242.48   13.80
  -4  -2  -4  236.38   13.30
  -4   2  -4  257.97   14.10
  -4   2  -4  255.17   14.50
  -5  -2  -4   30.10    6.90
   5  -2   4   22.30    6.80
  -5   2  -4   26.60    6.80
   5   2   4   26.90    6.40
   6  -2   4 1551.84   60.09
  -6  -2  -4 1482.55   59.89
  -6   2  -4 1599.14   60.49
   6   2   4 1517.75   60.09
  -7  -2  -4    5.40    8.10
   7  -2   4   15.70    8.50
   7   2   4   -3.70    7.60
  -7   2  -4   16.60    8.40
  -8  -2  -4 1192.98   50.09
   8  -2   4 1309.07   51.19
   8   2   4 1108.49   49.99
  -8   2  -4 1209.68   50.49
  -9  -2  -4   -4.80   10.30
   9  -2   4   -8.00    8.60
   9  -2   4   16.30   10.80
   9   2   4   -8.90    9.20
  -9   2  -4   -2.80    9.70
  10  -2   4   70.49   16.30
 -10  -2  -4  103.99   14.70
  10  -2   4   96.89   13.20
  10   2   4  102.79   14.00
 -10   2  -4   95.99   14.10
  11  -2   4   21.80   11.40
  11  -2   4   12.10   14.40
 -11  -2  -4    3.60   11.50
  11   2   4   13.90   11.80
  11   2   4   18.50   15.80
 -11   2  -4    4.50   11.40
  12  -2   4   56.79   16.70
 -12  -2  -4   28.70   15.60
  12   2   4   29.80   13.80
 -12   2  -4   51.79   13.60
  12   2   4   24.70   16.90
 -12  -3   4  -10.00   11.40
  12  -3  -4  -23.10   14.60
  12  -3  -4   11.00   12.60
 -12   3   4    8.80   11.20
  12   3  -4   -3.50   14.30
  12   3  -4    1.50   16.10
  11  -3  -4    3.40   11.40
 -11  -3   4   15.50   11.90
  11  -3  -4    5.70   14.70
  11   3  -4   30.00   13.80
 -11   3   4   28.20   11.50
  11   3  -4   21.60   15.50
  10  -3  -4   81.89   13.00
  10  -3  -4  114.29   15.30
 -10  -3   4   95.09   13.90
 -10   3   4   84.09   12.30
  10   3  -4   86.19   15.30
  10   3  -4   80.59   14.30
  -9  -3   4   72.39   11.30
   9  -3  -4   75.49   11.20
   9  -3  -4   82.49   14.80
   9   3  -4   80.39   12.40
  -9   3   4  100.29   11.70
   9   3  -4   72.79   12.90
   8  -3  -4   61.39    9.70
   8  -3  -4   77.19   11.20
  -8  -3   4   49.10    9.40
  -8   3   4   54.39    9.40
   8   3  -4   55.19   11.30
   8   3  -4   42.20    9.70
   7  -3  -4  -12.60    6.50
  -7  -3   4    4.50    6.90
   7  -3  -4    5.90    8.20
   7   3  -4   -1.70    7.70
  -7   3   4    5.00    6.70
   7   3  -4    6.60    7.10
   6  -3  -4  106.99   10.40
  -6  -3   4  109.89   10.70
   6  -3  -4  120.69   10.50
  -6  -3   4  119.69   10.80
  -6   3   4  101.79    9.70
  -6   3   4  102.89   10.10
   6   3  -4   96.39    9.70
   6   3  -4  100.39   10.20
  -5  -3   4  577.84   24.60
   5  -3  -4  530.55   24.30
  -5  -3   4  575.44   24.50
   5  -3  -4  558.04   23.70
  -5   3   4  566.24   23.80
   5   3  -4  566.04   25.10
   5   3  -4  558.74   24.70
  -5   3   4  583.34   24.10
  -4  -3   4   77.29    7.70
  -4  -3   4   72.89    7.00
   4  -3  -4   70.89    6.70
   4  -3  -4   71.59    6.70
  -4   3   4   70.09    7.10
   4   3  -4   84.79    8.00
  -4   3   4   60.99    5.80
   4   3  -4   63.69    6.80
   3  -3  -4 2323.57   85.79
   3  -3  -4 2277.67   85.89
  -3  -3   4 2303.77   86.69
  -3  -3   4 2403.56   86.79
  -3   3   4 2481.75   88.29
   3   3  -4 2315.27   86.79
   3   3  -4 2309.17   86.89
  -3   3   4 2359.76   86.09
   2  -3  -4   12.90    2.20
   2  -3  -4    5.40    2.50
  -2  -3   4    9.50    3.50
  -2  -3   4    9.60    3.20
   2   3  -4    8.40    3.70
   2   3  -4    6.60    3.00
  -2   3   4   10.00    2.40
  -2   3   4   10.80    2.30
  -1  -3   4  205.68   10.00
  -1  -3   4  212.98   10.50
   1   3  -4  220.18   10.90
  -1   3   4  220.88    8.70
  -1   3   4  222.18    8.70
   1   3  -4  220.08   10.00
   0  -3   4  274.57   12.00
   0  -3   4  267.07   11.80
   0   3   4  284.27   10.70
   0   3  -4  281.77   11.90
   0   3   4  279.17   10.70
   0   3  -4  273.07   12.00
  -1  -3  -4 3459.65  126.09
  -1  -3  -4 3465.15  126.09
   1  -3   4 3386.66  127.09
   1  -3   4 3538.35  127.39
  -1   3  -4 3535.35  127.19
   1   3   4 3491.55  126.49
   1   3   4 3445.76  126.39
  -1   3  -4 3616.84  129.49
  -2  -3  -4 1841.22   68.59
   2  -3   4 1835.12   69.29
  -2  -3  -4 1848.32   68.39
   2  -3   4 1831.62   69.29
   2   3   4 1853.41   68.89
  -2   3  -4 1983.80   70.29
  -2   3  -4 1890.31   69.49
   2   3   4 1881.41   68.89
  -3  -3  -4   16.10    4.00
  -3  -3  -4   12.70    4.00
   3  -3   4   12.70    4.60
   3   3   4   21.40    4.40
  -3   3  -4   17.30    4.70
  -3   3  -4   16.40    5.00
  -4  -3  -4  146.99   10.10
   4  -3   4  144.79   11.10
  -4  -3  -4  134.19   10.10
  -4   3  -4  162.78   11.70
   4   3   4  148.89   10.40
  -4   3  -4  153.28   11.70
   5  -3   4    0.00    6.40
  -5  -3  -4   10.40    5.90
  -5  -3  -4    6.90    5.80
   5   3   4    1.80    5.60
  -5   3  -4    7.10    6.70
  -6  -3  -4   62.39    8.70
   6  -3   4   70.09    9.40
   6   3   4   57.39    8.60
  -6   3  -4   66.49    9.50
   7  -3   4  198.28   17.10
  -7  -3  -4  205.78   16.10
  -7   3  -4  236.88   17.50
   7   3   4  169.58   16.00
   8  -3   4   17.40   11.70
  -8  -3  -4    6.70    9.60
  -8   3  -4   12.30   12.10
   8   3   4   22.20   10.10
  -9  -3  -4   43.50   11.90
   9  -3   4   49.30   10.10
   9  -3   4   54.19   12.10
   9   3   4   69.99   11.80
  -9   3  -4   44.50   10.80
  10  -3   4    8.80   10.10
 -10  -3  -4   -6.20   10.90
 -10   3  -4    2.20   10.80
  10   3   4    1.70   10.60
  11  -3   4   -0.30   13.30
  11  -3   4    3.80   11.30
 -11  -3  -4    7.50   12.50
 -11   3  -4   -7.00   11.10
  11   3   4   -9.50   11.20
  12  -3   4   64.29   17.10
  12  -3   4   38.30   13.10
 -12  -3  -4   63.99   16.70
 -12  -3  -4   56.19   18.20
  12   3   4   34.40   13.90
 -12   3  -4   42.00   13.60
  12   3   4   23.50   19.70
 -12   3  -4   36.50   17.40
 -12  -4   4   45.20   13.70
  12  -4  -4   49.60   15.60
  12  -4  -4   55.79   13.90
  12   4  -4   58.99   15.50
  12   4  -4   45.60   18.80
 -12   4   4   31.60   11.90
  11  -4  -4  -23.00   10.00
 -11  -4   4   -3.90   10.30
  11   4  -4  -30.70   12.00
 -11   4   4   -9.60    9.50
  11   4  -4   -1.00   14.70
  10  -4  -4   -4.10    9.90
 -10  -4   4   -7.50    9.40
  10  -4  -4   -2.80   12.10
  10   4  -4    8.00   11.70
  10   4  -4   -9.10   10.70
 -10   4   4   -7.60    9.10
  -9  -4   4   -0.30    9.00
   9  -4  -4   14.40   11.10
   9  -4  -4   -7.50    8.80
  -9   4   4    1.70    8.50
   9   4  -4   -8.70   10.20
   8  -4  -4  138.49   13.90
   8  -4  -4  119.69   12.70
   8   4  -4  120.59   12.80
   8   4  -4  143.89   23.50
  -8   4   4  138.29   13.90
   7  -4  -4  637.44   29.90
  -7  -4   4  677.63   30.30
   7  -4  -4  645.14   29.20
   7   4  -4  707.73   30.70
  -7   4   4  660.43   29.60
   7   4  -4  713.43   31.80
   6  -4  -4   21.20    7.20
  -6  -4   4   25.30    6.80
   6  -4  -4   27.90    6.30
  -6  -4   4   33.20    7.00
   6   4  -4   19.50    7.30
  -6   4   4   20.20    6.20
  -6   4   4   35.00    6.30
   6   4  -4   28.90    7.10
  -5  -4   4   69.39    7.30
   5  -4  -4   63.09    6.60
  -5  -4   4   75.49    7.80
   5  -4  -4   57.59    7.50
   5   4  -4   64.69    7.50
   5   4  -4   47.40    7.40
  -5   4   4   67.09    7.00
  -5   4   4   82.09    7.80
  -4  -4   4   21.30    5.00
   4  -4  -4   22.60    4.10
  -4  -4   4   18.40    5.10
  -4   4   4   24.00    4.40
  -4   4   4   20.40    4.50
   4   4  -4   11.30    5.10
   4   4  -4   14.20    4.80
   3  -4  -4  556.24   21.30
  -3  -4   4  544.85   22.80
   3  -4  -4  547.75   21.60
  -3  -4   4  569.74   23.10
   3   4  -4  549.15   23.20
   3   4  -4  556.24   22.90
  -3   4   4  551.94   21.80
  -3   4   4  564.64   22.00
  -2  -4   4   97.79    6.90
  -2  -4   4   98.39    6.80
   2   4  -4   85.29    6.90
  -2   4   4   99.49    5.20
  -2   4   4   91.59    5.40
   2   4  -4   88.89    6.70
  -1  -4   4 1956.00   72.69
  -1  -4   4 1986.30   72.49
   1   4  -4 1969.30   72.49
   1   4  -4 1946.61   72.49
   0  -4   4  217.58   10.30
   0  -4   4  241.18   11.30
   0   4  -4  230.78   13.90
   0   4  -4  210.28   10.20
   1  -4   4    9.70    3.60
   1  -4   4    8.40    3.20
  -1   4  -4   12.80    3.20
  -1   4  -4    8.30    3.30
   1   4   4   10.80    2.20
   1   4   4    9.30    2.20
  -2  -4  -4  389.86   15.50
   2  -4   4  381.06   16.70
  -2  -4  -4  401.66   15.50
   2   4   4  396.56   16.10
  -2   4  -4  394.16   17.30
  -2   4  -4  415.26   16.90
   2   4   4  383.86   16.10
  -3  -4  -4  285.37   12.70
   3  -4   4  271.67   13.80
  -3   4  -4  282.67   14.30
   3   4   4  269.87   13.10
  -3   4  -4  278.07   13.70
  -4  -4  -4 1750.12   64.19
   4  -4   4 1638.54   64.79
  -4  -4  -4 1690.03   64.19
   4   4   4 1702.33   64.49
  -4   4  -4 1716.83   64.89
  -4   4  -4 1781.62   65.59
  -5  -4  -4 1199.28   45.70
  -5  -4  -4 1133.09   45.70
   5  -4   4 1162.98   46.40
  -5   4  -4 1171.78   46.60
  -5   4  -4 1243.48   47.20
   5   4   4 1120.89   46.00
  -6  -4  -4  497.35   24.10
   6  -4   4  543.25   25.30
   6   4   4  498.45   24.70
  -6   4  -4  554.94   25.80
   7  -4   4   80.19   11.00
  -7  -4  -4   67.39    9.90
   7   4   4   62.09   10.20
  -7   4  -4   73.59   11.10
   8  -4   4   48.50   18.60
  -8  -4  -4   69.49   11.30
   8   4   4   66.29   11.30
  -8   4  -4   76.39   14.10
   9  -4   4  196.08   16.70
   9  -4   4  160.88   16.20
  -9  -4  -4  171.48   16.30
   9   4   4  200.48   20.10
   9   4   4  134.49   14.90
  -9   4  -4  171.58   16.40
  10  -4   4   11.50   10.40
 -10  -4  -4    0.40   11.20
 -10   4  -4   14.10   11.50
  10   4   4    5.50   11.30
  10   4   4   22.80   13.30
  11  -4   4   27.50   12.00
 -11  -4  -4   20.90   12.80
  11  -4   4   25.80   14.80
  11   4   4   35.30   21.90
 -11   4  -4   15.70   12.10
  11   4   4   19.20   13.10
  12  -4   4   -1.10   14.80
 -12  -4  -4   17.10   14.80
  12  -4   4   -5.30   11.70
 -12  -4  -4    3.40   13.10
  12   4   4   20.90   14.10
 -12   4  -4   16.10   12.80
 -12  -5   4  -14.40   11.30
  12  -5  -4   -5.80   14.60
  12  -5  -4   -0.30   11.10
 -12   5   4    8.70   11.00
  12   5  -4   18.20   14.00
  11  -5  -4   24.20   11.40
 -11  -5   4   38.60   11.90
 -11   5   4   18.50   10.30
  11   5  -4   25.80   13.80
  11   5  -4   15.20   18.70
  10  -5  -4    3.60   11.80
 -10  -5   4    2.20   10.20
  10  -5  -4   14.40    9.90
 -10   5   4    0.20    9.00
  10   5  -4   15.20   12.10
   9  -5  -4    2.10   10.10
  -9  -5   4   -5.80    8.70
   9  -5  -4   -2.80    8.50
  -9   5   4    9.00    8.40
   9   5  -4    3.40   10.20
  -8  -5   4   27.80    9.20
   8  -5  -4    6.90    9.60
   8  -5  -4   14.70    8.20
  -8   5   4   23.40    8.00
   8   5  -4   10.50    8.60
   8   5  -4   20.80   10.40
   7  -5  -4  715.73   30.70
   7  -5  -4  687.53   29.70
  -7  -5   4  713.13   31.20
   7   5  -4  696.03   32.60
  -7   5   4  678.83   30.40
   7   5  -4  689.43   31.70
   6  -5  -4  371.16   17.30
  -6  -5   4  367.06   18.90
   6  -5  -4  365.56   18.20
  -6   5   4  352.76   17.90
   6   5  -4  345.67   19.70
   6   5  -4  334.27   18.80
  -5  -5   4   99.69    9.70
  -5  -5   4  112.79   10.30
   5  -5  -4  102.99    9.60
  -5   5   4  119.19    9.60
   5   5  -4  101.19   10.10
  -5   5   4  107.79    8.80
   5   5  -4  126.99   10.20
  -4  -5   4   57.29    6.40
  -4  -5   4   34.60    5.80
   4  -5  -4   40.10    4.30
   4  -5  -4   43.50    5.20
  -4   5   4   37.00    5.20
  -4   5   4   42.30    4.90
   4   5  -4   54.49    6.40
   4   5  -4   41.90    6.50
  -3  -5   4 3963.20  143.19
  -3  -5   4 3972.50  143.09
   3   5  -4 3923.71  143.19
  -3   5   4 3894.41  141.99
  -3   5   4 3877.21  141.99
   3   5  -4 3817.72  143.29
  -2  -5   4  372.66   16.20
  -2  -5   4  371.16   16.20
   2   5  -4  363.66   16.40
  -2   5   4  353.16   14.60
   2   5  -4  386.96   16.30
  -2   5   4  391.16   14.50
  -1  -5   4  886.21   34.20
  -1  -5   4  892.61   34.20
   1   5  -4  887.01   34.30
   1   5  -4  900.01   34.30
   0  -5   4  125.59    7.90
   0  -5   4  145.49    8.40
   0   5  -4  137.69   10.20
   0   5  -4  133.89    7.90
   1  -5   4   47.00    4.70
   1  -5   4   52.29    4.90
   1   5   4   46.90    3.40
   1   5   4   49.70    3.70
  -1   5  -4   49.50    5.00
  -1   5  -4   52.59    5.10
   2  -5   4  358.76   15.60
  -2   5  -4  346.67   15.60
  -2   5  -4  351.36   16.10
   2   5   4  353.36   14.60
   3  -5   4  365.86   17.10
  -3  -5  -4  370.86   15.60
  -3  -5  -4  366.06   15.60
   3   5   4  373.86   16.40
  -3   5  -4  414.76   18.30
  -3   5  -4  374.46   17.20
  -4  -5  -4  321.07   14.80
  -4  -5  -4  306.47   14.60
   4  -5   4  316.87   16.10
  -4   5  -4  303.27   16.20
  -4   5  -4  362.56   17.50
   4   5   4  282.27   15.20
   5  -5   4   49.80    7.90
  -5  -5  -4   58.09    7.10
  -5  -5  -4   50.49    7.10
  -5   5  -4   47.50    8.60
   5   5   4   41.90    7.00
  -5   5  -4   53.59    8.20
  -6  -5  -4   -0.30    6.20
  -6  -5  -4   -1.80    6.70
   6  -5   4    3.60    7.80
   6   5   4    7.30    7.00
  -6   5  -4   -0.30    7.70
  -7  -5  -4   98.89   11.00
   7  -5   4   93.09   11.70
   7   5   4   76.39   11.00
  -8  -5  -4   18.10    9.10
   8   5   4   20.00    9.80
  -8   5  -4   26.60   10.20
   9  -5   4  115.99   14.60
  -9  -5  -4  136.99   14.60
   9  -5   4   88.39   12.40
  -9   5  -4   97.09   13.10
   9   5   4   94.59   13.90
   9   5   4  120.19   14.30
 -10  -5  -4   85.89   13.90
  10  -5   4   67.79   12.10
  10   5   4   60.19   14.80
 -10   5  -4   83.39   13.40
  10   5   4   77.79   14.70
 -11  -5  -4  256.17   22.80
  11  -5   4  205.18   19.80
 -11  -5  -4  158.38   17.40
  11   5   4  165.78   19.40
 -11   5  -4  158.18   17.30
  11   5   4  205.28   19.90
  11  -6  -4   75.59   14.10
 -11  -6   4   77.99   14.10
  11  -6  -4   95.09   13.30
 -11   6   4   63.89   12.10
  11   6  -4   68.19   15.30
  11   6  -4   76.09   16.60
 -10  -6   4   33.70   10.90
  10  -6  -4   28.90   12.40
  10  -6  -4   33.30   10.50
  10   6  -4   31.90   12.90
  10   6  -4   34.30   13.00
 -10   6   4   39.00   10.60
  -9  -6   4    7.50    9.40
   9  -6  -4    0.90    8.40
   9  -6  -4   -3.80   10.10
   9   6  -4   12.50   11.00
  -9   6   4    1.10    8.50
   8  -6  -4    8.80    7.60
   8  -6  -4   20.20    9.50
  -8  -6   4   14.70    8.50
   8   6  -4   18.40    9.50
   8   6  -4    8.10    9.80
  -8   6   4   13.60    8.20
   7  -6  -4   26.30    8.50
  -7  -6   4   23.90    8.20
   7  -6  -4   34.00    7.30
   7   6  -4   20.10    8.90
   7   6  -4   12.40    9.20
  -7   6   4   29.30    7.30
   6  -6  -4   68.69    8.00
  -6  -6   4   54.59    8.20
   6  -6  -4   62.79    7.00
   6   6  -4   58.19    9.50
  -6   6   4   49.99    7.40
   6   6  -4   68.29    9.10
  -5  -6   4  162.08   11.60
   5  -6  -4  152.98    9.10
  -5  -6   4  160.48   11.70
   5  -6  -4  145.49   14.80
  -5   6   4  156.48   10.30
  -5   6   4  157.18   10.80
   5   6  -4  167.58   12.10
   5   6  -4  155.58   12.60
  -4  -6   4  294.97   14.70
  -4  -6   4  308.97   14.90
   4   6  -4  292.37   15.00
  -4   6   4  287.97   13.30
   4   6  -4  282.17   15.30
  -4   6   4  264.87   13.70
  -3  -6   4    2.90    4.30
  -3  -6   4   -2.10    4.20
  -3   6   4   -3.50    3.30
   3   6  -4    1.90    4.10
   3   6  -4    8.60    4.60
  -3   6   4    2.80    2.90
  -2  -6   4  468.35   20.20
  -2  -6   4  478.75   20.20
   2   6  -4  504.85   20.60
   2   6  -4  480.55   20.40
  -1  -6   4 2637.24   97.09
  -1  -6   4 2639.84   97.19
   1   6  -4 2625.94   97.39
   1   6  -4 2681.73   97.39
   0  -6   4  559.84   21.80
   0  -6   4  524.45   21.70
   0   6  -4  525.65   21.90
   0   6  -4  548.85   21.80
   1  -6   4  363.06   15.70
   1  -6   4  365.66   15.70
  -1   6  -4  372.26   15.80
  -1   6  -4  358.76   16.20
   2  -6   4  153.98    9.40
  -2   6  -4  150.48    9.50
  -2   6  -4  155.68   10.40
   2   6   4  162.88    8.00
   3  -6   4  818.42   32.70
  -3  -6  -4  823.82   31.00
  -3  -6  -4  818.82   31.00
  -3   6  -4  839.92   32.70
   3   6   4  831.12   32.00
  -3   6  -4  814.42   33.60
   4  -6   4  662.73   28.80
  -4  -6  -4  749.42   27.60
   4   6   4  676.03   28.20
  -4   6  -4  686.33   29.90
  -4   6  -4  681.13   28.90
   5  -6   4  214.78   14.90
  -5  -6  -4  246.88   13.00
  -5  -6  -4  253.57   13.50
  -5   6  -4  219.58   15.30
   5   6   4  215.38   13.80
  -5   6  -4  237.88   16.50
   6  -6   4  154.68   13.10
  -6  -6  -4  155.98   12.20
  -6  -6  -4  140.09   12.70
  -6   6  -4  190.78   16.50
  -6   6  -4  152.58   14.90
   6   6   4  131.79   13.10
  -7  -6  -4   -0.60    7.90
   7  -6   4   -5.00    9.00
  -7  -6  -4   -8.90    7.10
  -7   6  -4    5.20    8.90
   7   6   4   -5.70    7.50
   8  -6   4   72.39   10.20
  -8  -6  -4   74.59   11.00
  -8  -6  -4   79.09   11.30
   8  -6   4   83.49   14.90
  -8   6  -4   60.99   12.20
   8   6   4   69.29   12.20
   8   6   4   94.19   12.60
   9  -6   4  -29.40   10.30
   9  -6   4    3.10    8.80
  -9  -6  -4  -17.50    9.70
   9   6   4  -13.00   10.50
   9   6   4    6.60   10.50
  -9   6  -4   -4.00   10.20
 -10  -6  -4   47.10   12.00
  10  -6   4   60.79   11.50
  10   6   4   43.60   13.40
 -10   6  -4   51.79   13.40
  10   6   4   55.49   14.20
  11  -6   4   22.50   11.60
 -11  -6  -4    8.30   13.50
  11  -6   4   23.30   14.30
 -11  -6  -4   19.50   12.60
  11   6   4   33.10   15.90
 -11   6  -4   25.60   14.90
 -11   6  -4   52.99   14.70
  11   6   4    0.40   19.10
  11  -7  -4   43.70   13.50
 -11  -7   4   36.60   13.20
 -11   7   4   38.80   11.50
  11   7  -4   90.19   16.80
 -10  -7   4   22.40   11.00
  10  -7  -4    0.10   11.30
  10  -7  -4    4.30    9.60
  10   7  -4  -18.80   12.00
  10   7  -4    2.30   12.40
 -10   7   4    1.20    9.10
   9  -7  -4  139.29   13.70
   9  -7  -4  177.88   15.10
  -9  -7   4  126.39   13.70
  -9   7   4  141.29   13.50
   9   7  -4  141.79   16.50
   9   7  -4  155.98   16.20
   8  -7  -4   22.90    7.80
   8  -7  -4   19.80    9.30
  -8  -7   4   29.30    9.30
  -8   7   4   29.90    8.80
   8   7  -4   18.20    9.50
   8   7  -4    7.90   10.50
  -7  -7   4    2.50    7.60
   7  -7  -4   -1.70    6.10
   7  -7  -4   -1.00    7.10
   7   7  -4    6.10    8.40
  -7   7   4    1.30    7.00
   7   7  -4   -9.20    8.10
  -6  -7   4  337.07   17.90
   6  -7  -4  302.37   15.50
  -6   7   4  323.47   16.80
   6   7  -4  281.57   19.00
   6   7  -4  332.37   18.40
  -5  -7   4  116.19   10.60
  -5  -7   4  115.29   10.50
   5   7  -4   93.29    9.70
   5   7  -4  115.89   11.20
  -5   7   4  101.59    9.60
  -5   7   4  105.59    8.80
  -4  -7   4  139.79   10.50
  -4  -7   4  132.59   10.30
   4   7  -4  134.09   10.70
   4   7  -4  133.99   10.80
  -4   7   4  124.49    9.10
  -4   7   4  128.99    8.20
  -3  -7   4  906.51   35.80
  -3  -7   4  908.51   35.90
  -3   7   4  892.31   34.50
   3   7  -4  920.91   36.40
   3   7  -4  951.60   36.30
  -3   7   4  892.61   34.30
  -2  -7   4   47.30    5.50
  -2  -7   4   58.49    5.90
   2   7  -4   54.49    6.00
   2   7  -4   43.70    5.70
  -1  -7   4   27.70    5.90
  -1  -7   4   30.60    4.60
   1   7  -4   29.10    4.80
   1   7  -4   26.60    4.50
   0  -7   4 3504.55  127.89
   0  -7   4 3497.65  127.99
   0   7  -4 3547.25  128.19
   0   7  -4 3478.35  128.29
   1  -7   4 1709.23   63.69
   1  -7   4 1687.63   63.79
  -1   7  -4 1719.13   63.99
  -1   7  -4 1752.02   64.39
   2  -7   4   13.50    4.30
  -2   7  -4   21.80    5.40
  -2   7  -4   20.30    4.60
   2   7   4   20.40    3.30
   3  -7   4  335.17   16.10
  -3   7  -4  343.17   16.30
  -3   7  -4  361.16   17.60
   3   7   4  333.17   15.20
  -4  -7  -4  419.96   17.80
   4  -7   4  385.16   18.20
  -4  -7  -4  357.66   16.00
   4   7   4  368.86   17.40
  -4   7  -4  369.96   18.60
  -4   7  -4  363.86   19.80
  -5  -7  -4  510.15   22.40
   5  -7   4  524.85   24.40
  -5  -7  -4  526.65   22.80
  -5   7  -4  514.65   24.50
  -5   7  -4  583.74   26.80
   5   7   4  554.44   24.10
  -6  -7  -4  350.16   18.20
  -6  -7  -4  372.86   18.80
   6  -7   4  346.27   20.00
  -6   7  -4  416.56   22.60
  -6   7  -4  390.16   21.10
   6   7   4  323.87   19.10
  -7  -7  -4   26.40    8.10
  -7  -7  -4   21.80    9.10
   7  -7   4   35.80   10.00
   7   7   4   23.10    8.70
  -7   7  -4   35.20    9.80
  -7   7  -4   55.69   15.40
  -8  -7  -4  141.39   13.30
   8  -7   4  110.69   11.30
  -8  -7  -4  131.09   12.80
   8   7   4  112.89   13.70
  -8   7  -4  142.79   14.80
  -8   7  -4  142.49   15.50
   8   7   4  146.79   14.40
  -9  -7  -4    8.70   10.60
   9  -7   4   -1.50   11.40
  -9  -7  -4    5.30    9.60
   9  -7   4   -0.40   10.50
   9   7   4  -13.60   10.30
  -9   7  -4    5.60   12.30
  -9   7  -4    2.00   10.60
   9   7   4    5.60   10.70
  10  -7   4   29.30   10.80
 -10  -7  -4   49.70   12.10
  10   7   4   68.69   14.80
 -10   7  -4   71.19   15.70
 -10   7  -4   47.10   12.70
  10   7   4   45.00   13.90
  11  -7   4   30.00   14.90
  11  -7   4   15.30   10.70
 -11  -7  -4   42.60   12.60
 -11  -7  -4   27.20   13.80
  11   7   4   49.10   16.20
  11   7   4   10.80   18.90
 -11   7  -4   15.20   14.60
  11  -8  -4   -1.60   10.50
 -11  -8   4    0.50   11.80
  11  -8  -4   -9.40   11.90
 -11   8   4   -5.60    9.90
  11   8  -4   -0.40   14.80
  11   8  -4   -5.50   12.50
 -10  -8   4  291.27   22.60
  10  -8  -4  337.57   19.80
  10  -8  -4  303.17   20.60
  10   8  -4  268.07   25.20
  10   8  -4  316.17   26.00
 -10   8   4  293.87   20.90
   9  -8  -4  250.57   17.70
  -9  -8   4  250.97   19.00
   9  -8  -4  250.27   16.30
   9   8  -4  214.08   20.70
   9   8  -4  243.08   21.30
  -9   8   4  218.18   17.90
  -8  -8   4  158.08   14.30
   8  -8  -4  131.09   11.40
   8  -8  -4  134.09   12.00
  -8   8   4  115.99   11.70
   8   8  -4  171.08   15.30
   8   8  -4   96.99   14.60
   7  -8  -4  135.29   11.50
   7  -8  -4  118.69   10.90
  -7  -8   4  111.99   11.10
   7   8  -4  118.99   12.70
  -7   8   4  106.59   10.80
   6  -8  -4  860.41   31.50
   6  -8  -4  778.92   30.50
  -6  -8   4  791.62   33.80
   6   8  -4  746.73   35.10
  -6   8   4  815.42   33.10
   6   8  -4  762.02   34.50
  -5  -8   4  539.55   24.40
   5   8  -4  543.75   25.20
  -5   8   4  546.15   23.50
   5   8  -4  545.15   25.60
  -4  -8   4   92.49    8.30
  -4  -8   4   95.09    9.70
  -4   8   4   85.59    8.50
   4   8  -4   97.79    9.10
  -4   8   4   91.69    7.40
   4   8  -4  105.19    9.20
  -3  -8   4   16.10    5.00
  -3  -8   4   17.30    5.30
   3   8  -4   21.20    5.50
  -3   8   4   11.60    3.20
   3   8  -4   14.00    5.50
  -3   8   4   17.00    3.80
  -2  -8   4  183.58   10.50
  -2  -8   4  174.58   10.10
   2   8  -4  178.28   10.70
   2   8  -4  162.28   10.60
  -1  -8   4   14.60    4.00
   1   8  -4   21.90    4.70
   1   8  -4    9.30    4.40
   0  -8   4    0.40    3.90
   0  -8   4    5.40    3.90
   0   8  -4    4.80    4.30
   0   8  -4    2.80    3.80
   1  -8   4  398.56   17.10
  -1   8  -4  403.36   18.20
  -1   8  -4  399.06   17.50
   2  -8   4  108.19    8.20
  -2   8  -4  123.49   10.10
  -2   8  -4  110.19    8.70
   2   8   4  100.79    6.50
   3  -8   4  174.28   10.90
  -3   8  -4  185.08   13.30
  -3   8  -4  195.38   11.60
   3   8   4  182.88   10.00
   4  -8   4  116.89   10.30
  -4  -8  -4  124.69    7.40
  -4  -8  -4  107.29    6.90
  -4   8  -4   99.29    9.10
  -4   8  -4  113.69   11.10
   4   8   4  104.09    9.10
  -5  -8  -4   60.39    6.70
   5  -8   4   45.10    7.90
  -5  -8  -4   47.30    6.00
  -5   8  -4   51.79    8.60
  -5   8  -4   60.79   10.40
   5   8   4   56.49    7.80
   6  -8   4  742.23   33.00
  -6  -8  -4  730.23   31.50
  -6  -8  -4  732.33   31.20
  -6   8  -4  797.82   34.10
   6   8   4  744.63   32.80
  -6   8  -4  852.61   36.10
   7  -8   4 1072.59   46.20
  -7  -8  -4 1072.39   44.60
  -7  -8  -4 1081.69   44.80
  -7   8  -4 1250.87   49.40
  -7   8  -4 1113.49   47.00
   7   8   4 1115.99   47.00
   8  -8   4  215.98   16.40
  -8  -8  -4  218.28   16.70
   8  -8   4  244.08   19.80
  -8  -8  -4  204.48   17.60
  -8   8  -4  309.67   23.10
  -8   8  -4  245.08   20.50
   8   8   4  236.78   19.00
   8   8   4  209.48   19.80
  -9  -8  -4   51.29   11.70
  -9  -8  -4   47.80   10.70
   9  -8   4   37.10   15.30
   9  -8   4   51.29   12.80
   9   8   4   36.20   12.50
  -9   8  -4   40.40   12.40
  -9   8  -4   44.70   13.70
   9   8   4   65.39   12.70
 -10  -8  -4    9.10   10.30
  10  -8   4   -3.00    9.80
 -10   8  -4   35.10   12.80
 -10   8  -4   25.70   14.20
  10   8   4   30.10   13.20
  10   8   4   17.30   13.60
  11  -8   4   44.50   15.60
 -11  -8  -4   59.79   13.40
  11  -8   4   55.19   12.50
 -11  -8  -4   60.99   14.90
 -11   8  -4   51.29   14.40
  11   8   4   60.39   16.00
  11   8   4   44.60   15.90
 -11   8  -4   87.99   17.20
 -11  -9   4   -4.30   11.00
  11  -9  -4   -4.40   10.00
  11  -9  -4   -5.90   12.50
  11   9  -4   -1.50   14.00
  11   9  -4    0.00   16.70
 -11   9   4    1.50   10.70
 -10  -9   4   86.49   13.40
  10  -9  -4  121.49   12.90
  10  -9  -4  106.89   11.40
  10   9  -4   81.39   15.90
 -10   9   4   98.59   13.10
  -9  -9   4   10.90    9.90
   9  -9  -4   21.30    8.00
   9  -9  -4    8.10    8.90
  -9   9   4   23.40    9.50
   9   9  -4   17.70   11.80
   9   9  -4   15.30   12.20
   8  -9  -4    3.40    6.90
   8  -9  -4    0.30    6.60
  -8  -9   4    4.40    8.90
   8   9  -4   -6.30   10.10
   8   9  -4   -1.20    9.70
  -8   9   4    4.60    9.60
  -7  -9   4  114.99   11.60
  -7   9   4   92.89   10.30
   7   9  -4   89.69   11.70
   7   9  -4  110.49   13.40
  -6  -9   4  165.28   13.50
   6   9  -4  157.18   14.40
  -6   9   4  150.48   12.60
   6   9  -4  150.68   14.10
  -5  -9   4   76.39    8.70
  -5   9   4   72.29    7.90
   5   9  -4   88.49    9.60
   5   9  -4   66.49    9.90
  -4  -9   4   42.40    6.60
  -4  -9   4   50.59    6.80
   4   9  -4   28.30    6.60
   4   9  -4   41.40    7.50
  -4   9   4   35.60    5.60
  -3  -9   4    4.50    4.90
  -3  -9   4    8.90    5.10
  -3   9   4   14.10    3.50
  -3   9   4    7.00    3.70
   3   9  -4    0.90    5.20
   3   9  -4   10.90    5.30
  -2  -9   4    4.50    4.40
  -2  -9   4    8.60    4.40
   2   9  -4   10.80    4.70
   2   9  -4   -0.70    4.50
  -1  -9   4  241.38   11.90
  -1  -9   4  257.57   12.70
   1   9  -4  241.78   13.00
   1   9  -4  235.18   12.60
   0  -9   4  187.48   10.30
   0  -9   4  200.98   10.20
   0   9  -4  196.28   11.50
   0   9  -4  190.38   10.70
   1  -9   4  168.18    9.20
  -1   9  -4  154.38    9.80
  -1   9  -4  141.49   10.60
   2  -9   4  458.05   19.30
  -2   9  -4  447.16   19.90
  -2   9  -4  465.25   20.90
   2   9   4  450.85   18.20
   3  -9   4  389.56   17.90
   3   9   4  399.46   17.40
  -3   9  -4  405.56   20.20
  -3   9  -4  413.66   18.60
   4  -9   4   82.49    8.20
  -4   9  -4   79.59   10.70
  -4   9  -4   76.79    8.60
   4   9   4   94.09    7.90
   5  -9   4  452.75   22.00
  -5  -9  -4  446.56   19.40
  -5  -9  -4  475.45   19.70
  -5   9  -4  495.05   25.30
   5   9   4  483.15   21.80
  -5   9  -4  455.35   22.80
   6  -9   4  305.37   18.80
  -6  -9  -4  292.97   16.10
  -6  -9  -4  351.96   16.80
   6   9   4  328.47   18.60
  -6   9  -4  388.76   23.00
  -6   9  -4  326.47   20.10
   7  -9   4   54.29    8.60
   7  -9   4   54.49    9.90
  -7  -9  -4   40.10    7.70
  -7  -9  -4   47.10    9.00
  -7   9  -4   44.70   12.80
   7   9   4   27.20   10.10
  -8  -9  -4   38.20    8.90
   8  -9   4   24.00   10.60
  -8  -9  -4   19.10    9.30
   8  -9   4   26.40    8.70
   8   9   4   27.70   10.50
   8   9   4    4.60   10.80
  -8   9  -4   35.90   12.70
  -8   9  -4   19.00   10.70
   9  -9   4  518.85   26.70
   9  -9   4  516.55   29.20
  -9  -9  -4  568.04   28.20
  -9  -9  -4  511.45   26.90
   9   9   4  494.15   30.60
  -9   9  -4  548.85   30.70
  -9   9  -4  626.64   33.20
   9   9   4  561.44   30.70
 -10  -9  -4  -14.30   10.00
 -10  -9  -4    8.40   10.20
  10  -9   4  -12.80    8.80
  10  -9   4    3.50    8.50
 -10   9  -4    9.20   13.90
  10   9   4   -5.90   13.00
 -10   9  -4   -0.70   11.60
  10   9   4    4.80   12.60
 -11  -9  -4  -15.00   10.10
  11  -9   4   14.20   13.90
 -11  -9  -4  -12.20   12.60
  11  -9   4   -2.30    9.70
 -11   9  -4    4.80   12.30
  11   9   4   15.20   14.60
  11   9   4    1.20   12.90
 -11   9  -4   34.30   15.90
 -10 -10   4  -15.10    9.90
  10 -10  -4   -1.10    7.70
  10 -10  -4  -13.20    8.80
 -10  10   4    2.80    9.40
  10  10  -4   -4.90   13.10
  10  10  -4   -7.20   12.90
  -9 -10   4   64.79   11.70
   9  10  -4   53.79   14.00
   9  10  -4   57.59   13.60
  -9  10   4   63.99   11.00
  -8 -10   4  142.19   13.90
   8  10  -4  143.29   14.70
   8  10  -4  135.79   16.10
  -7 -10   4  186.88   15.50
   7  10  -4  143.99   15.00
   7  10  -4  167.38   16.30
  -7  10   4  169.28   14.70
  -6 -10   4  252.57   16.40
   6  10  -4  235.58   17.70
  -6  10   4  256.47   15.50
  -5 -10   4   20.90    6.90
  -5  10   4   11.10    6.30
   5  10  -4    4.70    7.10
   5  10  -4   21.20    7.60
  -4 -10   4   99.99   10.20
   4  10  -4  112.09   11.30
  -4  10   4   98.39    9.10
   4  10  -4  116.29   11.40
  -3 -10   4   68.49    6.90
  -3 -10   4   74.29    7.20
   3  10  -4   70.29    8.20
   3  10  -4   67.29    8.10
  -3  10   4   60.09    6.20
  -3  10   4   72.29    5.90
  -2 -10   4  608.34   25.00
  -2 -10   4  655.63   25.30
   2  10  -4  619.24   26.10
   2  10  -4  593.34   26.10
  -1 -10   4   -1.30    3.90
  -1 -10   4    1.80    4.20
   1  10  -4   -3.60    4.60
   1  10  -4   -2.20    4.40
   0  10  -4  264.57   14.00
   0  10  -4  259.27   13.20
  -1  10  -4  843.42   34.90
  -1  10  -4  897.61   34.40
   2 -10   4  382.76   16.60
  -2  10  -4  381.56   17.60
   2  10   4  380.16   15.70
  -2  10  -4  354.56   18.60
   3 -10   4  805.92   32.10
  -3  10  -4  792.92   33.10
  -3  10  -4  838.62   34.80
   3  10   4  825.02   31.90
   4 -10   4  358.46   17.60
   4  10   4  424.66   18.00
  -4  10  -4  346.57   21.30
  -4  10  -4  355.76   19.10
   5 -10   4  671.43   28.70
  -5  10  -4  660.63   29.70
  -5  10  -4  725.53   32.80
   5  10   4  662.43   29.00
   6 -10   4   -7.60    7.60
  -6 -10  -4    7.30    5.30
   6 -10   4    2.20    6.10
  -6 -10  -4    4.00    5.80
   6  10   4   13.60    7.60
   6  10   4   -2.70    8.10
  -6  10  -4   -4.20   10.60
  -6  10  -4   -2.70    8.70
  -7 -10  -4  147.19   12.20
   7 -10   4  159.18   13.30
   7 -10   4  157.88   15.40
  -7 -10  -4  181.08   13.60
  -7  10  -4  163.88   14.60
   7  10   4  151.58   15.60
  -7  10  -4  172.38   16.70
   8 -10   4   18.80   10.20
  -8 -10  -4   30.20    9.30
   8 -10   4   23.50    8.60
  -8 -10  -4   27.00    8.10
  -8  10  -4   19.00   13.40
   8  10   4   36.40   10.80
  -8  10  -4   13.50   11.30
   8  10   4    3.90   10.50
  -9 -10  -4   20.00    9.30
  -9 -10  -4   31.20   13.00
   9 -10   4   10.60    9.00
   9 -10   4   32.20   11.80
   9  10   4   36.00   12.70
   9  10   4   19.10   12.80
  -9  10  -4   27.30   14.70
  -9  10  -4   33.00   12.70
 -10 -10  -4   26.90   11.60
  10 -10   4   21.50    9.90
 -10 -10  -4    5.80   10.00
  10 -10   4    5.90   12.20
 -10  10  -4   36.70   20.70
  10  10   4   15.90   13.60
 -10  10  -4    6.60   11.50
 -10 -11   4   15.30   11.00
 -10  11   4   19.60   10.60
  10  11  -4  -13.40   12.80
  10  11  -4   -2.20   13.60
  -9 -11   4   -6.50    9.40
  -9  11   4  -10.50    8.40
   9  11  -4   -6.20   12.80
   9  11  -4   14.20   11.90
  -8 -11   4  132.59   13.10
   8  11  -4   96.99   15.40
  -8  11   4  156.68   14.90
   8  11  -4  191.38   16.90
  -7 -11   4   -2.40    7.90
  -7  11   4   14.30    8.00
   7  11  -4    5.20    8.90
   7  11  -4   -2.30   10.10
  -6 -11   4  379.46   20.50
  -6  11   4  398.66   19.90
   6  11  -4  397.06   22.30
  -5 -11   4  548.35   24.00
   5  11  -4  517.85   25.50
   5  11  -4  502.85   25.30
  -5  11   4  506.35   23.00
  -4 -11   4   89.29    8.60
  -4  11   4   73.99    7.10
   4  11  -4   88.19    9.40
   4  11  -4  102.69   10.00
  -3 -11   4  395.16   17.60
   3  11  -4  393.26   19.00
   3  11  -4  384.96   19.10
  -3  11   4  359.96   15.80
   2  11  -4  920.71   37.40
   2  11  -4  949.80   37.70
  -1 -11   4   31.90    4.90
   1  11  -4   38.20    6.40
   1  11  -4   34.20    5.80
   0 -11   4   33.90    4.50
   0  11  -4   27.70    5.70
   0  11  -4   37.40    6.20
   1 -11   4   33.60    4.40
  -1  11  -4   41.40    6.10
  -1  11  -4   39.00    6.70
   2 -11   4   33.20    7.70
  -2  11  -4   37.70    6.40
  -2  11  -4   33.80    8.00
   2  11   4   46.70    4.90
   3 -11   4  620.84   24.50
   3  11   4  585.54   24.50
  -3  11  -4  613.64   27.60
  -3  11  -4  586.34   26.00
   4 -11   4  171.88   11.50
  -4  11  -4  173.98   13.50
  -4  11  -4  175.78   16.40
   4  11   4  193.68   12.10
   5 -11   4   34.10    7.20
  -5  11  -4   40.30   11.20
  -5  11  -4   40.70    8.90
   5  11   4   46.30    7.80
   6 -11   4   87.69    9.90
   6 -11   4   98.49    8.80
  -6  11  -4   85.39   15.00
   6  11   4   89.89   10.80
  -6  11  -4   88.29   11.50
   6  11   4   88.29   12.30
  -7 -11  -4    6.10    6.80
  -7 -11  -4    8.00    6.10
   7 -11   4   17.10    9.00
   7 -11   4   17.00    7.30
  -7  11  -4   36.50   13.00
  -7  11  -4   32.70   10.80
   7  11   4    5.60   10.10
   7  11   4    7.40    8.80
   8 -11   4   11.80    8.20
   8 -11   4   11.50    9.90
  -8 -11  -4    7.80    8.80
  -8 -11  -4    3.50    7.40
   8  11   4    5.20   10.40
  -8  11  -4   30.00   11.70
  -8  11  -4    4.80   13.30
   8  11   4    1.30   11.10
   9 -11   4    3.20    8.30
  -9 -11  -4   26.50   10.30
  -9 -11  -4   17.20    8.40
   9  11   4    5.40   12.20
  -9  11  -4   16.70   12.30
   9  11   4   16.60   12.30
  -9  11  -4    9.60   14.80
  10 -11   4  236.78   21.50
 -10 -11  -4  236.48   19.60
 -10 -11  -4  207.78   20.40
 -10  11  -4  229.68   22.30
  10  11   4  184.58   28.80
  10  11   4  205.98   20.40
 -10 -12   4  -10.50   10.10
  10  12  -4   -8.60   13.50
  10  12  -4  -19.40   13.00
 -10  12   4   -2.30    9.70
  -9 -12   4   18.30   10.40
   9  12  -4    3.40   15.40
   9  12  -4    9.70   12.40
  -9  12   4   17.10    9.40
  -8 -12   4  232.48   18.00
   8  12  -4  201.58   20.70
   8  12  -4  211.78   20.70
  -8  12   4  216.88   16.90
  -7 -12   4   44.50    9.40
   7  12  -4   38.20   10.60
  -7  12   4   48.50    9.20
   7  12  -4   17.50   11.00
  -6 -12   4   72.79    9.40
   6  12  -4   51.09   10.60
  -6  12   4   69.89    9.10
   6  12  -4   71.29   11.10
  -5 -12   4   30.40    7.20
   5  12  -4   22.80    8.50
  -5  12   4   34.00    7.00
   5  12  -4    6.80    8.10
  -4 -12   4 1727.83   63.09
   4  12  -4 1642.34   64.89
   4  12  -4 1692.13   64.79
  -4  12   4 1607.34   62.29
  -3 -12   4  160.38   10.70
  -3  12   4  137.19    8.40
   3  12  -4  142.29   12.30
   3  12  -4  160.28   12.50
  -2 -12   4  136.59    9.00
   2  12  -4  119.09   11.00
   2  12  -4  125.59   10.80
   1  12  -4  564.24   24.60
   1  12  -4  583.94   25.20
   0  12  -4  168.78   11.70
   0  12  -4  196.28   13.20
  -1  12  -4  134.79   12.00
  -1  12  -4  108.19   10.10
  -2  12  -4  871.51   36.10
  -2  12  -4  860.11   34.90
   3  12   4    5.60    4.90
  -3  12  -4    3.50    6.50
  -3  12  -4   -8.30    7.40
   4 -12   4   -0.70    5.30
   4  12   4    7.10    5.80
  -4  12  -4    4.00    7.30
   4  12   4  -13.00    6.20
  -4  12  -4   -0.60    8.80
   5 -12   4   34.20    6.70
   5 -12   4   33.80    6.40
  -5  12  -4   26.30   10.40
   5  12   4   32.90    7.60
  -5  12  -4   22.60    8.80
   5  12   4   14.40    8.20
   6 -12   4   94.69    8.60
   6 -12   4   86.19    9.20
  -6  12  -4   83.09   14.10
   6  12   4   81.69   11.90
   6  12   4   82.29   10.20
  -6  12  -4   99.09   19.30
   7 -12   4  236.08   16.40
   7 -12   4  256.27   15.20
   7  12   4  259.57   18.70
  -7  12  -4  317.77   24.50
  -7  12  -4  252.27   20.30
   7  12   4  209.88   19.90
   8 -12   4   -4.60    7.10
  -8 -12  -4   -9.80    6.40
  -8 -12  -4   -2.70    7.80
   8 -12   4    5.90    9.30
   8  12   4   -8.90   10.50
  -8  12  -4   28.00   12.20
   8  12   4   10.20   10.20
  -8  12  -4   -9.10   13.80
   9 -12   4   12.00   10.90
  -9 -12  -4    0.90    7.90
  -9 -12  -4    1.20    9.00
   9 -12   4   18.30    8.50
   9  12   4    4.00   12.00
   9  12   4  -17.90   11.40
  -9  12  -4   -8.30   13.90
  -9  12  -4    4.20   12.30
  -9 -13   4   21.50   10.50
   9  13  -4   22.00   15.00
  -9  13   4   29.90   10.10
   9  13  -4   30.70   13.70
  -8 -13   4  132.29   13.00
   8  13  -4  122.69   14.90
  -8  13   4  129.49   13.10
   8  13  -4  139.69   16.90
  -7 -13   4   77.89   10.30
   7  13  -4   57.19   12.20
   7  13  -4   64.69   12.30
  -7  13   4   74.49   10.40
  -6 -13   4  141.49   13.20
  -6  13   4  132.99   13.30
   6  13  -4  137.69   14.30
  -5 -13   4  233.58   14.50
  -5  13   4  231.68   14.20
   5  13  -4  231.98   22.60
   5  13  -4  244.58   17.40
  -4 -13   4    5.70    5.80
  -4  13   4    1.80    5.40
   4  13  -4    6.10    7.30
   4  13  -4   -1.10    7.10
  -3 -13   4  165.98   15.10
   3  13  -4  175.88   13.50
   3  13  -4  177.78   13.60
  -3  13   4  165.98    9.80
   2  13  -4  929.91   37.20
   2  13  -4  881.61   36.80
   1  13  -4    2.80    6.00
   1  13  -4   -1.70    5.70
   0  13  -4 1652.53   63.89
   0  13  -4 1710.53   64.39
  -1  13  -4   57.19    8.30
  -1  13  -4   61.79    7.60
   2  13   4  789.12   30.90
  -2  13  -4  803.42   33.80
   2  13   4  802.12   31.40
  -2  13  -4  773.62   32.60
  -3  13  -4   39.60    8.90
   3  13   4   53.49    7.60
   3  13   4   58.49    6.60
  -3  13  -4   53.69    8.20
   4  13   4   -5.70    5.50
  -4  13  -4    2.60    7.30
   4  13   4   -0.20    6.70
  -4  13  -4  -12.00    8.70
  -5  13  -4   27.10    9.00
   5  13   4   14.80    8.70
   5  13   4   29.70    7.70
  -5  13  -4   26.10   11.30
   6 -13   4   -0.10    6.30
   6 -13   4    5.40    7.80
  -6  13  -4    2.80    9.50
  -6  13  -4   -0.70   11.70
   6  13   4   -0.40    8.90
   6  13   4    2.50    8.00
   7 -13   4   64.69    8.80
   7 -13   4   43.00    7.30
  -7  13  -4   39.00   11.50
   7  13   4   38.30   11.40
  -7  13  -4   48.30   14.20
   7  13   4   59.99   11.20
   8 -13   4   54.19    8.70
   8 -13   4  100.49   11.20
  -8  13  -4   82.19   14.50
   8  13   4   74.49   13.00
  -8  13  -4   83.29   17.00
   8  13   4   46.10   13.00
  -9 -13  -4   44.30    9.40
  -9 -13  -4   26.90    7.60
   9 -13   4   26.30   10.50
   9 -13   4   41.40    9.10
  -9  13  -4   31.30   12.90
   9  13   4   47.20   13.80
  -9  13  -4   12.20   17.80
   9  13   4   10.80   12.90
  -9 -14   4   69.19   12.90
  -9  14   4   41.50   10.60
   9  14  -4   63.09   14.60
   9  14  -4   45.90   14.40
  -8 -14   4   85.49   11.30
   8  14  -4   84.69   15.00
  -8  14   4   99.29   12.20
   8  14  -4  101.89   15.10
  -7 -14   4   29.60    8.90
   7  14  -4   12.70   11.20
   7  14  -4   44.70   11.90
  -7  14   4   44.80    9.50
  -6 -14   4   -3.10    7.00
  -6  14   4    7.40    8.10
   6  14  -4   -7.20    9.20
   6  14  -4    6.20    9.30
  -5 -14   4  175.48   12.30
   5  14  -4  121.49   12.90
  -5  14   4  158.88   12.50
   5  14  -4  156.88   13.60
   4  14  -4  241.18   16.50
   4  14  -4  211.88   16.10
  -4  14   4  231.68   13.10
   3  14  -4  369.26   19.60
   3  14  -4  355.66   19.40
  -3  14   4  359.16   17.10
   2  14  -4  565.44   25.10
   2  14  -4  537.45   25.10
   1  14  -4   70.49    8.80
   1  14  -4   54.99    7.80
   0  14  -4  314.27   16.40
   0  14  -4  316.67   17.80
   1  14   4   30.70    4.50
  -1  14  -4   36.90    7.10
  -1  14  -4   38.10    8.40
   1  14   4   38.40    4.90
   2  14   4  447.46   19.40
   2  14   4  435.06   18.90
  -2  14  -4  441.96   22.50
  -2  14  -4  432.36   21.00
   3  14   4   88.99    8.10
  -3  14  -4   88.39    9.70
  -3  14  -4   87.79   11.20
   3  14   4   83.69    9.00
   4  14   4    6.40    6.00
  -4  14  -4    2.70    9.20
   4  14   4   -5.40    7.10
  -4  14  -4    2.30    7.60
   5  14   4   30.70    8.20
  -5  14  -4   29.80    9.20
   5  14   4   22.90    8.90
  -6  14  -4   41.70   10.70
  -6  14  -4   44.30   13.50
   6  14   4   41.10   13.50
  -7  14  -4  263.97   24.60
  -7  14  -4  247.88   20.80
   7  14   4  228.58   18.80
   7  14   4  179.48   17.70
  -8  14  -4   47.90   13.00
   8  14   4   38.00   12.20
  -8  14  -4   40.70   15.60
  -8 -15   4   -5.10    8.80
   8  15  -4    8.80   12.30
  -8  15   4  -15.30    8.70
  -7 -15   4  332.47   18.60
   7  15  -4  298.17   22.80
   7  15  -4  330.57   23.80
  -6 -15   4  633.34   27.20
   6  15  -4  603.04   31.20
   6  15  -4  626.44   31.60
  -6  15   4  654.23   28.80
   5  15  -4   12.40    9.00
  -5  15   4    0.70    6.90
   5  15  -4    0.40    8.20
   4  15  -4   11.90    8.30
  -4  15   4   12.50    6.20
  -3  15   4   67.59    6.30
   3  15  -4   69.49    9.60
   3  15  -4   58.19    9.30
   2  15  -4  374.46   19.70
   2  15  -4  369.96   19.40
   1  15  -4   67.59    8.50
   1  15  -4   55.89    8.60
   0  15  -4   79.49    9.40
   0  15  -4   53.89    8.00
  -1  15  -4   26.90    7.20
  -1  15  -4   28.70    7.90
   2  15   4   97.29    8.10
  -2  15  -4  105.79   11.20
   2  15   4   87.99    7.50
  -2  15  -4   85.79    9.50
   3  15   4  160.88   12.50
  -3  15  -4  175.68   14.60
  -3  15  -4  177.98   16.60
   3  15   4  172.28   11.70
  -4  15  -4  144.39   14.40
  -4  15  -4  154.18   12.60
   4  15   4  145.59   13.30
   4  15   4  147.69   12.20
  -5  15  -4  291.27   19.20
   5  15   4  270.87   18.80
   5  15   4  317.97   17.80
  -5  15  -4  253.47   21.90
   6  15   4    4.50    8.20
   6  15   4    9.30    9.80
  -6  15  -4  -14.60   11.80
  -6  15  -4    2.30   10.00
  -7  15  -4   12.40   13.30
  -7  15  -4   15.90   11.50
   7  15   4   20.60    9.90
   7  15   4   -4.80    9.80
   8  15   4    6.30   11.20
  -8  15  -4   11.10   16.20
  -8  15  -4    0.10   11.60
   8  15   4    3.90   11.30
  -7 -16   4   46.70    8.50
   7  16  -4   35.60   11.70
  -7  16   4   38.30   10.30
   7  16  -4   30.50   12.50
   6  16  -4   12.90    9.90
   6  16  -4   13.30   10.40
  -6  16   4   11.10    8.60
   5  16  -4   -9.70    8.40
  -5  16   4   -0.60    7.40
   5  16  -4  -21.40    8.40
   4  16  -4  507.55   25.40
  -4  16   4  483.25   21.50
   4  16  -4  474.55   24.90
  -3  16   4  254.77   12.80
   3  16  -4  255.47   17.30
   2  16  -4   14.80    7.70
   2  16  -4   24.30    7.70
   1  16  -4   76.39    9.20
   1  16  -4   95.19   10.60
   0  16  -4   13.90    7.00
   0  16  -4   12.10    7.70
  -1  16  -4  219.98   14.60
  -1  16  -4  220.68   15.90
   1  16   4  218.98   11.50
   1  16   4  206.48   11.40
  -2  16  -4  282.17   18.70
   2  16   4  265.17   14.50
   2  16   4  290.47   14.20
  -2  16  -4  281.77   17.20
   3  16   4  171.08   13.00
  -3  16  -4  180.38   14.70
  -3  16  -4  182.38   17.00
   3  16   4  173.08   12.10
   4  16   4   25.50    7.10
   4  16   4   21.80    8.10
   5  16   4  382.36   22.40
  -5  16  -4  391.56   22.90
  -5  16  -4  375.26   25.10
   5  16   4  445.06   21.70
   6  16   4   24.80    9.30
  -6  16  -4   31.00   13.10
   6  16   4   30.20   10.40
  -6  16  -4   28.90   10.70
   7  16   4  143.09   15.70
   7  16   4  164.28   15.10
  -7  16  -4  115.19   14.90
  -7  16  -4  144.99   18.50
   6  17  -4   -7.70    9.90
   6  17  -4   10.10   10.10
  -6  17   4    3.80    8.80
   5  17  -4   30.30    9.90
   5  17  -4   19.90   10.00
  -5  17   4   36.80    8.80
   4  17  -4    0.70    8.50
  -4  17   4    7.70    6.60
   4  17  -4   -0.30    8.60
  -3  17   4   32.70    6.00
   3  17  -4   23.60    9.00
   3  17  -4   23.40    8.80
  -3  17   4   31.20    6.90
   2  17  -4   12.90    9.00
   1  17  -4   23.50    8.10
   1  17  -4   25.00    7.90
   0  17  -4   19.50    7.80
   0  17  -4   34.90    9.10
   1  17   4   67.99    6.80
  -1  17  -4   73.99   10.50
  -1  17  -4   73.09    9.40
   1  17   4   86.19    7.30
   2  17   4  246.38   13.90
  -2  17  -4  268.57   16.70
  -2  17  -4  255.47   18.10
   2  17   4  237.98   13.60
   3  17   4  263.47   15.80
  -3  17  -4  275.17   20.90
   3  17   4  269.97   15.30
  -4  17  -4   84.59   13.00
   4  17   4   98.29   10.00
  -4  17  -4   87.69   11.30
   4  17   4   81.59   10.40
  -5  17  -4  313.37   23.50
  -5  17  -4  381.06   22.20
  -6  17  -4   14.10   13.20
  -6  17  -4   18.40   10.70
   6  17   4    6.20    9.10
   6  17   4    1.10    8.90
   5  18  -4  212.48   18.30
   5  18  -4  241.38   19.90
  -5  18   4  184.08   16.40
  -5  18   4  237.78   16.20
   4  18  -4   43.00    9.90
  -4  18   4   47.10    7.90
   4  18  -4   46.50   10.50
  -4  18   4   38.50    8.60
   3  18  -4  235.18   17.00
  -3  18   4  191.48   13.50
  -3  18   4  231.78   12.90
   3  18  -4  207.68   16.90
   2  18  -4   28.50    8.60
   2  18  -4   32.10    8.90
   1  18  -4   53.69   11.20
   0  18  -4    6.80    7.90
   1  18   4  167.18   10.80
  -1  18  -4  194.68   17.90
  -1  18  -4  161.68   20.50
   1  18   4  176.18   11.30
   2  18   4   26.80    6.30
  -2  18  -4   34.80   11.50
   2  18   4   32.90    6.80
   3  18   4  115.19   11.20
  -3  18  -4  107.69   13.30
  -3  18  -4  102.39   11.80
   3  18   4  118.99   10.40
   4  18   4   89.09    9.60
   4  18   4   89.29   10.60
  -4  18  -4   54.49   12.80
  -4  18  -4   93.59   11.70
  -5  18  -4    1.00   12.20
  -5  18  -4    6.90    9.80
   5  18   4   -1.40    7.90
   5  18   4   -1.20    8.70
   4  19  -4   54.99   10.40
   4  19  -4   59.39   11.60
  -4  19   4   59.29    9.10
  -4  19   4   46.90    8.80
   3  19  -4    9.20    9.10
  -3  19   4    3.80    6.70
   3  19  -4   -8.30    7.90
  -3  19   4    2.60    6.00
   2  19  -4  146.29   13.90
   2  19  -4  127.29   12.50
   1  19  -4   16.50    8.20
   1  19  -4   14.10    8.60
   0  19  -4  194.68   16.40
   0  19  -4  205.78   15.80
  -1  19  -4   15.00    8.10
   1  19   4   27.80    6.40
   1  19   4   16.40    5.80
  -1  19  -4   20.40    9.20
   2  19   4   37.50    7.20
  -2  19  -4   41.50   10.30
   2  19   4   25.60    6.50
  -2  19  -4   24.80    8.70
   3  19   4  184.68   13.60
  -3  19  -4  220.78   19.30
  -3  19  -4  199.98   17.00
   3  19   4  206.58   14.50
  -4  19  -4   20.80   11.50
   4  19   4    1.10    8.10
  -4  19  -4    8.90    9.90
   4  19   4   11.30    7.50
   2  20  -4   94.69   12.00
   2  20  -4   95.09   12.00
   1  20  -4  501.75   24.90
   1  20  -4  452.95   25.10
   0  20   4    0.10    5.40
   0  20  -4   25.00    9.00
   0  20  -4   16.60    8.70
   1  20   4   52.89    7.30
  -1  20  -4   39.20   10.20
   1  20   4   26.10    6.50
  -1  20  -4   43.80    9.60
 -12   0   5   -1.50   11.20
  12   0  -5   13.70   16.90
  12   0  -5    2.90   13.20
 -11   0   5   53.99   12.00
  11   0  -5   36.70   13.10
  11   0  -5   54.39   15.50
  10   0  -5    8.20   10.80
 -10   0   5    6.30    9.60
  -9   0   5  362.16   21.80
   9   0  -5  350.36   23.70
   9   0  -5  369.96   23.20
   8   0  -5    1.60    8.70
  -8   0   5    6.90    7.60
   8   0  -5   -3.80    8.10
   7   0  -5   82.49   10.30
  -7   0   5  111.69   10.00
   7   0  -5  100.49   10.80
  -7   0   5  107.89   10.30
   6   0  -5    6.20    6.20
  -6   0   5   -4.90    5.20
  -6   0   5    6.70    5.70
   6   0  -5    3.50    6.30
  -5   0   5 3468.05  128.39
   5   0  -5 3411.96  128.39
  -5   0   5 3552.84  128.49
   5   0  -5 3483.65  128.59
   4   0  -5    0.70    4.20
   4   0  -5   -2.90    4.20
  -4   0   5    4.10    4.00
  -4   0   5    3.60    4.20
   3   0  -5  147.89    8.80
  -3   0   5  160.18    8.80
  -3   0   5  166.48    8.90
   3   0  -5  151.18    8.90
  -2   0   5    4.80    2.70
   2   0  -5   -3.30    2.50
  -2   0   5    4.60    2.60
  -1   0   5  304.47   12.60
   1   0  -5  296.97   12.60
  -1   0   5  295.07   12.60
   1   0  -5  304.37   12.60
   0   0  -5    3.10    2.10
   0   0   5    1.50    2.10
   0   0  -5    0.20    2.40
   0   0   5    3.30    2.20
  -1   0  -5 2117.99   77.79
  -1   0  -5 2124.19   77.89
   1   0   5 2124.49   77.99
   1   0   5 2120.49   77.89
   2   0   5    1.90    3.20
  -2   0  -5    6.90    3.80
  -2   0  -5    2.90    3.20
   3   0   5  802.12   31.90
  -3   0  -5  790.72   32.20
  -3   0  -5  818.02   31.80
   4   0   5   -1.50    5.10
  -4   0  -5    4.00    5.70
  -4   0  -5   -1.30    5.10
  -5   0  -5  123.39   11.90
  -5   0  -5  115.69   10.40
   5   0   5  131.59   11.60
  -6   0  -5    5.50    7.40
  -6   0  -5    5.90    7.30
   6   0   5   -2.70    6.60
  -7   0  -5   49.00   10.00
   7   0   5   49.50    9.80
  -7   0  -5   80.79   11.00
  -8   0  -5    0.50    9.30
   8   0   5  -14.70    8.50
  -8   0  -5    4.00    9.20
  -9   0  -5  278.97   21.70
  -9   0  -5  282.77   21.50
  10   0   5   -2.30    9.70
 -10   0  -5   -3.30   12.80
 -10   0  -5    6.90   11.10
  10   0   5  -14.00   12.00
 -11   0  -5   36.10   13.20
 -11   0  -5   24.40   14.20
  11   0   5   58.09   16.00
  11   0   5   30.80   12.70
 -12   0  -5  -20.10   14.80
  12   0   5    2.20   15.90
 -12   0  -5  -27.40   11.80
  12   0   5   13.00   12.50
 -12  -1   5  210.28   21.30
  12  -1  -5  194.68   19.90
  12   1  -5  219.48   23.30
 -12   1   5  201.38   20.50
  12   1  -5  188.48   19.70
  11  -1  -5   31.40   13.30
 -11  -1   5   25.60   11.10
  11  -1  -5   34.30   15.30
  11   1  -5   52.49   15.80
  11   1  -5   55.79   13.90
 -11   1   5   50.99   12.40
 -10  -1   5  105.59   13.40
  10  -1  -5  130.09   15.30
  10   1  -5  103.79   14.40
 -10   1   5  101.09   12.80
  -9  -1   5    4.50    8.90
   9  -1  -5   21.90   11.50
   9  -1  -5   13.00   11.20
   9   1  -5   10.40   10.20
   9   1  -5   19.90   11.00
  -9   1   5    6.20    8.70
  -8  -1   5   -4.90    7.20
   8  -1  -5   12.10    9.90
   8  -1  -5    1.80    8.50
   8   1  -5   -2.20   15.30
  -8   1   5   -1.30    7.60
   8   1  -5   -0.80    8.50
   7  -1  -5  224.98   16.50
  -7  -1   5  197.58   14.60
   7  -1  -5  213.48   15.80
  -7  -1   5  207.18   14.90
   7   1  -5  218.18   16.10
  -7   1   5  210.28   14.90
   7   1  -5  220.38   16.20
  -7   1   5  237.58   14.60
   6  -1  -5   56.59    8.00
  -6  -1   5   75.89    8.50
   6  -1  -5   58.09    8.30
  -6  -1   5   68.09    8.20
  -6   1   5   61.09    7.90
   6   1  -5   64.69    8.70
   6   1  -5   68.69    8.90
  -6   1   5   65.29    7.80
   5  -1  -5  662.13   28.30
  -5  -1   5  664.83   28.30
  -5  -1   5  686.63   28.40
   5  -1  -5  682.83   28.40
   5   1  -5  706.33   28.80
  -5   1   5  670.53   28.10
   5   1  -5  663.43   28.50
  -5   1   5  681.63   28.20
   4  -1  -5  500.15   20.90
   4  -1  -5  468.25   20.80
  -4  -1   5  486.65   21.00
  -4  -1   5  503.75   21.00
  -4   1   5  483.35   20.70
   4   1  -5  469.75   21.00
   4   1  -5  511.45   21.40
  -4   1   5  488.15   20.80
  -3  -1   5  203.18   10.70
   3  -1  -5  204.98   10.50
   3  -1  -5  210.78   10.50
  -3  -1   5  213.68   10.80
   3   1  -5  196.68   10.70
  -3   1   5  216.78   10.40
   3   1  -5  219.18   11.00
  -3   1   5  206.78   10.40
  -2  -1   5 1921.01   73.79
   2  -1  -5 2019.50   73.39
   2  -1  -5 1989.70   73.49
   2   1  -5 2060.49   73.89
  -2   1   5 2008.10   73.49
   2   1  -5 2010.00   73.79
  -2   1   5 1985.70   73.49
  -1  -1   5 3909.41  143.49
   1  -1  -5 3897.11  142.79
  -1  -1   5 3979.90  143.29
   1  -1  -5 3979.20  142.89
  -1   1   5 3940.51  142.99
   1   1  -5 3924.11  143.19
  -1   1   5 3979.20  142.99
   1   1  -5 3917.61  143.29
   0  -1  -5   88.19    4.80
   0  -1  -5   83.59    5.20
   0  -1   5   71.89    5.30
   0  -1   5   81.99    5.60
   0   1   5   80.89    5.10
   0   1  -5   86.99    5.50
   0   1  -5   77.09    5.50
   0   1   5   79.19    5.00
   1  -1   5  239.88   10.80
  -1  -1  -5  231.48   10.10
  -1  -1  -5  222.28   10.50
   1   1   5  223.68   10.30
   1   1   5  245.58   10.40
  -1   1  -5  226.58   10.60
  -1   1  -5  223.28   13.70
  -2  -1  -5  545.75   23.90
  -2  -1  -5  539.35   22.10
   2  -1   5  524.35   22.00
   2  -1   5  531.65   22.00
   2   1   5  540.65   21.80
   2   1   5  548.05   21.80
  -2   1  -5  578.04   23.30
  -2   1  -5  530.45   21.90
  -3  -1  -5 1830.52   67.59
   3  -1   5 1797.52   67.99
  -3  -1  -5 1835.42   68.19
  -3   1  -5 1818.02   67.99
  -3   1  -5 1784.92   68.09
   3   1   5 1830.42   67.89
  -4  -1  -5  192.18   11.60
   4  -1   5  181.88   11.80
  -4  -1  -5  177.28   12.20
   4   1   5  186.68   12.00
  -4   1  -5  160.18   12.00
  -4   1  -5  166.08   12.60
  -5  -1  -5  183.98   12.80
   5  -1   5  183.68   13.10
  -5  -1  -5  158.18   13.20
   5   1   5  159.48   13.00
  -5   1  -5  178.08   13.00
  -5   1  -5  165.78   13.70
  -6  -1  -5  745.83   34.20
  -6  -1  -5  819.92   34.30
   6  -1   5  778.42   34.40
   6   1   5  768.92   34.20
  -6   1  -5  840.42   35.00
  -6   1  -5  850.91   34.70
   7  -1   5   44.80    9.50
  -7  -1  -5   38.60    9.40
  -7  -1  -5   48.00    9.70
  -7   1  -5   40.00   10.00
   7   1   5   21.30    9.10
  -7   1  -5   48.10    9.90
  -8  -1  -5    6.00    9.30
  -8  -1  -5   21.70   10.30
   8  -1   5   27.50   10.30
  -8   1  -5   13.20    9.60
   8   1   5   20.20    9.60
  -8   1  -5   15.70    9.70
  -9  -1  -5   10.40   10.70
  -9  -1  -5   28.50   11.10
   9  -1   5   -1.70    7.30
  -9   1  -5    8.30   10.50
  10  -1   5   84.79   12.70
 -10  -1  -5   97.89   14.90
 -10  -1  -5   64.29   13.60
  10  -1   5   71.79   14.30
 -10   1  -5   93.29   13.90
 -10   1  -5   83.29   15.50
  10   1   5   71.09   12.70
  11  -1   5   -5.00   13.70
 -11  -1  -5    9.50   12.80
  11  -1   5  -10.40   10.90
 -11  -1  -5   -8.80   12.70
 -11   1  -5    9.90   14.70
 -11   1  -5   -5.70   11.30
  11   1   5   -5.00   18.90
  11   1   5   14.60   12.00
 -12  -1  -5   11.50   14.60
 -12  -1  -5    6.20   13.10
  12  -1   5   19.10   13.40
  12  -1   5   10.00   15.40
  12   1   5    7.90   13.00
  12   1   5  -15.20   16.10
 -12   1  -5   17.00   13.40
 -12   1  -5    0.10   15.70
 -12  -2   5   20.70   11.80
  12  -2  -5   19.30   15.80
  12  -2  -5   32.70   13.30
  12   2  -5  -14.20   15.90
 -12   2   5   26.30   11.60
 -11  -2   5   58.49   13.30
  11  -2  -5   56.29   15.50
  11  -2  -5   38.10   13.00
  11   2  -5   62.89   16.10
  11   2  -5   59.99   14.60
 -11   2   5   37.00   11.80
  10  -2  -5    7.30   10.80
 -10  -2   5   -1.90    9.60
  10  -2  -5   14.50   11.70
  10   2  -5    3.50   11.50
  10   2  -5   -0.60   13.10
 -10   2   5    4.80    9.60
   9  -2  -5   97.49   13.70
  -9  -2   5  114.89   13.00
   9  -2  -5   92.09   12.60
  -9   2   5  102.39   11.80
   9   2  -5  116.59   14.20
   9   2  -5  103.99   13.50
  -8  -2   5  382.26   21.20
   8  -2  -5  349.17   21.10
   8  -2  -5  390.36   22.50
  -8   2   5  335.67   20.30
   8   2  -5  371.06   21.70
   8   2  -5  376.96   22.40
   7  -2  -5   43.20    9.30
  -7  -2   5   45.10    8.20
  -7  -2   5   51.49    8.40
   7  -2  -5   33.30    8.20
  -7   2   5   37.70    7.70
   7   2  -5   43.40    8.40
  -7   2   5   35.10    7.50
   7   2  -5   34.70    9.00
   6  -2  -5  197.58   14.10
   6  -2  -5  187.38   13.30
  -6  -2   5  208.08   13.60
  -6  -2   5  221.28   13.30
   6   2  -5  171.28   13.90
  -6   2   5  191.18   12.60
   6   2  -5  194.38   14.10
  -6   2   5  208.48   13.20
   5  -2  -5    6.20    5.70
  -5  -2   5   10.00    5.10
   5  -2  -5    8.20    4.90
  -5  -2   5    7.50    4.90
  -5   2   5    5.90    4.80
  -5   2   5    7.00    4.90
   5   2  -5   10.60    5.50
   5   2  -5    6.60    5.60
   4  -2  -5 1072.09   41.50
  -4  -2   5 1047.50   42.00
   4  -2  -5 1072.69   41.70
  -4  -2   5 1146.69   42.30
   4   2  -5 1111.29   42.50
   4   2  -5 1049.09   42.20
  -4   2   5 1078.69   41.70
  -4   2   5 1074.89   41.60
  -3  -2   5  511.65   21.00
  -3  -2   5  515.45   21.10
   3  -2  -5  497.75   20.30
   3   2  -5  454.75   21.00
  -3   2   5  517.55   21.20
   3   2  -5  511.45   21.10
  -3   2   5  517.15   20.40
   2  -2  -5   28.00    3.30
  -2  -2   5   21.70    3.70
  -2  -2   5   23.20    3.90
   2  -2  -5   26.40    3.30
  -2   2   5   27.20    3.30
   2   2  -5   29.30    4.10
  -2   2   5   21.60    3.10
   2   2  -5   25.40    3.70
   1  -2  -5  312.07   12.00
  -1  -2   5  291.97   13.00
  -1  -2   5  286.07   12.90
   1  -2  -5  303.17   12.00
  -1   2   5  295.47   12.20
   1   2  -5  302.47   13.00
  -1   2   5  295.37   12.10
   1   2  -5  309.67   13.00
   0  -2  -5  102.89    5.70
   0  -2   5  115.29    6.70
   0  -2  -5  108.69    5.20
   0  -2   5   93.39    8.90
   0   2  -5  112.09    6.50
   0   2   5  114.69    5.70
   0   2   5  100.99    5.60
  -1  -2  -5 6715.03  241.08
   1  -2   5 6668.83  241.68
   1   2   5 6572.64  241.08
  -1   2  -5 6728.53  241.68
   2  -2   5  491.95   20.20
  -2  -2  -5  499.15   19.40
  -2  -2  -5  474.95   20.00
   2  -2   5  487.95   20.20
   2   2   5  481.75   19.80
  -2   2  -5  493.05   20.30
  -2   2  -5  473.95   20.10
  -3  -2  -5   20.10    5.00
   3  -2   5   19.60    4.90
  -3  -2  -5   21.80    4.40
  -3   2  -5   16.00    4.90
   3   2   5   26.90    5.10
  -3   2  -5   17.20    5.00
  -4  -2  -5   49.90    6.30
   4  -2   5   58.89    7.30
  -4  -2  -5   35.50    6.50
  -4   2  -5   44.50    6.80
  -4   2  -5   27.40    6.60
   4   2   5   40.70    6.50
  -5  -2  -5  104.69   10.00
   5  -2   5  100.49    9.50
  -5  -2  -5  110.39   11.00
  -5   2  -5  114.39   10.40
   5   2   5  103.29    9.60
  -5   2  -5  101.79   10.20
  -6  -2  -5  343.97   19.50
  -6  -2  -5  346.87   19.30
   6  -2   5  349.96   19.70
   6   2   5  353.46   19.30
  -6   2  -5  399.06   21.10
  -6   2  -5  342.47   19.90
  -7  -2  -5  141.89   12.90
  -7  -2  -5  117.89   12.30
   7  -2   5  164.28   13.60
   7   2   5  134.59   12.90
  -7   2  -5  170.98   16.40
  -7   2  -5  169.98   16.00
  -8  -2  -5  141.19   13.90
   8  -2   5  201.48   18.10
  -8  -2  -5  196.38   18.90
   8   2   5  141.09   14.30
  -8   2  -5  195.88   18.80
   9  -2   5  263.17   20.90
  -9  -2  -5  270.67   20.80
  -9  -2  -5  294.67   22.30
  -9   2  -5  283.77   21.40
  10  -2   5   25.90   10.30
 -10  -2  -5   56.69   14.00
 -10  -2  -5   25.20   12.50
  10  -2   5   40.70   14.00
 -10   2  -5   34.50   11.90
  10   2   5   29.40   10.90
 -11  -2  -5   37.60   14.60
  11  -2   5   43.90   15.00
  11  -2   5   41.60   13.00
 -11  -2  -5   65.69   14.50
 -11   2  -5   44.40   13.20
  11   2   5   37.30   13.10
 -12  -2  -5   40.50   22.60
  12  -2   5   37.40   16.60
  12  -2   5   26.50   12.60
 -12  -2  -5   61.89   17.20
 -12   2  -5   33.10   13.90
  12   2   5   31.30   14.20
 -12   2  -5   52.29   17.70
  12   2   5   65.39   24.60
 -12  -3   5    8.60   12.00
  12  -3  -5   -5.40   12.10
  12  -3  -5    7.10   15.00
  12   3  -5    8.30   14.20
 -12   3   5   -4.10   10.50
  12   3  -5    3.90   16.30
  11  -3  -5   13.20   12.10
 -11  -3   5    5.60   10.90
  11  -3  -5  -29.80   15.20
  11   3  -5  -10.80   11.90
 -11   3   5   -1.80    9.60
  11   3  -5   15.50   14.40
  10  -3  -5   27.20   11.10
  10  -3  -5   23.70   12.90
 -10  -3   5   31.30   10.80
  10   3  -5   34.70   13.30
 -10   3   5   35.00   10.50
  10   3  -5    8.40   11.60
   9  -3  -5   16.60   20.50
  -9  -3   5   13.40    9.50
   9  -3  -5   -1.10    9.10
   9   3  -5  -11.90    8.00
  -9   3   5   18.50    9.00
   9   3  -5   22.20   11.20
   8  -3  -5   20.20    9.90
   8  -3  -5    7.30    8.10
  -8  -3   5   14.10    8.10
   8   3  -5   -6.20    8.50
  -8   3   5   16.80    7.60
   8   3  -5   19.70    9.90
  -7  -3   5   14.60    7.10
   7  -3  -5    0.60    8.30
  -7  -3   5   16.20    7.10
   7  -3  -5   -4.00    6.60
   7   3  -5    1.20    7.70
  -7   3   5   10.90    6.60
  -7   3   5    2.90    6.40
   7   3  -5   16.40    7.70
   6  -3  -5  812.42   32.80
  -6  -3   5  817.42   33.30
   6  -3  -5  767.02   33.10
  -6  -3   5  782.42   33.30
  -6   3   5  795.22   32.80
   6   3  -5  780.82   33.50
  -6   3   5  808.02   32.70
   6   3  -5  749.23   33.90
   5  -3  -5   37.00    6.50
  -5  -3   5   26.10    6.00
   5  -3  -5   29.30    5.80
  -5  -3   5   20.80    5.70
  -5   3   5   27.30    5.30
   5   3  -5   16.60    6.00
  -5   3   5   19.60    5.30
   5   3  -5   21.60    5.70
  -4  -3   5  695.53   28.60
   4  -3  -5  690.53   28.00
  -4  -3   5  710.83   28.60
  -4   3   5  694.43   27.90
  -4   3   5  735.83   28.00
   4   3  -5  651.23   28.80
   4   3  -5  692.23   28.70
   3  -3  -5 2522.25   94.09
  -3  -3   5 2662.03   95.09
   3  -3  -5 2592.94   93.89
  -3  -3   5 2564.14   95.09
   3   3  -5 2549.34   95.09
   3   3  -5 2470.75   95.19
  -3   3   5 2610.94   94.29
  -3   3   5 2595.94   94.89
  -2  -3   5 1465.55   53.89
  -2  -3   5 1423.36   53.89
   2  -3  -5 1441.86   52.59
   2  -3  -5 1434.96   52.49
  -2   3   5 1473.65   52.99
  -2   3   5 1434.46   52.89
   2   3  -5 1393.46   53.79
   2   3  -5 1404.36   53.89
  -1  -3   5  587.14   22.90
  -1  -3   5  614.84   24.10
  -1   3   5  571.54   21.70
  -1   3   5  572.14   21.70
   1   3  -5  532.75   25.70
   1   3  -5  567.94   22.90
   0  -3   5  878.61   33.40
   0  -3   5  852.01   33.20
   0   3  -5  872.21   33.40
   0   3   5  876.51   32.30
   0   3  -5  856.81   33.40
   0   3   5  881.91   32.20
  -1  -3  -5  217.98    8.80
  -1  -3  -5  198.28    9.10
   1  -3   5  210.88   10.30
  -1   3  -5  212.58   10.50
  -1   3  -5  213.48   11.60
   1   3   5  211.98    9.60
   1   3   5  217.08    9.40
  -2  -3  -5  467.05   18.40
  -2  -3  -5  458.35   18.00
   2  -3   5  450.15   19.20
   2  -3   5  440.76   19.10
  -2   3  -5  437.36   19.10
  -2   3  -5  471.55   19.50
   2   3   5  460.65   18.60
   2   3   5  448.46   18.70
  -3  -3  -5 2776.52  102.29
   3  -3   5 2777.92  103.29
  -3  -3  -5 2865.91  102.79
   3   3   5 2792.12  102.89
  -3   3  -5 2808.02  103.39
  -3   3  -5 2736.83  102.99
   4  -3   5  430.56   19.90
  -4  -3  -5  417.06   18.90
  -4  -3  -5  443.26   19.40
  -4   3  -5  424.26   20.00
  -4   3  -5  421.46   20.20
   4   3   5  407.26   19.30
  -5  -3  -5  124.89   11.30
   5  -3   5  106.89   10.30
  -5  -3  -5  113.69   11.30
  -5   3  -5  133.69   12.60
   5   3   5  122.39   11.80
  -5   3  -5  153.78   12.80
  -6  -3  -5  541.15   24.80
   6  -3   5  503.55   25.30
  -6  -3  -5  519.65   24.80
  -6   3  -5  561.84   25.80
   6   3   5  467.05   24.60
  -6   3  -5  543.05   26.10
  -7  -3  -5  513.75   24.90
  -7  -3  -5  479.35   24.90
   7  -3   5  460.15   25.10
  -7   3  -5  514.05   26.20
  -7   3  -5  520.05   26.30
   7   3   5  460.65   25.30
   8  -3   5  291.47   21.20
  -8  -3  -5  308.67   20.60
  -8   3  -5  332.67   22.20
  -8   3  -5  319.27   22.70
   8   3   5  251.97   20.40
  -9  -3  -5   69.39   12.90
   9  -3   5   60.19   12.70
  -9  -3  -5   71.29   12.50
   9   3   5   43.10   15.60
  -9   3  -5   45.30   12.30
  10  -3   5  197.48   18.90
 -10  -3  -5  211.48   20.60
  10  -3   5  223.68   19.70
 -10  -3  -5  217.98   22.20
  10   3   5  201.78   20.50
  10   3   5  164.38   16.90
 -10   3  -5  226.78   21.30
  11  -3   5   63.39   13.30
 -11  -3  -5   25.10   13.10
 -11  -3  -5   16.20   14.10
  11  -3   5   38.90   14.90
  11   3   5   25.00   12.80
 -11   3  -5   49.90   12.80
 -11   3  -5   35.00   15.40
  11   3   5   44.10   17.00
 -12  -3  -5   18.20   14.90
  12  -3   5    9.00   16.10
  12  -3   5   21.80   17.60
 -12   3  -5   42.70   13.10
  12   3   5   38.20   14.40
  12  -4  -5   72.89   14.70
 -12  -4   5   29.10   12.50
  12  -4  -5   54.79   16.60
  12   4  -5   53.39   16.00
 -12   4   5   75.79   14.20
  12   4  -5   99.49   20.30
  11  -4  -5   -5.90   11.00
 -11  -4   5   13.90   11.70
  11   4  -5   -8.20   12.30
 -11   4   5   -1.70   10.00
  10  -4  -5  103.29   14.80
 -10  -4   5   91.59   13.40
  10  -4  -5   97.99   15.10
 -10   4   5   92.59   12.40
  10   4  -5   97.49   15.50
  10   4  -5  119.49   16.10
   9  -4  -5  213.88   19.60
  -9  -4   5  208.88   17.70
   9  -4  -5  199.38   17.10
   9   4  -5  159.88   16.70
  -9   4   5  194.68   16.20
   8  -4  -5  655.53   30.20
  -8  -4   5  675.13   35.10
  -8   4   5  676.23   30.50
   8   4  -5  639.64   34.50
   8   4  -5  676.13   31.70
   7  -4  -5 1453.95   57.79
  -7  -4   5 1538.35   58.39
   7  -4  -5 1530.75   57.59
  -7  -4   5 1493.75   58.49
   7   4  -5 1432.66   59.29
  -7   4   5 1474.95   57.49
   7   4  -5 1469.95   58.89
  -7   4   5 1400.26   57.59
  -6  -4   5   22.30    6.70
   6  -4  -5   26.80    7.50
   6  -4  -5   14.90    6.30
  -6  -4   5   33.80    7.10
  -6   4   5   25.60    6.40
   6   4  -5   29.50    7.80
  -6   4   5   36.30    6.40
   6   4  -5   34.30    7.70
  -5  -4   5    1.10    5.20
   5  -4  -5   12.80    6.00
  -5  -4   5    0.70    5.20
   5  -4  -5    5.60    4.70
   5   4  -5   -7.00    5.30
   5   4  -5    2.90    5.40
  -5   4   5    3.50    4.70
  -5   4   5    0.20    4.40
   4  -4  -5  489.95   24.60
  -4  -4   5  502.15   21.60
   4  -4  -5  498.95   20.00
  -4  -4   5  509.35   21.80
  -4   4   5  489.45   20.60
  -4   4   5  465.95   20.30
   4   4  -5  494.05   21.70
   4   4  -5  475.65   22.00
   3  -4  -5   13.10    2.90
  -3  -4   5    6.50    4.20
  -3  -4   5    7.50    4.30
   3  -4  -5    9.00    3.60
  -3   4   5    8.20    3.40
   3   4  -5   18.00    4.40
   3   4  -5    9.90    4.60
  -2  -4   5    8.20    3.90
  -2  -4   5    6.70    3.60
  -2   4   5   10.20    2.60
   2   4  -5   10.10    4.00
   2   4  -5    9.30    3.60
  -2   4   5    8.40    2.50
  -1  -4   5  235.38   11.30
  -1  -4   5  235.88   11.30
  -1   4   5  246.88    9.50
   1   4  -5  234.28   11.30
   1   4  -5  226.98   11.20
  -1   4   5  228.28    9.40
   0  -4   5   11.80    3.30
   0   4   5   15.60    2.10
   0   4  -5   13.80    3.60
   0   4  -5   16.80    3.50
   0   4   5   19.50    2.40
   1  -4   5  171.18    9.30
   1  -4   5  141.69    8.70
   1   4   5  162.68    7.60
  -1   4  -5  162.78    9.20
   1   4   5  165.08    7.80
  -1   4  -5  154.78    8.90
  -2  -4  -5 1414.86   51.79
  -2  -4  -5 1413.76   51.59
   2  -4   5 1353.16   52.89
   2  -4   5 1378.46   52.99
   2   4   5 1412.46   52.29
  -2   4  -5 1427.86   52.99
  -2   4  -5 1398.36   53.29
   2   4   5 1433.06   52.29
  -3  -4  -5  391.46   16.20
   3  -4   5  346.27   17.10
  -3  -4  -5  379.26   16.00
  -3   4  -5  383.26   18.00
   3   4   5  361.46   16.50
  -3   4  -5  366.06   17.20
   4  -4   5   83.29    8.30
  -4  -4  -5   48.10    6.40
  -4  -4  -5   65.99    6.70
  -4   4  -5   78.29    8.30
  -4   4  -5   65.49    7.70
   4   4   5   53.39    6.70
  -5  -4  -5  312.87   17.00
   5  -4   5  326.87   18.50
  -5  -4  -5  347.77   17.20
  -5   4  -5  356.16   18.80
  -5   4  -5  358.26   19.40
   5   4   5  327.67   17.60
  -6  -4  -5  264.57   16.50
  -6  -4  -5  246.08   16.20
   6  -4   5  261.07   17.50
  -6   4  -5  295.87   18.50
   6   4   5  261.27   17.20
  -6   4  -5  270.47   18.00
  -7  -4  -5  171.08   15.50
   7  -4   5  193.28   17.20
  -7  -4  -5  167.38   15.80
  -7   4  -5  230.08   18.30
  -7   4  -5  207.68   18.10
   7   4   5  154.88   16.20
  -8  -4  -5   93.19   12.40
  -8  -4  -5   93.99   12.40
   8  -4   5   97.09   13.10
  -8   4  -5  123.79   14.10
   8   4   5   90.39   12.30
  -8   4  -5   89.29   12.50
  -9  -4  -5  289.97   22.30
  -9  -4  -5  346.07   22.80
   9  -4   5  334.37   23.10
   9   4   5  269.87   22.80
  -9   4  -5  366.06   23.90
 -10  -4  -5  112.59   15.50
  10  -4   5  102.89   15.70
  10  -4   5   94.19   13.30
  10   4   5   88.09   15.70
  10   4   5   89.59   14.50
 -10   4  -5  119.99   16.70
 -10   4  -5   96.99   13.70
 -11  -4  -5  -16.30   11.30
 -11  -4  -5   27.80   14.80
  11  -4   5    9.70   11.20
  11  -4   5   23.20   15.50
  11   4   5   23.00   15.30
  11   4   5   14.30   12.50
 -11   4  -5   31.50   14.60
 -11   4  -5   21.20   12.10
 -11  -5   5   -1.50   11.00
  11  -5  -5    3.90   11.10
  11   5  -5    5.40   13.60
 -11   5   5    8.00   10.50
  11   5  -5   -7.40   14.70
  10  -5  -5   27.90   12.60
 -10  -5   5   27.70   10.80
  10  -5  -5   50.69   11.70
 -10   5   5   50.29   10.80
  10   5  -5   32.90   13.10
  10   5  -5   27.80   13.40
   9  -5  -5  105.39   12.30
  -9  -5   5   95.79   12.40
   9  -5  -5  102.89   12.90
  -9   5   5   78.39   11.10
   9   5  -5   86.29   13.80
   8  -5  -5  120.99   12.60
   8  -5  -5  131.49   11.40
  -8   5   5  123.39   11.90
   8   5  -5  103.09   13.40
   7  -5  -5   14.90    6.90
   7  -5  -5   30.00    8.80
  -7  -5   5   21.10    7.90
   7   5  -5    6.30    8.30
  -7   5   5   14.60    6.70
   7   5  -5    9.30    7.70
  -6  -5   5  227.78   14.80
   6  -5  -5  202.98   12.60
  -6  -5   5  216.88   14.40
   6  -5  -5  220.28   14.20
   6   5  -5  197.38   14.80
   6   5  -5  206.88   15.30
  -6   5   5  206.68   13.30
  -6   5   5  210.78   12.90
  -5  -5   5   -1.10    5.40
   5  -5  -5    3.10    5.50
  -5  -5   5    3.00    5.10
   5   5  -5    8.50    5.60
   5   5  -5    1.30    5.90
  -5   5   5   -1.10    4.50
  -5   5   5    0.40    4.70
  -4  -5   5  933.31   36.00
  -4  -5   5  865.61   35.90
   4  -5  -5  904.41   33.90
   4  -5  -5  881.01   34.10
  -4   5   5  916.11   34.90
  -4   5   5  909.41   34.80
   4   5  -5  936.91   36.30
   4   5  -5  829.52   36.30
  -3  -5   5  528.65   22.30
  -3  -5   5  536.15   22.60
  -3   5   5  510.75   20.90
   3   5  -5  546.05   22.90
  -3   5   5  517.55   21.00
   3   5  -5  541.05   22.60
  -2  -5   5 1853.81   70.39
  -2  -5   5 1910.31   70.49
  -2   5   5 1880.11   68.89
   2   5  -5 1861.21   70.49
   2   5  -5 1929.41   70.59
  -2   5   5 1894.61   68.89
  -1  -5   5  458.85   18.90
  -1  -5   5  436.96   18.80
   1   5  -5  434.86   18.80
   1   5  -5  442.36   18.70
   0  -5   5  281.57   13.40
   0  -5   5  292.77   13.40
   0   5  -5  298.17   13.50
   0   5  -5  294.87   13.40
   1  -5   5 1538.65   58.39
   1  -5   5 1562.74   58.49
  -1   5  -5 1555.24   58.29
   1   5   5 1590.54   57.09
   1   5   5 1556.84   57.09
  -1   5  -5 1557.04   58.59
   2  -5   5   81.79    7.70
   2  -5   5   94.89    7.30
   2   5   5   79.29    6.40
  -2   5  -5   81.89    7.30
  -2   5  -5   80.99    7.80
   2   5   5   78.59    6.50
  -3  -5  -5   20.30    3.90
   3  -5   5    8.20    5.00
  -3  -5  -5   12.30    3.70
   3   5   5   16.10    4.40
  -3   5  -5   17.70    5.30
  -3   5  -5   19.10    6.00
  -4  -5  -5 3087.69  110.79
  -4  -5  -5 3005.80  110.99
   4  -5   5 2939.01  111.99
  -4   5  -5 3158.78  112.89
  -4   5  -5 2944.71  111.89
   4   5   5 2995.30  111.59
  -5  -5  -5  545.65   23.40
   5  -5   5  542.95   25.10
  -5  -5  -5  511.85   23.30
   5   5   5  504.55   24.20
  -5   5  -5  574.14   26.20
  -5   5  -5  533.45   24.90
  -6  -5  -5   14.70    7.00
  -6  -5  -5   17.30    7.20
   6  -5   5   22.10    8.10
  -6   5  -5   31.00    9.20
  -6   5  -5   33.60    9.20
   6   5   5   27.10    7.70
  -7  -5  -5  374.16   20.20
  -7  -5  -5  316.77   19.50
   7  -5   5  301.77   20.80
   7   5   5  289.67   20.20
  -7   5  -5  400.26   24.10
  -7   5  -5  382.56   22.20
  -8  -5  -5   22.70    9.90
   8  -5   5   12.50   10.60
  -8  -5  -5   15.40    9.20
   8   5   5   29.50   10.10
  -8   5  -5   25.70   11.00
  -8   5  -5   14.80   10.80
   9  -5   5   40.70   12.50
  -9  -5  -5   33.90   11.20
  -9  -5  -5   45.40   12.20
   9  -5   5   22.20    9.90
   9   5   5   48.50   12.00
  -9   5  -5   69.49   12.90
  -9   5  -5   55.59   12.90
   9   5   5   29.80   12.20
  10  -5   5   49.50   11.70
  10  -5   5   65.29   15.00
 -10  -5  -5   46.80   13.10
 -10   5  -5   66.69   13.00
  10   5   5   63.79   13.60
 -10   5  -5   61.39   14.90
  10   5   5   47.90   13.60
 -11  -5  -5   67.29   14.70
  11  -5   5   44.60   15.80
 -11  -5  -5   43.80   14.50
  11  -5   5   56.09   12.50
 -11   5  -5   62.59   15.90
  11   5   5   36.20   15.80
  11   5   5   31.30   13.80
 -11   5  -5   67.19   15.70
 -11  -6   5   53.99   13.10
  11  -6  -5   64.69   14.60
  11  -6  -5  110.89   14.10
  11   6  -5   90.99   17.50
 -11   6   5   74.09   12.80
  11   6  -5   47.40   16.30
  10  -6  -5   48.90   10.90
 -10  -6   5   17.60   10.90
  10  -6  -5   34.10   18.80
  10   6  -5   32.40   12.90
  10   6  -5   29.60   12.90
 -10   6   5   27.40   10.10
   9  -6  -5    1.30   10.20
   9  -6  -5   -2.40    8.60
  -9  -6   5    1.90    9.10
  -9   6   5    5.10    8.60
   9   6  -5   -8.70   10.20
   8  -6  -5   71.29   10.80
  -8  -6   5   38.80   12.90
   8  -6  -5   50.59    9.10
   8   6  -5   62.69   12.00
  -8   6   5   60.19    9.60
   7  -6  -5  229.38   14.30
  -7  -6   5  225.28   16.30
   7  -6  -5  236.08   15.60
  -7   6   5  224.98   14.80
   7   6  -5  235.68   21.20
   7   6  -5  222.68   17.60
  -6  -6   5  198.98   14.30
   6  -6  -5  195.48   13.00
  -6  -6   5  197.48   14.20
   6  -6  -5  204.68   11.70
  -6   6   5  194.88   12.80
  -6   6   5  199.88   12.70
   6   6  -5  190.98   14.50
   6   6  -5  191.58   15.40
  -5  -6   5  582.74   24.70
   5  -6  -5  559.24   22.00
  -5  -6   5  543.65   24.50
   5   6  -5  519.55   25.20
  -5   6   5  541.75   23.30
  -5   6   5  538.35   23.10
   5   6  -5  552.44   25.00
  -4  -6   5  245.68   13.50
  -4  -6   5  247.88   13.30
  -4   6   5  211.08   11.50
   4   6  -5  227.38   13.50
  -4   6   5  220.48   11.30
   4   6  -5  236.78   14.00
  -3  -6   5  190.18   11.10
  -3  -6   5  166.78   10.90
   3   6  -5  176.38   10.90
  -3   6   5  173.88    9.00
  -3   6   5  173.18    8.60
   3   6  -5  163.68   11.10
  -2  -6   5    4.90    4.10
  -2  -6   5    2.20    4.30
  -2   6   5    2.90    2.10
   2   6  -5    5.50    4.40
  -2   6   5    4.10    2.40
   2   6  -5    4.50    4.20
  -1  -6   5   91.49    7.50
  -1  -6   5   94.39    7.80
   1   6  -5   70.29    7.10
   1   6  -5   89.59    7.60
   0  -6   5   32.40    4.80
   0  -6   5   41.60    5.20
   0   6  -5   25.40    4.50
   0   6  -5   40.10    5.20
   1  -6   5   -3.30    3.90
   1  -6   5    4.20    3.90
   1   6   5   -0.90    2.20
   1   6   5    6.60    2.40
  -1   6  -5    3.10    3.80
  -1   6  -5    4.40    4.10
   2  -6   5  491.25   21.70
   2   6   5  502.25   20.70
  -2   6  -5  528.15   21.80
  -2   6  -5  535.35   22.50
   2   6   5  525.05   20.50
  -3  -6  -5  873.31   32.30
  -3  -6  -5  845.52   32.30
   3  -6   5  820.82   34.30
   3   6   5  866.91   33.50
  -3   6  -5  879.21   35.30
  -3   6  -5  876.41   34.40
  -4  -6  -5  220.28   13.20
  -4  -6  -5  262.27   12.30
   4  -6   5  217.68   14.40
   4   6   5  246.48   13.40
  -4   6  -5  257.47   14.60
  -4   6  -5  233.28   15.90
  -5  -6  -5   92.59    7.80
   5  -6   5   71.99    9.20
  -5  -6  -5   86.79    7.90
   5   6   5   78.49    8.80
  -5   6  -5   80.39   10.40
  -5   6  -5   80.19    9.50
  -6  -6  -5  623.84   26.20
   6  -6   5  550.74   27.50
  -6  -6  -5  556.54   25.90
   6   6   5  550.94   26.90
  -6   6  -5  665.13   29.60
  -6   6  -5  575.44   27.90
  -7  -6  -5  346.87   19.90
  -7  -6  -5  350.96   20.20
   7  -6   5  346.07   21.60
  -7   6  -5  410.86   22.70
   7   6   5  341.67   21.10
  -8  -6  -5  216.78   17.40
   8  -6   5  189.78   19.50
  -8  -6  -5  248.68   18.60
  -8   6  -5  232.98   20.00
  -8   6  -5  211.98   20.70
   8   6   5  179.68   18.70
  -9  -6  -5   34.30   11.80
   9  -6   5   17.40   12.20
   9  -6   5   10.90    9.10
   9   6   5    3.40   11.00
  -9   6  -5   18.50   11.80
  -9   6  -5   27.10   12.50
   9   6   5   25.80   11.50
  10  -6   5  104.89   13.70
  10  -6   5  180.08   19.10
 -10  -6  -5  149.79   16.30
  10   6   5  131.89   17.60
 -10   6  -5  149.99   16.00
  10   6   5  120.09   16.40
 -10   6  -5  167.48   18.10
  11  -6   5  170.78   17.20
  11  -6   5  270.47   22.60
 -11  -6  -5  207.18   20.00
 -11  -6  -5  237.38   21.90
 -11   6  -5  211.18   22.80
 -11   6  -5  226.18   26.20
  11   6   5  230.38   21.50
  11  -7  -5    5.30   12.60
 -11  -7   5   13.20   11.90
  11  -7  -5   34.20   14.60
 -11   7   5   16.00   10.30
  11   7  -5    9.80   15.00
  11   7  -5   10.10   16.10
  10  -7  -5  173.78   16.90
 -10  -7   5  202.58   19.20
  10  -7  -5  170.88   15.30
 -10   7   5  164.38   15.50
  10   7  -5  226.18   19.90
  10   7  -5  130.99   18.30
   9  -7  -5   -1.60    8.60
  -9  -7   5   -3.20    9.50
   9  -7  -5   -4.60    9.70
   9   7  -5   -3.60   10.90
  -9   7   5   -0.90    8.40
  -8  -7   5   55.89   10.40
   8  -7  -5   63.39    8.70
   8  -7  -5   40.10    9.40
   8   7  -5   61.19   11.20
   8   7  -5   45.20   11.60
  -8   7   5   46.20    9.00
   7  -7  -5  177.48   12.10
   7  -7  -5  185.18   13.30
  -7  -7   5  163.68   14.90
   7   7  -5  154.98   21.20
   7   7  -5  174.78   15.90
  -7   7   5  186.48   13.80
   6  -7  -5  194.98   10.60
   6  -7  -5  199.88   12.10
  -6  -7   5  180.18   14.10
  -6  -7   5  172.58   13.80
   6   7  -5  163.68   14.60
  -6   7   5  170.78   12.50
   6   7  -5  139.49   14.70
  -6   7   5  179.28   12.10
  -5  -7   5   18.40    6.40
  -5  -7   5   17.80    6.30
   5   7  -5   12.60    6.80
   5   7  -5   11.50    6.40
  -5   7   5   20.70    5.20
  -5   7   5   18.70    5.50
  -4  -7   5  884.31   35.90
  -4  -7   5  882.21   35.80
  -4   7   5  896.11   34.60
   4   7  -5  859.61   36.10
   4   7  -5  914.91   36.70
  -4   7   5  903.01   34.30
  -3  -7   5   20.30    5.30
  -3  -7   5   26.90    5.50
   3   7  -5   18.90    5.80
  -3   7   5   14.40    3.40
  -3   7   5   24.00    3.90
   3   7  -5   13.80    5.00
  -2  -7   5    6.90    4.30
  -2  -7   5    3.40    4.40
   2   7  -5    1.30    4.20
   2   7  -5   -2.70    4.10
  -1  -7   5 1175.38   46.20
  -1  -7   5 1240.88   46.10
   1   7  -5 1195.88   46.40
   1   7  -5 1227.88   46.40
   0  -7   5   23.30    4.90
   0  -7   5   33.20    5.10
   0   7  -5   27.50    4.80
   0   7  -5   29.90    5.20
   1  -7   5    0.60    4.00
   1  -7   5    2.60    4.40
  -1   7  -5    2.60    4.50
  -1   7  -5    0.00    3.80
   2  -7   5  182.68   11.10
   2   7   5  196.88    9.20
  -2   7  -5  183.38   12.10
  -2   7  -5  188.88   11.20
   3  -7   5   23.10    5.70
   3   7   5   23.40    4.60
  -3   7  -5   26.90    6.10
  -3   7  -5   20.30    6.50
  -4  -7  -5  295.17   13.50
   4  -7   5  326.57   16.70
  -4   7  -5  308.57   18.00
   4   7   5  308.87   15.30
  -4   7  -5  296.57   16.30
   5  -7   5  104.29   10.30
  -5  -7  -5   86.49    7.70
  -5  -7  -5   80.39    7.50
  -5   7  -5   90.09   11.20
  -5   7  -5   82.99   10.10
   5   7   5  108.99    9.60
   6  -7   5  297.07   19.10
  -6  -7  -5  304.87   16.80
  -6  -7  -5  297.27   16.30
   6   7   5  266.87   17.70
  -6   7  -5  354.36   21.90
  -6   7  -5  321.67   19.10
  -7  -7  -5  228.18   16.90
   7  -7   5  220.38   18.70
  -7  -7  -5  207.28   16.00
  -7   7  -5  265.77   20.00
  -7   7  -5  294.77   22.00
   7   7   5  288.87   18.80
   8  -7   5  321.47   22.30
  -8  -7  -5  311.57   20.60
  -8  -7  -5  314.77   19.90
   8   7   5  300.67   21.50
  -8   7  -5  316.97   22.90
  -8   7  -5  392.66   25.00
  -9  -7  -5   26.10   10.60
   9  -7   5   24.70    9.90
  -9  -7  -5   32.10   11.40
   9  -7   5   29.50   13.10
  -9   7  -5   40.70   12.10
  -9   7  -5   56.79   15.00
   9   7   5   28.90   11.90
   9   7   5   41.50   12.00
  10  -7   5   53.59   11.70
 -10  -7  -5   54.29   12.30
  10  -7   5   95.69   18.70
  10   7   5   68.89   15.20
  10   7   5   62.49   14.60
 -10   7  -5   65.79   13.60
 -10   7  -5  113.79   17.00
 -11  -7  -5   25.20   14.00
  11  -7   5   24.90   14.90
 -11  -7  -5    5.80   11.80
  11  -7   5   21.10   11.30
 -11   7  -5   14.80   12.70
 -11   7  -5   -7.20   14.90
  11   7   5   18.30   15.00
  11   7   5   30.40   14.20
  11  -8  -5   -5.10   10.20
 -11  -8   5    5.00   11.40
  11   8  -5   -6.10   14.00
 -11   8   5    4.20   10.00
  11   8  -5    9.00   15.50
  10  -8  -5  143.09   13.80
  10  -8  -5  150.58   13.10
 -10  -8   5  127.99   14.50
 -10   8   5  110.79   13.50
  10   8  -5   91.49   16.80
  10   8  -5  105.59   17.50
   9  -8  -5   61.29    9.40
  -9  -8   5   54.19   11.10
   9  -8  -5   45.90   10.50
   9   8  -5   30.90   11.50
  -9   8   5   58.29   10.50
   9   8  -5   48.40   13.10
   8  -8  -5  114.99   11.00
   8  -8  -5  106.19   10.20
  -8  -8   5  106.49   12.40
   8   8  -5  131.79   14.20
   8   8  -5  108.29   13.90
  -8   8   5  100.19   11.30
   7  -8  -5  149.09   11.10
  -7  -8   5  179.08   15.10
  -7   8   5  153.98   13.40
   7   8  -5  177.38   15.90
   7   8  -5  177.98   16.00
  -6  -8   5   25.70    8.30
   6   8  -5   27.30    8.60
  -6   8   5   40.60    7.30
   6   8  -5   18.00    7.70
  -5  -8   5   84.69    9.10
  -5  -8   5   70.19    8.70
   5   8  -5   79.39    9.30
  -5   8   5   72.09    7.10
   5   8  -5   84.19    9.60
  -5   8   5   76.09    7.50
  -4  -8   5  273.57   14.90
  -4  -8   5  242.78   14.50
  -4   8   5  282.87   12.60
  -4   8   5  264.67   13.10
   4   8  -5  267.77   15.20
   4   8  -5  248.48   15.20
  -3  -8   5  196.88   12.10
  -3  -8   5  198.58   12.00
  -3   8   5  181.68    9.00
   3   8  -5  195.08   12.30
  -3   8   5  180.48    9.60
   3   8  -5  198.28   12.50
  -2  -8   5  536.15   22.50
  -2  -8   5  510.65   22.50
   2   8  -5  531.35   22.90
   2   8  -5  546.55   22.90
  -1  -8   5  142.09    9.30
  -1  -8   5  118.39    9.30
   1   8  -5  143.89    9.80
   1   8  -5  121.59    9.30
   0  -8   5 2096.49   77.29
   0  -8   5 2073.89   77.09
   0   8  -5 2079.79   77.39
   0   8  -5 2066.59   77.69
   1  -8   5 1615.04   62.09
   1  -8   5 1627.34   61.89
  -1   8  -5 1675.93   62.29
  -1   8  -5 1711.43   62.89
   2  -8   5  545.55   22.80
   2   8   5  521.25   21.20
  -2   8  -5  553.84   23.90
  -2   8  -5  539.65   23.10
   3  -8   5   30.30    6.00
   3   8   5   38.90    5.10
  -3   8  -5   36.10    6.70
  -3   8  -5   31.20    7.40
   4  -8   5  306.47   16.30
  -4  -8  -5  300.87   12.70
   4   8   5  297.87   15.00
  -4   8  -5  307.77   16.80
  -4   8  -5  289.27   18.70
  -5  -8  -5  168.58   14.80
  -5  -8  -5  177.78   11.00
   5  -8   5  165.08   13.70
  -5   8  -5  172.08   16.80
  -5   8  -5  178.88   14.60
   5   8   5  168.38   12.70
  -6  -8  -5   12.20    6.10
   6  -8   5   15.70    8.20
  -6  -8  -5    7.10    6.60
   6   8   5   -1.30    7.30
  -6   8  -5    0.30    9.60
  -6   8  -5    7.50    8.70
  -7  -8  -5   29.00    8.30
  -7  -8  -5   29.60    7.80
   7  -8   5    7.40    9.70
  -7   8  -5    7.00   11.80
  -7   8  -5   16.10   11.50
  -8  -8  -5    8.80    8.90
   8  -8   5    4.60   11.20
  -8  -8  -5   -1.90    8.10
  -8   8  -5   16.70   11.00
   8   8   5   10.70   10.30
   8   8   5   25.90   10.30
  -8   8  -5   28.30   12.90
  -9  -8  -5   49.20   10.50
  -9  -8  -5   44.50   11.50
   9  -8   5   37.40    9.90
   9  -8   5   50.89   13.50
  -9   8  -5   58.19   13.60
  -9   8  -5   80.89   15.80
   9   8   5   51.89   12.60
   9   8   5   48.70   13.40
 -10  -8  -5    5.30   12.20
  10  -8   5    2.30    9.30
 -10  -8  -5   -0.10   10.40
 -10   8  -5   -6.30   14.00
  10   8   5   11.40   13.20
  10   8   5    1.20   11.90
 -10   8  -5   -7.70   12.20
  11  -8   5   40.40   15.40
 -11  -8  -5   64.49   15.60
  11  -8   5   56.29   12.60
 -11  -8  -5   70.89   13.50
 -11   8  -5   79.49   18.20
  11   8   5   45.40   15.80
  11   8   5   35.90   13.90
 -11   8  -5   59.59   14.80
 -11  -9   5   -8.30   11.00
  11  -9  -5   -0.40   11.30
  11  -9  -5   -4.50    9.30
  11   9  -5   -2.20   15.20
 -11   9   5    1.80   13.40
  10  -9  -5   77.39   10.10
  10  -9  -5   54.09   11.30
 -10  -9   5   96.49   13.90
  10   9  -5   39.60   14.30
  10   9  -5   90.19   17.60
 -10   9   5   51.79   11.30
   9  -9  -5   58.39    9.30
  -9  -9   5   28.80   11.20
   9  -9  -5   67.59    8.50
  -9   9   5   48.50   10.10
   9   9  -5   70.39   13.70
   9   9  -5   15.80   12.80
   8  -9  -5    5.00    7.90
  -8  -9   5   -4.30    8.80
   8   9  -5   -5.20    9.70
   8   9  -5   12.00   10.00
  -7  -9   5   65.09    9.80
  -7   9   5   47.50    8.60
   7   9  -5   42.40   10.80
   7   9  -5   40.40    9.90
  -6  -9   5  325.27   18.70
  -6   9   5  328.57   17.10
   6   9  -5  316.67   19.80
  -5  -9   5 2202.48   82.79
  -5  -9   5 2191.98   82.49
  -5   9   5 2212.38   81.59
  -5   9   5 2221.08   81.29
   5   9  -5 2162.08   83.49
   5   9  -5 2120.09   83.79
  -4  -9   5  472.45   21.10
  -4  -9   5  453.55   21.00
   4   9  -5  437.66   21.90
  -4   9   5  454.95   18.90
   4   9  -5  445.26   21.60
  -4   9   5  439.66   19.20
  -3  -9   5  122.99   10.70
  -3  -9   5  151.88   10.60
   3   9  -5  140.59   11.20
   3   9  -5  137.09   11.00
  -3   9   5  145.19    7.50
  -3   9   5  135.49    8.10
  -2  -9   5  659.13   27.20
  -2  -9   5  672.43   27.30
   2   9  -5  672.13   27.90
   2   9  -5  655.33   27.80
  -1  -9   5   15.00    5.10
  -1  -9   5   13.60    4.80
   1   9  -5   14.90    5.40
   1   9  -5   21.70    5.10
   0  -9   5 1369.46   52.19
   0  -9   5 1397.26   51.99
   0   9  -5 1383.36   52.49
   0   9  -5 1364.76   52.79
   1  -9   5  311.77   14.80
  -1   9  -5  306.17   14.90
  -1   9  -5  296.17   15.70
   2  -9   5  831.62   33.50
   2   9   5  854.61   32.10
  -2   9  -5  860.71   33.90
  -2   9  -5  833.62   34.70
   3  -9   5   24.40    6.00
  -3   9  -5   31.50    7.70
   3   9   5   21.90    4.80
  -3   9  -5   23.70    6.40
   4  -9   5  371.66   19.40
  -4   9  -5  430.76   22.50
   4   9   5  404.96   18.90
  -4   9  -5  445.76   20.60
   5  -9   5  144.29   13.20
  -5  -9  -5  133.39    8.60
  -5   9  -5  137.99   13.90
   5   9   5  143.39   12.00
  -5   9  -5  126.09   11.50
   6  -9   5   -0.70    8.40
  -6  -9  -5   -5.50    5.10
  -6  -9  -5    6.50    6.30
   6   9   5    6.70    7.60
  -6   9  -5    2.90   10.60
  -6   9  -5   -2.20    8.70
   7  -9   5   10.40    9.70
  -7  -9  -5   10.00    7.50
  -7  -9  -5    2.10    6.50
  -7   9  -5   10.10   10.10
   7   9   5   20.00    9.50
  -7   9  -5   18.90   11.70
  -8  -9  -5   77.39   10.00
  -8  -9  -5   78.69   11.00
   8  -9   5   50.19    9.30
  -8   9  -5   65.99   14.70
  -8   9  -5   67.89   13.20
   8   9   5   28.70   11.50
   8   9   5   58.19   11.60
   9  -9   5   10.10    9.50
  -9  -9  -5   49.99   13.60
   9  -9   5   34.70   12.80
  -9  -9  -5   29.20    9.60
  -9   9  -5   16.80   12.70
   9   9   5   49.90   12.40
   9   9   5   27.70   12.50
  -9   9  -5   36.70   15.40
  10  -9   5   -8.40    8.60
 -10  -9  -5   11.30   10.30
 -10  -9  -5   18.00   11.90
  10   9   5    5.60   17.20
 -10   9  -5   -3.00   11.70
  10   9   5   -8.50   12.00
 -10 -10   5   35.10   11.80
  10  10  -5   47.90   14.40
 -10  10   5   41.30   10.40
  -9 -10   5   36.80   11.20
   9  10  -5   37.10   13.40
   9  10  -5   63.69   14.50
  -9  10   5   63.59   10.50
  -8 -10   5   24.70    9.40
   8  10  -5   21.20   11.60
  -8  10   5   25.20   12.90
   8  10  -5   28.10   11.10
  -7 -10   5  604.74   28.90
  -7  10   5  581.64   27.60
   7  10  -5  658.73   30.40
   7  10  -5  599.14   31.00
  -6 -10   5  119.59   11.10
  -6  10   5   93.89    9.40
   6  10  -5   94.69   18.20
   6  10  -5   99.19   11.50
  -5 -10   5  867.41   35.70
   5  10  -5  884.61   36.80
   5  10  -5  819.52   37.00
  -5  10   5  853.91   34.30
  -4 -10   5  203.88   12.90
  -4 -10   5  204.08   13.30
  -4  10   5  180.48   11.20
   4  10  -5  201.38   14.40
   4  10  -5  197.78   13.80
  -4  10   5  189.58   10.40
  -3 -10   5  330.77   16.40
  -3 -10   5  351.16   16.90
  -3  10   5  342.77   14.00
  -3  10   5  316.07   14.20
   3  10  -5  348.47   17.70
   3  10  -5  327.67   17.60
  -2 -10   5 1829.02   68.69
  -2 -10   5 1823.12   68.49
   2  10  -5 1820.22   69.39
   2  10  -5 1850.61   69.69
  -1 -10   5  275.77   13.90
  -1 -10   5  287.87   13.60
   1  10  -5  268.37   14.70
   1  10  -5  256.17   14.20
   0 -10   5   67.99    6.80
   0 -10   5   71.59    6.70
   0  10  -5   73.29    7.70
   0  10  -5   64.89    7.00
   1 -10   5   -2.60    4.60
  -1  10  -5    1.10    4.70
  -1  10  -5    0.80    5.30
   2 -10   5  441.66   20.30
  -2  10  -5  508.05   22.70
  -2  10  -5  474.15   21.30
   2  10   5  471.05   19.00
   3 -10   5   36.70    6.40
  -3  10  -5   40.80    7.20
  -3  10  -5   35.90    8.50
   3  10   5   44.20    5.50
   4 -10   5  918.01   38.00
  -4  10  -5  962.90   39.10
   4  10   5  965.70   37.80
  -4  10  -5  969.70   41.00
   5 -10   5   35.30    8.20
  -5  10  -5   12.20   10.50
  -5  10  -5   30.70    8.90
   5  10   5   27.50    7.10
   6 -10   5  413.46   22.80
  -6 -10  -5  485.75   19.90
   6  10   5  440.56   22.80
  -6  10  -5  464.55   24.50
  -7 -10  -5  123.29   11.90
   7 -10   5   90.49   11.80
  -7 -10  -5  102.79    9.20
  -7  10  -5  108.39   13.70
  -7  10  -5  130.19   15.80
   7  10   5  114.69   12.20
  -8 -10  -5    4.00    7.40
   8 -10   5  -11.10   10.00
   8 -10   5    6.30    8.10
  -8 -10  -5    2.80    8.30
   8  10   5   16.90   10.20
  -8  10  -5    1.00   12.60
   8  10   5   -0.50   10.30
  -8  10  -5    4.40   11.80
  -9 -10  -5  273.67   18.80
   9 -10   5  269.67   21.70
   9 -10   5  198.28   19.30
  -9 -10  -5  249.48   17.90
  -9  10  -5  225.78   21.90
   9  10   5  292.07   22.80
  -9  10  -5  240.48   23.30
 -10 -10  -5   43.00   12.10
  10 -10   5   16.70   10.20
 -10  10  -5    8.80   15.00
  10  10   5   16.70   15.50
 -10  10  -5   17.60   14.40
  10  10   5    3.30   12.70
 -10 -11   5   24.40   11.60
 -10  11   5   28.00   10.20
  10  11  -5   12.40   14.40
  10  11  -5   18.80   13.50
  -9 -11   5   69.69   12.20
   9  11  -5  114.89   16.00
  -9  11   5  101.89   12.10
   9  11  -5   74.69   15.10
  -8 -11   5   49.20   10.60
  -8  11   5   39.30    9.10
   8  11  -5   20.00   11.20
   8  11  -5   28.60   11.80
  -7 -11   5   30.30    9.40
   7  11  -5   24.50   10.30
   7  11  -5   26.60   10.20
  -7  11   5   27.80    7.70
  -6 -11   5    5.10    7.70
   6  11  -5   14.30    8.70
  -6  11   5    2.20    6.50
   6  11  -5   18.80    9.40
  -5 -11   5   29.10    7.70
  -5  11   5   24.30    6.30
   5  11  -5   15.10    8.10
   5  11  -5   37.60    8.70
  -4 -11   5  655.03   27.20
   4  11  -5  607.34   28.30
   4  11  -5  639.24   28.40
  -4  11   5  608.44   25.30
  -3 -11   5  309.97   15.40
  -3 -11   5  300.47   15.70
   3  11  -5  331.07   17.10
   3  11  -5  295.27   16.80
  -3  11   5  283.57   13.10
  -2 -11   5   13.70    5.60
  -2 -11   5    9.60    5.20
   2  11  -5   11.30    6.00
   2  11  -5    0.20    5.50
  -1 -11   5  577.74   23.30
  -1 -11   5  514.55   22.90
   1  11  -5  601.74   25.00
   1  11  -5  544.65   24.10
   0 -11   5   90.79    8.00
   0  11  -5   99.19    9.30
   0  11  -5   91.09    9.30
   1 -11   5   56.99    6.20
  -1  11  -5   57.29    8.10
  -1  11  -5   46.80    6.80
   2 -11   5   96.89    9.00
   2  11   5   97.99    6.90
  -2  11  -5   87.09    9.60
  -2  11  -5   99.19    9.10
   3 -11   5  334.17   16.60
  -3  11  -5  360.06   18.40
   3  11   5  343.97   15.90
  -3  11  -5  363.96   20.20
   4 -11   5  223.88   13.50
   4  11   5  230.98   13.40
  -4  11  -5  215.78   18.00
  -4  11  -5  212.88   15.50
   5 -11   5   17.90    7.60
   5  11   5   23.40    7.30
  -5  11  -5   19.60    8.60
  -5  11  -5   20.20   11.10
   6 -11   5  424.96   22.50
   6  11   5  460.65   23.40
  -6  11  -5  505.65   28.10
  -7 -11  -5   -3.50    5.60
  -7 -11  -5    2.60    6.40
   7 -11   5   -2.30    7.30
   7 -11   5   -2.70    9.20
   7  11   5   -1.30    9.10
  -7  11  -5    6.80   12.90
  -7  11  -5    7.60   10.70
   7  11   5    3.40    9.00
   8 -11   5    7.40   10.20
  -8 -11  -5   14.50    8.40
  -8 -11  -5    1.40    6.90
   8 -11   5   -1.50    7.90
  -8  11  -5    5.50   14.40
  -8  11  -5    8.40   12.30
   8  11   5  -15.00   10.30
   8  11   5   -2.30   10.50
   9 -11   5   -1.00    8.80
  -9 -11  -5    3.90    9.20
  -9 -11  -5   10.60    8.10
   9 -11   5    4.30   11.50
  -9  11  -5   12.30   12.60
  -9  11  -5   -2.90   14.80
   9  11   5   24.10   12.40
   9  11   5    7.40   11.50
 -10 -11  -5   -0.70    9.40
 -10 -11  -5    6.20   11.00
  10 -11   5    0.70   11.50
  10 -11   5   16.20   10.30
 -10  11  -5    1.40   14.80
  10  11   5   -0.50   13.50
 -10  11  -5    9.80   15.40
  -9 -12   5   18.20    9.90
   9  12  -5   21.10   16.40
   9  12  -5  -12.30   11.70
  -9  12   5   40.30   10.10
  -8 -12   5  164.58   18.80
   8  12  -5  193.48   19.10
  -8  12   5  168.58   15.20
   8  12  -5  211.18   20.30
  -7 -12   5  173.48   16.00
  -7  12   5  166.48   14.40
   7  12  -5  210.28   18.50
   7  12  -5  145.89   16.10
  -6 -12   5   -1.40    7.70
  -6  12   5   -0.20    7.00
   6  12  -5    7.40    9.20
   6  12  -5   -4.60    7.70
  -5 -12   5  394.06   20.00
   5  12  -5  398.76   22.80
  -5  12   5  373.16   18.60
   5  12  -5  393.56   22.00
  -4 -12   5   39.20    7.20
   4  12  -5   41.20    8.70
  -4  12   5   26.70    5.90
   4  12  -5   29.30    8.00
  -3 -12   5   68.29    8.00
   3  12  -5   91.09   10.00
   3  12  -5   94.49    9.80
  -2 -12   5    5.60    5.40
  -2 -12   5    2.10    5.00
   2  12  -5    7.50    6.10
   2  12  -5   12.00    6.40
  -1 -12   5  226.48   12.00
   1  12  -5  246.48   14.00
   1  12  -5  237.58   14.50
   0 -12   5  122.29    8.60
   0  12  -5  125.09   10.50
   0  12  -5  126.99   10.60
   1 -12   5    4.40    4.80
  -1  12  -5    0.80    5.70
  -1  12  -5    2.00    6.60
   2 -12   5   90.99    8.30
  -2  12  -5   97.99   10.30
  -2  12  -5   74.29    8.50
   3 -12   5  515.85   22.50
  -3  12  -5  531.35   26.20
  -3  12  -5  527.55   24.40
   3  12   5  557.24   22.50
   4 -12   5   -5.50    5.70
   4  12   5    4.90    5.70
  -4  12  -5    1.00    7.40
  -4  12  -5   -8.70    8.90
   5 -12   5  518.55   24.10
  -5  12  -5  540.15   26.50
   5  12   5  557.64   25.10
  -5  12  -5  575.04   29.70
   6 -12   5   -4.20    7.30
   6 -12   5   11.70    6.50
   6  12   5    3.60    7.60
  -6  12  -5  -16.00   11.70
   6  12   5   -7.20    8.10
  -6  12  -5    2.90    9.80
   7 -12   5   81.99    9.40
   7 -12   5  103.99   11.40
   7  12   5   96.39   12.10
  -7  12  -5   83.59   13.10
  -7  12  -5  102.39   15.90
   8 -12   5   50.19   11.00
  -8 -12  -5   37.80    7.30
  -8 -12  -5   38.90    8.20
   8 -12   5   36.60    8.80
   8  12   5   46.00   12.00
  -8  12  -5   39.70   15.40
  -8  12  -5   44.10   13.00
   8  12   5   27.40   12.30
  -9 -12  -5  100.59   11.20
  -9 -12  -5   86.09   10.20
   9 -12   5   82.99   20.40
   9 -12   5   88.09   11.30
   9  12   5   84.29   15.10
  -9  12  -5   94.79   18.80
  -9  12  -5   82.49   15.00
   9  12   5   61.69   14.50
  -9 -13   5  451.95   25.70
   9  13  -5  397.26   39.40
  -9  13   5  443.56   24.50
   9  13  -5  455.65   29.10
  -8  13   5   40.80    9.90
   8  13  -5   23.60   13.20
   8  13  -5   47.30   12.80
  -7 -13   5    4.30    8.60
   7  13  -5   13.50   11.00
  -7  13   5   -2.40    7.70
   7  13  -5    3.90   10.40
  -6 -13   5    0.10    7.80
   6  13  -5    9.60    9.30
  -6  13   5    6.50    7.30
   6  13  -5   36.30   10.90
  -5 -13   5  500.15   23.40
   5  13  -5  520.95   26.00
   5  13  -5  496.05   25.60
  -5  13   5  488.65   22.60
  -4 -13   5   12.40    6.40
   4  13  -5   -1.00    7.50
   4  13  -5   -5.80    7.30
  -4  13   5   10.80    5.50
  -3 -13   5   84.59    8.10
   3  13  -5   72.19    9.30
   3  13  -5   85.79    9.70
   2  13  -5    0.00    6.20
   2  13  -5    9.70    7.10
   1  13  -5  765.82   32.50
   1  13  -5  769.72   32.20
   0  13  -5   78.19    8.80
   0  13  -5   86.89    9.70
  -1  13  -5   85.39    9.70
  -1  13  -5   98.39    9.30
   2  13   5   86.99    7.30
  -2  13  -5   83.89   10.20
  -2  13  -5   84.59    9.20
  -3  13  -5   35.10    9.40
   3  13   5   27.90    5.60
  -3  13  -5   32.80    8.10
   4 -13   5    6.50    5.80
   4  13   5    1.70    6.00
  -4  13  -5   -2.10    7.90
  -4  13  -5   -3.50    8.80
   5 -13   5    3.60    6.50
   5 -13   5   23.30    6.10
   5  13   5   17.40    7.90
   5  13   5   25.80    7.50
  -5  13  -5   20.50    9.60
   6 -13   5  227.68   14.70
   6 -13   5  232.38   13.50
  -6  13  -5  225.58   18.90
   6  13   5  166.68   15.80
   6  13   5  228.18   16.70
  -6  13  -5  269.07   23.20
   7 -13   5  529.35   25.30
   7 -13   5  573.14   26.40
  -7  13  -5  586.74   34.50
  -7  13  -5  593.94   30.40
   7  13   5  592.24   28.80
   8 -13   5  101.29   12.60
   8 -13   5  102.49   10.50
  -8  13  -5   75.99   17.00
   8  13   5   95.09   13.40
  -8  13  -5   80.89   14.60
   9 -13   5    2.20    8.90
   9 -13   5   23.20   11.40
  -9  13  -5    1.90   12.90
  -9  13  -5   14.90   21.00
   9  13   5   -9.00   11.60
   9  13   5  -13.50   11.70
  -8 -14   5   61.79   11.00
   8  14  -5   36.60   12.70
   8  14  -5   58.39   14.80
  -8  14   5   57.19   10.30
  -7 -14   5  286.67   18.50
   7  14  -5  288.97   22.10
   7  14  -5  236.58   21.50
  -7  14   5  288.17   18.10
  -6 -14   5  -11.80    7.40
  -6  14   5   -0.80    7.50
   6  14  -5   20.50   10.20
   6  14  -5   -4.60    8.70
  -5 -14   5    1.80    6.70
  -5  14   5    9.80    6.50
   5  14  -5    6.20    8.10
   5  14  -5    4.60    8.60
  -4 -14   5   44.00    7.30
   4  14  -5   43.00    9.40
  -4  14   5   43.80    6.60
  -3 -14   5   -2.10    9.00
   3  14  -5    4.10    7.30
   3  14  -5    7.00    7.10
   2  14  -5   59.79    8.90
   2  14  -5   59.79    8.40
   1  14  -5   22.80    7.40
   1  14  -5   17.70    6.90
   0  14  -5  339.17   18.20
   0  14  -5  357.56   19.10
  -1  14  -5   -0.10    6.20
  -1  14  -5    9.70    7.50
  -2  14  -5  323.67   18.00
   2  14   5  316.27   14.80
  -2  14  -5  335.87   19.50
  -3  14  -5   78.49    9.70
   3  14   5   85.49    7.80
   3  14   5   73.89    8.50
  -3  14  -5   68.59   11.10
   4  14   5    3.90    7.20
  -4  14  -5   10.50   10.00
   4  14   5    7.00    6.20
  -4  14  -5    2.30    8.10
  -5  14  -5  248.88   18.30
  -5  14  -5  243.28   21.20
   5  14   5  216.58   17.20
   5  14   5  272.97   16.40
  -6  14  -5  -23.90   11.40
  -6  14  -5   27.70   10.80
   7 -14   5   35.70    7.40
   7 -14   5   48.30    8.40
   7  14   5   47.60   10.60
  -7  14  -5   29.70   11.90
  -7  14  -5    5.90   14.00
   7  14   5   19.60   10.70
   8 -14   5   42.20    9.60
   8 -14   5   50.79    8.40
  -8  14  -5   30.80   15.20
  -8  14  -5   45.00   13.30
   8  14   5   49.10   12.40
   8  14   5   15.10   11.00
  -8 -15   5   20.40   10.00
   8  15  -5    8.30   12.80
  -8  15   5   24.60    9.30
   8  15  -5    6.20   20.70
  -7 -15   5    5.50    8.60
   7  15  -5    1.70   11.70
  -7  15   5   -4.00    8.60
   7  15  -5   -1.10   10.90
  -6 -15   5   16.80    7.90
   6  15  -5    5.20    9.70
   6  15  -5    8.80   10.00
  -6  15   5   20.50    8.00
  -5 -15   5   17.60    7.30
   5  15  -5   -1.70    9.00
  -5  15   5   19.20    7.20
   5  15  -5    9.90    9.00
  -4 -15   5  199.78   16.70
   4  15  -5  258.67   17.50
  -4  15   5  217.58   12.80
   4  15  -5  205.88   16.40
   3  15  -5  646.44   29.50
   2  15  -5  141.09   12.00
   2  15  -5  153.68   13.90
   1  15  -5   22.00    7.20
   1  15  -5   26.70    7.80
   0  15  -5  165.48   13.50
   0  15  -5  185.48   14.60
  -1  15  -5   31.50    8.60
  -1  15  -5   26.90    7.70
  -2  15  -5  427.66   22.80
   2  15   5  415.16   18.10
   2  15   5  413.56   18.60
  -2  15  -5  399.46   21.20
  -3  15  -5   63.99   10.00
   3  15   5   63.39    8.20
  -3  15  -5   43.60   10.60
   3  15   5   57.59    7.40
   4  15   5    6.60    6.40
  -4  15  -5    7.00   13.20
   4  15   5   -1.50    7.50
   5  15   5  330.17   18.00
   5  15   5  264.37   19.00
  -5  15  -5  266.47   22.90
  -5  15  -5  307.77   20.20
  -6  15  -5   -4.50   10.10
   6  15   5   -7.00    8.00
   6  15   5  -10.60    9.20
  -6  15  -5   12.80   12.70
   7  15   5    2.30    9.80
  -7  15  -5    5.90   11.20
   7  15   5    7.30    9.80
  -7  15  -5   -9.80   13.90
   8  15   5   13.70   11.50
  -8  15  -5   22.30   16.60
   8  15   5    8.40   11.70
  -8  15  -5    4.50   12.30
  -7 -16   5   16.70    8.20
   7  16  -5   21.40   13.00
   7  16  -5    7.10   10.80
  -6 -16   5  231.68   15.00
   6  16  -5  237.58   20.00
  -6  16   5  219.78   15.70
   6  16  -5  178.78   18.60
  -5  16   5    8.20    7.00
   5  16  -5    9.00    9.60
   5  16  -5   17.50   10.10
   4  16  -5   -8.40    8.00
  -4  16   5   11.70    6.30
   4  16  -5    8.50    8.90
   3  16  -5   86.19   10.60
   3  16  -5   76.69   10.60
   2  16  -5  397.56   21.30
   1  16  -5   55.19    9.20
   1  16  -5   64.49    9.50
   0  16  -5   -4.60    6.90
   0  16  -5    3.60    7.80
  -1  16  -5   44.90    9.60
  -1  16  -5   22.60    7.90
  -2  16  -5   -1.70    7.40
   2  16   5   16.20    5.30
   2  16   5    9.80    5.10
  -2  16  -5   11.10    9.30
   3  16   5   15.00    6.60
  -3  16  -5   24.10   11.10
   3  16   5   10.40    5.70
   4  16   5  452.75   22.80
  -4  16  -5  453.85   24.30
  -4  16  -5  414.16   26.90
   4  16   5  494.55   22.10
  -5  16  -5   46.80   12.80
   5  16   5   23.50    8.50
   5  16   5   13.30    8.60
  -5  16  -5   38.60   10.70
  -6  16  -5   28.70   11.10
   6  16   5   50.79   10.30
   6  16   5   20.40   10.10
  -6  16  -5    4.60   12.10
  -7  16  -5   -8.80   11.50
   7  16   5   12.40   10.50
  -7  16  -5  -19.60   14.00
   7  16   5   -0.60    9.90
  -6  17   5   -7.00    8.10
   6  17  -5   11.60   11.30
   6  17  -5    0.70    9.80
  -5  17   5  109.39   10.60
   5  17  -5  108.79   13.20
   5  17  -5  102.09   13.20
  -4  17   5  383.66   18.70
   4  17  -5  417.36   22.70
   4  17  -5  382.26   23.20
   3  17  -5  226.18   17.10
   3  17  -5  254.87   18.10
   2  17  -5  150.48   13.00
   2  17  -5  125.39   12.90
   1  17  -5   42.40   14.30
   0  17  -5  314.37   19.30
  -1  17  -5   15.60    9.30
   2  17   5  480.85   21.50
   2  17   5  516.35   22.20
  -2  17  -5  521.95   28.30
   3  17   5   12.70    6.80
  -3  17  -5   16.20    8.30
  -3  17  -5   17.70   10.10
   3  17   5   30.70    6.80
  -4  17  -5   82.09   13.60
   4  17   5   95.39    9.80
  -4  17  -5   92.89   11.80
   4  17   5   97.59   10.80
   5  17   5  114.59   15.20
  -5  17  -5  116.29   15.70
  -5  17  -5  115.99   13.10
   6  17   5   58.59   10.60
  -6  17  -5   57.49   13.90
  -6  17  -5   37.30   11.80
   6  17   5   50.49   11.30
   5  18  -5   61.79   12.70
  -5  18   5   56.99    9.30
   5  18  -5   67.19   11.80
  -4  18   5   16.20    7.00
   4  18  -5   24.20   10.20
  -4  18   5    6.20    7.30
   4  18  -5   25.10    9.40
   3  18  -5   16.10    8.80
   3  18  -5   12.10    9.10
   2  18  -5  470.85   23.90
   2  18  -5  438.36   24.00
   1  18  -5    9.00    8.20
   1  18  -5   -2.90    8.30
   0  18  -5  685.03   32.10
   0  18  -5  697.13   31.20
  -1  18  -5   23.50    8.90
  -1  18  -5   36.30    9.80
  -2  18  -5  202.18   18.40
   2  18   5  174.98   11.70
  -2  18  -5  221.28   16.60
   2  18   5  204.58   12.70
   3  18   5   12.20    6.70
   3  18   5   11.10    5.80
  -3  18  -5  -12.70    9.30
  -3  18  -5    6.70    9.10
   4  18   5   91.99   10.10
  -4  18  -5   85.89   14.30
  -4  18  -5  100.89   12.20
   4  18   5   96.79   11.00
  -5  18  -5    3.80   10.10
   5  18   5  -10.90    8.30
   5  18   5    6.50    8.20
  -5  18  -5   14.10   12.50
   4  19  -5   55.79   11.20
   4  19  -5   47.70   12.00
  -4  19   5   54.39    8.50
  -4  19   5   35.80    8.20
   3  19  -5    8.40    8.70
   3  19  -5   22.10    9.60
   2  19  -5   24.70    9.40
   2  19  -5   26.20    9.90
   1  19  -5   43.40    9.70
   1  19  -5   31.20   10.00
   0  19  -5  114.29   13.10
   0  19  -5  128.39   12.70
  -1  19  -5   29.40   10.60
  -1  19  -5   35.00    9.20
   2  19   5   76.29    7.80
  -2  19  -5   66.29   12.30
   2  19   5   78.99    8.20
  -2  19  -5   74.79   11.20
   3  19   5    7.40    6.30
   3  19   5    7.90    6.80
  -3  19  -5    1.10   11.30
  -3  19  -5    8.20    9.20
   1  20  -5   25.10    9.80
   1  20  -5   30.80    9.60
   0  20  -5    0.50    8.30
   0  20  -5   10.80    9.20
  -1  20  -5   81.19   11.60
 -12   0   6   49.70   13.20
  12   0  -6   45.50   17.30
  12   0  -6   59.89   15.60
  11   0  -6    6.20   12.10
 -11   0   6   -0.20   10.00
  11   0  -6  -11.90   14.00
  10   0  -6  296.87   22.90
 -10   0   6  262.87   20.40
   9   0  -6    8.80   10.80
  -9   0   6    0.70    8.50
   9   0  -6    9.60   10.10
   8   0  -6  501.05   27.10
  -8   0   6  543.45   26.70
   8   0  -6  529.55   27.50
  -8   0   6  582.74   28.60
   7   0  -6   -8.00    7.30
  -7   0   6    0.40    6.60
   7   0  -6    2.40    7.70
  -7   0   6   -3.40    6.40
  -6   0   6  138.19   11.30
  -6   0   6  140.39   11.60
   6   0  -6  135.79   12.10
   6   0  -6  107.49   10.50
  -5   0   6    0.40    5.00
   5   0  -6    5.80    5.70
  -5   0   6    6.20    5.00
   5   0  -6   -0.50    5.30
  -4   0   6  230.68   12.30
   4   0  -6  231.98   12.70
   4   0  -6  226.78   12.60
  -4   0   6  243.28   12.60
   3   0  -6    1.20    3.60
   3   0  -6    3.80    3.90
  -3   0   6    2.60    3.60
  -3   0   6   -0.80    3.40
  -2   0   6 2875.81  104.79
   2   0  -6 2830.52  104.69
  -2   0   6 2903.01  104.79
   2   0  -6 2823.92  104.79
  -1   0   6    0.80    2.70
  -1   0   6    2.00    2.60
   1   0  -6    2.40    2.70
   0   0   6   52.59    5.20
   0   0  -6   49.99    4.80
   0   0  -6   48.00    4.30
  -1   0  -6    1.00    2.80
   1   0   6   -2.10    2.80
  -1   0  -6   10.40    3.50
   1   0   6    2.90    3.10
   2   0   6 4645.64  167.18
  -2   0  -6 4653.43  166.88
   2   0   6 4510.15  166.98
  -2   0  -6 4534.85  167.08
   3   0   6   -2.20    4.30
   3   0   6   -4.10    4.30
  -3   0  -6    5.20    4.40
  -3   0  -6    2.70    5.20
  -4   0  -6  866.31   35.40
  -4   0  -6  882.51   36.20
   4   0   6  896.11   35.70
  -5   0  -6    1.80    7.10
  -5   0  -6   -8.40    6.10
   5   0   6    3.20    6.30
  -6   0  -6   95.49   11.20
   6   0   6  113.59   11.10
  -6   0  -6  118.39   11.10
  -7   0  -6   -5.10    8.60
  -7   0  -6    2.20    8.90
   7   0   6    5.70    8.60
  -8   0  -6  121.99   13.20
  -8   0  -6   95.39   15.60
   8   0   6   89.39   11.80
  -9   0  -6   -0.60   10.60
  -9   0  -6    3.70    7.30
 -10   0  -6   54.19   12.80
  10   0   6   68.79   14.20
 -10   0  -6   42.40   14.40
 -11   0  -6    5.80   12.20
 -11   0  -6   28.00   23.30
  11   0   6   -9.50   11.70
  11   0   6   10.50   23.60
  12   0   6  -12.10   21.10
  12   0   6    4.60   12.40
 -12   0  -6   -7.20   14.70
 -12   0  -6  -11.40   12.80
  12  -1  -6    8.00   13.50
 -12  -1   6    0.00   11.30
  12  -1  -6   35.90   31.90
  12   1  -6   -8.00   13.60
  12   1  -6   18.70   16.50
 -12   1   6   -4.00   10.80
 -11  -1   6   94.99   14.40
  11  -1  -6   69.69   16.80
  11  -1  -6   69.09   14.60
 -11   1   6   48.20   11.90
  11   1  -6   80.79   17.00
  11   1  -6   54.89   14.90
 -10  -1   6  130.99   14.90
  10  -1  -6  170.58   16.80
  10   1  -6  175.48   17.30
 -10   1   6  182.38   17.70
   9  -1  -6  586.24   32.20
   9  -1  -6  722.33   43.50
  -9  -1   6  586.24   30.50
   9   1  -6  660.93   32.70
   9   1  -6  633.74   32.10
  -9   1   6  629.74   30.50
   8  -1  -6   74.89   10.90
   8  -1  -6   68.79   11.30
  -8  -1   6  105.19   11.30
  -8   1   6   67.89    9.90
   8   1  -6   68.99   13.50
  -8   1   6   80.69   10.40
   8   1  -6   62.99   11.20
  -7  -1   6   88.29    9.80
   7  -1  -6   69.59   10.00
  -7  -1   6   96.69   10.20
   7  -1  -6   90.79   10.20
  -7   1   6  102.19   10.00
  -7   1   6   84.89    9.70
   7   1  -6   87.79   10.90
   7   1  -6   77.49   10.40
   6  -1  -6  165.08   12.90
  -6  -1   6  177.48   12.80
  -6  -1   6  176.28   12.70
   6  -1  -6  159.98   13.50
  -6   1   6  180.38   12.40
   6   1  -6  179.08   13.30
  -6   1   6  180.68   12.70
   6   1  -6  187.18   14.10
   5  -1  -6   26.00    6.20
  -5  -1   6   28.20    6.00
  -5  -1   6   27.10    5.90
   5  -1  -6   37.00    6.70
   5   1  -6   26.60    6.70
   5   1  -6   32.50    6.40
  -5   1   6   24.70    5.70
  -5   1   6   31.20    5.90
  -4  -1   6  468.75   19.90
  -4  -1   6  446.76   19.80
   4  -1  -6  455.65   19.70
   4  -1  -6  418.56   19.50
  -4   1   6  446.46   19.50
   4   1  -6  436.86   20.10
   4   1  -6  447.26   19.90
  -4   1   6  463.05   19.70
  -3  -1   6  947.91   36.90
   3  -1  -6  963.20   36.70
   3  -1  -6  943.91   36.50
  -3  -1   6  912.91   36.80
  -3   1   6  955.00   36.60
  -3   1   6  980.40   36.60
   3   1  -6  958.20   36.90
   3   1  -6  917.91   36.80
  -2  -1   6    6.30    3.30
   2  -1  -6    6.10    3.10
  -2  -1   6    4.20    3.30
  -2   1   6    3.30    3.50
   2   1  -6    9.20    3.40
  -2   1   6    5.10    3.00
   2   1  -6    2.50    3.30
  -1  -1   6 1173.78   44.20
   1  -1  -6 1166.88   43.70
   1  -1  -6 1169.18   43.70
   1   1  -6 1190.88   44.20
  -1   1   6 1169.78   43.90
   1   1  -6 1172.28   44.20
  -1   1   6 1171.98   43.90
   0  -1   6   85.89    6.20
   0  -1  -6   97.99    5.60
   0  -1   6   79.59    6.30
   0  -1  -6   94.19    6.20
   0   1   6   91.29    5.80
   0   1   6   84.69    5.90
   0   1  -6   89.49    6.30
   0   1  -6   87.49    6.40
   1  -1   6  485.75   20.00
  -1  -1  -6  516.95   19.40
   1  -1   6  473.75   19.80
  -1  -1  -6  477.35   19.50
  -1   1  -6  488.95   19.70
   1   1   6  500.15   19.60
   1   1   6  422.86   21.80
  -2  -1  -6   24.90    5.00
   2  -1   6   10.90    4.00
  -2  -1  -6   11.00    3.60
   2  -1   6    9.70    4.00
  -2   1  -6   12.80    4.00
  -2   1  -6   12.40    4.40
   2   1   6   13.90    4.10
   2   1   6    7.00    3.90
  -3  -1  -6  771.62   31.60
  -3  -1  -6  778.22   30.80
   3  -1   6  756.92   31.10
   3  -1   6  769.42   31.30
  -3   1  -6  786.82   31.30
   3   1   6  765.52   31.10
   3   1   6  789.02   31.20
  -3   1  -6  806.22   31.60
  -4  -1  -6   57.99    7.00
   4  -1   6   47.80    6.90
  -4  -1  -6   53.59    7.70
   4   1   6   54.59    7.20
  -4   1  -6   47.10    7.70
  -4   1  -6   57.29    7.40
  -5  -1  -6   16.40    6.80
  -5  -1  -6   11.40    7.20
   5  -1   6   23.50    6.80
   5   1   6   12.80    6.70
  -5   1  -6   24.30    7.60
  -5   1  -6   13.10    6.60
  -6  -1  -6  576.24   28.30
   6  -1   6  586.64   27.80
  -6  -1  -6  608.64   28.00
  -6   1  -6  616.04   28.20
   6   1   6  610.04   28.00
  -6   1  -6  629.34   29.00
   7  -1   6  511.85   26.00
  -7  -1  -6  469.05   26.10
  -7  -1  -6  513.75   26.30
  -7   1  -6  539.65   27.20
  -7   1  -6  543.65   26.60
   7   1   6  484.85   26.00
   8  -1   6   87.19   12.40
  -8  -1  -6   80.59   12.50
  -8  -1  -6   89.29   12.60
   8   1   6   67.09   11.40
  -8   1  -6   79.99   12.80
  -8   1  -6  111.19   19.90
  -9  -1  -6   61.49   13.10
  -9  -1  -6   67.89   13.00
  -9   1  -6   84.39   13.60
 -10  -1  -6  106.39   15.60
  10  -1   6  109.59   16.60
 -10  -1  -6   83.99   14.00
 -10   1  -6   83.99   13.80
 -10   1  -6  144.39   17.60
 -11  -1  -6   29.10   12.80
  11  -1   6   40.50   12.90
 -11  -1  -6   71.89   16.90
  11   1   6   53.59   17.90
 -11   1  -6   59.89   14.20
 -11   1  -6   61.59   25.20
  11   1   6   42.00   13.20
 -12  -1  -6   47.60   17.20
  12  -1   6   42.80   14.00
  12  -1   6   50.99   19.00
 -12  -1  -6   54.49   15.00
  12   1   6   80.09   15.40
 -12   1  -6   69.89   14.50
 -12  -2   6    5.20   11.10
  12  -2  -6  -13.90   15.40
  12  -2  -6   -5.40   12.50
 -12   2   6   -5.70   11.20
  12   2  -6  -12.30   15.90
  12   2  -6   15.40   21.40
 -11  -2   6   43.70   11.50
  11  -2  -6   68.09   14.40
  11  -2  -6   35.90   15.10
 -11   2   6   54.29   12.60
  11   2  -6   65.19   16.60
  11   2  -6   56.39   14.20
  10  -2  -6   68.69   13.70
 -10  -2   6   80.99   13.00
  10  -2  -6   69.49   13.30
  10   2  -6   93.79   14.80
  10   2  -6   73.59   14.80
 -10   2   6   63.19   11.60
   9  -2  -6   67.89   12.70
  -9  -2   6   64.79   10.90
   9  -2  -6   64.29   11.60
   9   2  -6   63.09   12.50
  -9   2   6   57.29   10.50
   9   2  -6   81.99   13.00
   8  -2  -6  442.06   24.30
  -8  -2   6  486.55   24.40
   8  -2  -6  455.25   25.50
   8   2  -6  485.25   25.50
   8   2  -6  450.85   25.60
  -8   2   6  477.85   23.80
  -8   2   6  469.75   23.90
  -7  -2   6  348.37   19.10
  -7  -2   6  324.27   19.00
   7  -2  -6  340.27   20.00
   7  -2  -6  359.16   19.30
  -7   2   6  356.26   18.70
   7   2  -6  346.27   20.00
   7   2  -6  329.97   20.40
  -7   2   6  334.37   18.70
  -6  -2   6 1534.25   59.19
   6  -2  -6 1561.84   58.89
   6  -2  -6 1514.95   58.89
  -6  -2   6 1516.95   59.09
  -6   2   6 1554.54   58.89
   6   2  -6 1539.75   59.89
   6   2  -6 1492.15   59.29
  -6   2   6 1440.86   58.49
  -5  -2   6   15.60    5.50
  -5  -2   6   22.00    5.70
   5  -2  -6   17.30    5.60
   5  -2  -6   23.00    6.20
  -5   2   6   21.00    5.50
   5   2  -6   11.00    5.90
  -5   2   6   17.70    5.20
   5   2  -6   16.40    5.80
  -4  -2   6 2651.93   97.19
   4  -2  -6 2604.44   96.59
  -4  -2   6 2705.13   97.29
   4  -2  -6 2619.44   96.39
  -4   2   6 2609.14   96.59
  -4   2   6 2639.44   96.59
   4   2  -6 2505.15   97.29
   4   2  -6 2573.94   97.09
   3  -2  -6  444.76   18.40
   3  -2  -6  437.56   18.60
  -3  -2   6  476.35   19.50
  -3  -2   6  440.96   19.30
   3   2  -6  458.45   19.40
   3   2  -6  418.66   19.40
  -3   2   6  437.46   18.60
  -3   2   6  452.95   18.70
   2  -2  -6    5.60    2.90
  -2  -2   6    0.40    3.20
  -2  -2   6    3.20    3.40
   2  -2  -6    3.30    2.90
   2   2  -6    0.40    3.40
  -2   2   6   10.90    3.00
   2   2  -6   -0.10    3.10
  -1  -2   6 2503.65   93.99
   1  -2  -6 2508.85   93.09
   1  -2  -6 2570.34   93.09
  -1  -2   6 2623.84   94.09
   1   2  -6 2609.74   93.99
   1   2  -6 2491.65   93.99
  -1   2   6 2601.24   93.39
  -1   2   6 2545.65   93.29
   0  -2   6  402.66   16.80
   0  -2  -6  394.36   16.00
   0  -2  -6  395.76   15.70
   0  -2   6  387.96   17.00
   0   2   6  391.76   16.10
   0   2  -6  408.56   16.90
   0   2  -6  414.06   17.00
   0   2   6  399.76   16.00
  -1  -2  -6  658.83   24.80
   1  -2   6  652.03   25.80
  -1  -2  -6  622.44   25.10
   1  -2   6  640.14   25.60
   1   2   6  654.13   25.10
   1   2   6  642.44   25.10
  -1   2  -6  646.24   25.60
  -1   2  -6  643.34   25.70
  -2  -2  -6   69.09    6.50
   2  -2   6   76.29    7.60
   2  -2   6   69.39    7.10
  -2  -2  -6   78.39    6.30
   2   2   6   70.79    6.10
  -2   2  -6   80.89    6.80
   2   2   6   78.49    6.40
  -2   2  -6   75.49    7.40
  -3  -2  -6 1690.73   63.99
   3  -2   6 1690.23   64.19
  -3  -2  -6 1752.42   63.49
   3  -2   6 1688.43   64.09
   3   2   6 1651.53   63.79
  -3   2  -6 1718.83   64.29
  -3   2  -6 1717.83   64.19
   3   2   6 1689.93   63.89
  -4  -2  -6  135.69   10.30
  -4  -2  -6  137.89   11.30
   4  -2   6  124.29   11.10
  -4   2  -6  138.79   11.60
   4   2   6  130.29   10.90
  -4   2  -6  124.29   11.90
  -5  -2  -6  392.76   20.60
   5  -2   6  408.86   21.00
  -5  -2  -6  429.26   20.20
  -5   2  -6  451.35   21.70
  -5   2  -6  409.06   21.00
   5   2   6  393.76   20.50
  -6  -2  -6  625.44   28.10
  -6  -2  -6  590.74   28.50
   6  -2   6  603.44   28.20
  -6   2  -6  623.44   28.80
  -6   2  -6  661.13   29.60
   6   2   6  593.14   28.10
  -7  -2  -6   23.20    9.60
  -7  -2  -6   26.00    9.20
   7  -2   6   22.20    9.20
  -7   2  -6   28.00    9.60
  -7   2  -6   26.30    9.50
   7   2   6   39.60    9.90
   8  -2   6  515.85   28.00
  -8  -2  -6  510.25   27.50
  -8  -2  -6  565.44   28.30
   8   2   6  506.25   27.70
  -8   2  -6  537.15   28.40
  -9  -2  -6  -16.90   10.50
  -9  -2  -6   -5.10   10.40
  -9   2  -6   17.50   11.10
 -10  -2  -6  150.78   17.10
 -10  -2  -6  148.59   16.60
  10  -2   6  154.18   17.70
 -10   2  -6  157.68   18.00
 -10   2  -6  183.08   17.60
  11  -2   6   -9.50   11.40
 -11  -2  -6    6.90   14.20
 -11  -2  -6    0.80   12.10
 -11   2  -6   15.60   14.20
  11   2   6    7.40   11.50
  11   2   6    2.40   14.30
 -11   2  -6    7.10   12.30
 -12  -3   6   57.59   13.80
  12  -3  -6   55.59   17.10
  12  -3  -6   64.19   14.30
  12   3  -6   64.09   18.70
  12   3  -6   56.09   15.80
 -12   3   6   44.50   13.30
  11  -3  -6  126.09   15.80
 -11  -3   6  137.49   16.10
  11  -3  -6   94.39   18.90
  11   3  -6  115.89   17.30
  11   3  -6  114.79   18.00
 -11   3   6  122.89   15.10
 -10  -3   6  108.09   13.70
  10  -3  -6   72.89   14.20
  10  -3  -6  132.39   14.30
 -10   3   6   89.09   12.60
  10   3  -6   94.49   14.50
  10   3  -6   95.29   15.30
  -9  -3   6  338.37   21.90
   9  -3  -6  410.36   29.40
   9  -3  -6  334.17   21.60
   9   3  -6  352.76   24.20
  -9   3   6  323.17   20.70
  -8  -3   6  120.59   14.50
   8  -3  -6  167.28   14.90
   8  -3  -6  148.29   13.90
   8   3  -6  112.29   13.00
  -8   3   6  141.39   14.10
   7  -3  -6  309.57   17.40
  -7  -3   6  290.17   17.40
   7  -3  -6  244.68   18.00
  -7  -3   6  306.57   17.70
  -7   3   6  283.77   16.50
   7   3  -6  261.67   18.50
  -7   3   6  285.77   17.00
   7   3  -6  273.77   18.20
   6  -3  -6   63.19    9.00
  -6  -3   6   75.89    8.40
   6  -3  -6   53.59    7.90
  -6  -3   6   56.59    8.00
   6   3  -6   46.60    8.30
   6   3  -6   70.69    9.30
  -6   3   6   59.99    7.80
  -6   3   6   73.09    8.20
  -5  -3   6   69.19    7.90
   5  -3  -6   70.79    7.00
  -5  -3   6   49.00    7.00
   5  -3  -6   66.99    7.30
  -5   3   6   71.49    7.30
  -5   3   6   60.59    6.80
   5   3  -6   45.50    7.20
   5   3  -6   56.29    7.90
   4  -3  -6  861.01   35.90
  -4  -3   6  843.92   35.30
   4  -3  -6  882.51   34.50
  -4  -3   6  917.81   35.40
   4   3  -6  877.61   35.40
  -4   3   6  892.01   34.50
   4   3  -6  891.91   35.80
  -4   3   6  881.91   34.50
  -3  -3   6  869.51   33.80
  -3  -3   6  891.41   33.80
   3  -3  -6  834.52   32.60
   3  -3  -6  856.41   32.40
   3   3  -6  824.12   33.60
  -3   3   6  825.82   32.70
   3   3  -6  862.01   33.90
  -3   3   6  832.92   32.70
  -2  -3   6   40.10    5.10
   2  -3  -6   35.20    3.60
  -2  -3   6   31.90    4.60
  -2   3   6   34.10    3.80
   2   3  -6   31.60    4.50
  -2   3   6   38.60    4.00
   2   3  -6   25.00    4.50
  -1  -3   6   16.60    3.70
  -1  -3   6   12.30    3.70
   1  -3  -6   12.70    2.20
   1  -3  -6   10.70    2.60
   1   3  -6   10.40    3.50
  -1   3   6   12.10    2.60
  -1   3   6    8.00    2.60
   1   3  -6   10.10    3.60
   0  -3   6   27.60    4.50
   0  -3   6   31.20    4.30
   0  -3  -6   35.10    3.40
   0  -3  -6   28.90    2.60
   0   3  -6   22.10    4.00
   0   3  -6   29.40    4.40
   0   3   6   27.20    3.20
   0   3   6   25.80    3.10
  -1  -3  -6 5302.67  189.78
   1  -3   6 5248.17  191.08
  -1  -3  -6 5287.47  189.98
   1  -3   6 5244.88  191.08
   1   3   6 5314.97  190.28
   1   3   6 5127.09  190.18
  -1   3  -6 5233.28  191.08
  -1   3  -6 5253.57  190.88
  -2  -3  -6   27.10    4.40
  -2  -3  -6   21.00    3.60
   2  -3   6   20.20    4.70
   2  -3   6   33.10    5.20
  -2   3  -6   29.80    5.10
   2   3   6   30.10    4.60
  -2   3  -6   22.00    4.90
  -3  -3  -6  682.83   28.40
  -3  -3  -6  650.23   25.60
   3  -3   6  605.04   26.60
   3   3   6  667.33   26.50
   3   3   6  628.24   26.20
  -3   3  -6  625.34   26.80
  -3   3  -6  636.04   26.90
  -4  -3  -6  116.79   10.30
   4  -3   6  122.09   11.00
  -4  -3  -6  123.19    9.70
  -4   3  -6   97.19    9.30
  -4   3  -6  119.19   11.20
   4   3   6  112.29   10.20
  -5  -3  -6  335.27   18.70
  -5  -3  -6  368.36   18.50
   5  -3   6  383.26   19.70
  -5   3  -6  371.46   19.80
  -5   3  -6  393.56   19.70
   5   3   6  348.57   18.60
  -6  -3  -6   88.59    9.70
   6  -3   6   81.99   10.60
  -6  -3  -6   65.79    9.80
  -6   3  -6   84.49   11.00
  -6   3  -6   86.29   10.80
   6   3   6   63.09    9.60
   7  -3   6   74.89   11.20
  -7  -3  -6   72.39   10.20
  -7  -3  -6   42.50   10.10
  -7   3  -6   60.29   11.30
   7   3   6   59.39   10.20
  -7   3  -6   56.29   11.20
  -8  -3  -6    0.70    9.70
   8  -3   6  -11.10    9.90
  -8  -3  -6   -7.80    9.20
   8   3   6   11.20   10.10
  -8   3  -6    1.90   10.30
  -9  -3  -6  174.88   16.90
  -9  -3  -6  211.48   19.60
  -9   3  -6  228.18   21.00
   9   3   6  193.58   17.90
 -10  -3  -6   96.59   14.70
  10  -3   6   76.59   12.50
 -10  -3  -6   94.59   15.30
  10  -3   6  117.99   16.40
 -10   3  -6   76.09   13.30
 -10   3  -6   87.39   16.20
  10   3   6   82.29   13.90
  10   3   6   71.69   14.30
  11  -3   6   13.80   11.40
 -11  -3  -6   11.50   13.30
 -11  -3  -6   28.20   15.30
  11  -3   6    6.20   18.40
 -11   3  -6    5.20   12.20
  11   3   6   14.70   12.20
  11   3   6   23.00   14.60
 -11   3  -6   35.90   15.10
 -11  -4   6   39.50   12.70
  11  -4  -6   26.10   12.30
  11   4  -6   44.60   14.30
 -11   4   6   19.70   11.10
  11   4  -6   10.80   24.80
  10  -4  -6   45.00   14.00
 -10  -4   6   25.70   10.90
 -10   4   6   12.80    9.50
  10   4  -6   35.40   13.50
  10   4  -6    7.10   11.70
  -9  -4   6   19.60   10.00
   9  -4  -6   -7.50   10.30
   9  -4  -6    0.80    8.90
   9   4  -6   -2.00   10.90
  -9   4   6    3.40    8.50
   8  -4  -6   49.00    9.70
  -8  -4   6   53.19    9.80
   8  -4  -6   59.19   10.80
  -8   4   6   44.20    8.50
   8   4  -6   41.80    9.70
   8   4  -6   38.90   10.90
  -7  -4   6    4.70    7.10
  -7  -4   6    0.70    7.00
   7  -4  -6    0.20    7.00
   7  -4  -6   21.50    8.90
   7   4  -6   -9.80    7.40
   7   4  -6    1.60    7.90
  -7   4   6    3.70    6.40
  -7   4   6    7.00    6.70
  -6  -4   6  285.07   17.00
   6  -4  -6  305.67   17.20
  -6  -4   6  326.27   17.40
   6  -4  -6  301.47   15.90
   6   4  -6  288.37   17.30
   6   4  -6  338.37   18.80
  -6   4   6  298.07   16.10
  -6   4   6  315.37   16.30
  -5  -4   6  194.08   12.80
   5  -4  -6  190.78   11.00
   5  -4  -6  191.68   12.50
  -5  -4   6  208.08   12.90
   5   4  -6  188.48   13.40
   5   4  -6  165.78   12.50
  -5   4   6  179.58   11.40
  -5   4   6  182.38   11.30
   4  -4  -6    4.40    5.90
   4  -4  -6    8.10    3.70
  -4  -4   6   10.30    5.10
  -4  -4   6   15.30    5.40
  -4   4   6    8.20    4.10
   4   4  -6   10.60    5.30
  -4   4   6   11.10    4.20
   4   4  -6   12.00    5.70
  -3  -4   6   49.70    6.10
   3  -4  -6   53.39    4.30
   3  -4  -6   50.89    4.80
  -3  -4   6   54.99    6.20
  -3   4   6   39.00    4.60
   3   4  -6   43.10    5.70
   3   4  -6   39.80    5.90
  -2  -4   6  870.81   33.30
  -2  -4   6  839.42   33.20
  -2   4   6  833.52   31.70
   2   4  -6  805.22   33.10
   2   4  -6  833.22   33.20
  -2   4   6  852.91   31.70
  -1  -4   6 1276.97   49.40
  -1  -4   6 1318.17   49.40
   1   4  -6 1312.87   49.40
  -1   4   6 1299.07   47.80
   1   4  -6 1305.97   49.30
  -1   4   6 1289.97   47.90
   0  -4   6 1206.48   45.30
   0  -4   6 1182.08   45.30
   0   4  -6 1195.08   45.20
   0   4   6 1204.18   43.90
   0   4  -6 1185.28   45.40
   0   4   6 1167.28   43.80
   1  -4   6   93.79    7.60
   1  -4   6  107.89    8.20
   1   4   6   86.19    6.40
  -1   4  -6   93.89    7.90
  -1   4  -6  104.09    7.90
   1   4   6   98.19    6.10
   2  -4   6 1683.83   64.99
  -2  -4  -6 1780.32   63.69
  -2  -4  -6 1699.73   63.39
   2  -4   6 1666.83   64.89
   2   4   6 1743.73   64.29
  -2   4  -6 1751.82   64.89
   2   4   6 1784.42   64.99
  -2   4  -6 1721.03   65.19
  -3  -4  -6  573.44   23.70
   3  -4   6  589.24   25.10
  -3  -4  -6  588.54   23.30
  -3   4  -6  589.54   25.40
  -3   4  -6  565.44   24.70
   3   4   6  599.34   24.40
  -4  -4  -6 1767.02   67.09
  -4  -4  -6 1766.82   66.69
   4  -4   6 1801.62   68.09
  -4   4  -6 1806.82   67.89
  -4   4  -6 1805.62   68.49
   4   4   6 1749.53   67.49
   5  -4   6  746.03   32.60
  -5  -4  -6  741.03   31.00
  -5  -4  -6  750.62   31.40
  -5   4  -6  738.93   32.70
   5   4   6  728.53   31.90
  -5   4  -6  808.92   33.30
  -6  -4  -6   23.90    7.70
   6  -4   6   15.40    8.40
  -6  -4  -6   18.50    7.70
  -6   4  -6   11.30    8.90
   6   4   6   20.30    8.40
  -6   4  -6   15.40    9.00
   7  -4   6   93.49   11.80
  -7  -4  -6  101.59   11.60
  -7  -4  -6  101.09   11.40
   7   4   6   92.09   11.10
  -7   4  -6   78.39   11.80
  -8  -4  -6  140.39   14.30
   8  -4   6  167.58   15.80
   8   4   6  124.59   14.10
  -8   4  -6  170.98   20.70
  -8   4  -6  202.58   18.80
  -9  -4  -6   99.29   13.60
  -9  -4  -6  140.09   14.80
   9   4   6  104.09   14.10
  -9   4  -6  115.59   14.20
  10  -4   6   22.80   11.20
  10  -4   6   25.40   13.60
 -10  -4  -6   22.60   15.70
 -10  -4  -6   37.90   12.90
 -10   4  -6   50.19   13.10
 -10   4  -6   52.99   13.80
  10   4   6   34.50   12.30
  10   4   6   38.00   14.00
 -11  -4  -6    8.00   14.00
  11  -4   6   -9.70   11.60
 -11  -4  -6    4.50   12.70
  11  -4   6    0.10   16.40
  11   4   6  -10.40   14.10
  11   4   6   -0.20   13.70
 -11   4  -6   -5.50   13.60
 -11   4  -6    3.00   14.90
 -11  -5   6    2.80   10.80
  11  -5  -6   11.20   11.50
  11  -5  -6    1.60    8.80
  11   5  -6   -1.80   12.40
 -11   5   6  -10.40    9.50
  11   5  -6  -15.60   13.60
  10  -5  -6  134.99   15.40
  10  -5  -6  135.99   13.60
 -10  -5   6  102.39   13.80
  10   5  -6   91.79   15.10
  10   5  -6  144.69   17.10
 -10   5   6  116.39   13.20
   9  -5  -6   36.00   11.30
   9  -5  -6   46.60   10.10
  -9  -5   6   52.19   11.40
  -9   5   6   45.20    9.70
   9   5  -6   36.30   11.90
  -8  -5   6    3.60    8.60
   8  -5  -6   -1.40    7.50
   8  -5  -6    1.90    9.40
  -8   5   6   -3.50    7.20
   8   5  -6    4.40    9.90
  -7  -5   6 1076.19   45.50
  -7  -5   6 1122.09   45.70
   7  -5  -6 1111.69   43.70
  -7   5   6 1058.89   44.20
  -7   5   6 1089.29   44.10
   7   5  -6 1121.29   53.09
   7   5  -6 1107.99   46.50
  -6  -5   6   35.40    7.80
   6  -5  -6   25.90    7.50
  -6  -5   6   33.00    7.40
   6  -5  -6   29.40    6.30
  -6   5   6   28.00    6.30
   6   5  -6   40.00    8.70
  -6   5   6   31.20    6.60
   6   5  -6   48.70    8.40
  -5  -5   6  288.27   16.00
   5  -5  -6  284.57   14.70
   5  -5  -6  288.37   17.30
  -5  -5   6  314.37   16.10
  -5   5   6  287.07   14.60
   5   5  -6  262.47   16.10
  -5   5   6  283.57   14.30
   5   5  -6  273.57   16.50
  -4  -5   6   40.40    6.50
   4  -5  -6   36.40    5.10
  -4  -5   6   35.70    6.30
   4  -5  -6   44.70    4.40
  -4   5   6   48.20    5.60
  -4   5   6   33.20    4.90
   4   5  -6   36.10    6.70
   4   5  -6   48.10    6.80
  -3  -5   6 1403.36   52.49
  -3  -5   6 1393.96   52.59
  -3   5   6 1233.98   53.29
   3   5  -6 1380.76   52.79
   3   5  -6 1394.46   52.59
  -3   5   6 1394.56   51.09
  -2  -5   6 2609.24   96.29
  -2  -5   6 2606.74   96.29
  -2   5   6 2615.34   94.69
  -2   5   6 2586.94   94.69
   2   5  -6 2597.64   96.29
   2   5  -6 2582.04   96.29
  -1  -5   6  639.54   25.60
  -1  -5   6  626.34   25.60
   1   5  -6  624.54   25.60
  -1   5   6  617.24   23.40
  -1   5   6  626.84   23.50
   1   5  -6  620.24   25.40
   0  -5   6  129.59    8.50
   0  -5   6  127.49    9.10
   0   5  -6  129.29    9.10
   0   5   6  137.69    6.40
   0   5  -6  111.99    8.60
   0   5   6  131.79    6.20
   1  -5   6  308.37   14.20
   1  -5   6  268.67   13.80
  -1   5  -6  289.77   13.80
   1   5   6  295.07   12.10
  -1   5  -6  287.87   14.20
   1   5   6  272.47   12.20
   2  -5   6  136.29   10.10
   2  -5   6  150.28    9.80
   2   5   6  131.49   12.30
   2   5   6  148.09    8.70
  -2   5  -6  146.99   10.30
  -2   5  -6  156.48   10.90
   3  -5   6  987.50   40.20
  -3  -5  -6 1067.89   38.70
  -3  -5  -6  991.00   38.40
  -3   5  -6 1025.30   40.60
   3   5   6  976.00   39.20
  -3   5  -6 1049.89   40.10
  -4  -5  -6   23.40    5.40
   4  -5   6   35.80    7.40
  -4  -5  -6   24.70    5.30
   4   5   6   16.80    5.80
  -4   5  -6   18.30    7.20
  -4   5  -6   34.50    7.10
  -5  -5  -6  766.52   31.00
   5  -5   6  726.73   33.00
  -5  -5  -6  761.02   31.40
  -5   5  -6  770.32   33.80
  -5   5  -6  805.92   33.10
   5   5   6  719.03   32.00
  -6  -5  -6  261.27   16.20
   6  -5   6  253.67   17.90
  -6  -5  -6  262.27   16.20
  -6   5  -6  282.87   19.90
  -6   5  -6  296.17   18.80
   6   5   6  234.88   16.70
   7  -5   6  485.75   26.60
  -7  -5  -6  493.15   25.00
  -7  -5  -6  508.45   25.10
  -7   5  -6  575.34   28.90
  -7   5  -6  529.75   27.40
   7   5   6  494.05   26.10
  -8  -5  -6   16.30   10.10
   8  -5   6   -8.80   10.10
  -8  -5  -6    3.60    9.10
   8   5   6    3.90    9.60
  -8   5  -6   15.80   11.00
  -8   5  -6    3.40   11.00
  -9  -5  -6  494.15   29.10
  -9  -5  -6  583.34   29.50
  -9   5  -6  598.54   33.20
   9   5   6  528.55   30.30
 -10  -5  -6  -10.40   11.00
  10  -5   6    7.10   10.30
  10  -5   6   14.30   13.00
 -10   5  -6   29.50   12.30
  10   5   6    8.90   13.10
 -10   5  -6   13.60   14.00
  10   5   6    8.50   11.70
 -11  -5  -6   46.50   13.90
  11  -5   6   98.89   18.00
  11  -5   6   48.00   12.80
 -11  -5  -6   43.30   15.10
 -11   5  -6   90.69   17.20
 -11   5  -6   81.39   21.70
  11   5   6   72.79   16.50
  11  -6  -6   43.20   13.60
 -11  -6   6   35.00   12.00
  11  -6  -6   39.70   12.40
  11   6  -6   23.60   15.60
 -11   6   6   42.00   11.70
 -10  -6   6   13.60   10.90
  10  -6  -6   29.30   10.40
  10   6  -6    0.90   12.60
 -10   6   6    4.00    9.00
  10   6  -6   33.20   14.10
  -9  -6   6   97.79   12.60
   9  -6  -6   86.99   12.60
   9  -6  -6   96.09   11.30
  -9   6   6   89.69   11.20
   9   6  -6   95.29   14.40
   8  -6  -6  124.49   12.50
   8  -6  -6  178.18   13.70
  -8  -6   6  178.08   16.50
   8   6  -6  156.38   16.00
  -8   6   6  154.78   14.00
   7  -6  -6  277.57   16.70
   7  -6  -6  289.77   15.50
  -7  -6   6  292.27   18.30
  -7   6   6  260.87   16.40
  -7   6   6  303.57   16.50
   7   6  -6  252.77   18.50
   7   6  -6  271.37   20.10
   6  -6  -6  149.09   10.20
  -6  -6   6  154.08   13.20
  -6  -6   6  145.59   13.40
   6  -6  -6  120.99   11.40
  -6   6   6  132.29   11.00
   6   6  -6  144.09   14.20
  -6   6   6  130.59   11.10
   6   6  -6  133.79   13.30
   5  -6  -6  136.19    8.50
   5  -6  -6  138.39    9.80
  -5  -6   6  153.68   12.30
  -5  -6   6  144.49   12.00
   5   6  -6  134.59   11.90
  -5   6   6  131.19    9.80
   5   6  -6  151.38   12.40
  -5   6   6  138.59   10.00
  -4  -6   6 2358.46   88.49
  -4  -6   6 2331.17   88.49
   4   6  -6 2358.86   89.09
  -4   6   6 2375.76   87.09
  -4   6   6 2349.36   87.09
   4   6  -6 2379.76   88.69
  -3  -6   6   -1.90    4.70
  -3  -6   6   -0.10    4.80
  -3   6   6    5.00    3.30
   3   6  -6   -3.40    4.90
  -3   6   6    1.30    3.30
   3   6  -6    6.00    4.80
  -2  -6   6  284.57   14.20
  -2  -6   6  276.17   14.00
   2   6  -6  283.37   14.20
  -2   6   6  279.67   11.40
   2   6  -6  257.97   13.90
  -2   6   6  274.27   11.50
  -1  -6   6 2048.90   75.59
  -1  -6   6 2014.10   75.69
   1   6  -6 2060.19   75.79
   1   6  -6 1973.70   75.49
   0  -6   6  556.54   22.90
   0  -6   6  561.84   23.10
   0   6  -6  530.85   22.80
   0   6  -6  541.85   23.20
   1  -6   6 1257.57   48.20
   1  -6   6 1309.47   48.20
  -1   6  -6 1250.87   48.50
   1   6   6 1274.97   46.60
   1   6   6 1249.77   46.50
  -1   6  -6 1214.58   48.00
   2  -6   6  624.94   26.20
   2  -6   6  630.24   26.30
  -2   6  -6  642.94   26.30
   2   6   6  663.93   25.10
   2   6   6  611.24   25.00
  -2   6  -6  626.34   26.70
  -3  -6  -6  718.43   26.70
   3  -6   6  663.63   29.10
  -3  -6  -6  719.13   26.60
  -3   6  -6  678.23   29.80
   3   6   6  692.83   28.10
  -3   6  -6  716.43   29.20
  -4  -6  -6 1477.75   55.89
   4  -6   6 1512.45   58.09
  -4   6  -6 1528.85   58.09
  -4   6  -6 1495.35   58.79
   4   6   6 1481.95   57.29
   5  -6   6   77.69   10.00
  -5  -6  -6   61.29    7.20
  -5  -6  -6   59.99    7.20
  -5   6  -6   50.09    9.00
  -5   6  -6   52.59    9.80
   5   6   6   61.69    8.20
   6  -6   6  321.77   20.20
  -6  -6  -6  329.17   17.80
  -6  -6  -6  314.97   17.50
  -6   6  -6  321.57   22.00
   6   6   6  343.17   19.10
  -6   6  -6  331.17   20.10
  -7  -6  -6   41.30    9.20
   7  -6   6   49.60   11.50
  -7  -6  -6   30.20    8.70
  -7   6  -6   33.40   14.30
  -7   6  -6   25.30   11.10
   7   6   6   35.50   10.40
  -8  -6  -6  227.58   18.90
  -8  -6  -6  271.47   18.80
   8  -6   6  227.28   20.60
  -8   6  -6  249.97   21.70
   8   6   6  221.38   20.00
  -8   6  -6  293.57   23.00
  -9  -6  -6   12.70   18.60
  -9  -6  -6    6.50   10.70
   9  -6   6   14.40    6.20
  -9   6  -6   21.40   13.20
   9   6   6   19.40   12.10
  -9   6  -6    5.40   11.60
 -10  -6  -6  251.87   20.80
  10  -6   6  198.68   19.30
  10  -6   6  212.88   20.50
  10   6   6  276.07   24.10
 -10   6  -6  234.48   23.00
 -10   6  -6  280.47   26.30
  10   6   6  209.68   21.70
  11  -6   6  -10.00   10.70
 -11  -6  -6    2.50   12.00
 -11  -6  -6   20.10   14.00
  11  -6   6   31.00   15.90
  11   6   6    4.50   15.10
 -11   6  -6    2.80   14.40
 -11   6  -6   19.30   12.50
  11   6   6   -5.00   12.20
  11  -7  -6  129.69   14.30
 -11  -7   6   72.39   14.40
  11  -7  -6  123.59   14.80
  11   7  -6  131.09   19.20
  11   7  -6  133.99   19.50
 -11   7   6  105.09   14.20
  10  -7  -6   39.10   11.80
  10  -7  -6   23.10    9.80
 -10  -7   6   65.99   12.80
  10   7  -6   38.70   14.20
 -10   7   6   38.10   10.30
  10   7  -6   29.90   13.60
   9  -7  -6  207.68   15.70
  -9  -7   6  200.58   18.40
   9  -7  -6  207.78   17.20
   9   7  -6  175.48   18.60
  -9   7   6  224.18   16.90
  -8  -7   6  261.67   18.90
   8  -7  -6  306.87   15.90
   8  -7  -6  264.07   17.00
   8   7  -6  221.98   20.40
  -8   7   6  236.68   16.90
   7  -7  -6   -7.20    6.70
   7  -7  -6    0.10    5.60
  -7  -7   6    2.50    8.00
  -7   7   6   -1.80    6.20
   7   7  -6  -15.30    8.30
   7   7  -6    6.20    8.50
   6  -7  -6  108.59    8.40
  -6  -7   6  109.29   11.20
  -6  -7   6   97.19   10.40
   6   7  -6  107.49   11.80
   6   7  -6  114.09   11.30
  -6   7   6  105.79   10.30
  -6   7   6  106.79   10.50
  -5  -7   6   34.70    7.30
  -5  -7   6   26.10    7.10
  -5   7   6   32.90    5.70
  -5   7   6   29.20    5.80
   5   7  -6   32.10    7.50
   5   7  -6   39.10    7.80
  -4  -7   6 1194.48   45.80
  -4  -7   6 1150.38   45.70
  -4   7   6 1127.99   43.90
   4   7  -6 1136.79   46.00
  -4   7   6 1166.38   44.00
   4   7  -6 1168.18   46.40
  -3  -7   6  530.55   23.50
  -3  -7   6  549.15   23.60
  -3   7   6  532.45   21.30
   3   7  -6  528.25   23.80
   3   7  -6  570.64   23.90
  -3   7   6  524.95   21.20
  -2  -7   6   79.59    7.60
  -2  -7   6   74.09    7.40
   2   7  -6   79.49    7.50
  -2   7   6   63.39    4.60
   2   7  -6   83.29    7.80
  -1  -7   6  269.67   13.80
  -1  -7   6  282.07   13.80
   1   7  -6  249.38   13.50
   1   7  -6  262.27   13.90
   0  -7   6  188.58   11.00
   0  -7   6  177.18   11.10
   0   7  -6  196.58   11.60
   0   7  -6  171.38   10.80
   1  -7   6 3166.98  118.79
   1  -7   6 3269.97  118.69
  -1   7  -6 3210.28  119.09
   1   7   6 3249.48  116.99
  -1   7  -6 3216.38  118.79
   1   7   6 3242.88  116.99
   2  -7   6  611.84   26.90
   2  -7   6  641.24   26.70
  -2   7  -6  661.33   27.70
  -2   7  -6  647.94   27.00
   2   7   6  654.23   25.40
   2   7   6  673.23   25.60
   3  -7   6   98.99    9.00
   3   7   6  101.19    8.40
  -3   7  -6   75.69    9.00
  -3   7  -6  100.39    8.90
  -4  -7  -6  402.86   16.90
   4  -7   6  397.86   20.00
  -4   7  -6  417.26   21.60
   4   7   6  407.06   18.80
  -4   7  -6  402.66   20.10
  -5  -7  -6  361.96   16.90
   5  -7   6  363.56   19.90
  -5  -7  -6  376.76   17.10
  -5   7  -6  366.66   21.90
  -5   7  -6  351.46   19.60
   5   7   6  363.16   19.00
   6  -7   6   51.39   10.30
  -6  -7  -6   52.19    7.90
  -6  -7  -6   25.60    7.60
   6   7   6   56.59    9.50
  -6   7  -6   48.60   11.10
  -6   7  -6   36.80    9.90
  -7  -7  -6    6.00    7.50
   7  -7   6  -11.80    9.40
  -7  -7  -6   -6.10    7.80
  -7   7  -6   15.00   10.60
  -7   7  -6    4.80   11.20
  -8  -7  -6  105.29   12.10
   8  -7   6  110.29   14.10
  -8  -7  -6   89.89   11.40
  -8   7  -6  130.39   14.70
   8   7   6   99.69   13.20
  -8   7  -6   68.49   14.40
   9  -7   6   -2.10    7.50
  -9  -7  -6   -2.70   10.20
  -9  -7  -6   -8.40    9.20
  -9   7  -6  -24.10   12.10
   9   7   6   -2.50   11.40
  -9   7  -6    7.60   11.60
  10  -7   6   36.60   11.40
  10  -7   6   30.70   13.90
 -10  -7  -6   16.40   11.40
  10   7   6   36.80   14.10
 -10   7  -6   31.60   17.10
 -10   7  -6   42.40   13.70
  10   7   6   35.50   13.30
 -11  -7  -6   25.70   13.60
 -11  -7  -6   -8.00   11.30
  11  -7   6   27.30   15.50
  11  -7   6   25.60   11.40
 -11   7  -6   21.70   13.70
  11   7   6   28.00   15.70
 -11   7  -6    3.50   16.20
  11   7   6   18.90   14.20
  11  -8  -6   -0.50   13.50
  11  -8  -6   11.30   10.10
 -11  -8   6    6.80   11.40
  11   8  -6    0.40   13.20
  11   8  -6  -25.90   14.00
 -11   8   6    4.20   10.40
  10  -8  -6   50.59   11.60
  10  -8  -6   61.59   10.10
 -10  -8   6   49.70   12.50
  10   8  -6   50.79   15.10
 -10   8   6   50.29   11.00
  -9  -8   6  302.47   21.70
   9  -8  -6  340.77   18.20
   9  -8  -6  324.77   19.30
  -9   8   6  305.97   20.10
   9   8  -6  369.26   25.30
   9   8  -6  312.37   25.00
  -8  -8   6   14.90    9.60
   8  -8  -6   10.70    7.60
   8  -8  -6   15.00    6.30
   8   8  -6   15.70   10.90
   8   8  -6   17.00   10.00
  -8   8   6   -1.90   11.10
  -7  -8   6   55.29    9.80
   7   8  -6   56.69    9.90
  -7   8   6   61.59    8.70
   7   8  -6   42.30   10.80
  -6  -8   6  912.31   37.40
  -6  -8   6  860.81   37.40
   6   8  -6  879.31   38.80
  -6   8   6  897.11   35.80
  -6   8   6  864.51   36.00
  -5  -8   6  999.50   40.70
  -5  -8   6  998.60   40.60
   5   8  -6  983.90   41.80
  -5   8   6  996.60   38.90
  -5   8   6  973.90   39.00
   5   8  -6 1029.90   41.60
  -4  -8   6  201.38   13.40
  -4  -8   6  210.28   13.60
  -4   8   6  214.68   10.90
  -4   8   6  196.18   11.10
   4   8  -6  197.28   14.30
   4   8  -6  228.88   14.00
  -3  -8   6   11.10    5.50
  -3  -8   6    7.40    5.40
  -3   8   6    1.80    3.00
   3   8  -6    2.40    5.80
   3   8  -6   -5.50    5.00
  -3   8   6   -0.60    3.30
  -2  -8   6   34.00    6.10
  -2  -8   6   38.00    6.40
   2   8  -6   45.70    6.60
   2   8  -6   32.40    6.30
  -1  -8   6  320.67   15.50
  -1  -8   6  302.57   15.50
   1   8  -6  331.17   15.70
   1   8  -6  305.37   15.80
   0  -8   6  315.27   15.10
   0  -8   6  299.67   15.00
   0   8  -6  279.87   15.50
   0   8  -6  321.67   15.20
   1  -8   6    3.80    5.20
   1  -8   6    1.30    4.70
  -1   8  -6    6.10    5.40
  -1   8  -6   -4.30    4.40
   2  -8   6  339.47   16.80
   2   8   6  346.17   15.30
  -2   8  -6  351.86   17.20
  -2   8  -6  354.16   18.10
   2   8   6  355.76   14.90
   3  -8   6   -8.70    5.40
  -3   8  -6    1.50    6.40
   3   8   6    3.20    4.40
  -3   8  -6   -3.20    5.90
   4  -8   6    2.70    6.50
  -4   8  -6   -5.30    7.90
   4   8   6   10.40    5.60
  -4   8  -6   -8.00    6.20
   5  -8   6  140.49   11.90
  -5  -8  -6  118.19    9.50
  -5   8  -6  128.09   13.20
   5   8   6  123.89   10.50
  -5   8  -6  118.59   11.40
  -6  -8  -6  161.28   12.30
   6  -8   6  162.28   15.60
  -6  -8  -6  141.89   11.70
   6   8   6  180.48   14.90
  -6   8  -6  168.08   15.80
  -6   8  -6  188.98   16.90
   7  -8   6  812.12   37.90
  -7  -8  -6  797.22   35.10
  -7  -8  -6  824.92   35.20
   7   8   6  841.02   39.70
  -7   8  -6  980.00   41.00
  -7   8  -6  852.81   38.60
  -8  -8  -6  289.07   19.20
   8  -8   6  321.67   23.30
  -8  -8  -6  319.07   19.70
  -8   8  -6  341.67   26.50
  -8   8  -6  330.27   24.20
   8   8   6  317.37   22.00
   9  -8   6    3.20   10.20
  -9  -8  -6    2.30    9.40
  -9  -8  -6    4.70   10.10
   9  -8   6   16.70    9.50
   9   8   6   10.90   10.80
  -9   8  -6   -9.20   13.90
  -9   8  -6   30.20   12.90
   9   8   6    0.20   10.90
 -10  -8  -6    7.10    9.10
 -10  -8  -6   16.70   10.60
  10  -8   6   -9.30   13.50
  10  -8   6    6.50   10.30
  10   8   6   10.10   11.80
 -10   8  -6    7.70   12.70
  10   8   6   22.30   14.40
 -10   8  -6   14.70   23.70
 -11  -8  -6  133.39   16.30
 -11  -8  -6  105.79   14.50
  11  -8   6  161.18   19.60
  11  -8   6  116.99   14.80
 -11   8  -6  132.29   17.10
  11   8   6   93.69   16.80
  11   8   6   94.59   17.70
 -10  -9   6  158.98   16.50
  10  -9  -6  173.68   15.50
  10  -9  -6  179.88   14.30
  10   9  -6  155.28   20.20
 -10   9   6  153.78   15.10
  10   9  -6  132.69   17.50
  -9  -9   6   18.70   10.80
   9  -9  -6   29.20    8.10
   9  -9  -6   17.40    7.90
   9   9  -6    4.50   12.20
   9   9  -6   20.00   12.40
  -9   9   6   17.60    9.20
  -8  -9   6    9.80    9.60
   8   9  -6    9.50   11.30
   8   9  -6   22.90   10.90
  -7  -9   6 1412.46   55.89
   7   9  -6 1411.86   56.79
   7   9  -6 1357.76   57.59
  -7   9   6 1331.17   54.09
  -6  -9   6  216.38   15.20
  -6  -9   6  195.38   15.20
   6   9  -6  190.18   16.40
  -6   9   6  194.48   13.40
  -6   9   6  207.28   13.10
   6   9  -6  220.18   18.70
  -5  -9   6   90.39    9.80
  -5  -9   6  112.89   10.70
  -5   9   6  107.19    8.60
  -5   9   6  107.39    9.30
   5   9  -6   96.89   10.90
   5   9  -6   91.79   11.10
  -4  -9   6  461.45   21.30
  -4  -9   6  459.45   21.40
  -4   9   6  444.26   19.10
  -4   9   6  445.16   18.80
   4   9  -6  442.56   21.90
   4   9  -6  433.46   22.00
  -3  -9   6   45.60    6.90
  -3  -9   6   34.60    6.80
  -3   9   6   43.50    4.70
   3   9  -6   44.20    7.40
  -3   9   6   51.99    4.50
   3   9  -6   44.90    7.50
  -2  -9   6   12.70    5.30
  -2  -9   6    4.00    5.50
   2   9  -6    7.10    5.50
   2   9  -6    4.20    5.20
  -1  -9   6  144.29   10.70
  -1  -9   6  159.78   11.10
   1   9  -6  165.58   11.10
   1   9  -6  163.78   11.50
   0  -9   6  419.56   18.70
   0  -9   6  385.86   18.30
   0   9  -6  404.96   19.30
   0   9  -6  418.96   18.90
   1  -9   6  308.27   15.70
   1  -9   6  320.57   15.80
  -1   9  -6  342.37   16.20
  -1   9  -6  312.07   16.70
   2  -9   6  176.58   12.00
  -2   9  -6  199.58   12.90
  -2   9  -6  194.78   13.90
   2   9   6  193.98    9.70
   3  -9   6    3.30    5.70
  -3   9  -6    6.10    7.40
   3   9   6    6.50    4.70
  -3   9  -6    0.50    6.00
   4  -9   6   50.89    8.10
   4   9   6   38.90    6.80
  -4   9  -6   24.50    9.00
  -4   9  -6   41.50    8.40
   5  -9   6   -4.60    7.50
  -5   9  -6  -10.40    9.30
  -5   9  -6    3.10    8.00
   5   9   6    1.20    6.40
  -6  -9  -6  717.13   28.60
  -6  -9  -6  685.63   28.30
   6  -9   6  703.03   32.00
  -6   9  -6  672.53   32.30
  -6   9  -6  733.53   41.30
   6   9   6  690.13   31.00
  -7  -9  -6   11.30    6.70
  -7  -9  -6   26.40    8.10
   7  -9   6   16.80   10.30
  -7   9  -6    6.70   12.50
   7   9   6   11.30    9.10
  -7   9  -6   14.40   10.60
  -8  -9  -6   -7.00    7.70
  -8  -9  -6   10.40    8.80
   8  -9   6    3.40   11.20
  -8   9  -6    2.40   11.70
  -8   9  -6    5.00   13.00
   8   9   6   20.30   11.10
   9  -9   6  462.55   26.60
  -9  -9  -6  457.25   24.10
   9  -9   6  424.46   24.30
  -9   9  -6  487.05   31.80
  -9   9  -6  539.85   29.60
   9   9   6  358.36   26.70
   9   9   6  451.05   28.10
 -10  -9  -6   60.19   11.60
 -10  -9  -6   39.20   12.20
  10  -9   6   54.69   15.00
  10  -9   6   32.20   10.90
  10   9   6   16.30   12.70
 -10   9  -6   47.20   17.00
 -10   9  -6   58.69   16.40
 -10 -10   6   46.00   12.30
 -10  10   6   41.10   10.50
  10  10  -6   53.49   14.50
  10  10  -6   50.89   15.70
  -9 -10   6   32.20   11.50
   9  10  -6   51.59   13.70
  -9  10   6   43.60    9.50
   9  10  -6   14.20   12.60
  -8 -10   6   33.00   10.40
   8  10  -6   24.50   11.60
   8  10  -6   30.70   11.70
  -8  10   6   29.40    9.50
  -7 -10   6   27.30    9.20
  -7  10   6   11.80    7.50
   7  10  -6   15.00   10.60
   7  10  -6   17.50   10.10
  -6 -10   6  345.47   19.60
  -6  10   6  316.97   17.00
   6  10  -6  335.87   20.30
   6  10  -6  308.17   20.80
  -5 -10   6  164.48   13.70
  -5 -10   6  165.68   13.30
   5  10  -6  144.79   14.20
   5  10  -6  170.08   15.00
  -5  10   6  162.98   11.10
  -5  10   6  155.88   10.70
  -4 -10   6  127.69   11.40
  -4 -10   6  119.59   11.90
   4  10  -6  133.79   12.60
  -4  10   6  119.69    9.00
  -4  10   6  112.59    8.30
   4  10  -6  114.89   11.20
  -3 -10   6  732.53   29.50
  -3 -10   6  706.63   29.20
   3  10  -6  707.43   30.00
  -3  10   6  680.03   26.50
  -3  10   6  672.53   26.70
   3  10  -6  673.53   29.80
  -2 -10   6 1367.96   53.59
  -2 -10   6 1443.86   53.59
   2  10  -6 1378.26   54.19
   2  10  -6 1396.16   54.39
  -1 -10   6   42.70    6.70
  -1 -10   6   46.30    6.60
   1  10  -6   62.99    7.90
   1  10  -6   47.50    7.00
   0 -10   6  331.47   16.70
   0 -10   6  339.37   16.70
   0  10  -6  378.16   17.50
   0  10  -6  363.16   18.10
   1 -10   6  155.08   10.70
   1 -10   6  148.79   11.00
  -1  10  -6  141.99   11.40
  -1  10  -6  174.38   13.00
   2 -10   6  389.46   18.50
   2  10   6  392.06   16.40
  -2  10  -6  397.56   19.20
  -2  10  -6  388.16   20.20
   3 -10   6   98.49    9.20
  -3  10  -6  123.09   10.60
  -3  10  -6  108.29   11.10
   3  10   6  121.49    8.70
   4 -10   6  251.97   15.70
  -4  10  -6  249.68   16.40
   4  10   6  280.77   14.70
  -4  10  -6  227.68   18.40
   5 -10   6  847.22   36.40
  -5  10  -6  895.41   39.70
  -5  10  -6  866.71   37.00
   5  10   6  845.42   35.70
  -6 -10  -6  228.38   13.00
  -6 -10  -6  244.78   12.80
   6 -10   6  241.38   17.70
  -6  10  -6  245.58   24.80
   6  10   6  257.57   17.20
  -6  10  -6  258.47   23.00
   7 -10   6    2.00    9.90
  -7 -10  -6   13.50    7.30
  -7 -10  -6    9.70    6.20
  -7  10  -6   23.40   13.00
  -7  10  -6   13.80   10.90
   7  10   6   15.40    9.10
  -8 -10  -6   -3.20    8.40
   8 -10   6    6.30   10.70
  -8 -10  -6   -2.10    7.20
   8 -10   6   -1.10    8.30
   8  10   6    6.70   10.70
  -8  10  -6    4.20   13.40
  -8  10  -6   22.30   12.40
   8  10   6  -16.60    9.40
   9 -10   6    2.10   11.40
  -9 -10  -6   -0.60    8.10
  -9 -10  -6    0.50    9.50
   9 -10   6   10.50    9.20
   9  10   6   -3.90   11.10
  -9  10  -6   18.90   13.30
   9  10   6   14.20   12.10
  -9  10  -6   19.40   16.10
 -10 -10  -6   20.10   12.00
 -10 -10  -6   -1.90   15.50
  10 -10   6    2.50   10.20
  10 -10   6  -16.90   16.30
  10  10   6   22.70   14.60
  10  10   6   17.50   14.50
 -10  10  -6   19.50   15.80
 -10  10  -6   29.70   15.50
 -10 -11   6   -4.50   11.00
  10  11  -6    7.60   13.80
  10  11  -6  -30.60   12.10
 -10  11   6    4.40    9.00
  -9 -11   6  187.78   18.60
  -9  11   6  128.59   13.30
   9  11  -6  155.08   18.00
  -8 -11   6  202.88   17.90
  -8  11   6  162.68   15.00
   8  11  -6  187.78   18.80
   8  11  -6  172.38   17.10
  -7 -11   6   38.00   10.00
  -7  11   6   43.40    8.70
   7  11  -6   45.80   11.30
   7  11  -6   46.80   11.50
  -6 -11   6  843.12   35.40
   6  11  -6  769.32   37.20
  -6  11   6  781.22   33.50
   6  11  -6  865.01   37.10
  -5 -11   6  330.27   18.60
   5  11  -6  359.56   21.70
   5  11  -6  293.27   19.30
  -5  11   6  296.87   15.80
  -4 -11   6  154.28   13.00
  -4 -11   6  169.78   12.60
  -4  11   6  158.68   10.10
  -4  11   6  162.98    9.70
   4  11  -6  147.69   13.70
   4  11  -6  139.19   13.70
  -3 -11   6   -0.90    5.70
  -3 -11   6   -2.60    5.90
   3  11  -6    0.80    6.50
   3  11  -6   -7.10    6.20
  -3  11   6   -0.70    3.20
  -2 -11   6 1169.38   46.10
  -2 -11   6 1195.78   46.30
   2  11  -6 1192.38   47.10
   2  11  -6 1196.68   47.30
  -1 -11   6  472.05   21.50
  -1 -11   6  501.25   21.70
   1  11  -6  497.75   22.90
   1  11  -6  500.65   22.50
   0 -11   6   11.80    5.60
   0 -11   6   14.90    5.70
   0  11  -6    8.20    6.50
   0  11  -6    4.00    5.80
   1 -11   6   -1.50    5.40
  -1  11  -6   -5.60    5.60
  -1  11  -6  -10.20    6.10
   2 -11   6   19.60    6.40
   2  11   6   23.80    4.40
  -2  11  -6   15.70    7.40
  -2  11  -6   15.20    6.70
   3 -11   6  772.72   32.30
  -3  11  -6  776.82   33.30
  -3  11  -6  802.32   34.90
   3  11   6  791.12   31.10
   4 -11   6  761.12   32.40
   4  11   6  788.62   32.00
  -4  11  -6  802.72   33.70
  -4  11  -6  756.82   35.50
   5 -11   6   26.90    8.70
  -5  11  -6   24.70   12.00
   5  11   6   15.40    7.30
  -5  11  -6   18.10    9.30
   6 -11   6    4.70    8.70
  -6  11  -6   28.00   12.50
  -6  11  -6   12.40   10.00
   6  11   6   11.80    8.50
   7 -11   6    8.20   10.20
  -7 -11  -6   13.40    8.50
   7  11   6   14.60    9.50
  -7  11  -6   14.60   13.70
  -7  11  -6    3.30   11.00
   8 -11   6  230.48   17.40
  -8 -11  -6  259.37   16.30
  -8 -11  -6  255.47   15.30
   8 -11   6  251.77   23.70
  -8  11  -6  267.67   23.40
   8  11   6  250.37   20.80
   9 -11   6    3.80   11.20
  -9 -11  -6    5.60    9.30
  -9 -11  -6   10.50    8.10
   9 -11   6    0.40   12.50
   9  11   6    4.00   11.90
  -9  11  -6   -7.70   15.50
  -9  11  -6    0.40   12.40
   9  11   6   20.70   13.00
 -10 -11  -6   40.00   12.90
 -10  11  -6   39.10   13.80
  10  11   6   48.50   15.30
 -10  11  -6   20.80   16.20
  -9 -12   6   28.10   10.80
  -9  12   6   18.10    9.30
   9  12  -6   20.30   12.60
   9  12  -6    5.00   15.60
  -8 -12   6    6.40    9.60
   8  12  -6   -2.50   11.10
  -8  12   6    1.30    7.60
   8  12  -6    8.20   11.20
  -7 -12   6   69.69   10.70
  -7  12   6   61.99    9.10
   7  12  -6   85.29   13.10
   7  12  -6   47.30   12.70
  -6 -12   6  160.48   15.00
   6  12  -6  123.69   14.30
  -6  12   6  129.89   12.00
   6  12  -6  157.18   14.10
  -5 -12   6  560.64   25.70
   5  12  -6  538.65   27.20
  -5  12   6  524.45   23.70
   5  12  -6  578.84   27.60
  -4 -12   6  415.36   20.60
  -4 -12   6  449.46   21.40
  -4  12   6  415.96   18.80
   4  12  -6  438.16   22.70
   4  12  -6  447.46   22.60
  -3 -12   6   11.80    6.20
  -3 -12   6   19.00    6.80
   3  12  -6   14.90    7.20
   3  12  -6    6.60    6.60
  -2 -12   6   51.89    7.40
  -2 -12   6   54.79    7.00
   2  12  -6   52.49    8.40
   2  12  -6   49.40    7.80
  -1 -12   6   54.89    7.00
  -1 -12   6   72.99    7.40
   1  12  -6   44.80    7.30
   1  12  -6   63.79    8.50
   0 -12   6  114.79    9.80
   0  12  -6  134.69   11.40
   0  12  -6  129.49   11.10
   1 -12   6   10.50    5.50
  -1  12  -6   12.10    6.60
  -1  12  -6    6.60    7.30
   2 -12   6  372.36   18.00
  -2  12  -6  382.96   19.70
  -2  12  -6  405.66   21.10
   3 -12   6  399.86   19.20
  -3  12  -6  405.36   23.00
   3  12   6  421.36   18.30
  -3  12  -6  401.96   20.80
   4 -12   6   37.80    7.60
  -4  12  -6   25.80   10.40
   4  12   6   43.50    7.00
  -4  12  -6   30.80    9.00
   5 -12   6   15.70    7.90
  -5  12  -6   22.40   13.00
  -5  12  -6    6.10   11.20
   5  12   6   28.30    7.70
   6 -12   6  343.57   20.30
  -6  12  -6  371.36   26.50
   6  12   6  355.66   20.60
  -6  12  -6  379.56   22.90
   7 -12   6   96.79   12.40
   7 -12   6   82.49    9.90
   7  12   6   80.29   12.70
  -7  12  -6  121.69   14.40
  -7  12  -6   92.99   16.30
   7  12   6  100.39   12.40
   8 -12   6   13.80   12.70
   8 -12   6   14.00    8.40
   8  12   6   -2.50   10.50
  -8  12  -6   14.30   15.30
  -8  12  -6    0.70   12.80
   8  12   6  -14.70   10.20
   9 -12   6   16.60   12.30
   9 -12   6   -6.80    9.60
  -9 -12  -6   19.60    8.90
  -9 -12  -6    8.70    7.60
   9  12   6   -0.50   12.30
   9  12   6   31.60   13.70
  -9  12  -6   -4.70   12.80
  -9  12  -6   -0.50   25.70
  -9 -13   6  -15.10   10.10
   9  13  -6   -2.30   13.20
  -9  13   6   -2.70    8.50
   9  13  -6   10.40   12.50
  -8 -13   6  -16.70    9.30
   8  13  -6   -1.70   10.60
   8  13  -6   -3.10   11.50
  -8  13   6    8.10    8.50
  -7 -13   6   13.00    9.10
   7  13  -6   -4.30    9.50
   7  13  -6   -3.90   10.70
  -7  13   6   -3.60    7.40
  -6 -13   6  139.79   12.40
   6  13  -6  122.79   13.70
  -6  13   6  106.89   10.30
   6  13  -6   81.39   12.70
  -5 -13   6  192.98   14.90
   5  13  -6  180.08   16.80
  -5  13   6  192.18   12.80
   5  13  -6  195.48   17.00
  -4 -13   6  128.49   12.60
   4  13  -6  139.09   14.10
  -4  13   6  135.29   10.00
   4  13  -6  135.49   16.00
  -3 -13   6    4.10    6.50
   3  13  -6    7.60    7.60
   3  13  -6   -3.00    6.80
  -2 -13   6  497.85   22.00
  -2 -13   6  478.95   21.70
   2  13  -6  513.45   24.20
   2  13  -6  505.25   23.70
  -1 -13   6   70.49    7.10
  -1 -13   6   63.69    7.10
   1  13  -6   46.50    7.80
   1  13  -6   82.19    9.60
   0 -13   6 1626.34   62.49
   0  13  -6 1687.83   64.29
   0  13  -6 1707.33   64.99
   1 -13   6  119.19    9.60
  -1  13  -6  134.19   11.30
  -1  13  -6  133.69   11.90
   2 -13   6  687.23   27.80
  -2  13  -6  694.73   31.20
  -2  13  -6  666.03   29.90
   2  13   6  694.23   27.50
   3 -13   6    3.40    5.90
  -3  13  -6    4.60    8.60
  -3  13  -6    6.70    7.70
   3  13   6   10.20    5.00
   4 -13   6  378.36   19.00
   4  13   6  414.46   19.50
  -4  13  -6  413.26   24.40
  -4  13  -6  400.56   22.00
   5 -13   6   22.30    7.80
  -5  13  -6   19.50   11.30
   5  13   6   24.30    7.50
  -5  13  -6   13.80    9.40
   6 -13   6    0.20    8.30
   6 -13   6   -3.00    6.50
  -6  13  -6    4.70   10.40
   6  13   6   -4.10    8.50
  -6  13  -6   10.00   13.40
   6  13   6  -11.70    8.00
   7 -13   6   20.50    8.10
   7 -13   6   24.70    9.50
   7  13   6   22.60   11.30
  -7  13  -6   23.50   11.70
   7  13   6   33.20   10.30
  -7  13  -6   19.50   15.00
   8 -13   6    5.90   10.50
   8 -13   6    0.70    8.10
  -8  13  -6    5.90   12.30
  -8  13  -6  -14.80   14.90
   8  13   6   18.60   11.00
   8  13   6  -15.10   10.50
   9 -13   6   -3.50    9.10
   9 -13   6   -8.70   14.30
   9  13   6  -16.30   11.00
  -9  13  -6   10.80   16.70
   9  13   6    0.60   14.40
  -8 -14   6   38.60   11.30
   8  14  -6   42.20   13.80
   8  14  -6   76.09   16.00
  -8  14   6   71.59   10.60
  -7 -14   6   45.40   10.30
  -7  14   6   33.00    8.80
   7  14  -6   36.60   12.70
   7  14  -6   64.39   13.30
  -6 -14   6  134.79   12.10
   6  14  -6  105.69   14.10
  -6  14   6  122.39   12.50
   6  14  -6  134.89   14.50
  -5 -14   6  572.04   24.90
  -5  14   6  508.55   23.30
   5  14  -6  534.05   27.60
   5  14  -6  495.65   26.90
  -4 -14   6  297.57   17.10
   4  14  -6  291.07   19.40
   4  14  -6  298.27   19.10
  -4  14   6  306.17   14.90
  -3 -14   6   50.79    7.50
   3  14  -6   61.19    9.40
  -2 -14   6  213.08   13.00
   2  14  -6  184.88   14.90
   2  14  -6  183.38   14.50
  -1 -14   6   29.50    5.50
   1  14  -6   20.70    7.70
   1  14  -6   18.30    7.80
   0  14  -6  465.55   22.30
   0  14  -6  443.36   23.00
  -1  14  -6    2.50    6.80
  -1  14  -6   -2.80    7.60
   2  14   6  718.13   28.10
  -2  14  -6  711.83   32.50
  -2  14  -6  707.73   31.10
  -3  14  -6   19.00    8.40
   3  14   6   16.50    5.50
  -3  14  -6   10.10    9.70
   4 -14   6   32.90    6.60
  -4  14  -6   10.80   11.10
   4  14   6   23.20    6.80
   5 -14   6   47.50    7.00
   5 -14   6   29.60    7.40
   5  14   6   39.70    8.30
   5  14   6   17.10    8.20
  -5  14  -6   37.50   12.70
  -5  14  -6   17.00    9.60
   6 -14   6   57.19    9.10
   6 -14   6   57.09    7.80
   6  14   6   77.89   13.10
  -6  14  -6   49.00   11.80
  -6  14  -6   46.30   14.00
   7 -14   6  189.48   15.30
   7 -14   6  189.18   13.60
  -7  14  -6  184.48   20.30
   7  14   6  188.78   17.60
   7  14   6  147.09   15.60
  -7  14  -6  178.68   16.90
   8 -14   6   33.70   10.30
   8 -14   6   37.40    8.80
  -8  14  -6   51.09   14.10
   8  14   6   36.00   11.90
  -8  14  -6   43.90   18.00
   8  14   6   16.10   11.10
  -8 -15   6  146.09   20.30
   8  15  -6  141.89   16.70
   8  15  -6  118.19   16.70
  -8  15   6  123.59   12.60
  -7 -15   6  128.89   12.70
  -7  15   6  103.09   11.20
   7  15  -6  113.29   15.20
   7  15  -6  113.39   15.60
  -6 -15   6  215.18   16.20
   6  15  -6  224.88   19.60
  -6  15   6  208.08   15.00
   6  15  -6  203.28   19.00
  -5 -15   6   -1.20    7.90
   5  15  -6   13.50    9.30
  -5  15   6    9.90    6.60
   5  15  -6   31.10   10.70
  -4 -15   6   27.90    7.40
  -4  15   6   19.80    6.30
   4  15  -6   28.60    9.30
   4  15  -6   13.60    8.60
  -3 -15   6   74.99    9.50
   3  15  -6   78.79   11.00
   3  15  -6   71.89   10.20
   2  15  -6  352.06   19.60
   1  15  -6    1.30    7.00
   1  15  -6   -1.80    7.50
   0  15  -6   51.09    8.80
   0  15  -6   59.29    9.80
  -1  15  -6    8.80    7.40
  -1  15  -6   12.20    8.40
  -2  15  -6   -3.20    8.60
  -2  15  -6    5.80    7.50
   2  15   6    2.40    4.40
  -3  15  -6    1.70   12.20
   3  15   6   12.30    5.70
  -3  15  -6   -1.90   11.20
   4  15   6  496.65   22.20
   4  15   6  412.56   22.80
  -4  15  -6  481.85   27.30
  -4  15  -6  500.55   25.20
   5  15   6   88.49   11.50
  -5  15  -6   99.89   12.70
   5  15   6  140.89   13.30
  -5  15  -6   99.39   14.90
  -6  15  -6   10.30   10.90
   6  15   6   -4.00    9.10
  -6  15  -6  -11.60   12.30
   6  15   6    8.30    8.80
   7  15   6   11.70    9.70
  -7  15  -6    7.70   11.70
   7  15   6   -7.30   10.00
  -7  15  -6    3.30   14.30
  -7 -16   6   58.79   10.70
   7  16  -6   62.79   20.60
   7  16  -6   57.09   13.40
  -6 -16   6   42.90    9.10
   6  16  -6   41.90   11.80
   6  16  -6   32.70   11.20
  -6  16   6   23.70    8.10
  -5 -16   6   37.30    8.10
   5  16  -6   48.90   11.30
  -5  16   6   20.40    7.30
   5  16  -6   43.50   11.00
  -4  16   6   57.79    7.60
   4  16  -6   72.79   11.20
   4  16  -6   63.19   11.20
   3  16  -6  957.40   40.50
   3  16  -6  901.91   39.70
   2  16  -6   26.60    8.40
   2  16  -6   32.70    8.80
   1  16  -6   80.29   11.90
   0  16  -6   14.70    8.00
  -1  16  -6    3.70    7.80
   2  16   6   82.19    7.90
   2  16   6   89.29    8.20
  -2  16  -6  110.39   12.70
  -3  16  -6   19.70   10.60
   3  16   6   28.20    6.60
   3  16   6   54.99    7.90
  -3  16  -6   37.50    9.00
  -4  16  -6   -5.50   11.10
   4  16   6    2.50    7.40
   4  16   6   15.60    6.90
  -4  16  -6   21.60    9.50
  -5  16  -6  341.97   26.80
  -5  16  -6  364.06   22.50
   5  16   6  416.06   20.50
   5  16   6  294.27   20.40
  -6  16  -6    4.30   10.60
  -6  16  -6   28.10   14.20
   6  16   6   12.10    9.10
   6  16   6   16.90    9.60
  -7  16  -6   -1.40   14.50
   7  16   6   22.50   10.90
   7  16   6   11.70   10.60
  -7  16  -6   32.90   12.20
  -6 -17   6   10.90    7.20
  -6  17   6    6.00    8.40
   6  17  -6    1.70   10.30
   6  17  -6   -1.60   10.60
   5  17  -6  172.78   16.40
   5  17  -6  192.68   17.20
  -5  17   6  168.28   13.60
  -4  17   6   29.30    6.90
   4  17  -6   39.80   10.10
   4  17  -6   29.70    9.40
   3  17  -6   24.30    9.40
   3  17  -6   25.60    9.20
   2  17  -6   12.50    8.50
   2  17  -6    2.80    7.90
   1  17  -6   94.39   11.10
   1  17  -6  110.49   12.30
   0  17  -6  388.16   22.30
   0  17  -6  359.36   20.70
  -1  17  -6   24.40   10.10
  -1  17  -6    9.70    8.20
   2  17   6  142.39    9.90
   2  17   6  132.89   10.50
  -2  17  -6  152.18   14.70
  -2  17  -6  149.79   13.20
  -3  17  -6  122.79   12.70
   3  17   6  100.19   10.30
  -3  17  -6  112.89   14.00
   3  17   6  100.39    9.70
  -4  17  -6    4.20   11.30
   4  17   6    0.70    6.90
   4  17   6   -3.40    7.40
  -4  17  -6   13.40    9.80
  -5  17  -6   39.90   13.50
  -5  17  -6   28.30   11.20
   5  17   6   59.79   11.30
   5  17   6   39.60   11.90
   6  17   6   14.20    9.10
  -6  17  -6  -14.10   15.60
   6  17   6    3.60    9.60
  -6  17  -6   19.30   11.00
  -5  18   6  295.27   18.00
   5  18  -6  307.47   23.40
   5  18  -6  327.87   21.80
  -4  18   6    5.30    6.20
   4  18  -6   14.80    8.70
   4  18  -6    1.10    9.60
   3  18  -6   -4.80    8.90
   3  18  -6   -9.20    7.80
   2  18  -6   -2.70    8.80
   2  18  -6    0.50    8.50
   1  18  -6   13.80    8.70
   1  18  -6    9.60    8.30
   0  18  -6  174.78   16.80
   0  18  -6  165.98   15.50
  -1  18  -6    0.60    8.40
  -1  18  -6  -12.70    8.70
  -2  18  -6   53.99   11.30
  -2  18  -6   28.80    9.70
   2  18   6   39.40    6.40
   2  18   6   44.50    6.90
   3  18   6   -4.50    6.60
  -3  18  -6   11.30    9.20
  -3  18  -6   15.70   11.20
   3  18   6   -1.50    5.90
  -4  18  -6   -7.40    9.40
[truncated: 609,654 more chars]
