# Supplementary material for: Synthesis of the Soft Lewis Superacid Tris(4‐bromo‐2,3,5,6‐tetrafluorophenyl)borane B(C6F4Br)3 via C‒Ag to C‒B Transmetalation
Source: Chemistry. 2025 Sep 21;31(60):e02240. doi: 10.1002/chem.202502240 (PMC12559468; doi:10.1002/chem.202502240)
Supplement: Supplementary file 6 — Supporting Information [file CHEM-31-e02240-s004.cif]

data_mo_mm_rs_am342_5_0m
_audit_creation_date             2025-03-14
_audit_creation_method           
;
Olex2 1.5
(compiled 2025.03.04 svn.red2d20d0 for OlexSys, GUI svn.r7188)
;
_shelx_SHELXL_version_number     2019/3
_audit_contact_author_address    ?
_audit_contact_author_email      ?
_audit_contact_author_phone      ?
_publ_contact_author_id_orcid    ?
_publ_section_references         
;
Dolomanov, O.V., Bourhis, L.J., Gildea, R.J, Howard, J.A.K. & Puschmann, H.
 (2009), J. Appl. Cryst. 42, 339-341.

Sheldrick, G.M. (2008). Acta Cryst. A64, 112-122.

Sheldrick, G.M. (2015). Acta Cryst. A71, 3-8.
;
_chemical_name_common            ?
_chemical_name_systematic        
'Tris(4-bromo-2,3,5,6-tetrafluorophenyl)(triethylphosphine oxide)boron'
_chemical_formula_moiety         'C24 H15 B Br3 F12 O P'
_chemical_formula_sum            'C24 H15 B Br3 F12 O P'
_chemical_formula_weight         828.87
_chemical_melting_point          ?
loop_
_atom_type_symbol
_atom_type_description
_atom_type_scat_dispersion_real
_atom_type_scat_dispersion_imag
_atom_type_scat_source
C C 0.0033 0.0016 'International Tables Vol C Tables 4.2.6.8 and 6.1.1.4'
H H 0.0000 0.0000 'International Tables Vol C Tables 4.2.6.8 and 6.1.1.4'
B B 0.0013 0.0007 'International Tables Vol C Tables 4.2.6.8 and 6.1.1.4'
Br Br -0.2901 2.4595 'International Tables Vol C Tables 4.2.6.8 and 6.1.1.4'
F F 0.0171 0.0103 'International Tables Vol C Tables 4.2.6.8 and 6.1.1.4'
O O 0.0106 0.0060 'International Tables Vol C Tables 4.2.6.8 and 6.1.1.4'
P P 0.1023 0.0942 'International Tables Vol C Tables 4.2.6.8 and 6.1.1.4'

_shelx_space_group_comment       
;
The symmetry employed for this shelxl refinement is uniquely defined
by the following loop, which should always be used as a source of
symmetry information in preference to the above space-group names.
They are only intended as comments.
;
_space_group_crystal_system      trigonal
_space_group_IT_number           148
_space_group_name_H-M_alt        R-3
_space_group_name_Hall           '-R 3'
loop_
_space_group_symop_operation_xyz
'x, y, z'
'-y, x-y, z'
'-x+y, -x, z'
'x+2/3, y+1/3, z+1/3'
'-y+2/3, x-y+1/3, z+1/3'
'-x+y+2/3, -x+1/3, z+1/3'
'x+1/3, y+2/3, z+2/3'
'-y+1/3, x-y+2/3, z+2/3'
'-x+y+1/3, -x+2/3, z+2/3'
'-x, -y, -z'
'y, -x+y, -z'
'x-y, x, -z'
'-x+2/3, -y+1/3, -z+1/3'
'y+2/3, -x+y+1/3, -z+1/3'
'x-y+2/3, x+1/3, -z+1/3'
'-x+1/3, -y+2/3, -z+2/3'
'y+1/3, -x+y+2/3, -z+2/3'
'x-y+1/3, x+2/3, -z+2/3'

_cell_length_a                   13.3560(3)
_cell_length_b                   13.3560(3)
_cell_length_c                   26.3488(9)
_cell_angle_alpha                90
_cell_angle_beta                 90
_cell_angle_gamma                120
_cell_volume                     4070.5(2)
_cell_formula_units_Z            6
_cell_measurement_reflns_used    8272
_cell_measurement_temperature    100.00
_cell_measurement_theta_max      27.38
_cell_measurement_theta_min      2.34
_shelx_estimated_absorpt_T_max   0.268
_shelx_estimated_absorpt_T_min   0.210
_exptl_absorpt_coefficient_mu    4.621
_exptl_absorpt_correction_T_max  0.2784
_exptl_absorpt_correction_T_min  0.1515
_exptl_absorpt_correction_type   numerical
_exptl_absorpt_process_details   
;
SADABS-2016/2 (Bruker,2016/2) was used for absorption correction.
wR2(int) was 0.0966 before and 0.0385 after correction.
The Ratio of minimum to maximum transmission is 0.5442.
The \l/2 correction factor is Not present.
;
_exptl_absorpt_special_details   ?
_exptl_crystal_colour            'clear light colourless'
_exptl_crystal_colour_lustre     clear
_exptl_crystal_colour_modifier   light
_exptl_crystal_colour_primary    colourless
_exptl_crystal_density_diffrn    2.029
_exptl_crystal_density_meas      ?
_exptl_crystal_density_method    ?
_exptl_crystal_description       irregular
_exptl_crystal_F_000             2400
loop_
_exptl_crystal_face_index_h
_exptl_crystal_face_index_k
_exptl_crystal_face_index_l
_exptl_crystal_face_perp_dist
-1.00 0.00 -1.00 0.2320
-1.00 -1.00 -1.00 0.2230
-1.00 0.00 1.00 0.2270
-1.00 1.00 -1.00 0.2270
-1.00 1.00 0.00 0.2250
-1.00 1.00 1.00 0.1990
-1.00 -1.00 1.00 0.1940
0.00 1.00 1.00 0.1900
0.00 -1.00 -1.00 0.2270
0.00 -1.00 0.00 0.1570
0.00 1.00 0.00 0.1690
0.00 0.00 -1.00 0.2100
0.00 0.00 1.00 0.2230
0.00 -1.00 1.00 0.1740
0.00 1.00 -1.00 0.1370
1.00 0.00 1.00 0.1950
1.00 1.00 1.00 0.1860
1.00 1.00 0.00 0.1480
1.00 0.00 0.00 0.1320
1.00 0.00 -1.00 0.1570
1.00 -1.00 1.00 0.1940
1.00 -1.00 0.00 0.1510
1.00 -1.00 -1.00 0.1360
1.00 1.00 -1.00 0.1380

_exptl_crystal_size_max          0.492
_exptl_crystal_size_mid          0.441
_exptl_crystal_size_min          0.387
_exptl_transmission_factor_max   ?
_exptl_transmission_factor_min   ?
_diffrn_reflns_av_R_equivalents  0.0301
_diffrn_reflns_av_unetI/netI     0.0247
_diffrn_reflns_Laue_measured_fraction_full 1.000
_diffrn_reflns_Laue_measured_fraction_max 0.999
_diffrn_reflns_limit_h_max       16
_diffrn_reflns_limit_h_min       -17
_diffrn_reflns_limit_k_max       16
_diffrn_reflns_limit_k_min       -17
_diffrn_reflns_limit_l_max       25
_diffrn_reflns_limit_l_min       -34
_diffrn_reflns_number            10652
_diffrn_reflns_point_group_measured_fraction_full 1.000
_diffrn_reflns_point_group_measured_fraction_max 0.999
_diffrn_reflns_theta_full        25.242
_diffrn_reflns_theta_max         27.479
_diffrn_reflns_theta_min         1.923
_diffrn_ambient_temperature      100.00
_diffrn_detector_area_resol_mean ?
_diffrn_measured_fraction_theta_full 1.000
_diffrn_measured_fraction_theta_max 0.999
_diffrn_measurement_device_type  'Bruker APEX-II CCD'
_diffrn_measurement_method       '\f and \w scans'
_diffrn_radiation_type           MoK\a
_diffrn_radiation_wavelength     0.71073
_diffrn_source                   ?
_diffrn_source_current           1.0
_diffrn_source_power             0.05
_diffrn_source_voltage           50.0
_diffrn_standards_number         0
_reflns_Friedel_coverage         0.000
_reflns_Friedel_fraction_full    .
_reflns_Friedel_fraction_max     .
_reflns_number_gt                1827
_reflns_number_total             2069
_reflns_special_details          
;
 Reflections were merged by SHELXL according to the crystal
 class for the calculation of statistics and refinement.
 
 _reflns_Friedel_fraction is defined as the number of unique
 Friedel pairs measured divided by the number that would be
 possible theoretically, ignoring centric projections and
 systematic absences.
;
_reflns_threshold_expression     'I > 2\s(I)'
_computing_cell_refinement       'SAINT V8.41 (?, 2016)'
_computing_data_collection       ?
_computing_data_reduction        'SAINT V8.41 (?, 2016)'
_computing_molecular_graphics    'Olex2 1.5 (Dolomanov et al., 2009)'
_computing_publication_material  'Olex2 1.5 (Dolomanov et al., 2009)'
_computing_structure_refinement  'XL  (Sheldrick, 2008)'
_computing_structure_solution    'SHELXT 2018/2 (Sheldrick, 2018)'
_refine_diff_density_max         0.359
_refine_diff_density_min         -0.479
_refine_diff_density_rms         0.065
_refine_ls_extinction_coef       .
_refine_ls_extinction_method     none
_refine_ls_goodness_of_fit_ref   1.075
_refine_ls_hydrogen_treatment    constr
_refine_ls_matrix_type           full
_refine_ls_number_parameters     146
_refine_ls_number_reflns         2069
_refine_ls_number_restraints     0
_refine_ls_R_factor_all          0.0336
_refine_ls_R_factor_gt           0.0279
_refine_ls_restrained_S_all      1.075
_refine_ls_shift/su_max          0.001
_refine_ls_shift/su_mean         0.000
_refine_ls_structure_factor_coef Fsqd
_refine_ls_weighting_details     
'w=1/[\s^2^(Fo^2^)+(0.0180P)^2^+12.9242P] where P=(Fo^2^+2Fc^2^)/3'
_refine_ls_weighting_scheme      calc
_refine_ls_wR_factor_gt          0.0594
_refine_ls_wR_factor_ref         0.0612
_refine_special_details          ?
_olex2_refinement_description    
;
1. Others
 Fixed Sof: Br01(0.5) H00D(0.5) H00E(0.5) H00F(0.5) H00A(0.5) H00B(0.5)
 H00C(0.5) C00G(0.5) H00G(0.5) H00H(0.5) C00H(0.5) H00I(0.5) H00J(0.5) Br1(0.5)
2.a Secondary CH2 refined with riding coordinates:
 C00G(H00G,H00H), C00H(H00I,H00J)
2.b Idealised Me refined as rotating group:
 C00E(H00D,H00E,H00F), C00E(H00A,H00B,H00C)
;
_atom_sites_solution_hydrogens   geom
_atom_sites_solution_primary     dual
_atom_sites_solution_secondary   ?
loop_
_atom_site_label
_atom_site_type_symbol
_atom_site_fract_x
_atom_site_fract_y
_atom_site_fract_z
_atom_site_U_iso_or_equiv
_atom_site_adp_type
_atom_site_occupancy
_atom_site_site_symmetry_order
_atom_site_calc_flag
_atom_site_refinement_flags_posn
_atom_site_refinement_flags_adp
_atom_site_refinement_flags_occupancy
_atom_site_disorder_assembly
_atom_site_disorder_group
Br01 Br 0.8316(2) 0.8571(3) 0.40177(15) 0.0273(4) Uani 0.5 1 d . . P A 1
P002 P 0.666667 0.333333 0.56656(4) 0.0241(2) Uani 1 3 d S T P . .
F003 F 0.55929(11) 0.41918(11) 0.37373(5) 0.0273(3) Uani 1 1 d . . . . .
F004 F 0.62818(13) 0.63679(12) 0.35354(5) 0.0333(3) Uani 1 1 d . . . . .
F005 F 0.86904(12) 0.53732(13) 0.48966(5) 0.0348(3) Uani 1 1 d . . . . .
F006 F 0.93485(13) 0.75574(12) 0.47071(6) 0.0390(4) Uani 1 1 d . . . . .
O007 O 0.666667 0.333333 0.50955(10) 0.0254(6) Uani 1 3 d S T P D .
C008 C 0.8407(2) 0.6729(2) 0.44686(9) 0.0277(5) Uani 1 1 d . . . . .
C009 C 0.65228(19) 0.49964(19) 0.39970(8) 0.0213(4) Uani 1 1 d . . . . .
C00A C 0.70692(19) 0.46620(19) 0.43478(8) 0.0212(4) Uani 1 1 d . . . . .
C00B C 0.6874(2) 0.6137(2) 0.38865(8) 0.0245(5) Uani 1 1 d . . . . .
C00C C 0.8038(2) 0.5585(2) 0.45683(9) 0.0252(5) Uani 1 1 d . . . . .
C00D C 0.7813(2) 0.70184(19) 0.41242(9) 0.0268(5) Uani 1 1 d . . . . .
C00E C 0.6544(3) 0.5354(2) 0.57498(13) 0.0467(7) Uani 1 1 d . . . . .
H00D H 0.657028 0.537109 0.537805 0.070 Uiso 0.5 1 calc R U P B 2
H00E H 0.732988 0.581018 0.588481 0.070 Uiso 0.5 1 calc R U P B 2
H00F H 0.607307 0.568182 0.586883 0.070 Uiso 0.5 1 calc R U P B 2
H00A H 0.695230 0.615522 0.587076 0.070 Uiso 0.5 1 calc R U P C 1
H00B H 0.577353 0.494193 0.590414 0.070 Uiso 0.5 1 calc R U P C 1
H00C H 0.646816 0.534635 0.537966 0.070 Uiso 0.5 1 calc R U P C 1
B00F B 0.666667 0.333333 0.45152(16) 0.0218(9) Uani 1 3 d S T P . .
C00G C 0.6019(5) 0.4125(5) 0.5930(2) 0.0351(12) Uani 0.5 1 d . . P D 2
H00G H 0.518531 0.371030 0.584535 0.042 Uiso 0.5 1 calc R U P D 2
H00H H 0.608569 0.412802 0.630473 0.042 Uiso 0.5 1 calc R U P D 2
C00H C 0.7210(5) 0.4773(5) 0.5894(2) 0.0357(12) Uani 0.5 1 d . . P D 1
H00I H 0.724434 0.475706 0.626934 0.043 Uiso 0.5 1 calc R U P D 1
H00J H 0.801248 0.525379 0.576985 0.043 Uiso 0.5 1 calc R U P D 1
Br1 Br 0.8242(3) 0.8574(4) 0.39746(16) 0.0474(9) Uani 0.5 1 d . . P A 2

loop_
_atom_site_aniso_label
_atom_site_aniso_U_11
_atom_site_aniso_U_22
_atom_site_aniso_U_33
_atom_site_aniso_U_23
_atom_site_aniso_U_13
_atom_site_aniso_U_12
Br01 0.0302(7) 0.0201(8) 0.0308(6) 0.0014(5) 0.0029(5) 0.0118(6)
P002 0.0268(3) 0.0268(3) 0.0189(5) 0.000 0.000 0.01339(17)
F003 0.0302(7) 0.0256(7) 0.0249(7) -0.0016(5) -0.0072(5) 0.0130(6)
F004 0.0391(8) 0.0325(8) 0.0349(8) 0.0067(6) -0.0001(6) 0.0227(7)
F005 0.0250(7) 0.0339(8) 0.0358(8) 0.0046(6) -0.0084(6) 0.0076(6)
F006 0.0332(8) 0.0253(8) 0.0380(8) -0.0029(6) -0.0027(6) -0.0007(6)
O007 0.0285(9) 0.0285(9) 0.0190(14) 0.000 0.000 0.0143(5)
C008 0.0254(12) 0.0241(12) 0.0249(12) -0.0040(9) 0.0029(9) 0.0057(10)
C009 0.0237(11) 0.0204(11) 0.0185(10) -0.0030(8) 0.0013(8) 0.0100(9)
C00A 0.0224(11) 0.0227(11) 0.0202(11) -0.0001(8) 0.0025(8) 0.0126(9)
C00B 0.0321(13) 0.0276(12) 0.0207(11) 0.0026(9) 0.0042(9) 0.0201(11)
C00C 0.0241(11) 0.0269(12) 0.0213(11) 0.0017(9) 0.0009(9) 0.0102(10)
C00D 0.0328(13) 0.0185(11) 0.0286(12) 0.0016(9) 0.0104(10) 0.0124(10)
C00E 0.0485(17) 0.0353(15) 0.063(2) -0.0053(14) 0.0125(15) 0.0256(14)
B00F 0.0225(13) 0.0225(13) 0.020(2) 0.000 0.000 0.0113(7)
C00G 0.040(3) 0.043(3) 0.027(3) -0.005(2) 0.004(2) 0.024(3)
C00H 0.034(3) 0.035(3) 0.034(3) -0.012(2) -0.002(2) 0.015(2)
Br1 0.0681(17) 0.0216(9) 0.0495(14) 0.0082(8) 0.0207(10) 0.0202(11)

_geom_special_details            
;
 All esds (except the esd in the dihedral angle between two l.s. planes)
 are estimated using the full covariance matrix.  The cell esds are taken
 into account individually in the estimation of esds in distances, angles
 and torsion angles; correlations between esds in cell parameters are only
 used when they are defined by crystal symmetry.  An approximate (isotropic)
 treatment of cell esds is used for estimating esds involving l.s. planes.
;
loop_
_geom_bond_atom_site_label_1
_geom_bond_atom_site_label_2
_geom_bond_distance
_geom_bond_site_symmetry_2
_geom_bond_publ_flag
Br01 C00D 1.854(5) . ?
P002 O007 1.502(3) . ?
P002 C00G 1.808(5) 3_665 ?
P002 C00G 1.808(5) . ?
P002 C00G 1.808(5) 2_655 ?
P002 C00H 1.787(5) . ?
P002 C00H 1.787(5) 2_655 ?
P002 C00H 1.787(5) 3_665 ?
F003 C009 1.353(2) . ?
F004 C00B 1.349(3) . ?
F005 C00C 1.354(3) . ?
F006 C008 1.345(3) . ?
O007 B00F 1.529(5) . ?
C008 C00C 1.375(3) . ?
C008 C00D 1.382(4) . ?
C009 C00A 1.383(3) . ?
C009 C00B 1.383(3) . ?
C00A C00C 1.392(3) . ?
C00A B00F 1.637(3) . ?
C00B C00D 1.369(3) . ?
C00D Br1 1.900(5) . ?
C00E H00D 0.9800 . ?
C00E H00E 0.9800 . ?
C00E H00F 0.9800 . ?
C00E H00A 0.9800 . ?
C00E H00B 0.9800 . ?
C00E H00C 0.9800 . ?
C00E C00G 1.504(6) . ?
C00E C00H 1.493(6) . ?
C00G H00G 0.9900 . ?
C00G H00H 0.9900 . ?
C00H H00I 0.9900 . ?
C00H H00J 0.9900 . ?

loop_
_geom_angle_atom_site_label_1
_geom_angle_atom_site_label_2
_geom_angle_atom_site_label_3
_geom_angle
_geom_angle_site_symmetry_1
_geom_angle_site_symmetry_3
_geom_angle_publ_flag
O007 P002 C00G 112.71(17) . . ?
O007 P002 C00G 112.72(17) . 2_655 ?
O007 P002 C00G 112.72(17) . 3_665 ?
O007 P002 C00H 109.72(19) . 2_655 ?
O007 P002 C00H 109.72(19) . 3_665 ?
O007 P002 C00H 109.71(19) . . ?
C00G P002 C00G 106.04(19) 2_655 . ?
C00G P002 C00G 106.04(19) 3_665 2_655 ?
C00G P002 C00G 106.04(19) 3_665 . ?
C00H P002 C00G 65.9(2) 3_665 2_655 ?
C00H P002 C00G 65.9(2) . 3_665 ?
C00H P002 C00G 136.1(3) 2_655 3_665 ?
C00H P002 C00G 45.2(2) 2_655 2_655 ?
C00H P002 C00G 136.1(3) . 2_655 ?
C00H P002 C00G 45.2(2) 3_665 3_665 ?
C00H P002 C00H 109.22(19) . 3_665 ?
C00H P002 C00H 109.23(19) . 2_655 ?
C00H P002 C00H 109.22(19) 3_665 2_655 ?
P002 O007 B00F 180.0 . . ?
F006 C008 C00C 119.5(2) . . ?
F006 C008 C00D 120.5(2) . . ?
C00C C008 C00D 119.9(2) . . ?
F003 C009 C00A 120.31(19) . . ?
F003 C009 C00B 116.07(19) . . ?
C00B C009 C00A 123.6(2) . . ?
C009 C00A C00C 113.6(2) . . ?
C009 C00A B00F 126.2(2) . . ?
C00C C00A B00F 120.3(2) . . ?
F004 C00B C009 118.8(2) . . ?
F004 C00B C00D 120.5(2) . . ?
C00D C00B C009 120.7(2) . . ?
F005 C00C C008 116.3(2) . . ?
F005 C00C C00A 119.4(2) . . ?
C008 C00C C00A 124.2(2) . . ?
C008 C00D Br01 118.3(2) . . ?
C008 C00D Br1 122.7(2) . . ?
C00B C00D Br01 123.8(2) . . ?
C00B C00D C008 117.9(2) . . ?
C00B C00D Br1 119.4(2) . . ?
H00D C00E H00E 109.5 . . ?
H00D C00E H00F 109.5 . . ?
H00E C00E H00F 109.5 . . ?
H00A C00E H00B 109.5 . . ?
H00A C00E H00C 109.5 . . ?
H00B C00E H00C 109.5 . . ?
C00G C00E H00D 109.5 . . ?
C00G C00E H00E 109.5 . . ?
C00G C00E H00F 109.5 . . ?
C00H C00E H00A 109.5 . . ?
C00H C00E H00B 109.5 . . ?
C00H C00E H00C 109.5 . . ?
O007 B00F C00A 105.63(17) . 2_655 ?
O007 B00F C00A 105.63(17) . . ?
O007 B00F C00A 105.63(17) . 3_665 ?
C00A B00F C00A 113.02(14) 3_665 2_655 ?
C00A B00F C00A 113.02(14) 3_665 . ?
C00A B00F C00A 113.02(14) . 2_655 ?
P002 C00G H00G 108.6 . . ?
P002 C00G H00H 108.6 . . ?
C00E C00G P002 114.7(3) . . ?
C00E C00G H00G 108.6 . . ?
C00E C00G H00H 108.6 . . ?
H00G C00G H00H 107.6 . . ?
P002 C00H H00I 108.2 . . ?
P002 C00H H00J 108.2 . . ?
C00E C00H P002 116.5(3) . . ?
C00E C00H H00I 108.2 . . ?
C00E C00H H00J 108.2 . . ?
H00I C00H H00J 107.3 . . ?

loop_
_geom_torsion_atom_site_label_1
_geom_torsion_atom_site_label_2
_geom_torsion_atom_site_label_3
_geom_torsion_atom_site_label_4
_geom_torsion
_geom_torsion_site_symmetry_1
_geom_torsion_site_symmetry_2
_geom_torsion_site_symmetry_3
_geom_torsion_site_symmetry_4
_geom_torsion_publ_flag
F003 C009 C00A C00C 177.50(19) . . . . ?
F003 C009 C00A B00F -3.2(3) . . . . ?
F003 C009 C00B F004 -0.1(3) . . . . ?
F003 C009 C00B C00D -179.3(2) . . . . ?
F004 C00B C00D Br01 3.0(3) . . . . ?
F004 C00B C00D C008 -178.0(2) . . . . ?
F004 C00B C00D Br1 2.4(3) . . . . ?
F006 C008 C00C F005 -2.0(3) . . . . ?
F006 C008 C00C C00A 179.2(2) . . . . ?
F006 C008 C00D Br01 -2.1(3) . . . . ?
F006 C008 C00D C00B 178.8(2) . . . . ?
F006 C008 C00D Br1 -1.6(4) . . . . ?
O007 P002 C00G C00E -55.2(4) . . . . ?
O007 P002 C00H C00E 61.2(4) . . . . ?
C009 C00A C00C F005 -176.21(19) . . . . ?
C009 C00A C00C C008 2.5(3) . . . . ?
C009 C00A B00F O007 -130.9(2) . . . . ?
C009 C00A B00F C00A -15.9(4) . . . 2_655 ?
C009 C00A B00F C00A 114.04(19) . . . 3_665 ?
C009 C00B C00D Br01 -177.8(2) . . . . ?
C009 C00B C00D C008 1.3(3) . . . . ?
C009 C00B C00D Br1 -178.4(2) . . . . ?
C00A C009 C00B F004 179.7(2) . . . . ?
C00A C009 C00B C00D 0.4(3) . . . . ?
C00B C009 C00A C00C -2.2(3) . . . . ?
C00B C009 C00A B00F 177.1(2) . . . . ?
C00C C008 C00D Br01 178.1(2) . . . . ?
C00C C008 C00D C00B -1.0(3) . . . . ?
C00C C008 C00D Br1 178.6(2) . . . . ?
C00C C00A B00F O007 48.3(2) . . . . ?
C00C C00A B00F C00A -66.7(4) . . . 3_665 ?
C00C C00A B00F C00A 163.3(2) . . . 2_655 ?
C00D C008 C00C F005 177.7(2) . . . . ?
C00D C008 C00C C00A -1.0(4) . . . . ?
B00F C00A C00C F005 4.4(3) . . . . ?
B00F C00A C00C C008 -176.8(2) . . . . ?
C00G P002 C00G C00E 68.5(5) 3_665 . . . ?
C00G P002 C00G C00E -179.0(3) 2_655 . . . ?
C00H P002 C00H C00E -178.5(3) 3_665 . . . ?
C00H P002 C00H C00E -59.1(6) 2_655 . . . ?

_shelx_res_file                  
;
TITL mo_mm_rs_am342_5_0m_a.res in R-3
    mo_mm_rs_am342_5_0m.res
    created by SHELXL-2019/3 at 12:10:44 on 14-Mar-2025
REM Old TITL mo_MM_RS_AM342_5_0m in R-3
REM SHELXT solution in R-3: R1 0.150, Rweak 0.017, Alpha 0.027
REM <I/s> 0.000 for 0 systematic absences, Orientation as input
REM Formula found by SHELXT: C28 O F12 P Br3
CELL 0.71073 13.356 13.356 26.3488 90 90 120
ZERR 6 0.0003 0.0003 0.0009 0 0 0
LATT 3
SYMM -Y,+X-Y,+Z
SYMM +Y-X,-X,+Z
SFAC C H B Br F O P
UNIT 144 90 6 18 72 6 6

L.S. 4
PLAN  5
SIZE 0.387 0.441 0.492
TEMP -173.15
CONF
list 4
MORE -1
BOND $H
fmap 2 53
acta
REM <olex2.extras>
REM <HklSrc "%.\\mo_MM_RS_AM342_5_0m.hkl">
REM </olex2.extras>

WGHT    0.018000   12.924200
FVAR       0.15303
PART 1
BR01  4    0.831638    0.857112    0.401768    10.50000    0.03021    0.02005 =
         0.03081    0.00143    0.00288    0.01184
PART 0
P002  7    0.666667    0.333333    0.566555    10.33333    0.02677    0.02677 =
         0.01885    0.00000    0.00000    0.01339
F003  5    0.559289    0.419181    0.373730    11.00000    0.03020    0.02560 =
         0.02494   -0.00162   -0.00723    0.01302
F004  5    0.628179    0.636787    0.353545    11.00000    0.03905    0.03247 =
         0.03486    0.00675   -0.00014    0.02265
F005  5    0.869035    0.537316    0.489661    11.00000    0.02503    0.03393 =
         0.03585    0.00457   -0.00840    0.00764
F006  5    0.934852    0.755745    0.470712    11.00000    0.03322    0.02533 =
         0.03797   -0.00294   -0.00272   -0.00072
O007  6    0.666667    0.333333    0.509550    10.33333    0.02854    0.02854 =
         0.01899    0.00000    0.00000    0.01427
C008  1    0.840711    0.672895    0.446859    11.00000    0.02544    0.02409 =
         0.02488   -0.00402    0.00294    0.00575
C009  1    0.652277    0.499635    0.399699    11.00000    0.02370    0.02040 =
         0.01851   -0.00305    0.00131    0.00999
C00A  1    0.706919    0.466202    0.434784    11.00000    0.02241    0.02272 =
         0.02017   -0.00005    0.00248    0.01260
C00B  1    0.687358    0.613701    0.388648    11.00000    0.03211    0.02763 =
         0.02067    0.00260    0.00416    0.02009
C00C  1    0.803838    0.558547    0.456825    11.00000    0.02411    0.02686 =
         0.02135    0.00167    0.00087    0.01019
C00D  1    0.781286    0.701841    0.412419    11.00000    0.03276    0.01851 =
         0.02858    0.00156    0.01036    0.01239
C00E  1    0.654377    0.535407    0.574980    11.00000    0.04847    0.03525 =
         0.06265   -0.00529    0.01246    0.02556
PART 2
AFIX 137
H00D  2    0.657028    0.537109    0.537805    10.50000   -1.50000
H00E  2    0.732988    0.581018    0.588481    10.50000   -1.50000
H00F  2    0.607307    0.568182    0.586883    10.50000   -1.50000
AFIX 137
PART 1
H00A  2    0.695230    0.615522    0.587076    10.50000   -1.50000
H00B  2    0.577353    0.494193    0.590414    10.50000   -1.50000
H00C  2    0.646816    0.534635    0.537966    10.50000   -1.50000
AFIX   0
PART 0
B00F  3    0.666667    0.333333    0.451523    10.33333    0.02254    0.02254 =
         0.02022    0.00000    0.00000    0.01127
PART 2
C00G  1    0.601897    0.412485    0.593045    10.50000    0.04007    0.04302 =
         0.02705   -0.00450    0.00411    0.02441
AFIX  23
H00G  2    0.518531    0.371030    0.584535    10.50000   -1.20000
H00H  2    0.608569    0.412802    0.630473    10.50000   -1.20000
AFIX   0
PART 1
C00H  1    0.721011    0.477310    0.589429    10.50000    0.03419    0.03511 =
         0.03410   -0.01157   -0.00231    0.01463
AFIX  23
H00I  2    0.724434    0.475706    0.626934    10.50000   -1.20000
H00J  2    0.801248    0.525379    0.576985    10.50000   -1.20000
AFIX   0
PART 2
BR1   4    0.824226    0.857380    0.397456    10.50000    0.06814    0.02156 =
         0.04947    0.00817    0.02071    0.02024
HKLF 4


REM  mo_mm_rs_am342_5_0m_a.res in R-3
REM wR2 = 0.0612, GooF = S = 1.075, Restrained GooF = 1.075 for all data
REM R1 = 0.0279 for 1827 Fo > 4sig(Fo) and 0.0336 for all 2069 data
REM 146 parameters refined using 0 restraints

END

WGHT      0.0180     12.9240

REM Highest difference peak  0.359,  deepest hole -0.479,  1-sigma level  0.065
Q1    1   0.6689  0.4816  0.4260  11.00000  0.05    0.36
Q2    1   0.8392  0.8591  0.4330  11.00000  0.05    0.34
Q3    1   0.6667  0.3333  0.3563  10.33333  0.05    0.32
Q4    1   0.6279  0.3755  0.6207  11.00000  0.05    0.32
Q5    1   0.7371  0.4969  0.4514  11.00000  0.05    0.30
;
_shelx_res_checksum              51050
_shelx_hkl_file                  
;
   1  -2   0  767.22   23.90
   1   1   0  769.42   23.60
   1   1   0  779.02   23.40
  -1  -1   0  773.72   23.40
  -1  -1   0  762.72   23.60
   3   0   0  433.26   13.40
   3   0   0  429.16   13.50
  -3   3   0  439.86   14.10
  -3   3   0  422.46   14.40
   0  -3   0  418.06   14.70
   0  -3   0  433.16   14.60
   3  -3   0  431.96   14.00
   0   3   0  443.86   14.60
   0   3   0  438.66   14.50
  -3   0   0  432.66   13.40
  -3   0   0  426.46   13.50
   2  -4   0 1842.22   58.09
   2   2   0 1897.11   57.59
   2   2   0 1869.41   57.09
  -2   4   0 1943.81   58.19
  -2  -2   0 1908.11   57.79
  -2  -2   0 1914.21   57.39
  -2   4   0 1891.11   58.29
   1   4   0 1728.63   53.99
   1   4   0 1823.22   53.59
   4  -5   0 1687.03   53.59
  -5   1   0 1756.22   52.39
  -1  -4   0 1716.63   53.79
   5  -1   0 1749.43   52.19
  -4   5   0 1760.22   53.79
  -1  -4   0 1689.73   54.19
  -4   5   0 1721.83   54.19
   1  -5   0    6.50    2.00
   1  -5   0    9.50    2.20
  -5   4   0   15.90    2.40
   4   1   0   12.60    1.40
   4   1   0    9.10    1.50
  -1   5   0    8.40    2.00
   5  -4   0    7.20    1.40
  -4  -1   0   12.80    1.50
  -4  -1   0   11.20    1.60
  -1   5   0    7.00    2.00
   3  -6   0  196.68    9.10
   3   3   0  197.08    8.00
   3   3   0  189.68    7.40
   3  -6   0  194.58    8.80
  -3   6   0  185.58    8.60
  -3   6   0  196.28    8.80
  -3  -3   0  199.98    7.80
  -3  -3   0  177.38    8.10
  -6   6   0 3615.44  105.89
   0  -6   0 3377.46  106.59
  -6   6   0 3460.75  106.49
   0  -6   0 3398.36  107.09
   6   0   0 3504.45  104.39
  -6   0   0 3468.35  104.19
   0   6   0 3424.76  106.59
   6  -6   0 3503.85  105.69
   0   6   0 3616.64  106.39
   5  -7   0 3149.39   96.69
  -7   2   0 3141.59   94.79
   2   5   0 3185.48   96.89
   2   5   0 3178.68   96.79
  -2  -5   0 3166.38   96.59
  -5   7   0 3216.08   96.89
   7  -2   0 3211.58   94.39
  -5   7   0 3066.49   97.29
  -2  -5   0 3092.69   97.09
   5   2   0  130.99    5.60
   2  -7   0  146.69    8.00
  -7   5   0  142.69    7.10
   2  -7   0  137.49    8.00
   5   2   0  134.29    6.20
   7  -5   0  146.69    6.00
  -2   7   0  127.39    7.40
  -5  -2   0  141.59    5.90
  -5  -2   0  139.79    6.40
  -2   7   0  138.59    7.80
   1   7   0  713.83   24.40
   7  -8   0  689.93   24.30
  -8   1   0  685.43   22.20
   1   7   0  697.53   25.10
  -7   8   0  750.82   25.80
  -1  -7   0  649.34   25.40
  -1  -7   0  742.73   25.20
   8  -1   0  702.73   22.20
  -7   8   0  705.63   24.70
   4  -8   0   43.70    5.20
   4   4   0   41.00    4.10
   4   4   0   41.10    3.50
   4  -8   0   36.50    4.90
  -4  -4   0   42.60    3.80
  -4   8   0   48.10    5.10
  -4  -4   0   47.90    4.40
   8  -4   0   43.10    2.80
  -4   8   0   43.80    4.90
   7   1   0   48.70    3.50
  -8   7   0   50.29    5.20
   1  -8   0   53.59    6.00
   7   1   0   44.60    3.00
   1  -8   0   36.50    5.00
  -8   7   0   52.59    4.30
  -1   8   0   54.69    5.50
  -7  -1   0   41.60    3.10
  -1   8   0   47.00    5.20
   8  -7   0   48.30    4.20
  -7  -1   0   43.40    3.70
   3   6   0  148.59    7.40
  -9   3   0  149.59    6.50
   3   6   0  144.99    8.00
   6  -9   0  142.99    8.40
   9  -3   0  146.29    5.50
  -6   9   0  155.38    8.90
  -3  -6   0  122.99    8.20
  -3  -6   0  153.88    9.40
  -6   9   0  134.39    8.60
   9  -3   0  148.89    5.60
   3  -9   0   55.29    6.20
   6   3   0   41.90    4.10
  -9   6   0   45.50    4.90
   3  -9   0   43.90    5.30
   6   3   0   35.00    3.40
  -3   9   0   38.80    4.90
   9  -6   0   43.00    3.60
  -3   9   0   33.00    4.80
  -6  -3   0   37.80    4.40
  -6  -3   0   37.70    3.60
   0  -9   0   10.90    4.00
  -9   9   0   15.40    4.40
   9   0   0    9.60    2.00
   0  -9   0   14.60    4.40
  -9   9   0   12.00    3.30
  -9   0   0   11.40    2.00
   9  -9   0    7.20    2.80
   0   9   0    9.70    3.40
   0   9   0   11.50    3.80
   8 -10   0    7.90    3.50
 -10   2   0   12.10    2.00
   2   8   0    9.10    3.20
   2   8   0    9.90    3.30
  -2  -8   0    7.90    3.80
  10  -2   0   11.40    1.70
  -8  10   0    8.00    3.30
  -2  -8   0    5.90    3.80
  -8  10   0    9.00    4.10
 -10   5   0    8.70    2.90
   5 -10   0   15.90    3.90
   5   5   0   13.00    3.00
   5   5   0   10.60    2.70
  -5  -5   0   13.00    3.50
  -5  -5   0   14.10    3.50
  -5  10   0   13.50    3.70
  10  -5   0   12.20    1.90
  -5  10   0   10.50    3.90
   2 -10   0   68.39    7.40
   2 -10   0   62.49    7.00
   8   2   0   57.89    3.70
 -10   8   0   62.29    6.70
   8   2   0   55.49    4.50
  -2  10   0   64.89    6.60
  -8  -2   0   54.89    5.00
  10  -8   0   57.79    4.90
  -8  -2   0   60.39    4.10
  -2  10   0   65.99    7.20
   1  10   0   42.80    5.60
  10 -11   0   55.19    6.20
  -1 -10   0   44.10    6.50
 -10  11   0   63.29    7.30
  -1 -10   0   48.40    7.40
  11  -1   0   41.90    3.40
 -11   4   0    9.80    3.00
   4   7   0    4.20    3.20
   4   7   0   13.90    3.30
 -11   4   0   11.00    2.50
   7 -11   0    8.90    3.60
  -4  -7   0   16.60    3.90
  -7  11   0    8.00    4.10
  11  -4   0   10.10    1.60
  11  -4   0    7.60    1.60
  -4  -7   0    9.20    3.70
  -7  11   0    3.80    3.70
   4 -11   0  239.68   12.70
 -11   7   0  242.68   11.90
   7   4   0  231.68    9.90
   7   4   0  230.58   10.50
  -4  11   0  256.57   18.30
  -7  -4   0  240.38   11.50
  -4  11   0  243.18   12.80
  -7  -4   0  269.37   10.60
   1 -11   0   17.60    5.30
  10   1   0   22.20    2.90
 -11  10   0   14.80    5.00
   1 -11   0   15.50    4.80
  11 -10   0   20.20    3.80
   9 -12   0    2.00    3.50
   3   9   0    1.40    3.10
 -12   3   0    5.80    2.00
  -3  -9   0    4.20    3.80
  -9  12   0    2.20    4.00
  -3  -9   0    6.60    4.00
   6   6   0  286.77   12.30
   6 -12   0  306.47   15.20
 -12   6   0  350.06   13.70
  -6  -6   0  322.37   13.40
  -6  -6   0  288.27   14.30
  12  -6   0  308.07   10.90
  -6  12   0  299.27   15.30
   9   3   0  191.58    9.20
   9   3   0  197.48    7.90
   3 -12   0  171.48   11.80
  -9  -3   0  190.78    9.90
  -9  -3   0  202.08    8.70
  12  -9   0  213.28    9.40
   0 -12   0   51.89    7.80
  12   0   0   59.89    6.20
  12 -12   0   57.89    6.90
  11 -13   0  294.37   14.40
 -11  13   0  255.77   14.60
  -2 -11   0  287.07   16.30
  -2 -11   0  305.37   15.20
 -13   5   0   10.50    3.00
   8 -13   0   14.70    4.70
   5   8   0   14.80    3.80
 -13   5   0   16.00    3.70
  -8  13   0   11.10    5.10
  -5  -8   0   20.00    5.20
  -5  -8   0   11.30    4.20
   5 -13   0  890.01   34.20
 -13   8   0  952.20   32.80
   8   5   0  870.61   29.70
  13  -8   0  901.81   29.40
  -8  -5   0  983.40   31.30
  -8  -5   0  870.91   32.40
   2 -13   0   33.00    6.90
  13 -11   0   16.40    4.10
  13 -14   0  156.88   10.60
  -1 -13   0  162.48   13.50
 -14   4   0  341.87   12.30
  10 -14   0  333.97   16.60
 -14   4   0  346.57   13.30
  -4 -10   0  364.66   18.20
 -10  14   0  336.67   17.60
   7 -14   0   14.30    5.20
   7   7   0   17.70    4.10
 -14   7   0   19.40    4.10
  -7  -7   0   17.50    5.10
  -7  -7   0   31.40    5.00
   4 -14   0   22.10    6.80
 -14  10   0   14.00    5.60
 -10  -4   0   10.30    4.50
 -10  -4   0   11.70    3.40
   1 -14   0   16.40    6.10
  14 -13   0    9.00    4.40
  12 -15   0  119.89   10.40
 -12  15   0  123.69   10.80
  -3 -12   0  133.09   12.50
 -15   6   0   55.79    6.20
   6   9   0   63.99    7.30
   9 -15   0   73.79    8.50
 -15   6   0   57.49    6.70
  -6  -9   0   58.39    8.30
  -6  -9   0   67.89    7.70
   6 -15   0   68.99    8.90
   9   6   0   64.09    6.10
 -15   9   0   56.09    7.50
  15  -9   0   72.69    5.00
  -9  -6   0   61.49    6.50
  -9  -6   0   66.49    8.00
   3 -15   0   18.00    6.60
   0 -15   0    8.30    6.70
  15 -15   0    1.80    4.60
  11 -16   0   -1.50    4.80
  -5 -11   0    5.70    7.90
   8   8   0    2.40    4.30
 -16   8   0   -8.40    4.40
   8 -16   0    6.40    5.10
 -16   8   0    5.20    3.20
  -8  -8   0    1.60    4.60
   5 -16   0    3.40    6.00
 -17   7   0   12.70    3.70
  10 -17   0   19.40    6.90
  -7 -10   0   17.00    6.60
   7 -17   0    1.60    5.90
 -17  10   0   -1.40    3.90
 -10  -7   0    5.80    5.40
  -1   0  -1   31.60    1.50
   3  -2  -1  284.17    9.10
  -2  -1  -1  277.37    9.10
  -2  -1  -1  271.07    9.20
  -1   3  -1  279.17    9.90
  -1   3  -1  293.17   10.00
   1  -3   1  275.87    9.90
  -3   2   1  277.57    9.40
   2   1   1  285.17    9.10
   1  -3   1  272.97   10.00
   2   1   1  268.47    9.20
   2   0  -1  191.48    6.20
   0  -2  -1  185.68    6.80
   0  -2  -1  187.88    6.70
  -2   2  -1  190.98    6.40
  -2   0   1  186.88    6.20
   2  -2   1  184.68    6.40
  -2   5  -1  304.37   11.40
   5  -3  -1  301.97   10.00
  -2   5  -1  284.67   11.30
  -3  -2  -1  286.37   10.50
  -3  -2  -1  298.47   10.20
  -5   3   1  306.47   10.60
   3   2   1  292.67   10.10
   2  -5   1  297.77   11.50
   3   2   1  296.67   10.50
   2  -5   1  279.87   11.40
   1   2  -1  849.61   26.30
   1   2  -1  833.52   26.00
   2  -3  -1  858.01   26.60
   2  -3  -1  835.02   26.30
  -2   3   1  833.92   26.50
  -1  -2   1  842.72   26.00
  -2   3   1  852.91   26.40
  -1  -2   1  812.92   26.30
  -3   4  -1   20.20    2.40
  -3   4  -1   15.70    2.00
  -1  -3  -1   19.50    2.20
  -1  -3  -1   16.40    2.10
   1   3   1   16.50    1.90
   3  -4   1   15.00    2.00
   1   3   1   18.60    2.20
  -3   7  -1 1466.35   48.00
  -4  -3  -1 1502.75   47.50
   7  -4  -1 1503.25   45.90
  -4  -3  -1 1492.45   46.50
  -3   7  -1 1554.34   48.10
  -7   4   1 1471.55   46.80
   4   3   1 1486.15   46.20
   4   3   1 1534.65   46.90
   3  -7   1 1470.65   48.10
  -4   0  -1    5.70    1.00
   0   4  -1    6.60    1.70
   4  -4  -1    6.70    1.50
  -4   0  -1    7.00    1.20
   0   4  -1   10.60    2.00
  -4   4   1    9.60    1.90
   4   0   1    5.50    1.10
  -4   4   1    8.80    1.60
   4   0   1    7.70    1.10
   0  -4   1    7.00    1.80
   0  -4   1    8.90    1.90
   1  -4  -1 4383.26  130.89
   3   1  -1 4263.57  129.69
  -1   4   1 4373.46  130.69
  -1   4   1 4361.36  130.79
  -2  -4  -1  510.85   17.50
  -4   6  -1  504.95   17.70
  -2  -4  -1  508.95   18.00
  -4   6  -1  482.75   18.10
   2   4   1  516.85   17.60
   2   4   1  508.05   17.10
   4  -6   1  494.05   17.80
  -5  -4  -1 2218.38   70.59
  -5  -4  -1 2261.07   69.99
  -4   9  -1 2309.67   71.69
  -4   9  -1 2327.17   72.09
   5   4   1 2243.18   69.49
   4  -9   1 2264.67   71.99
   5   4   1 2261.77   70.19
  -9   5   1 2236.38   71.69
  -5  -1  -1  198.28    7.40
  -1   6  -1  206.78    9.10
  -1   6  -1  211.38    9.40
  -5  -1  -1  211.08    7.70
   6  -5  -1  204.08    8.00
   1  -6   1  204.68    9.70
  -6   5   1  205.48    8.80
   5   1   1  211.18    7.70
   1  -6   1  201.08    9.40
   5   1   1  192.88    7.40
   2   3  -1  276.07   10.10
   3  -5  -1  263.97   10.20
   2   3  -1  280.87    9.50
   3  -5  -1  272.77   10.70
   5  -2   1  259.17    8.40
  -3   5   1  256.17   10.50
  -3   5   1  265.57   10.40
  -2  -3   1  260.27   10.20
  -2  -3   1  258.07    9.70
  -5   5  -1   30.10    2.90
  -5   5  -1   28.60    3.30
   5   0  -1   31.40    2.20
   0  -5  -1   30.80    3.60
   0  -5  -1   21.50    3.10
   0   5   1   29.90    3.50
   5  -5   1   26.80    2.90
  -5   0   1   27.80    1.70
   0   5   1   30.50    3.40
  -3  -5  -1    1.50    2.10
  -5   8  -1    3.00    2.70
  -5   8  -1    1.30    2.30
  -3  -5  -1   -0.30    2.10
   3   5   1    1.20    1.90
   3   5   1    4.30    2.30
   5  -8   1    3.30    2.50
  -8   3   1    4.30    1.90
  11  -6  -1    3.20    2.00
  -6  -5  -1    0.50    2.90
  -5  11  -1   -2.50    2.90
  -5  11  -1    3.00    3.00
 -11   6   1    5.90    3.00
   5 -11   1    0.70    3.40
   6   5   1    1.20    2.50
   6   5   1   -1.30    2.20
   8  -6  -1   94.49    5.00
  -6  -2  -1   88.09    5.20
  -2   8  -1   87.69    6.50
  -6  -2  -1   88.79    4.70
  -2   8  -1   82.59    6.20
   6   2   1   91.29    5.00
  -8   6   1   97.89    6.00
   6   2   1   84.59    4.60
   2  -8   1   94.09    6.90
   2  -8   1   82.19    7.00
  -6   1  -1 1378.66   41.70
   1   5  -1 1302.87   43.40
   5  -6  -1 1331.97   43.00
   1   5  -1 1399.76   43.00
  -5   6   1 1383.06   43.30
  -1  -5   1 1359.06   43.20
   6  -1   1 1413.26   41.10
  -1  -5   1 1353.36   43.90
  -5   6   1 1326.47   43.60
   2  -6  -1 2528.85   76.79
   2  -6  -1 2443.26   76.69
   4   2  -1 2494.35   76.09
   4   2  -1 2465.95   74.39
  -2   6   1 2490.75   76.69
  -4  -2   1 2436.86   75.49
  -4  -2   1 2500.05   74.69
  -2   6   1 2462.15   77.69
  -1  -6  -1 1640.34   52.59
  -6   7  -1 1573.94   52.39
   7  -1  -1 1670.53   49.99
  -1  -6  -1 1635.54   52.79
  -6   7  -1 1672.73   51.89
   6  -7   1 1673.03   51.89
   1   6   1 1676.83   51.69
   1   6   1 1578.84   52.09
  -7   1   1 1648.24   49.50
  10  -4  -1   53.89    3.50
  -6  10  -1   53.49    6.40
  -4  -6  -1   66.99    5.80
  10  -4  -1   51.59    3.60
  -6  10  -1   62.29    7.00
  -4  -6  -1   56.09    6.10
 -10   4   1   48.70    4.60
   6 -10   1   54.39    6.60
   4   6   1   66.19    5.10
  13  -7  -1   62.49    4.60
  -6  13  -1   55.79    7.10
  -7  -6  -1   73.79    6.80
 -13   7   1   60.99    6.80
   6 -13   1   72.49    8.20
   7   6   1   55.89    5.50
  -3  10  -1    8.10    3.40
  -7  -3  -1    8.40    2.70
  -7  -3  -1    7.50    2.50
  10  -7  -1    4.30    2.00
  -3  10  -1   14.30    4.10
 -10   7   1    3.10    3.20
   3 -10   1    4.10    3.50
   7   3   1    9.00    2.50
   7  -7  -1  311.37   12.40
   0   7  -1  318.97   13.60
   0   7  -1  312.97   13.10
  -7   0  -1  338.17   11.20
  -7   7   1  324.57   13.60
   0  -7   1  311.67   13.90
   0  -7   1  309.37   13.40
   7   0   1  330.07   11.00
  -7   7   1  338.17   12.80
   3   4  -1   90.99    4.70
   4  -7  -1   87.99    5.90
   4  -7  -1  100.39    6.50
   3   4  -1   85.49    5.40
   7  -3   1   89.89    3.60
  -4   7   1   90.69    6.20
  -4   7   1  100.39    6.30
  -3  -4   1   94.89    5.90
  -3  -4   1   84.59    5.10
   1  -7  -1   70.69    6.00
  -7   6  -1   70.39    5.40
   6   1  -1   79.99    3.50
   1  -7  -1   69.79    5.90
   6   1  -1   75.99    4.20
  -7   6  -1   76.29    4.60
   7  -6   1   76.79    4.70
  -6  -1   1   68.99    4.40
  -6  -1   1   78.09    3.60
  -1   7   1   75.99    5.70
  -1   7   1   65.29    5.40
   9  -2  -1    3.30    1.50
  -2  -7  -1    3.60    3.00
  -7   9  -1    1.70    2.70
  -2  -7  -1    3.60    2.90
  -7   9  -1   -0.20    3.10
   2   7   1    6.70    2.60
  -9   2   1    2.70    1.50
   7  -9   1    2.90    2.50
   2   7   1    3.50    2.40
  12  -5  -1   13.30    2.10
  -7  12  -1   15.60    4.50
  -5  -7  -1   18.50    4.50
  12  -5  -1   15.10    2.20
  -5  -7  -1   16.60    4.50
   5   7   1   15.10    3.60
 -12   5   1   14.70    3.00
   7 -12   1   15.40    4.60
 -12   5   1   16.10    3.60
  15  -8  -1   34.20    3.50
  15  -8  -1   38.60    3.80
  -8  -7  -1   39.90    6.10
  -8  -7  -1   27.00    6.10
   7 -15   1   32.90    7.00
   8   7   1   26.20    4.80
 -15   8   1   36.40    6.30
  12  -8  -1  319.37   12.50
  -8  -4  -1  330.57   14.10
  -8  -4  -1  319.07   12.90
  -4  12  -1  296.37   15.60
   8   4   1  317.87   13.10
   4 -12   1  323.27   16.40
   8   4   1  333.97   12.40
 -12   8   1  354.46   15.20
   9  -8  -1    8.20    2.70
  -1   9  -1    4.30    3.00
  -1   9  -1    6.60    3.10
   1  -9   1   11.80    4.20
   8   1   1    6.70    2.10
   1  -9   1   16.80    4.10
  -9   8   1    5.30    3.30
  -8   2  -1  559.64   17.70
   2   6  -1  547.45   19.70
   2   6  -1  518.45   18.60
   6  -8  -1  525.05   19.50
   8  -2   1  556.14   16.60
  -6   8   1  559.94   20.00
  -2  -6   1  519.55   19.40
  -2  -6   1  489.85   19.80
  -6   8   1  500.25   20.00
   3  -8  -1   36.40    4.90
   5   3  -1   45.90    3.30
   5   3  -1   52.79    4.10
   3  -8  -1   52.09    5.50
  -5  -3   1   45.80    4.40
  -5  -3   1   40.70    3.50
  -3   8   1   41.30    5.00
  -3   8   1   30.50    4.30
  -8   8  -1  147.49    8.70
  -8   8  -1  148.59    7.90
   8   0  -1  153.88    6.40
   0  -8  -1  148.49    8.80
   0  -8  -1  141.99    8.90
   8  -8   1  138.89    7.60
   0   8   1  136.49    8.50
   0   8   1  142.89    8.10
  -3  -8  -1  211.88   11.40
  -8  11  -1  194.18   11.40
  11  -3  -1  212.08    7.80
  11  -3  -1  221.18    8.00
  -8  11  -1  202.28   12.10
  -3  -8  -1  207.88   11.90
   3   8   1  206.88   10.30
 -11   3   1  217.58    8.10
 -11   3   1  215.78    8.80
   8 -11   1  207.98   11.30
  -8  14  -1  182.58   12.20
  -6  -8  -1  198.48   12.60
  -6  -8  -1  227.18   12.00
 -14   6   1  191.78   10.10
   8 -14   1  202.38   12.70
   6   8   1  189.48   11.60
  -9  -8  -1   46.20    7.70
   8 -17   1   43.20    8.50
 -17   9   1   41.10    5.70
  14  -9  -1  265.97   12.30
  -9  -5  -1  249.97   13.10
  -9  -5  -1  284.57   12.10
 -14   9   1  260.57   14.60
   9   5   1  257.17   10.90
   5 -14   1  250.87   15.50
  -9  -2  -1    2.90    2.70
  11  -9  -1    3.60    2.90
  -9  -2  -1    5.50    2.50
  -2  11  -1    0.20    3.40
  -2  11  -1    5.80    3.70
   9   2   1    2.80    2.20
 -11   9   1   10.00    4.00
   2 -11   1    4.80    4.20
   1   8  -1   11.30    3.20
  -9   1  -1   13.50    2.30
   8  -9  -1    9.20    3.00
  -1  -8   1   10.60    3.90
  -8   9   1   10.00    3.90
  -1  -8   1   12.50    4.00
   9  -1   1   11.70    1.70
  -8   9   1   21.10    3.90
   4   5  -1  110.39    6.90
   5  -9  -1  107.09    7.70
   4   5  -1  108.09    6.70
   5  -9  -1  115.39    7.60
  -4  -5   1  105.39    7.10
  -5   9   1  111.89    7.90
  -5   9   1  111.69    7.80
   9  -4   1  120.29    4.60
  -4  -5   1  110.39    6.60
   7   2  -1  354.76   12.80
   2  -9  -1  331.67   15.20
  -9   7  -1  312.87   14.20
   7   2  -1  352.16   11.70
   2  -9  -1  334.77   15.20
  -7  -2   1  345.07   13.30
  -7  -2   1  355.86   12.10
   9  -7   1  341.97   12.80
  -2   9   1  351.56   15.30
  -2   9   1  350.16   14.80
  -9  10  -1  402.26   16.20
  -1  -9  -1  384.56   16.70
  -1  -9  -1  396.66   17.60
  10  -1  -1  385.46   13.20
  -9  10  -1  386.36   17.20
   9 -10   1  365.26   15.40
   1   9   1  352.66   16.20
   1   9   1  382.86   15.90
  -9  13  -1   10.00    4.60
  -4  -9  -1   10.70    4.60
  -4  -9  -1   11.10    4.90
 -13   4   1   12.70    3.10
   4   9   1    8.30    3.90
   9 -13   1    8.90    4.30
 -13   4   1   18.40    2.70
  -7  -9  -1  101.59    9.40
  -7  -9  -1   90.89    9.90
   7   9   1   74.49    8.10
   9 -16   1  102.29   10.80
 -16   7   1   86.49    7.80
 -16   7   1   77.19    6.30
 -10  -6  -1   -0.40    3.60
 -10  -6  -1    6.00    4.60
  16 -10  -1   -3.90    2.00
   6 -16   1    6.10    6.10
  10   6   1   -1.70    3.80
 -16  10   1  -11.30    6.00
 -10  -3  -1    0.70    2.50
  13 -10  -1   -0.90    2.50
 -13  10   1    4.90    4.50
   3 -13   1   -3.70    4.20
   0  10  -1   87.99    7.70
  10 -10  -1   98.19    7.00
 -10   0  -1  105.79    5.20
   0 -10   1   99.49    9.40
 -10  10   1  106.69    8.90
  10   0   1  111.09    5.10
   0 -10   1  111.79    9.10
 -10   3  -1  751.72   24.80
   7 -10  -1  737.53   27.40
   3   7  -1  753.22   25.90
   3   7  -1  788.92   27.20
  -7  10   1  735.83   27.90
  -7  10   1  802.22   28.10
  -3  -7   1  742.43   27.80
  -3  -7   1  780.32   27.10
   4 -10  -1    3.30    3.40
   6   4  -1    6.40    2.20
   4 -10  -1    4.10    3.20
 -10   6  -1    4.70    2.90
   6   4  -1    3.50    2.30
  -4  10   1    3.10    3.20
  -4  10   1    4.10    3.50
  10  -6   1    3.80    1.70
  -6  -4   1    7.00    2.70
  -6  -4   1    8.10    3.20
 -10   9  -1 1664.03   54.79
   9   1  -1 1659.13   51.59
   1 -10  -1 1679.83   55.69
   1 -10  -1 1726.93   55.39
  10  -9   1 1677.03   52.89
  -1  10   1 1580.84   54.19
  -1  10   1 1658.13   55.19
 -10  12  -1    2.20    3.50
  -2 -10  -1    5.80    4.40
  -2 -10  -1    7.20    4.70
  12  -2  -1    4.00    1.60
   2  10   1   -1.00    3.60
  10 -12   1    8.80    4.00
 -10  15  -1  168.18   12.90
  -5 -10  -1  200.48   13.70
  -5 -10  -1  199.58   12.50
  10 -15   1  186.88   12.60
 -11  -4  -1   85.49    6.40
  15 -11  -1   72.99    6.60
   4 -15   1   83.89   10.70
  12 -11  -1  260.77   12.50
   1 -12   1  260.27   15.10
  11   1   1  272.57   10.50
   2   9  -1   29.80    4.50
 -11   2  -1   34.50    3.40
  -2  -9   1   35.10    5.70
  -9  11   1   43.40    6.00
  -9  11   1   25.10    5.40
 -11   5  -1  673.93   24.20
   5   6  -1  722.33   24.90
   6 -11  -1  668.73   25.90
   5   6  -1  694.93   23.50
  -5  -6   1  671.33   25.50
  -5  -6   1  687.93   24.30
  -6  11   1  651.93   26.40
  -6  11   1  738.03   26.80
  11  -5   1  707.23   21.60
   3 -11  -1  127.89    9.70
 -11   8  -1  138.09    9.20
   8   3  -1  142.39    7.40
   3 -11  -1  129.19    9.60
   8   3  -1  126.19    6.00
  -8  -3   1  136.09    8.10
  -8  -3   1  144.39    6.70
  -3  11   1  118.89    9.10
  -3  11   1  117.19    9.30
  11  -8   1  136.69    6.90
 -11  11  -1  314.57   15.00
  11   0  -1  350.16   12.50
   0 -11  -1  327.37   17.00
   0 -11  -1  359.56   16.70
  11 -11   1  337.67   14.60
  -3 -11  -1  296.47   15.50
 -11  14  -1  258.37   14.60
  -3 -11  -1  280.27   16.10
  11 -14   1  249.68   14.00
  -6 -11  -1   17.40    6.80
  11 -17   1   15.30    6.80
  14 -12  -1  550.04   21.10
   2 -14   1  563.34   25.50
  11 -12  -1   16.30    5.40
  -1 -11   1   17.20    6.00
 -12   4  -1  670.63   22.60
 -12   4  -1  658.43   21.90
   8 -12  -1  636.14   24.70
   4   8  -1  606.24   22.70
  -4  -8   1  651.03   24.20
  -8  12   1  648.54   25.30
  -4  -8   1  623.44   27.30
   5 -12  -1  443.46   19.30
 -12   7  -1  423.66   17.50
   7   5  -1  409.26   15.30
  12  -7   1  450.05   14.80
  -5  12   1  412.16   19.10
  -7  -5   1  447.76   16.30
  -7  -5   1  418.46   17.80
   2 -12  -1    9.60    5.10
 -12  10  -1   21.30    5.40
  10   2  -1   17.30    3.20
   2 -12  -1   17.70    5.40
  12 -10   1   19.00    3.70
  -1 -12  -1  195.18   13.30
  -1 -12  -1  195.98   12.60
 -12  13  -1  157.18   11.40
  12 -13   1  161.18   11.80
 -12  16  -1   -6.80    5.30
  -4 -12  -1    0.50    5.60
  12 -16   1    1.10    4.70
   3 -16   1   13.80    9.20
  13 -13  -1   13.10    4.50
   0 -13   1   11.80    6.00
 -13   3  -1  314.17   12.50
  10 -13  -1  301.37   15.10
   3  10  -1  313.77   14.20
 -13   3  -1  330.57   11.70
 -10  13   1  280.67   15.50
  -3 -10   1  355.46   16.00
  -3 -10   1  301.67   16.40
   6   7  -1   15.20    3.60
 -13   6  -1    8.20    3.20
 -13   6  -1    7.10    3.60
   7 -13  -1    7.20    4.50
  -6  -7   1    8.10    4.10
  -6  -7   1    9.80    4.40
  -7  13   1   -0.30    4.20
   9   4  -1  158.48    7.30
 -13   9  -1  189.18   11.60
  -9  -4   1  170.28   10.10
  -9  -4   1  180.78    8.30
   1 -13  -1   12.50    5.30
  13 -12   1    6.00    3.40
  -2 -13  -1   32.10   12.80
  13 -15   1   13.20    5.30
   1 -15   1   21.00    7.80
  12 -14  -1  519.25   21.60
  -2 -12   1  497.15   23.50
 -14   5  -1   44.80    5.50
   5   9  -1   51.99    6.00
   9 -14  -1   48.80    6.70
  -9  14   1   42.70    7.20
  -5  -9   1   60.99    8.10
  -5  -9   1   73.39    7.80
 -14   8  -1  204.08   11.80
   8   6  -1  198.88    9.40
  14  -8   1  202.58    8.00
  -8  -6   1  240.68   11.00
  -8  -6   1  191.88   12.00
   3 -14  -1   20.10    5.90
  14 -11   1   22.80    4.10
   0 -14  -1    1.50    5.40
  14 -14   1    2.30    4.40
  14 -15  -1    0.40    4.60
  -1 -14   1    4.30    6.00
  11 -15  -1   24.00    6.20
 -11  15   1   34.30    7.00
  -4 -11   1   20.80    6.70
   8 -15  -1    8.60    6.30
 -15   7  -1    1.70    4.30
   7   8  -1    0.70    3.70
 -15   7  -1    2.30    3.30
  -7  -8   1    1.00    4.50
  10   5  -1  105.59    6.00
   5 -15  -1  112.19   11.20
 -10  -5   1  119.59    9.70
  15 -10   1  116.99    6.50
   2 -15  -1    9.60    6.10
  13 -16  -1   16.40    5.80
  -3 -13   1    6.70    6.70
  10 -16  -1   42.50    7.70
 -16   6  -1   33.10    4.20
 -16   6  -1   37.00    5.40
  -6 -10   1   40.80    7.90
 -16   9  -1   38.20    5.50
 -16   9  -1   53.19    7.50
   7 -16  -1   52.29    8.30
   9   7  -1   52.49    5.60
  -9  -7   1   53.79    7.90
   4 -16  -1   44.40    8.50
   9 -17  -1    0.50    5.40
 -17   8  -1    9.30    4.10
  -8  -9   1   13.90    5.70
   6 -17  -1  224.48   16.50
   0  -1  -2  328.07   10.70
   0  -1  -2  321.97   10.70
  -1   1  -2  349.96   10.50
   0   1   2  348.87   10.70
  -1   0   2  343.77   10.30
   0   2  -2 1534.15   47.00
  -2   0  -2 1533.55   46.10
   0   2  -2 1512.35   46.80
   2  -2  -2 1545.45   46.70
   2  -2  -2 1533.65   46.80
  -2   0  -2 1560.04   46.50
  -2   2   2 1547.75   46.80
   2   0   2 1559.44   46.00
   0  -2   2 1553.94   47.10
   2   0   2 1571.54   46.50
  -1  -2  -2  130.29    5.30
  -1  -2  -2  124.09    5.10
  -2   3  -2  131.59    5.30
   2  -3   2  126.49    5.30
   1   2   2  131.89    5.20
  -3   1   2  129.59    4.40
   1   2   2  132.89    5.10
  -1   4  -2 1334.47   40.90
  -1   4  -2 1278.67   40.70
  -3  -1  -2 1334.17   39.80
  -3  -1  -2 1303.07   39.70
   4  -3  -2 1315.77   39.90
  -4   3   2 1268.07   40.20
   3   1   2 1282.67   39.80
   1  -4   2 1302.77   41.00
   3   1   2 1307.17   39.70
   1  -3  -2 4737.63  219.88
  -3   2  -2 4403.76  142.59
   2   1  -2 4558.54  148.99
   1  -3  -2 4522.45  152.28
  -3   2  -2 4537.75  175.58
  -2  -1   2 4764.82  204.28
   3  -2   2 4402.46  185.98
  -2  -1   2 4499.05  149.49
  -1   3   2 4956.10  153.18
  -1   3   2 4716.43  226.28
  -3   5  -2 1033.00   33.90
  -2  -3  -2 1047.50   33.40
  -3   5  -2 1081.99   33.80
  -2  -3  -2 1030.60   33.10
   3  -5   2 1041.00   33.70
  -5   2   2 1017.50   32.20
   2   3   2 1084.09   33.10
   2   3   2 1084.79   33.40
   6  -4  -2  903.61   29.10
  -4  -2  -2  949.31   29.30
  -2   6  -2  927.31   30.70
  -2   6  -2  944.21   30.80
  -4  -2  -2  936.61   29.50
  -6   4   2  890.61   29.70
   4   2   2  949.90   29.20
   2  -6   2  904.31   30.90
   4   2   2  951.20   29.40
  -4   1  -2  924.31   28.40
   1   3  -2  905.31   28.70
   3  -4  -2  907.61   29.00
   1   3  -2  927.71   29.10
   3  -4  -2  910.51   29.40
  -3   4   2  951.60   29.20
  -1  -3   2  894.81   28.90
  -1  -3   2  902.51   29.40
  -3   4   2  921.21   29.40
   4   0  -2 3040.60   90.39
  -4   4  -2 2964.50   90.79
   0  -4  -2 3003.20   91.59
   0  -4  -2 3016.80   91.59
   4  -4   2 2981.10   90.79
   0   4   2 3046.90   91.39
   0   4   2 3041.00   91.59
  -3  -4  -2    4.20    2.10
  -4   7  -2    6.10    2.30
  -3  -4  -2    5.10    2.20
  -4   7  -2    3.90    2.30
  -7   3   2    6.70    1.80
   3   4   2    4.20    1.80
   4  -7   2    3.90    2.40
   3   4   2    4.90    2.10
  -3   8  -2 2413.16   74.29
  -5  -3  -2 2414.96   72.39
  -5  -3  -2 2348.47   72.69
  -3   8  -2 2337.27   74.19
   8  -5  -2 2352.56   71.99
   3  -8   2 2317.07   74.39
   5   3   2 2403.56   72.49
  -8   5   2 2315.27   72.89
   5   3   2 2367.76   72.09
  -5   0  -2  114.69    4.40
   5  -5  -2  120.39    5.60
  -5   0  -2  112.19    4.90
   0   5  -2  113.89    5.90
   0   5  -2  125.29    6.40
  -5   5   2  138.39    6.10
  -5   5   2  112.19    6.10
   5   0   2  119.19    4.50
   0  -5   2  114.89    6.60
   5   0   2  110.39    4.90
   0  -5   2  121.39    6.30
   3   2  -2 4317.17  131.89
   2  -5  -2 4266.07  132.89
   2  -5  -2 4448.35  132.69
   3   2  -2 4469.55  130.99
  -2   5   2 4494.75  132.99
  -3  -2   2 4458.65  132.19
  -3  -2   2 4260.97  131.19
  -2   5   2 4420.06  132.99
   5  -3   2 4448.96  131.19
  -5   6  -2   33.30    3.90
  -5   6  -2   30.80    3.40
   6  -1  -2   27.40    2.50
  -1  -5  -2   33.30    3.60
  -1  -5  -2   32.10    3.70
   5  -6   2   28.20    3.30
   1   5   2   30.20    3.90
   1   5   2   25.00    3.40
  -4  -5  -2  687.83   24.70
  -5   9  -2  738.23   25.30
  -4  -5  -2  704.33   24.20
  -5   9  -2  695.03   25.50
   4   5   2  709.33   23.70
   4   5   2  712.23   24.30
  -9   4   2  661.83   23.20
  -6  -4  -2  863.21   29.00
  -6  -4  -2  863.81   28.40
  -4  10  -2  860.51   30.50
  -4  10  -2  821.72   30.20
  10  -6  -2  848.22   27.50
   4 -10   2  829.82   30.90
   6   4   2  842.32   27.80
 -10   6   2  850.21   29.00
   6   4   2  854.81   28.40
   7  -6  -2  467.15   16.80
  -6  -1  -2  489.35   16.10
  -1   7  -2  481.85   18.00
  -1   7  -2  483.05   18.30
  -6  -1  -2  500.15   16.20
   6   1   2  505.05   16.10
  -7   6   2  445.26   17.60
   6   1   2  489.45   16.10
   1  -7   2  498.45   18.50
   1  -7   2  484.25   18.80
  -6   2  -2  526.75   17.10
   2   4  -2  518.85   18.10
   4  -6  -2  548.65   18.90
   4  -6  -2  518.85   18.20
   2   4  -2  525.45   17.40
  -4   6   2  484.95   18.50
  -4   6   2  518.25   18.50
  -2  -4   2  512.65   17.70
  -2  -4   2  510.35   18.50
   1  -6  -2    4.50    2.20
   5   1  -2    2.40    1.40
   1  -6  -2    2.70    2.20
  -6   5  -2    2.80    1.40
  -1   6   2    4.30    2.10
  -1   6   2    5.80    2.10
  -5  -1   2    4.40    1.50
   6  -5   2    5.70    1.60
  -2  -6  -2   77.79    6.10
  -6   8  -2   70.99    6.10
   8  -2  -2   73.09    4.10
  -6   8  -2   74.89    5.70
  -2  -6  -2   84.99    6.00
  -8   2   2   72.49    3.50
  -8   2   2   75.09    3.90
   2   6   2   83.39    5.70
   6  -8   2   85.19    5.90
   2   6   2   78.09    5.50
  11  -5  -2   65.69    4.30
  -5  -6  -2   66.19    6.20
  -5  -6  -2   68.49    6.50
  -6  11  -2   60.39    7.10
  -6  11  -2   68.79    7.30
   5   6   2   56.89    5.60
 -11   5   2   76.69    5.70
   6 -11   2   63.49    6.80
   5   6   2   58.89    5.50
  -7  -5  -2    6.00    3.40
  -7  -5  -2    4.40    2.90
  -5  12  -2    4.90    3.90
   7   5   2    3.20    2.80
   7   5   2    4.90    2.90
 -12   7   2    7.20    3.70
   5 -12   2    3.40    4.10
  -7  -2  -2  277.97   10.60
  -2   9  -2  255.17   12.30
  -2   9  -2  253.47   12.60
   9  -7  -2  265.57   10.80
  -7  -2  -2  265.57   10.30
   2  -9   2  268.27   13.20
  -9   7   2  259.77   11.90
   7   2   2  276.27   10.20
   7   2   2  271.57   10.30
   1   6  -2    7.50    2.80
   1   6  -2    5.80    2.30
   6  -7  -2    6.50    2.30
  -7   1  -2    7.10    1.70
  -6   7   2    6.30    2.50
  -6   7   2    7.50    2.70
  -1  -6   2    6.80    3.10
  -1  -6   2    9.30    2.70
   3  -7  -2  287.37   12.40
   4   3  -2  293.37   10.00
   3  -7  -2  282.37   12.00
   4   3  -2  286.17   11.10
  -3   7   2  298.67   12.40
   7  -4   2  274.07    9.60
  -4  -3   2  280.77   11.40
  -4  -3   2  290.17   10.40
  -3   7   2  269.77   12.00
   0  -7  -2   20.50    3.90
  -7   7  -2   28.30    3.60
   0  -7  -2   23.70    4.00
   7   0  -2   19.30    2.40
  -7   7  -2   18.40    3.60
   0   7   2   13.40    3.10
   0   7   2   22.20    3.50
   7  -7   2   23.40    3.20
  10  -3  -2  235.98    8.70
  -3  -7  -2  215.48   11.60
  -7  10  -2  225.28   11.50
  -7  10  -2  234.58   12.40
  -3  -7  -2  212.58   11.20
   7 -10   2  230.58   11.50
 -10   3   2  244.28    8.90
   3   7   2  224.48   10.30
 -10   3   2  233.58    8.40
   3   7   2  214.98   11.00
  -6  -7  -2    5.30    4.00
  13  -6  -2    3.70    2.20
  -6  -7  -2    0.30    3.10
  13  -6  -2    2.70    2.20
  -7  13  -2    9.90    4.80
 -13   6   2    7.30    3.50
   6   7   2    6.40    3.40
 -13   6   2    4.90    2.70
   7 -13   2    1.10    4.20
  -8  -6  -2   14.80    4.40
  14  -8  -2   16.50    3.20
  -8  -6  -2   11.20    4.70
   8   6   2   15.50    3.90
 -14   8   2   12.00    4.40
   6 -14   2   12.30    5.50
  -8  -3  -2   11.80    3.00
  11  -8  -2    8.10    2.70
  -8  -3  -2    6.30    2.80
  -3  11  -2    5.40    4.00
  -3  11  -2    5.20    3.80
   3 -11   2   15.00    4.50
   8   3   2    6.70    3.10
 -11   8   2   10.70    3.70
   8   3   2   10.00    2.90
  -8   0  -2   36.30    3.30
   0   8  -2   34.90    4.70
   8  -8  -2   38.80    4.30
   0   8  -2   41.90    4.80
   8   0   2   40.60    2.90
   0  -8   2   44.40    5.80
  -8   8   2   38.90    4.60
  -8   8   2   39.10    4.90
   0  -8   2   42.10    5.10
   5  -8  -2   59.69    5.90
   3   5  -2   47.10    4.50
   3   5  -2   53.99    4.00
  -8   3  -2   45.40    3.80
   5  -8  -2   48.80    4.90
  -5   8   2   53.59    5.40
  -5   8   2   48.80    4.90
  -3  -5   2   49.30    5.10
  -3  -5   2   43.80    4.30
   6   2  -2  375.36   13.40
  -8   6  -2  338.17   14.30
   6   2  -2  360.06   12.00
   2  -8  -2  384.06   15.50
   2  -8  -2  381.66   15.50
  -6  -2   2  360.66   13.70
  -6  -2   2  364.96   12.40
  -2   8   2  348.47   14.90
   8  -6   2  360.06   13.00
  -2   8   2  387.16   15.50
  -8   9  -2  533.55   21.60
  -1  -8  -2  581.94   21.70
   9  -1  -2  552.54   18.50
  -1  -8  -2  551.04   21.70
  -8   9  -2  598.24   21.00
   1   8   2  569.94   26.80
   8  -9   2  552.24   20.50
   1   8   2  539.55   20.50
  12  -4  -2   35.20    3.20
  12  -4  -2   36.40    3.30
  -4  -8  -2   35.00    5.90
  -8  12  -2   30.10    5.50
  -4  -8  -2   21.20    5.30
   8 -12   2   26.50    5.30
 -12   4   2   31.00    3.40
   4   8   2   28.00    4.30
 -12   4   2   34.40    3.70
  15  -7  -2  360.86   13.00
  -7  -8  -2  407.76   17.10
  -7  -8  -2  413.26   18.60
   7   8   2  395.06   16.00
 -15   7   2  338.87   14.50
   8 -15   2  398.06   19.30
 -15   7   2  366.96   15.60
  -9  -7  -2    4.80    4.40
  -9  -7  -2    6.80    5.00
   7 -16   2    1.90    5.70
  -9  -4  -2    5.90    3.50
  13  -9  -2    3.80    2.70
 -13   9   2    3.90    4.40
   9   4   2    2.80    2.90
   4 -13   2   11.40    5.90
  10  -9  -2  426.36   16.70
  -1  10  -2  466.85   18.20
  -1  10  -2  407.66   18.30
  -9  -1  -2  433.26   15.30
   9   1   2  449.26   15.10
 -10   9   2  436.56   18.30
   1 -10   2  448.56   19.70
   2   7  -2   33.00    4.10
  -9   2  -2   30.30    3.40
   7  -9  -2   45.90    5.00
   2   7  -2   35.90    4.90
  -2  -7   2   44.30    5.70
  -7   9   2   36.50    5.20
  -2  -7   2   50.79    5.50
  -7   9   2   38.30    5.00
   4  -9  -2  127.59    8.60
   5   4  -2  118.09    6.70
   4  -9  -2  114.09    8.00
   5   4  -2  122.39    5.80
   9  -5   2  126.79    5.20
  -5  -4   2  121.79    6.50
  -4   9   2  126.99    8.30
  -4   9   2  129.59    8.30
  -5  -4   2  130.29    7.60
   1  -9  -2  629.74   25.10
  -9   8  -2  668.73   23.20
   8   1  -2  662.83   22.30
  -9   8  -2  689.63   24.80
   1  -9  -2  718.73   25.60
  -1   9   2  698.83   25.40
   9  -8   2  656.33   23.00
  -1   9   2  666.43   24.60
  11  -2  -2   17.60    2.50
  -2  -9  -2   21.70    4.90
  -9  11  -2   27.50    5.10
  -2  -9  -2   18.10    4.90
   9 -11   2   20.50    4.20
   2   9   2   15.90    3.70
  -5  -9  -2  309.77   15.90
  -5  -9  -2  339.67   15.20
  -9  14  -2  321.47   17.50
 -14   5   2  283.77   10.80
 -14   5   2  262.47   11.30
   5   9   2  286.47   13.60
   9 -14   2  282.87   15.30
  -8  -9  -2   77.89   11.90
   9 -17   2   47.80    8.30
 -17   8   2   51.69    5.40
 -10  -5  -2    8.00    4.20
 -10  -5  -2    6.50    4.00
   5 -15   2   12.70    5.50
 -15  10   2   -0.60    4.90
  10   5   2    6.80    3.40
  12 -10  -2    5.10    3.00
 -10  -2  -2    1.60    2.50
  10   2   2    4.50    2.30
 -12  10   2    4.60    3.80
   1   9  -2   39.70    5.50
 -10   1  -2   34.70    3.50
   1   9  -2   46.70    5.60
   9 -10  -2   51.69    5.90
  -1  -9   2   40.80    5.90
  -9  10   2   61.09    7.00
  -9  10   2   40.20    5.60
  -1  -9   2   52.99    6.50
   6 -10  -2 2202.28   72.39
   4   6  -2 2264.77   70.39
   4   6  -2 2304.87   71.79
 -10   4  -2 2342.27   70.59
  -4  -6   2 2280.57   72.69
  -6  10   2 2375.36   73.49
  -6  10   2 2252.47   73.29
  -4  -6   2 2241.48   72.69
   7   3  -2    3.40    1.70
   7   3  -2    2.30    2.20
   3 -10  -2    3.70    3.30
 -10   7  -2    5.90    3.30
   3 -10  -2    2.80    3.70
  -7  -3   2    3.20    2.10
  -3  10   2    1.20    3.00
  -7  -3   2    1.50    2.60
  -3  10   2    0.90    2.90
   0 -10  -2 1688.03   56.79
   0 -10  -2 1657.73   55.89
 -10  10  -2 1765.62   54.69
 -10  10  -2 1624.14   55.89
  10   0  -2 1707.73   52.29
   0  10   2 1691.23   55.09
  10 -10   2 1681.13   54.09
  -3 -10  -2   60.99    7.90
 -10  13  -2   52.19    6.90
  -3 -10  -2   55.49    7.50
  13  -3  -2   51.19    3.50
  13  -3  -2   49.40    3.80
  10 -13   2   51.39    6.60
  -6 -10  -2  379.26   18.90
  10 -16   2  305.37   18.70
 -11  -6  -2   77.09    7.50
 -11  -6  -2   59.09    7.60
   6 -17   2   42.80    8.70
  14 -11  -2  293.47   13.00
 -11  -3  -2  268.37   11.60
   3 -14   2  290.87   17.10
 -11   0  -2   41.90    3.90
  11 -11  -2   43.90    5.70
   0 -11   2   50.49    7.60
  11   0   2   36.90    3.10
 -11   3  -2  390.06   14.20
   8 -11  -2  393.46   16.90
   3   8  -2  384.46   15.30
  -3  -8   2  365.86   17.30
  -3  -8   2  388.16   16.40
  -8  11   2  391.36   17.70
  -8  11   2  401.06   17.40
 -11   6  -2  277.87   12.70
   5 -11  -2  302.07   14.90
   5 -11  -2  289.07   14.00
   6   5  -2  283.07   12.50
  -5  11   2  270.77   14.10
  -6  -5   2  279.67   13.20
  -6  -5   2  310.97   12.10
  11  -6   2  298.37   10.00
  -5  11   2  268.17   14.00
   2 -11  -2  318.17   15.60
   2 -11  -2  319.07   15.80
 -11   9  -2  305.17   16.40
   9   2  -2  308.67   12.20
  11  -9   2  308.87   12.60
  12  -1  -2  119.09    6.50
  -1 -11  -2  135.99   10.70
 -11  12  -2  126.29   10.70
  -1 -11  -2  115.49   10.50
  11 -12   2  114.99    8.60
  -4 -11  -2    8.50    5.40
  -4 -11  -2    9.10    5.40
  11 -15   2   -0.10    4.60
   4 -16   2   27.60    7.50
  13 -12  -2  136.89    9.30
   1 -13   2  135.49   12.40
  12   1   2  132.09    6.20
 -12   2  -2  176.48    7.70
   2  10  -2  185.08   10.00
  10 -12  -2  166.88   10.40
 -10  12   2  166.78   11.10
  -2 -10   2  170.58   11.80
   5   7  -2   31.80    4.40
   7 -12  -2   30.40    5.70
 -12   5  -2   26.10    4.00
  -5  -7   2   29.40    4.80
  -7  12   2   27.70    5.40
  -5  -7   2   25.60    5.40
 -12   8  -2   12.20    4.20
   4 -12  -2   12.10    4.20
   8   4  -2    7.90    2.20
  -8  -4   2   10.00    2.80
  12  -8   2    9.60    2.30
  -8  -4   2    7.70    3.40
  -4  12   2    7.70    4.40
  11   1  -2   11.80    2.80
   1 -12  -2   27.60    5.90
   1 -12  -2   16.80    5.20
  12 -11   2   15.60    3.90
 -12  14  -2   -0.10    4.30
  -2 -12  -2   14.10    5.70
  -2 -12  -2   10.40    5.40
  12 -14   2    6.00    4.40
  12 -13  -2  124.39    9.80
  -1 -12   2  107.09   11.40
   9 -13  -2  184.58   11.50
 -13   4  -2  192.48    8.70
  -9  13   2  180.78   12.10
  -4  -9   2  192.08   12.80
   7   6  -2   50.99    5.30
   6 -13  -2   68.59    7.80
 -13   7  -2   56.89    6.70
  -7  -6   2   49.99    6.80
  -6  13   2   53.19    7.60
   3 -13  -2    4.10    4.50
   3 -13  -2   21.30    6.30
  13 -10   2   10.10    3.20
   0 -13  -2   22.40    6.30
   0 -13  -2   36.00    6.90
  13 -13   2   20.70    4.90
  -3 -13  -2   19.50    6.80
  13 -16   2   21.50    6.00
  14 -14  -2   26.80    5.60
   0 -14   2   34.70    8.00
  11 -14  -2   32.20    5.70
 -14   3  -2   23.10    3.20
  -3 -11   2   25.50    7.20
 -11  14   2   29.90    5.90
 -14   6  -2   52.29    5.90
   6   8  -2   53.39    6.40
   8 -14  -2   44.50    6.70
 -14   6  -2   60.39    6.60
  -6  -8   2   74.79    8.40
  -8  14   2   42.50    7.10
   9   5  -2   51.19    4.40
   5 -14  -2   57.09    7.90
 -14   9  -2   36.10    6.60
  14  -9   2   49.20    4.30
  -9  -5   2   46.70    6.50
   2 -14  -2   62.69    9.20
  14 -12   2   76.39    6.80
  -1 -14  -2  170.58   14.70
  14 -15   2  163.08   11.20
  13 -15  -2  101.89    9.70
  -2 -13   2   98.89   17.30
   5  10  -2   36.70    6.20
  10 -15  -2   39.00    7.10
 -15   5  -2   35.10    5.20
 -15   5  -2   32.80    4.50
 -10  15   2   39.50    7.20
  -5 -10   2   30.90    7.30
 -15   8  -2   50.29    6.90
 -15   8  -2   54.69    6.10
   8   7  -2   55.99    6.10
   7 -15  -2   43.40    7.40
  -8  -7   2   58.59    7.70
   4 -15  -2   28.50    7.10
  15 -11   2   36.50    4.30
   1 -15  -2   62.69   10.00
  12 -16  -2   75.69    8.80
  -4 -12   2   66.99   10.60
   9 -16  -2   41.10    7.30
 -16   7  -2   45.30    6.30
   7   9  -2   45.30    6.20
 -16   7  -2   42.60    5.40
  -7  -9   2   38.30    7.60
   6 -16  -2  439.46   21.90
 -10  -6   2  419.16   19.90
   3 -16  -2   24.10    7.30
 -17   6  -2   29.50    4.30
  11 -17  -2   31.20    6.70
  -6 -11   2   28.20    8.10
 -17   9  -2   35.40    5.70
   8 -17  -2   36.10    8.10
   0   0  -3    5.80    0.70
   0   0   3    6.90    0.70
  -1   2  -3 1426.66   43.10
   2  -1  -3 1381.96   42.60
  -1  -1  -3 1433.26   42.80
  -1  -1  -3 1436.86   43.10
   1   1   3 1430.76   43.10
   1  -2   3 1397.26   43.20
  -2   1   3 1438.36   42.60
   1   1   3 1417.16   42.90
  -2   1  -3  380.96   11.80
   1  -2  -3  382.36   12.40
   1   1  -3  369.66   12.20
  -1  -1   3  372.36   12.40
  -1   2   3  376.46   12.30
  -2  -2  -3 4856.31  144.89
  -2   4  -3 4858.51  145.29
  -4   2   3 4885.51  144.29
   2   2   3 4834.02  144.79
   2  -4   3 4786.42  145.49
  -3   0  -3  114.59    4.00
   3  -3  -3  115.39    5.10
   0   3  -3  121.79    5.30
   3  -3  -3  118.49    4.90
   0   3  -3  118.19    5.00
  -3   0  -3  110.29    4.60
  -3   3   3  110.39    5.00
   3   0   3  109.79    4.60
   3   0   3  111.99    3.90
   0  -3   3  120.99    5.40
  -3   3  -3  512.75   16.60
   0  -3  -3  525.25   17.10
   3   0  -3  516.05   16.50
   0  -3  -3  498.85   17.10
   0   3   3  521.55   17.10
   0   3   3  522.45   17.00
   3  -3   3  508.75   16.60
  -3  -3  -3  321.77   11.80
  -3   6  -3  329.07   12.60
  -3  -3  -3  309.77   11.90
  -3   6  -3  310.47   12.60
   3   3   3  326.17   11.80
  -6   3   3  320.37   11.20
   3  -6   3  329.27   12.90
   3   3   3  316.67   11.60
  -4  -1  -3 5416.36  161.28
  -1   5  -3 5366.86  162.78
   5  -4  -3 5568.84  162.18
  -1   5  -3 5518.35  162.68
   1  -5   3 5250.88  163.18
   4   1   3 5436.36  161.28
   4   1   3 5395.06  161.58
  -5   4   3 5343.07  162.28
   2   2  -3   88.99    4.40
   2  -4  -3   88.19    4.60
   2   2  -3   96.59    4.00
   2  -4  -3  103.09    5.00
  -2   4   3   95.89    5.00
  -2  -2   3   92.99    4.60
  -4   5  -3 1365.06   41.40
  -1  -4  -3 1313.07   41.70
   5  -1  -3 1286.67   40.40
  -1  -4  -3 1273.47   41.40
   1   4   3 1325.87   41.30
   1   4   3 1370.26   44.80
   4  -5   3 1287.27   41.40
  -4  -4  -3  820.22   27.00
  -4   8  -3  828.42   28.50
  -4   8  -3  826.92   28.20
  -4  -4  -3  796.52   27.30
   8  -4  -3  794.82   26.00
   4   4   3  811.42   26.70
   4  -8   3  808.12   28.50
  -8   4   3  802.02   26.40
   4   4   3  826.12   27.10
  -2   7  -3  204.78    9.80
   7  -5  -3  196.78    8.30
  -5  -2  -3  204.88    8.30
  -5  -2  -3  209.68    8.30
  -2   7  -3  207.68    9.80
  -7   5   3  195.58    9.00
   5   2   3  210.78    8.30
   5   2   3  217.88    8.20
   2  -7   3  212.08   10.30
   4  -5  -3  215.98    9.10
  -5   1  -3  225.18    8.20
   1   4  -3  221.18    9.90
   4  -5  -3  216.88    8.80
   1   4  -3  226.08    8.70
  -4   5   3  220.28    9.30
  -1  -4   3  210.88    9.40
  -4   5   3  219.08    9.00
   4   1  -3  192.08    7.70
  -5   4  -3  208.28    7.50
   1  -5  -3  211.98    8.70
   1  -5  -3  187.18    8.70
  -1   5   3  218.58    9.00
  -4  -1   3  193.98    7.90
   5  -4   3  195.48    7.50
  -1   5   3  208.48    8.90
  -5   7  -3  340.47   14.20
  -2  -5  -3  332.07   13.80
  -2  -5  -3  342.37   13.60
  -5   7  -3  366.46   13.80
   7  -2  -3  364.66   12.30
   5  -7   3  338.97   13.60
   2   5   3  363.86   13.80
   2   5   3  344.57   13.20
  -7   2   3  373.46   11.60
  -5  10  -3   94.79    7.50
  -5  10  -3  111.49    8.00
  -5  -5  -3   90.99    6.80
  10  -5  -3   97.09    5.30
  -5  -5  -3   88.99    6.50
 -10   5   3   99.59    6.10
   5   5   3   95.49    6.20
   5 -10   3   95.39    7.60
   5   5   3  105.69    6.70
  -6  -3  -3  332.47   12.40
  -3   9  -3  335.87   14.40
  -3   9  -3  335.07   14.40
   9  -6  -3  308.17   12.10
  -6  -3  -3  337.47   12.60
  -9   6   3  295.77   12.90
   6   3   3  329.07   12.30
   3  -9   3  308.77   14.70
   0   6  -3   26.90    3.50
  -6   0  -3   23.10    2.60
   6  -6  -3   20.70    3.30
   0   6  -3   14.40    2.90
  -6   0  -3   15.90    1.70
   6  -6  -3   14.20    2.50
   6   0   3   14.10    2.20
   6   0   3   21.90    1.90
   0  -6   3   21.90    3.60
  -6   6   3   19.70    3.30
   3   3  -3 1309.17   38.90
   3  -6  -3 1270.17   40.40
   3  -6  -3 1236.18   40.70
   3   3  -3 1300.07   39.90
  -3   6   3 1227.28   40.60
  -3  -3   3 1243.58   40.20
  -3   6   3 1280.87   40.80
  -3  -3   3 1232.38   39.20
   6   0  -3   27.50    2.90
  -6   6  -3   26.80    3.10
   0  -6  -3   29.80    3.80
   0   6   3   41.10    4.30
   0   6   3   27.90    3.60
   6  -6   3   28.30    3.20
  -3  -6  -3  223.18   11.00
  -6   9  -3  250.67   11.50
  -3  -6  -3  242.48   10.90
   9  -3  -3  231.38    9.00
  -6   9  -3  221.08   11.50
   6  -9   3  234.38   11.30
  -9   3   3  226.38    8.70
   3   6   3  241.08   10.40
  -9   3   3  230.18    8.40
   3   6   3  224.18   10.60
  -6  -6  -3    4.40    3.40
  -6  12  -3    7.00    4.00
  -6  -6  -3    4.90    3.70
 -12   6   3    6.90    3.10
   6 -12   3   10.10    4.30
   6   6   3    3.70    3.00
  -7  -4  -3   25.40    4.80
  -4  11  -3   19.30    4.70
  11  -7  -3   27.60    3.50
  -7  -4  -3   16.40    3.80
  -4  11  -3   24.40    5.10
 -11   7   3   22.60    4.10
   4 -11   3   20.00    4.90
   7   4   3   20.10    3.30
   7   4   3   16.10    3.10
  -1   8  -3   49.20    5.00
  -7  -1  -3   39.00    3.40
  -7  -1  -3   42.00    3.20
   8  -7  -3   43.70    4.20
  -1   8  -3   43.10    5.10
   7   1   3   40.20    3.40
   1  -8   3   41.60    5.50
  -8   7   3   47.40    5.00
   7   1   3   40.40    3.10
   2   5  -3  194.78    8.90
   5  -7  -3  192.58    9.40
   5  -7  -3  199.08    9.00
   2   5  -3  192.58    8.20
  -7   2  -3  179.48    7.80
  -5   7   3  196.18    9.30
  -2  -5   3  190.08    9.40
  -2  -5   3  197.88    8.70
  -5   7   3  185.78    9.30
   2  -7  -3  758.32   26.20
  -7   5  -3  765.32   23.90
   5   2  -3  739.83   24.70
   5   2  -3  747.53   23.20
  -2   7   3  798.92   26.60
  -2   7   3  743.43   26.00
  -5  -2   3  726.93   25.10
  -5  -2   3  746.03   23.50
  -1  -7  -3  208.78   10.50
   8  -1  -3  221.28    8.40
  -7   8  -3  211.98    9.90
  -7   8  -3  192.88   10.30
  -1  -7  -3  217.48   10.80
   1   7   3  227.08   10.40
   7  -8   3  191.78    9.50
   1   7   3  205.78    9.70
  11  -4  -3 1857.31   59.79
  11  -4  -3 1888.81   57.99
  -7  11  -3 1863.51   61.39
  -4  -7  -3 1842.82   61.19
  -4  -7  -3 1943.71   60.79
  -7  11  -3 1928.01   62.59
 -11   4   3 1955.00   58.09
   4   7   3 1813.42   60.39
 -11   4   3 1871.61   57.59
   4   7   3 1898.11   59.69
   7 -11   3 1892.81   61.59
  14  -7  -3  186.48    8.30
  -7  -7  -3  176.48   10.90
  -7  14  -3  200.18   18.60
  -7  -7  -3  194.08   11.70
 -14   7   3  186.88   10.00
   7   7   3  182.58    9.80
   7 -14   3  167.28   12.70
  13  -8  -3   65.69    5.40
  -8  -5  -3   60.89    6.30
  -8  -5  -3   59.29    6.70
 -13   8   3   69.39    7.30
   8   5   3   66.39    5.70
   5 -13   3   72.79    8.70
  -8  -2  -3  150.28    7.30
  -2  10  -3  138.29   11.70
  10  -8  -3  141.89    7.70
  -2  10  -3  179.98    9.80
  -8  -2  -3  143.69    7.20
   8   2   3  149.49    6.90
 -10   8   3  159.58    9.20
   2 -10   3  142.09   10.10
  -8   1  -3   12.20    2.20
   1   7  -3   14.30    3.30
   1   7  -3    8.30    2.70
   7  -8  -3    8.50    2.80
  -7   8   3    4.80    2.60
  -1  -7   3   21.60    4.40
  -7   8   3   11.90    3.30
   4   4  -3 1764.32   54.09
   4  -8  -3 1687.13   56.59
   4  -8  -3 1743.03   55.39
   4   4  -3 1710.23   52.69
  -4  -4   3 1667.53   54.69
  -4  -4   3 1741.93   53.49
  -4   8   3 1771.62   55.59
  -4   8   3 1682.73   55.29
  -8   7  -3   66.39    4.70
   1  -8  -3   69.09    6.20
   1  -8  -3   70.29    6.30
   7   1  -3   72.39    4.50
  -8   7  -3   58.59    5.60
   8  -7   3   58.69    4.50
  -1   8   3   66.79    6.10
  -1   8   3   72.29    5.80
  -2  -8  -3 1675.73   52.39
  -8  10  -3 1597.94   51.99
  -2  -8  -3 1541.95   52.59
  10  -2  -3 1571.84   49.10
  -8  10  -3 1671.83   52.99
   8 -10   3 1565.84   51.69
   2   8   3 1565.74   52.09
   2   8   3 1530.95   51.09
  -5  -8  -3    5.40    4.00
  13  -5  -3   -0.90    2.10
  -8  13  -3    0.30    3.80
  -5  -8  -3    2.20    4.10
   8 -13   3    3.30    4.00
 -13   5   3   -1.90    2.40
 -13   5   3    1.60    2.10
   5   8   3   -2.20    3.10
  -8  -8  -3   22.60    5.70
  -8  -8  -3   20.00    5.90
   8   8   3   12.20    4.80
 -16   8   3   11.40    3.80
 -16   8   3   11.90    4.70
   8 -16   3   19.90    6.40
  15  -9  -3  149.29    8.40
  -9  -6  -3  157.58    9.80
  -9  -6  -3  160.98   10.80
   6 -15   3  179.18   13.20
   9   6   3  150.38    9.10
 -15   9   3  166.28   11.10
  12  -9  -3    9.10    3.00
  -9  -3  -3    3.60    2.90
  -9  -3  -3    2.70    2.90
   3 -12   3    9.30    4.90
 -12   9   3    2.60    3.90
   9   3   3    7.00    2.60
   9   3   3    7.20    2.50
   9  -9  -3 1626.54   52.79
  -9   0  -3 1672.73   51.19
   0   9  -3 1653.33   53.29
   0   9  -3 1672.53   54.09
  -9   9   3 1616.74   53.99
   0  -9   3 1664.23   55.19
   9   0   3 1647.14   49.99
   3   6  -3    1.40    2.00
   6  -9  -3    2.10    3.10
  -9   3  -3    1.30    2.10
   3   6  -3    0.80    2.30
  -6   9   3    0.50    2.80
  -6   9   3    3.00    3.00
  -3  -6   3    1.50    2.40
  -3  -6   3    0.90    2.60
   6   3  -3 1979.40   60.69
   6   3  -3 2088.69   62.49
   3  -9  -3 2036.60   64.59
   3  -9  -3 2002.90   64.69
  -6  -3   3 1979.70   61.29
   9  -6   3 2018.70   61.19
  -3   9   3 1940.51   64.09
  -6  -3   3 1952.40   63.09
  -3   9   3 2059.19   64.79
   0  -9  -3  338.17   15.40
   0  -9  -3  345.17   15.40
  -9   9  -3  340.07   13.80
  -9   9  -3  323.87   15.00
   9   0  -3  317.37   12.20
   0   9   3  330.27   16.60
   0   9   3  331.27   15.00
   9  -9   3  306.57   13.20
  12  -3  -3  100.59    5.20
  -3  -9  -3  114.19    9.20
  -9  12  -3   97.89    8.40
  -3  -9  -3   86.29    8.80
   3   9   3   96.29    7.60
   9 -12   3  108.79    8.40
  -9  15  -3   17.00    6.60
  -6  -9  -3   27.50    5.90
  -6  -9  -3   10.70    5.50
  15  -6  -3   12.90    2.30
  15  -6  -3    8.50    2.40
   9 -15   3   25.20    6.40
 -10  -7  -3  119.79   10.30
 -10  -7  -3  120.39    9.80
   7 -17   3  138.69   13.80
  14 -10  -3  172.08    9.20
 -10  -4  -3  165.88    9.00
   4 -14   3  187.58   13.30
 -14  10   3  159.18   11.20
  10   4   3  157.78    8.40
  11 -10  -3  441.26   16.80
 -10  -1  -3  408.06   15.10
  10   1   3  427.36   14.40
 -11  10   3  424.16   18.40
   1 -11   3  382.16   19.10
   2   8  -3    1.60    2.60
 -10   2  -3    6.00    2.30
   2   8  -3    9.30    3.50
  -8  10   3    3.40    2.80
  -2  -8   3    1.70    3.20
  -8  10   3    3.90    3.80
   5   5  -3  318.57   11.90
   5 -10  -3  355.46   15.40
   5 -10  -3  334.37   14.80
   5   5  -3  318.57   15.60
  -5  -5   3  322.47   12.70
  -5  10   3  287.67   14.50
  -5  10   3  332.07   15.10
  -5  -5   3  300.57   13.90
   8   2  -3   48.50    4.30
   2 -10  -3   42.10    6.10
 -10   8  -3   50.69    6.40
   2 -10  -3   49.30    6.30
  10  -8   3   39.30    4.10
  -2  10   3   42.70    5.70
  -2  10   3   47.30    6.50
 -10  11  -3   55.89    6.30
  11  -1  -3   51.99    4.10
  -1 -10  -3   50.49    6.90
   1  10   3   43.40    6.00
  10 -11   3   54.79    6.10
  -4 -10  -3    0.30    4.50
  14  -4  -3    2.00    2.10
  -4 -10  -3    5.20    4.60
  14  -4  -3    1.60    1.80
 -10  14  -3    0.60    4.40
  10 -14   3    1.00    3.70
  -7 -10  -3    2.90    5.60
  -7 -10  -3    5.80    4.90
  10 -17   3    1.30    6.00
 -11  -5  -3  165.58    9.60
 -11  -5  -3  158.98   10.50
   5 -16   3  154.28   13.60
 -11  -2  -3  134.89    7.30
  13 -11  -3  123.09    8.70
  11   2   3  130.49    6.60
   2 -13   3  140.09   11.40
   1  10  -3   70.99    6.90
  10 -11  -3   60.99    7.50
 -11   1  -3   69.79    4.90
 -10  11   3   64.29    7.90
  -1 -10   3   66.19    8.90
   7 -11  -3  622.74   23.80
 -11   4  -3  645.54   23.10
   4   7  -3  626.04   23.20
   4   7  -3  619.14   21.70
  -7  11   3  607.04   24.20
  -4  -7   3  607.34   24.00
  -7  11   3  605.64   24.40
   4 -11  -3   17.80    5.30
 -11   7  -3   10.20    3.70
   4 -11  -3   16.00    4.30
   7   4  -3    7.60    2.20
   7   4  -3   10.50    3.00
  -7  -4   3    8.20    3.50
  -4  11   3   14.30    4.30
  11  -7   3   15.70    2.30
  -4  11   3    4.80    3.90
   1 -11  -3   73.59    8.00
 -11  10  -3   71.59    8.00
 -11  10  -3   77.09    6.30
   1 -11  -3   71.79    8.30
  10   1  -3   69.99    5.20
  11 -10   3   61.49    6.00
 -11  13  -3   53.19    6.90
  -2 -11  -3   48.50    7.40
  -2 -11  -3   44.10    7.10
  13  -2  -3   52.59    4.20
  11 -13   3   42.70    6.20
 -11  16  -3   48.80    8.20
  -5 -11  -3   66.69    9.30
  11 -16   3   60.89    8.40
  15 -12  -3    8.60    4.00
 -12  -3  -3   15.50    3.70
   3 -15   3   21.80    7.20
  12 -12  -3    5.20    3.80
 -12   0  -3    9.40    2.70
   0 -12   3    0.50    4.60
   9 -12  -3  105.59    8.40
   3   9  -3   88.79    7.10
 -12   3  -3   87.09    5.80
  -9  12   3   89.29    8.70
  -3  -9   3   72.79    8.90
   6 -12  -3    1.90    4.30
   6   6  -3    2.00    2.60
 -12   6  -3   -2.00    2.50
   6 -12  -3    0.00    3.50
  -6  -6   3    2.20    3.60
  -6  12   3   -1.10    4.20
 -12   9  -3   75.29    7.90
   3 -12  -3   72.39    8.50
   3 -12  -3   75.59    8.60
   0 -12  -3   20.30    5.70
  12   0  -3   33.90    4.20
 -12  12  -3   23.30    4.70
   0 -12  -3   26.90    6.30
  12 -12   3   35.20    5.30
  -3 -12  -3   14.30    5.60
 -12  15  -3    5.80    5.40
  -3 -12  -3   11.80    6.50
  12 -15   3    5.70    5.10
 -13  -1  -3   38.60    4.00
  14 -13  -3   37.30    5.80
   1 -14   3   31.00    7.50
  11 -13  -3   13.20    4.70
 -13   2  -3   12.50    2.70
  -2 -11   3    7.90    5.70
   8 -13  -3   23.10    5.70
   5   8  -3   14.50    3.50
 -13   5  -3   21.40    4.00
  -5  -8   3   15.20    5.10
  -8  13   3   13.20    5.20
   5 -13  -3    4.40    4.30
   8   5  -3    4.60    2.60
   5 -13  -3    6.10    5.10
  -8  -5   3    0.60    3.60
  13  -8   3    4.00    1.80
   2 -13  -3  366.36   18.10
   2 -13  -3  289.67   17.20
  13 -11   3  362.76   14.40
 -13  14  -3   31.40    6.40
  -1 -13  -3   45.30    8.00
  -1 -13  -3   49.70    7.90
  13 -14  -3    8.20    4.90
  -1 -13   3   14.50    6.20
  10 -14  -3  142.59   10.50
 -14   4  -3  123.39    7.00
   4  10  -3  107.39    8.40
 -10  14   3   94.29    9.80
  -4 -10   3  111.19   11.60
   7 -14  -3  228.88   14.20
 -14   7  -3  246.78   12.90
   7   7  -3  241.08   10.70
 -14   7  -3  224.18   11.60
  -7  -7   3  258.77   14.00
   4 -14  -3   10.20    4.80
   4 -14  -3    9.60    5.80
  14 -10   3   11.20    3.00
   1 -14  -3  374.46   19.80
   1 -14  -3  404.46   20.50
  14 -13   3  415.56   17.10
 -15   3  -3   24.40    6.40
 -15   3  -3   22.10    3.30
  12 -15  -3   20.80    6.00
  -3 -12   3   29.40    7.70
   9 -15  -3  240.18   14.60
 -15   6  -3  227.48   11.00
 -15   6  -3  229.28   11.90
  -6  -9   3  226.88   14.60
   6 -15  -3    3.00    5.10
 -15   9  -3    3.70    6.10
  -9  -6   3    1.80    4.30
   3 -15  -3  128.29   12.40
 -16   5  -3   18.30    3.90
 -16   5  -3   25.30    5.50
  -5 -11   3   18.90   10.40
 -16   8  -3    6.70    3.90
   8 -16  -3   15.20    5.30
   8   8  -3   -2.70    3.90
 -16   8  -3    4.40    5.20
  -8  -8   3    8.00    5.50
   5 -16  -3   35.60    7.60
 -17   7  -3   38.20    5.40
  10 -17  -3   24.30    7.10
  -7 -10   3   34.10    7.60
 -17  10  -3   22.90    5.60
   7 -17  -3   31.90    7.30
   1  -1  -4 1395.96   42.70
  -1   0  -4 1423.86   42.90
   0   1  -4 1430.66   42.90
   0  -1   4 1363.66   42.90
  -1   1   4 1438.16   42.70
   1   0   4 1428.96   42.90
  -2  -1  -4  419.26   13.20
  -2  -1  -4  408.66   13.60
   3  -2  -4  400.46   13.30
  -1   3  -4  418.76   13.90
  -3   2   4  406.36   13.30
   2   1   4  411.76   13.60
   1  -3   4  398.86   14.00
   2   1   4  415.26   13.20
   0  -2  -4   32.60    2.20
  -2   2  -4   32.40    2.00
   2   0  -4   34.30    1.50
  -2   0   4   34.40    1.50
   0   2   4   30.20    2.10
   0   2   4   31.30    2.20
   2  -2   4   33.30    2.00
   5  -3  -4 1956.80   58.89
  -2   5  -4 1966.20   60.09
  -3  -2  -4 1981.60   59.39
  -3  -2  -4 1939.91   59.29
  -2   5  -4 1874.11   60.19
  -5   3   4 1935.51   58.99
   3   2   4 1920.91   59.09
   2  -5   4 1929.61   60.39
   3   2   4 1959.70   59.39
   2  -3  -4  456.05   15.20
   2  -3  -4  476.05   15.20
  -3   1  -4  443.76   13.80
   1   2  -4  457.75   15.10
  -3   1  -4  460.25   15.00
  -1  -2   4  441.56   15.30
  -2   3   4  444.06   15.10
  -1  -3  -4  247.08    9.30
  -3   4  -4  238.48    9.00
  -1  -3  -4  237.08    9.10
   3  -4   4  242.68    9.20
   1   3   4  253.27    9.20
   1   3   4  242.18    9.20
  -3   7  -4  422.16   17.10
  -4  -3  -4  424.86   15.20
   7  -4  -4  425.86   14.90
  -3   7  -4  422.86   16.40
   4   3   4  456.85   15.30
  -7   4   4  437.96   15.00
   3  -7   4  415.06   16.60
   4   3   4  419.06   15.20
   4  -4  -4 2530.35   77.39
  -4   0  -4 2553.24   76.79
   4  -4  -4 2478.55   77.19
   0   4  -4 2469.75   77.29
   0   4  -4 2609.24   77.69
  -4   0  -4 2537.15   75.79
   4   0   4 2566.84   75.79
   4   0   4 2579.04   76.79
  -4   4   4 2559.94   77.49
   0  -4   4 2533.15   77.99
  -4   3  -4   57.99    2.90
   3   1  -4   52.09    3.30
  -1   4   4   57.69    3.90
  -3  -1   4   51.09    3.40
  -1   4   4   56.99    3.60
  -4   6  -4   74.99    4.90
  -2  -4  -4   63.79    4.50
  -4   6  -4   69.49    5.00
  -2  -4  -4   66.39    4.70
   2   4   4   75.29    5.10
   2   4   4   71.59    4.60
   4  -6   4   63.89    4.70
  -6   2   4   64.49    3.00
  -4   9  -4   93.49    7.20
  -5  -4  -4   84.29    5.80
   9  -5  -4   84.99    5.20
  -4   9  -4   83.99    6.80
  -5  -4  -4   76.59    5.70
   5   4   4   89.49    5.70
  -9   5   4   92.59    5.60
   4  -9   4   87.79    7.10
   5   4   4   91.09    5.60
  -5  -1  -4  232.78    8.20
  -1   6  -4  236.78   10.10
  -5  -1  -4  237.48    8.90
   6  -5  -4  221.98    9.40
  -1   6  -4  219.58    9.70
   6  -5  -4  221.08    9.10
   5   1   4  224.18    8.10
   5   1   4  224.28    8.70
   1  -6   4  219.88   10.30
  -6   5   4  236.28    9.70
   2   3  -4   18.20    2.50
  -5   2  -4   12.30    2.10
   2   3  -4   19.70    2.10
   3  -5  -4   12.50    2.40
   3  -5  -4   14.90    2.30
  -3   5   4   19.40    2.80
  -2  -3   4   16.70    2.50
  -3   5   4   16.70    2.70
   0  -5  -4  824.02   26.90
  -5   5  -4  819.92   26.00
   0  -5  -4  785.82   26.90
   0   5   4  770.42   26.80
   0   5   4  810.52   26.70
   5  -5   4  815.92   26.00
  -5   8  -4  280.17   11.60
  -3  -5  -4  253.17   12.30
  -5   8  -4  249.08   11.60
  -3  -5  -4  260.57   11.40
   3   5   4  273.17   11.20
   3   5   4  262.27   10.80
   5  -8   4  256.17   11.70
  -8   3   4  246.98    9.20
  11  -6  -4   52.99    4.50
  -5  11  -4   48.10    6.30
  -6  -5  -4   50.79    5.70
  -5  11  -4   52.19    6.50
  -6  -5  -4   47.50    5.70
   6   5   4   50.99    5.20
   6   5   4   46.60    5.00
   5 -11   4   62.49    7.30
 -11   6   4   52.99    5.20
  -6  -2  -4   32.30    3.50
   8  -6  -4   31.40    3.50
  -2   8  -4   23.60    4.00
  -6  -2  -4   25.70    3.10
  -2   8  -4   31.40    4.30
   6   2   4   28.20    3.00
   2  -8   4   20.30    4.00
   6   2   4   28.60    3.30
  -8   6   4   22.70    3.60
   1   5  -4 1784.72   56.09
   5  -6  -4 1799.62   56.89
  -6   1  -4 1771.72   55.59
   5  -6  -4 1814.82   56.39
   1   5  -4 1799.82   56.69
  -5   6   4 1899.41   56.89
  -5   6   4 1807.72   57.09
   2  -6  -4   15.00    2.90
   2  -6  -4   11.70    2.90
   4   2  -4   13.50    1.60
  -6   4  -4   12.70    1.60
   4   2  -4   11.90    2.20
  -2   6   4   12.70    2.70
  -4  -2   4   10.50    2.20
   6  -4   4   11.40    1.80
  -2   6   4   12.10    2.60
   7  -1  -4 1602.84   48.50
  -1  -6  -4 1512.45   50.19
  -1  -6  -4 1538.95   50.19
  -6   7  -4 1614.74   49.50
  -6   7  -4 1478.55   50.19
   6  -7   4 1583.44   49.60
   1   6   4 1571.44   49.70
   1   6   4 1627.64   50.39
  -4  -6  -4  927.81   33.00
  -6  10  -4  957.60   33.40
  -6  10  -4  962.20   34.00
  -4  -6  -4  957.40   32.70
 -10   4   4  954.50   30.50
   4   6   4  986.90   32.00
   6 -10   4  948.41   33.60
   4   6   4  971.30   32.80
  -7  -6  -4  109.89    8.00
  13  -7  -4   98.99    6.30
  -6  13  -4  110.59    9.40
 -13   7   4   95.69    7.40
   7   6   4   93.99    6.90
   6 -13   4  100.49    9.30
  -7  -3  -4    3.40    2.20
  -7  -3  -4    4.00    2.40
  -3  10  -4    0.40    2.90
  10  -7  -4    2.50    2.30
  -3  10  -4   -0.40    3.00
   7   3   4    1.20    2.00
 -10   7   4   -0.40    2.80
   3 -10   4    3.00    3.80
   7   3   4    4.20    2.30
   7  -7  -4  981.50   32.60
   0   7  -4  945.51   32.90
  -7   0  -4 1002.60   31.80
   0   7  -4 1019.50   33.60
  -7   7   4 1053.29   33.80
   7   0   4  998.20   30.30
   0  -7   4  966.20   34.30
   4  -7  -4   12.10    2.70
   4  -7  -4   17.70    3.30
  -7   3  -4   30.30    3.50
   3   4  -4   21.20    3.10
   3   4  -4   26.20    2.80
  -4   7   4   18.20    3.40
  -3  -4   4   18.50    3.20
  -4   7   4   22.00    3.50
   6   1  -4  829.22   26.70
   1  -7  -4  788.02   28.30
   1  -7  -4  823.92   28.60
  -7   6  -4  845.52   26.60
  -1   7   4  825.42   28.20
  -1   7   4  788.72   28.30
   7  -6   4  832.62   26.50
  -2  -7  -4    3.10    2.80
  -2  -7  -4    5.20    3.20
   9  -2  -4    2.00    1.80
  -7   9  -4    6.60    3.00
  -7   9  -4    5.80    3.10
   2   7   4    8.20    2.60
   7  -9   4    7.50    3.00
   2   7   4    6.00    3.10
  12  -5  -4  403.06   15.80
  -5  -7  -4  408.96   17.50
  -5  -7  -4  422.76   16.90
  -7  12  -4  403.66   17.80
   5   7   4  406.46   16.10
   7 -12   4  389.26   17.80
 -12   5   4  397.26   14.10
 -12   5   4  382.46   14.40
  15  -8  -4   -3.00    2.60
  -8  -7  -4    6.40    4.60
  -8  -7  -4   -1.20    4.20
 -15   8   4   -1.70    4.10
   8   7   4    1.50    3.90
   7 -15   4    3.20    4.90
  12  -8  -4  241.68   10.40
  -8  -4  -4  221.58   10.50
  -8  -4  -4  216.68   10.70
  -4  12  -4  200.18   12.40
   8   4   4  219.28   10.20
 -12   8   4  250.87   12.00
   8   4   4  222.88   10.00
   4 -12   4  236.78   13.80
   9  -8  -4  479.05   18.40
  -1   9  -4  550.54   20.40
  -8  -1  -4  494.35   16.90
  -8  -1  -4  512.55   17.70
  -1   9  -4  524.75   19.70
  -9   8   4  526.05   19.90
   8   1   4  522.95   16.80
   1  -9   4  470.15   20.60
   2   6  -4  385.76   14.30
   2   6  -4  409.86   15.20
  -8   2  -4  381.16   13.80
   6  -8  -4  353.86   15.40
   6  -8  -4  384.96   15.00
  -6   8   4  371.26   15.40
  -2  -6   4  384.26   16.00
  -6   8   4  379.36   15.70
   3  -8  -4 2252.97   70.59
   5   3  -4 2302.37   69.29
   5   3  -4 2188.28   67.39
   3  -8  -4 2191.28   70.79
  -5  -3   4 2170.68   69.79
  -3   8   4 2292.27   70.79
   8  -5   4 2265.27   67.39
  -3   8   4 2231.58   70.89
   0  -8  -4  220.28   11.20
   0  -8  -4  224.88   11.30
  -8   8  -4  236.88   10.20
  -8   8  -4  205.08   10.90
   8   0  -4  208.68    8.90
   8  -8   4  226.28   10.00
   0   8   4  226.78   11.20
   0   8   4  224.88   10.70
  -3  -8  -4  287.87   13.80
  -8  11  -4  309.27   14.00
  -3  -8  -4  265.87   13.80
  11  -3  -4  293.77   11.00
   3   8   4  277.47   12.90
  -6  -8  -4   15.00    4.70
  -8  14  -4   13.30    5.10
  14  -6  -4   19.10    3.20
  -6  -8  -4   27.50    5.80
  14  -6  -4   11.80    3.00
 -14   6   4   17.20    2.90
 -14   6   4    7.30    3.00
   6   8   4   20.30    4.60
   8 -14   4   18.70    5.80
  -9  -8  -4    7.10    5.30
  -9  -8  -4   -5.00    4.40
   8 -17   4    3.50    6.00
  -9  -5  -4   33.60    5.30
  -9  -5  -4   28.30    4.60
  14  -9  -4   33.30    4.50
   9   5   4   28.40    4.40
   5 -14   4   29.90    6.70
 -14   9   4   31.40    6.20
  -9  -2  -4  245.48    9.70
  -2  11  -4  203.58   12.20
  -2  11  -4  211.48   12.30
  11  -9  -4  226.98   10.50
  -9  -2  -4  222.58    9.80
   9   2   4  214.68    8.90
 -11   9   4  237.68   12.00
   9   2   4  222.68    9.40
   2 -11   4  206.98   13.20
   1   8  -4  190.08   11.40
   1   8  -4  198.98    9.60
  -9   1  -4  179.38    8.20
   8  -9  -4  190.98    9.60
  -1  -8   4  192.48   11.10
  -8   9   4  182.28   10.40
   4   5  -4  454.65   16.80
   5  -9  -4  414.36   17.20
   5  -9  -4  447.66   18.10
   4   5  -4  429.46   15.40
  -9   4  -4  436.66   16.50
  -4  -5   4  434.36   17.60
  -5   9   4  474.45   18.30
  -5   9   4  438.96   17.90
  -9   7  -4  654.93   21.00
   7   2  -4  628.44   21.40
   2  -9  -4  624.54   23.80
   2  -9  -4  608.14   23.50
   9  -7   4  614.14   20.80
  -7  -2   4  596.74   21.90
  -2   9   4  613.34   23.10
  -2   9   4  625.44   23.80
  -1  -9  -4  108.19    8.90
  10  -1  -4   98.49    5.50
  -9  10  -4  101.19    8.60
  -9  10  -4  104.29    7.40
  -1  -9  -4   97.89    8.20
   9 -10   4  110.49    7.30
   1   9   4   94.89    7.80
   1   9   4   91.49    7.30
  -4  -9  -4   16.80    4.90
  -9  13  -4   19.30    5.20
  13  -4  -4   15.10    2.80
  -4  -9  -4   28.80    5.80
  13  -4  -4   19.00    2.90
   4   9   4   19.10    4.60
   9 -13   4   22.30    5.50
  16  -7  -4   -6.20    2.10
  -7  -9  -4   -2.60    4.30
  -7  -9  -4   -1.40    4.60
   9 -16   4    1.50    4.80
 -10  -6  -4  209.68   11.30
 -10  -6  -4  198.38   11.50
 -16  10   4  158.18   11.70
  10   6   4  174.68   10.30
   6 -16   4  204.38   14.60
 -10  -3  -4   17.30    3.70
 -10  -3  -4   18.00    4.00
  13 -10  -4   16.20    4.00
  10   3   4   18.10    3.50
  10   3   4   14.30    3.10
   3 -13   4   14.40    5.10
 -13  10   4   14.80    5.70
 -10   0  -4 1031.00   32.50
  10 -10  -4  974.70   34.00
   0  10  -4 1003.00   34.70
   0 -10   4  950.50   36.60
 -10  10   4 1048.70   35.90
   3   7  -4   23.30    4.00
   3   7  -4   29.60    3.80
 -10   3  -4   27.50    3.70
   7 -10  -4   23.00    4.20
   7 -10  -4   26.50    4.80
  -7  10   4   34.40    5.60
  -3  -7   4   36.50    5.50
  -7  10   4   24.20    4.60
   4 -10  -4  252.27   12.90
   6   4  -4  256.77   14.50
   6   4  -4  239.18    9.20
   4 -10  -4  230.88   12.30
  -4  10   4  252.27   13.10
  -6  -4   4  245.78   11.80
  10  -6   4  269.97    8.80
  -4  10   4  232.68   12.30
 -10   9  -4   27.90    5.20
 -10   9  -4   23.20    3.70
   1 -10  -4   17.30    5.00
   1 -10  -4   14.70    4.50
  -1  10   4   16.70    4.40
  10  -9   4   20.20    3.50
  -1  10   4   20.00    4.50
  -2 -10  -4   73.39    8.10
  -2 -10  -4   59.79    7.30
 -10  12  -4   49.30    6.50
  12  -2  -4   49.80    4.30
  10 -12   4   57.69    6.60
  15  -5  -4   -1.80    2.20
  -5 -10  -4   -1.00    4.40
 -10  15  -4    3.00    4.80
  15  -5  -4   -2.20    2.10
  -5 -10  -4   -2.80    4.50
  10 -15   4   -3.10    4.70
 -11  -4  -4   55.79    5.90
  15 -11  -4   58.39    7.10
   4 -15   4   52.09    8.70
  12 -11  -4  355.96   15.40
 -11  -1  -4  356.26   14.00
  11   1   4  358.66   12.30
   1 -12   4  371.26   18.90
   2   9  -4    2.90    3.10
   9 -11  -4    6.10    3.50
 -11   2  -4    1.30    2.30
  -9  11   4    0.70    3.50
  -2  -9   4   -1.00    3.80
  -9  11   4    1.50    3.90
 -11   5  -4   64.39    5.90
   6 -11  -4   64.29    7.10
   5   6  -4   57.19    5.80
   6 -11  -4   63.09    7.60
   5   6  -4   65.59    5.00
  -6  11   4   54.29    6.80
  -5  -6   4   60.49    7.00
  -6  11   4   58.39    7.10
   8   3  -4  352.56   13.80
   3 -11  -4  351.06   16.20
   3 -11  -4  335.77   16.50
 -11   8  -4  361.26   16.00
  -8  -3   4  333.47   14.60
  -3  11   4  340.67   16.70
 -11  11  -4    1.30    3.30
   0 -11  -4   13.00    4.70
   0 -11  -4   15.20    4.80
  11   0  -4    3.70    2.20
  11 -11   4    2.60    2.80
  -3 -11  -4  110.09   10.60
  -3 -11  -4  103.59   10.60
  14  -3  -4   93.09    5.50
 -11  14  -4   90.39    9.00
  11 -14   4  116.59    9.60
  14 -12  -4    8.10    4.20
   2 -14   4    4.70    6.50
  12   2   4    3.80    2.30
 -12   1  -4   71.69    5.40
  11 -12  -4   64.69    7.50
  -1 -11   4   80.29    9.60
   4   8  -4    9.90    3.20
   8 -12  -4   10.60    4.20
 -12   4  -4    5.50    2.80
  -8  12   4    7.30    3.90
  -4  -8   4    5.10    5.00
   7   5  -4  607.74   20.00
   5 -12  -4  607.64   24.30
  -5  12   4  563.84   24.60
  -7  -5   4  629.54   23.80
   2 -12  -4   45.50    6.70
   2 -12  -4   44.60    7.40
  12 -10   4   40.60    5.00
  -1 -12  -4   30.40    6.60
 -12  13  -4   16.10    6.20
  -1 -12  -4   19.30    6.20
  12 -13   4   21.10    5.10
  -4 -12  -4   94.79   10.70
  -4 -12  -4   86.49   10.20
  12 -16   4   84.59    9.80
   3 -16   4   40.70   11.20
  13 -13  -4   54.39    6.60
 -13   0  -4   36.80    4.20
   0 -13   4   32.90    7.70
   3  10  -4  530.05   20.60
 -13   3  -4  533.15   19.30
  10 -13  -4  537.85   22.10
 -10  13   4  543.65   23.50
  -3 -10   4  547.95   24.10
 -13   6  -4  220.38   11.10
   7 -13  -4  211.38   12.80
   6   7  -4  210.18    9.80
  -6  -7   4  217.38   12.90
  -7  13   4  229.78   13.70
   4 -13  -4  171.98   12.30
   4 -13  -4  172.38   12.60
 -13   9  -4  162.98   11.30
  -9  -4   4  204.78   11.20
  13  -9   4  183.48    7.90
   1 -13  -4  414.26   20.60
   1 -13  -4  433.76   20.80
  13 -12   4  464.85   17.90
  -2 -13  -4   34.30    7.30
  -2 -13  -4   20.80    9.10
 -13  15  -4   26.10    6.50
  13 -15   4   28.00    6.10
  15 -14  -4   -4.20    3.70
   1 -15   4    5.70    6.20
  12 -14  -4   57.69    7.50
  -2 -12   4   67.79   10.00
   5   9  -4   85.19    7.40
 -14   5  -4   98.09    7.00
   9 -14  -4   97.69    9.70
  -9  14   4   80.19    9.50
  -5  -9   4   93.19   10.30
   6 -14  -4   12.00    5.20
 -14   8  -4   23.20    5.80
  -8  -6   4   15.20    4.80
   3 -14  -4  192.28   13.20
   3 -14  -4  185.38   13.80
   0 -14  -4   30.60    8.30
   0 -14  -4   21.00    7.10
  14 -15  -4   80.99   10.00
  -1 -14   4  110.59   13.30
  11 -15  -4    4.80    5.00
 -15   4  -4    0.90    3.00
  -4 -11   4    0.20    5.70
 -15   7  -4  360.56   16.30
   8 -15  -4  377.86   18.50
 -15   7  -4  364.36   18.40
   7   8  -4  414.36   15.60
  -7  -8   4  399.26   19.60
   5 -15  -4   12.50    5.70
  15 -10   4    9.60    2.30
   2 -15  -4   45.30    8.60
   2 -15  -4   58.09    8.90
  13 -16  -4   -6.60    5.10
  -3 -13   4    0.10    6.20
  10 -16  -4  233.78   14.70
 -16   6  -4  245.58   11.50
 -16   6  -4  205.78   12.10
   6  10  -4  234.08   12.50
  -6 -10   4  263.07   16.40
   7 -16  -4    1.80    5.50
 -16   9  -4    1.50    4.20
   9   7  -4    2.70    3.70
  -9  -7   4   10.30    4.90
   4 -16  -4   70.19    9.90
   9 -17  -4   -0.80    5.30
 -17   8  -4   -0.90    4.20
  -8  -9   4    0.00    5.70
   1   0  -5 1303.37   40.40
   0  -1  -5 1329.17   40.80
  -1   1  -5 1325.57   40.90
  -1   1  -5 1349.86   40.60
  -1   0   5 1353.96   40.50
   0   1   5 1363.36   40.90
  -2   0  -5 1659.23   49.99
   2  -2  -5 1651.23   49.80
   0   2  -5 1668.43   50.09
  -2   2   5 1661.23   49.80
   2   0   5 1640.74   49.90
   0  -2   5 1545.05   50.19
  -1  -2  -5 4991.00  224.18
  -2   3  -5 4932.91  162.08
   3  -1  -5 5087.59  228.28
  -2   3  -5 4876.51  227.98
  -1  -2  -5 4688.93  158.38
   1   2   5 5104.89  158.78
   2  -3   5 4903.51  229.48
  -3   1   5 4612.94  157.38
  -3   1   5 4675.03  225.18
   4  -3  -5   11.50    1.80
  -3  -1  -5   16.50    1.70
  -3  -1  -5   12.40    1.90
  -1   4  -5   12.90    2.20
   3   1   5   17.10    2.10
  -4   3   5   11.30    1.70
   3   1   5   12.00    1.50
   1  -4   5   10.80    2.10
   1  -3  -5   14.20    1.90
   1  -3  -5   12.60    1.70
   2   1  -5   11.50    1.70
  -3   2  -5   14.40    1.40
  -1   3   5   17.00    2.10
  -2  -1   5    9.50    1.60
  -2  -3  -5   34.20    3.10
   5  -2  -5   30.90    2.20
  -3   5  -5   31.90    3.30
  -2  -3  -5   30.10    3.00
   2   3   5   35.10    3.00
  -5   2   5   33.90    2.10
   2   3   5   32.90    3.20
   3  -5   5   27.70    3.20
   6  -4  -5  331.77   12.00
  -4  -2  -5  334.17   12.00
  -4  -2  -5  340.17   12.30
  -2   6  -5  314.87   13.00
  -2   6  -5  355.46   13.20
   6  -4  -5  338.77   12.30
   4   2   5  330.67   12.20
   4   2   5  348.27   12.60
   2  -6   5  347.47   13.70
  -6   4   5  325.67   12.10
   3  -4  -5   12.40    2.10
   3  -4  -5   11.50    2.00
  -4   1  -5   13.50    2.00
   1   3  -5    8.60    1.80
   1   3  -5   11.80    1.80
  -3   4   5   11.00    2.00
  -1  -3   5    7.10    1.90
  -4   4  -5  166.38    6.60
   0  -4  -5  168.48    7.30
   4   0  -5  169.08    6.80
   0   4   5  175.68    7.60
   0   4   5  165.28    7.30
   4  -4   5  158.78    6.60
  -3  -4  -5 1294.57   40.90
  -4   7  -5 1263.47   41.80
  -4   7  -5 1328.87   41.60
  -3  -4  -5 1237.48   40.90
   3   4   5 1290.67   40.80
   3   4   5 1291.47   40.80
  -7   3   5 1284.67   39.30
   4  -7   5 1250.97   41.70
  -5  -3  -5  396.06   14.60
  -3   8  -5  421.66   16.10
  -3   8  -5  382.96   15.90
  -5  -3  -5  375.06   14.50
   8  -5  -5  416.56   14.50
   3  -8   5  379.86   16.40
   5   3   5  399.86   14.30
  -8   5   5  410.46   14.70
   5   3   5  387.76   14.50
   5  -5  -5  479.45   17.30
   0   5  -5  490.65   17.20
   5  -5  -5  470.15   17.10
   0   5  -5  495.05   17.60
  -5   0  -5  509.25   15.50
  -5   0  -5  516.35   16.80
   5   0   5  511.25   16.80
   0  -5   5  487.65   18.10
  -5   5   5  484.75   17.40
   2  -5  -5  559.04   19.00
   2  -5  -5  528.85   19.20
   3   2  -5  546.65   17.40
   3   2  -5  570.44   19.50
  -5   3  -5  548.15   17.20
   5  -3   5  546.75   17.20
  -3  -2   5  546.25   18.90
  -2   5   5  561.64   20.40
  -1  -5  -5 2525.65   78.09
   6  -1  -5 2567.14   76.99
  -5   6  -5 2586.94   77.59
  -1  -5  -5 2455.55   77.99
   1   5   5 2551.64   78.19
   1   5   5 2501.15   77.79
   5  -6   5 2503.45   77.59
  -5   9  -5   36.10    5.00
  -4  -5  -5   28.50    4.20
  -4  -5  -5   38.60    4.60
  -5   9  -5   33.00    4.70
   4   5   5   34.10    4.10
  -9   4   5   31.20    3.30
   5  -9   5   41.20    5.40
   4   5   5   45.30    4.70
  -6  -4  -5   28.80    4.00
  10  -6  -5   26.20    3.40
  -4  10  -5   33.00    5.30
  -6  -4  -5   39.00    4.30
  -4  10  -5   38.90    5.60
   4 -10   5   29.20    5.40
 -10   6   5   30.40    4.10
   6   4   5   33.80    3.90
   6   4   5   34.40    4.00
   7  -6  -5    3.90    2.30
  -6  -1  -5    5.50    2.00
   7  -6  -5    5.30    2.20
  -1   7  -5    3.50    2.40
  -1   7  -5    4.60    2.50
  -6  -1  -5    5.00    1.50
  -7   6   5   12.40    3.10
   6   1   5    2.80    1.30
   1  -7   5    8.80    3.10
   6   1   5    3.70    1.80
   2   4  -5 1317.27   41.40
   4  -6  -5 1258.07   41.80
   2   4  -5 1298.27   40.40
  -6   2  -5 1263.17   40.80
   4  -6  -5 1305.17   41.40
  -4   6   5 1308.37   41.80
  -4   6   5 1328.07   41.90
   1  -6  -5 1028.40   33.90
   5   1  -5 1017.90   32.50
   1  -6  -5 1006.90   33.80
  -6   5  -5 1019.80   32.00
  -1   6   5  973.90   33.80
   6  -5   5 1040.20   32.00
  -1   6   5 1039.70   33.60
  -6   8  -5  871.11   29.20
  -2  -6  -5  838.42   29.50
  -2  -6  -5  876.81   29.60
   8  -2  -5  872.21   27.90
  -6   8  -5  830.22   29.90
   2   6   5  883.11   29.00
   2   6   5  844.72   29.30
   6  -8   5  854.61   29.30
  -5  -6  -5  144.89    9.30
  11  -5  -5  146.69    7.50
  -5  -6  -5  164.38    9.20
  -6  11  -5  151.28    9.80
   5   6   5  159.98    8.70
   5   6   5  171.78    8.80
 -11   5   5  165.58    7.50
   6 -11   5  145.59    9.70
  -7  -5  -5  532.35   20.90
  12  -7  -5  557.74   19.80
  -5  12  -5  604.54   23.10
  -7  -5  -5  563.14   21.00
   5 -12   5  557.84   23.50
   7   5   5  556.34   20.20
   7   5   5  515.25   20.20
 -12   7   5  587.74   20.80
  -2   9  -5  305.57   13.60
  -2   9  -5  266.07   12.70
   9  -7  -5  289.47   11.80
  -7  -2  -5  289.27   11.50
  -7  -2  -5  292.87   11.00
  -9   7   5  281.37   12.60
   2  -9   5  285.17   14.10
   7   2   5  293.57   10.80
   7   2   5  298.87   11.50
   6  -7  -5 2875.11   87.69
  -7   1  -5 2871.21   86.79
   6  -7  -5 2846.02   88.09
   1   6  -5 2856.51   87.29
   1   6  -5 2843.82   87.99
  -1  -6   5 2854.01   88.89
  -6   7   5 2796.02   88.19
   4   3  -5 1024.80   31.90
   3  -7  -5 1013.60   34.60
   4   3  -5 1022.00   33.40
   7  -4   5 1051.89   31.40
  -3   7   5 1049.00   34.60
  -3   7   5 1051.09   34.80
  -4  -3   5 1020.40   34.10
   7   0  -5  631.34   21.50
  -7   7  -5  644.44   22.00
   0  -7  -5  652.43   23.30
   0  -7  -5  633.64   23.40
   7  -7   5  670.03   22.10
   0   7   5  620.14   23.40
   0   7   5  652.63   22.90
  10  -3  -5  785.82   26.20
  -3  -7  -5  783.32   28.30
  -7  10  -5  757.02   29.00
  -3  -7  -5  817.12   28.90
  -7  10  -5  782.72   28.20
   3   7   5  837.12   27.70
   7 -10   5  812.12   28.70
   3   7   5  790.22   28.20
  -6  -7  -5   19.80    4.60
  -6  -7  -5   16.90    4.70
  13  -6  -5   19.10    3.30
  -7  13  -5   15.70    6.70
   7 -13   5   11.80    4.90
   6   7   5   14.10    4.60
 -13   6   5   20.00    3.50
  -8  -6  -5  119.09    9.20
  14  -8  -5  121.39    7.50
  -8  -6  -5  129.79    8.90
 -14   8   5  109.79    8.50
   6 -14   5  128.99   11.40
   8   6   5  114.19    7.80
  -8  -3  -5  830.52   27.80
  11  -8  -5  820.22   27.90
  -3  11  -5  827.82   30.40
  -8  -3  -5  826.72   27.50
  -3  11  -5  858.31   31.60
   3 -11   5  819.62   31.30
   8   3   5  821.42   27.10
   8   3   5  807.72   27.40
 -11   8   5  767.72   28.80
   0   8  -5   60.59    5.60
  -8   0  -5   68.29    4.80
   8  -8  -5   63.69    5.50
   0   8  -5   65.29    6.00
  -8   8   5   67.89    6.20
   0  -8   5   53.99    6.60
   5  -8  -5  136.19    8.30
   3   5  -5  125.59    6.30
   3   5  -5  136.19    7.20
  -8   3  -5  138.19    7.10
  -3  -5   5  133.29    8.30
  -5   8   5  150.48    8.40
  -5   8   5  140.39    8.40
  -8   6  -5   31.10    3.20
   6   2  -5   35.00    3.90
   2  -8  -5   27.20    4.40
   2  -8  -5   43.40    5.10
  -6  -2   5   42.90    4.50
  -2   8   5   46.30    5.00
  -2   8   5   43.30    5.10
  -8   9  -5  249.97   11.60
  -1  -8  -5  259.67   12.70
   9  -1  -5  262.67   10.50
  -1  -8  -5  268.67   12.80
   1   8   5  276.77   12.80
   1   8   5  259.17   12.10
   8  -9   5  279.57   11.90
  -4  -8  -5    5.40    3.80
  -8  12  -5    2.50    3.40
  12  -4  -5    8.70    2.60
   4   8   5    8.80    3.50
   8 -12   5   11.60    3.90
  -7  -8  -5   14.90    5.30
  -7  -8  -5   17.80    4.90
  15  -7  -5   14.50    3.30
 -15   7   5   13.70    3.20
   8 -15   5   10.80    5.80
  -9  -7  -5    8.30    5.00
  -9  -7  -5    6.70    5.00
   9   7   5   -0.60    4.50
   7 -16   5    6.20    6.30
 -16   9   5    4.60    4.50
  -9  -4  -5  566.04   20.70
  13  -9  -5  522.75   20.20
  -9  -4  -5  575.54   20.70
   4 -13   5  563.94   25.80
 -13   9   5  550.04   21.90
   9   4   5  531.05   19.90
  -1  10  -5   56.59    6.70
  -1  10  -5   60.29    6.40
  -9  -1  -5   49.10    5.50
  10  -9  -5   60.49    5.70
 -10   9   5   58.59    6.90
   1 -10   5   48.60    6.70
   9   1   5   62.69    3.80
   2   7  -5  261.47   13.20
   2   7  -5  251.97   11.20
  -9   2  -5  263.67   10.70
   7  -9  -5  275.37   12.70
  -2  -7   5  280.57   13.50
  -7   9   5  248.98   12.30
  -7   9   5  267.57   12.90
   5   4  -5  229.18    8.60
   4  -9  -5  212.68   11.00
   4  -9  -5  226.48   11.80
   5   4  -5  228.58   10.20
  -4   9   5  241.38   11.80
  -4   9   5  236.68   11.50
  -5  -4   5  208.58   10.80
   1  -9  -5   22.90    4.50
   1  -9  -5   15.50    4.40
  -9   8  -5   17.80    4.10
  -9   8  -5   25.60    3.50
   8   1  -5   19.40    3.10
  -1   9   5   13.10    3.90
   9  -8   5   26.20    3.50
  -2  -9  -5    5.10    4.00
  -9  11  -5   17.60    4.30
  11  -2  -5   10.00    2.90
  -2  -9  -5    9.40    4.00
   9 -11   5    7.90    3.50
   2   9   5    9.20    3.70
  -9  14  -5   25.70    6.70
  14  -5  -5   29.30    3.70
  -5  -9  -5   29.70    6.10
  -5  -9  -5   25.00    6.20
   9 -14   5   26.80    5.70
  -8  -9  -5   28.50    6.10
  -8  -9  -5   19.00    8.20
   9 -17   5   30.50    7.80
 -10  -5  -5   16.10    4.30
  15 -10  -5    9.10    4.10
 -10  -5  -5   10.80    4.20
  10   5   5   10.20    3.90
 -15  10   5   14.90    5.70
   5 -15   5   13.20    6.50
 -10  -2  -5   17.20    3.80
  12 -10  -5   16.90    4.30
   2 -12   5   11.80    7.30
  10   2   5   14.50    3.10
 -12  10   5   13.80    5.40
 -10   1  -5  158.08    7.80
   1   9  -5  150.98    9.40
   1   9  -5  157.48    8.70
  -9  10   5  147.79    9.90
  -1  -9   5  134.59   10.50
   4   6  -5  350.96   14.90
 -10   4  -5  361.36   14.50
   6 -10  -5  369.66   15.80
   6 -10  -5  376.66   16.60
   4   6  -5  375.16   13.70
  -6  10   5  364.96   16.50
  -4  -6   5  358.66   16.20
  -6  10   5  374.26   16.30
   3 -10  -5   52.39    6.40
   3 -10  -5   57.39    6.80
   7   3  -5   49.00    4.60
  -3  10   5   65.09   11.10
  -3  10   5   56.39    5.90
  10  -7   5   51.19    3.80
  -7  -3   5   43.20    5.20
 -10  10  -5    5.80    3.10
   0 -10  -5   12.80    4.50
  10   0  -5    6.70    2.50
   0 -10  -5    4.00    3.70
 -10  10  -5    6.60    4.00
   0  10   5    5.60    3.40
  10 -10   5    5.90    2.60
  -3 -10  -5  505.45   21.70
  13  -3  -5  464.95   17.00
  -3 -10  -5  494.05   21.10
 -10  13  -5  464.45   20.50
  10 -13   5  507.35   20.60
  -6 -10  -5   66.79    8.50
  10 -16   5   57.49    8.60
  14 -11  -5  134.29    9.20
 -11  -3  -5  126.69    8.20
   3 -14   5  128.39   12.30
 -11   0  -5   51.39    4.80
   0 -11   5   30.90    7.10
 -11  11   5   41.40    8.70
   8 -11  -5  343.07   15.70
 -11   3  -5  359.56   14.20
   3   8  -5  391.96   14.70
  -8  11   5  327.57   16.70
  -8  11   5  370.36   16.60
  -3  -8   5  363.06   17.30
   5 -11  -5   36.60    6.20
   6   5  -5   30.60    3.20
   6   5  -5   31.00    4.50
   5 -11  -5   34.50    5.60
  -6  -5   5   27.50    4.80
   9   2  -5    9.80    3.00
   2 -11  -5   21.30    5.50
 -11   9  -5   15.10    3.00
 -11   9  -5   12.60    4.50
   2 -11  -5    6.90    4.30
  11  -9   5   21.00    3.40
  -1 -11  -5   51.89    7.30
  12  -1  -5   64.79    5.90
 -11  12  -5   56.99    6.90
  -1 -11  -5   62.09    8.10
  11 -12   5   77.79    7.20
  15  -4  -5   46.70    4.80
  -4 -11  -5   55.29    8.10
  -4 -11  -5   50.39    7.60
 -11  15  -5   44.30    7.60
  11 -15   5   48.80    7.50
 -12  -4  -5    7.60    4.10
   4 -16   5    7.00    6.60
 -12  -1  -5  105.99    6.80
  13 -12  -5  116.59    8.90
   1 -13   5  110.49   11.10
 -12   2  -5  349.96   13.80
  10 -12  -5  339.77   15.80
   2  10  -5  364.16   15.30
  -2 -10   5  362.06   18.10
   5   7  -5    3.10    3.10
   7 -12  -5    1.30    3.50
 -12   5  -5    4.70    3.20
   7 -12  -5    9.20    6.00
   4 -12  -5  681.33   27.70
   4 -12  -5  730.83   28.40
 -12   8  -5  695.83   26.70
  12  -8   5  737.73   23.00
  -8  -4   5  721.03   26.80
   1 -12  -5  118.09   10.20
   1 -12  -5  111.49    9.80
 -12  11  -5  100.29    7.30
  12 -11   5   93.69    7.10
 -12  14  -5  320.07   16.40
  -2 -12  -5  312.27   17.60
  -2 -12  -5  378.46   18.10
  12 -14   5  344.27   16.30
 -13  -2  -5    7.40    3.50
  15 -13  -5    7.00    4.30
   2 -15   5   15.80    7.10
  12 -13  -5  244.78   13.40
 -13   1  -5  232.48   10.40
  -1 -12   5  248.78   15.80
 -13   4  -5   21.70    3.90
   4   9  -5   19.60    4.50
   9 -13  -5   23.50    5.20
  -4  -9   5   14.50    5.50
  -9  13   5   13.10    5.70
   6 -13  -5  208.38   15.90
   7   6  -5  221.08   10.60
   6 -13  -5  225.88   14.10
 -13   7  -5  184.58   10.90
  -7  -6   5  203.68   12.50
   3 -13  -5    0.00    4.80
   3 -13  -5   13.80    5.20
   0 -13  -5   21.10    6.30
 -13  13  -5   12.10    4.10
   0 -13  -5   22.50    6.40
  13 -13   5   18.40    4.70
  -3 -13  -5   25.60    7.60
  -3 -13  -5   26.60    7.50
  13 -16   5   16.00    5.90
  14 -14  -5   62.29    8.00
   0 -14   5   74.49   11.10
  11 -14  -5  455.95   19.90
 -14   3  -5  418.36   16.30
  -3 -11   5  425.16   21.60
   8 -14  -5   20.70    5.60
   6   8  -5   33.50    4.70
 -14   6  -5   28.70    4.90
  -6  -8   5   23.50    6.30
   5 -14  -5  252.97   15.90
   5 -14  -5  245.48   14.60
  -9  -5   5  251.17   13.70
   2 -14  -5   95.29   10.80
   2 -14  -5   91.79   10.30
  14 -12   5   83.89    7.20
  -1 -14  -5   16.80    6.70
  -1 -14  -5   24.40    7.20
  13 -15  -5   27.50    6.30
 -15   2  -5   25.20    4.10
  -2 -13   5   23.10    9.40
 -15   5  -5    9.80    3.80
  10 -15  -5    5.90    5.50
   5  10  -5   -4.20    3.90
  -5 -10   5   -0.90    5.50
 -15   8  -5   20.70    5.30
 -15   8  -5   18.60    5.00
   8   7  -5   32.80    4.10
   7 -15  -5   36.10    7.30
  -8  -7   5   26.30    6.20
   4 -15  -5   49.30    8.60
   4 -15  -5   50.09    8.10
  15 -11   5   50.29    4.80
   1 -15  -5   22.60    7.40
  12 -16  -5   54.59   12.20
 -16   4  -5   28.70    4.70
  -4 -12   5   32.80    8.50
 -16   7  -5   53.39    6.60
   9 -16  -5   57.69    8.70
   7   9  -5   54.79    6.10
 -16   7  -5   44.10    7.30
  -7  -9   5   42.30    8.00
   6 -16  -5   70.99    9.40
 -16  10  -5   54.89    7.20
   3 -16  -5   -1.60    5.20
 -17   9  -5    0.50    4.60
   8 -17  -5    2.20    6.00
  -9  -8   5    3.80    5.90
   0   0  -6 9999.00  374.06
   0   0   6 9941.61  373.46
  -1   2  -6 5493.75  182.88
   2  -1  -6 5410.26  179.48
  -1  -1  -6 5853.11  237.28
   2  -1  -6 5572.04  251.87
  -1   2  -6 5607.54  272.67
  -2   1   6 5395.86  247.88
   1   1   6 5902.81  177.68
  -2   1   6 5301.97  178.58
   1  -2   6 5543.05  181.58
   1   1  -6  335.67   10.80
  -2   1  -6  309.57   11.30
   1  -2  -6  323.77   11.30
  -1   2   6  328.67   11.20
  -2   4  -6  306.97   11.10
  -2  -2  -6  297.97   10.60
  -2  -2  -6  305.77   11.00
   4  -2  -6  293.17   10.10
  -4   2   6  297.67   10.00
   2   2   6  295.47   10.90
   2   2   6  299.07   10.60
   2  -4   6  296.57   11.30
  -3   0  -6  822.22   24.70
  -3   0  -6  817.32   25.70
   3  -3  -6  785.92   25.60
   0   3  -6  782.02   25.90
  -3   3   6  810.42   25.60
   3   0   6  800.92   25.70
  -3   3  -6  741.93   23.60
   3   0  -6  755.72   24.00
   0  -3  -6  746.13   24.30
   3   0  -6  755.42   22.70
   0  -3  -6  737.43   24.10
   3  -3   6  735.33   23.70
   0   3   6  726.03   24.20
   0   3   6  763.62   24.20
  -3  -3  -6  510.15   17.70
   6  -3  -6  502.65   16.80
  -3   6  -6  535.65   18.50
  -3  -3  -6  505.95   17.90
   3   3   6  519.25   18.10
  -6   3   6  516.25   16.70
   3   3   6  521.65   17.70
   3  -6   6  506.45   18.70
  -4  -1  -6    9.50    1.50
  -1   5  -6   11.00    2.40
   5  -4  -6    5.70    1.80
   5  -4  -6   10.10    2.00
  -4  -1  -6    8.80    2.00
   1  -5   6    8.40    2.40
  -5   4   6    5.90    1.90
   4   1   6    8.60    2.00
   2  -4  -6 2542.35   78.49
  -4   2  -6 2565.24   76.79
  -4   2  -6 2587.24   78.39
   2  -4  -6 2567.14   78.39
   2   2  -6 2600.34   78.19
  -2   4   6 2584.14   78.49
  -2  -2   6 2535.45   78.59
  -1  -4  -6  231.78    9.40
  -4   5  -6  244.88    9.30
  -1  -4  -6  226.38    9.60
   4  -5   6  228.48    9.30
   1   4   6  235.78    9.60
   1   4   6  231.28    9.60
  -4  -4  -6   68.39    5.40
  -4   8  -6   94.99    6.50
  -4  -4  -6   61.29    5.10
  -4   8  -6   75.19    6.10
   4   4   6   81.09    5.60
   4  -8   6   89.19    6.70
   4   4   6   77.79    5.30
  -8   4   6   77.99    4.40
   7  -5  -6  928.11   30.30
  -5  -2  -6  905.31   29.70
  -2   7  -6  967.80   31.40
  -2   7  -6  955.70   31.30
  -5  -2  -6  910.71   30.20
   7  -5  -6  954.10   30.20
   5   2   6  916.11   29.50
  -7   5   6  909.41   30.20
   5   2   6  936.91   30.30
   4  -5  -6  299.97   11.50
  -5   1  -6  284.27   10.80
   1   4  -6  301.77   10.70
   1   4  -6  277.27   11.20
   4  -5  -6  287.57   11.20
  -1  -4   6  265.17   11.50
  -4   5   6  281.67   12.10
   1  -5  -6  168.58    8.10
   4   1  -6  184.58    7.60
   1  -5  -6  164.78    7.80
  -5   4  -6  181.78    6.90
  -1   5   6  162.38    7.90
   5  -4   6  175.38    6.80
  -2  -5  -6 1416.66   47.30
  -2  -5  -6 1479.75   47.50
  -5   7  -6 1502.95   47.40
   2   5   6 1513.15   47.50
   5  -7   6 1476.45   47.40
   2   5   6 1517.95   47.30
  -5  -5  -6  107.59    7.20
  10  -5  -6   97.79    6.00
  -5  10  -6  102.29    7.70
  -5  -5  -6   98.49    7.10
   5   5   6  108.69    6.70
   5   5   6  112.49    7.60
 -10   5   6  109.89    5.90
   5 -10   6  124.19    8.90
   9  -6  -6 1058.59   35.50
  -3   9  -6 1160.58   37.50
  -6  -3  -6 1058.49   35.30
  -6  -3  -6 1091.09   35.80
  -3   9  -6 1165.98   37.50
   3  -9   6 1046.90   37.90
   6   3   6 1072.99   35.50
  -9   6   6 1111.19   35.80
   6   3   6 1101.59   35.10
   0   6  -6 1704.53   50.79
   6  -6  -6 1553.84   50.39
   6  -6  -6 1579.34   50.59
   0   6  -6 1620.74   50.99
  -6   0  -6 1597.04   48.20
  -6   0  -6 1598.24   49.90
   0  -6   6 1575.34   51.89
   6   0   6 1628.04   50.79
  -6   6   6 1562.44   50.79
   3   3  -6   79.89    5.10
   3  -6  -6   77.79    5.40
  -6   3  -6   84.29    5.30
   3   3  -6   96.89    4.30
  -3  -3   6   74.39    5.90
  -3   6   6   80.39    5.50
  -3   6   6   84.69    5.70
   0  -6  -6  260.97   11.50
   0  -6  -6  263.87   11.70
  -6   6  -6  284.67   10.60
   6   0  -6  262.17   10.40
   0   6   6  261.27   11.40
   0   6   6  275.67   12.00
   6  -6   6  274.77   10.60
  -6   9  -6  334.07   14.70
  -3  -6  -6  294.37   12.80
  -6   9  -6  281.67   13.40
  -3  -6  -6  280.07   12.90
   3   6   6  292.57   12.80
   3   6   6  292.77   12.40
   6  -9   6  278.97   13.00
  -6  -6  -6   78.39    7.30
  12  -6  -6   90.09    6.20
  -6  12  -6   81.49    7.80
  -6  -6  -6   87.59    7.40
   6   6   6   80.39    6.50
 -12   6   6   83.49    7.20
   6 -12   6   89.59    8.80
  11  -7  -6   70.19    5.70
  -7  -4  -6   67.99    6.10
  -7  -4  -6   79.89    6.00
  -4  11  -6   79.59    7.70
 -11   7   6   72.69    6.20
   4 -11   6   92.99    8.90
   7   4   6   82.39    5.80
   7   4   6   76.39    5.60
   8  -7  -6  100.19    6.40
   8  -7  -6   96.69    6.10
  -7  -1  -6   89.49    5.50
  -7  -1  -6   90.29    4.50
   1  -8   6   99.89    7.70
  -8   7   6   90.99    6.50
   7   1   6   86.69    5.50
   7   1   6   89.29    4.30
   5  -7  -6 2403.36   75.29
   5  -7  -6 2413.16   75.69
  -7   2  -6 2423.36   74.69
   2   5  -6 2430.86   74.29
   2   5  -6 2414.06   75.29
  -5   7   6 2521.35   76.09
  -5   7   6 2456.85   75.79
  -2  -5   6 2348.86   76.09
   2  -7  -6  229.38   10.40
   5   2  -6  242.28    9.60
   2  -7  -6  209.58   10.60
  -7   5  -6  224.58    9.40
  -5  -2   6  220.68   10.00
  -2   7   6  223.78   10.70
  -2   7   6  221.88   10.60
   8  -1  -6  488.15   17.50
  -1  -7  -6  507.35   19.50
  -1  -7  -6  510.75   19.60
  -7   8  -6  499.55   18.40
   7  -8   6  494.65   18.40
   1   7   6  515.15   18.90
   1   7   6  505.05   19.50
  -4  -7  -6  160.88    9.90
  -4  -7  -6  150.98   10.00
  -7  11  -6  169.28    9.90
   4   7   6  168.38   11.70
   4   7   6  148.59    8.90
   7 -11   6  188.68   10.70
  -7  -7  -6   13.80    5.00
  14  -7  -6   25.50    4.00
  -7  -7  -6   20.20    5.30
  -7  14  -6   14.70    5.60
   7   7   6   14.50    4.20
 -14   7   6   23.30    4.00
   7 -14   6   29.60    6.30
  -8  -5  -6  201.18   10.40
  -8  -5  -6  193.78   10.40
  13  -8  -6  196.48    9.80
 -13   8   6  182.08   10.40
   8   5   6  192.68    9.90
   5 -13   6  176.78   12.90
  -8  -2  -6    6.50    2.20
  -2  10  -6    2.60    3.50
  10  -8  -6    2.00    2.50
  -2  10  -6   11.30    3.80
  -8  -2  -6    5.80    2.70
   8   2   6    3.20    2.10
   2 -10   6    4.80    3.70
   8   2   6    8.50    2.80
 -10   8   6   10.90    4.00
  -8   1  -6 1156.48   37.60
   1   7  -6 1227.08   38.20
   7  -8  -6 1132.79   38.40
   1   7  -6 1226.28   39.10
   7  -8  -6 1176.98   39.00
  -7   8   6 1184.08   39.30
  -1  -7   6 1087.49   39.90
   4   4  -6   87.59    5.80
   4  -8  -6   87.19    6.50
   4   4  -6   91.59    4.60
   4  -8  -6   72.19    6.70
  -8   4  -6   85.09    6.20
  -4   8   6   93.59    6.70
  -4   8   6   94.79    7.10
  -4  -4   6   88.79    6.60
  -8   7  -6    0.20    1.90
   1  -8  -6   -0.10    2.90
   1  -8  -6    9.60    3.40
   7   1  -6    0.80    1.80
  -1   8   6    2.90    2.40
   8  -7   6    2.00    2.00
  -1   8   6    0.80    2.60
  -8  10  -6   43.10    6.00
  -8  10  -6   44.70    5.30
  10  -2  -6   50.39    4.50
  -2  -8  -6   48.60    6.10
  -2  -8  -6   37.80    5.60
   8 -10   6   51.09    5.90
   2   8   6   32.20    4.90
  -5  -8  -6   10.40    4.60
  13  -5  -6   12.70    3.10
  -8  13  -6   11.60    4.00
  13  -5  -6    6.50    2.90
  -5  -8  -6   15.60    5.00
   8 -13   6   10.00    4.50
   5   8   6    9.40    3.80
  -8  -8  -6   35.80    6.80
  -8  -8  -6   46.30    6.80
 -16   8   6   29.70    4.30
 -16   8   6   30.40    4.50
   8 -16   6   39.90    7.80
  -9  -6  -6   47.30    6.70
  -9  -6  -6   75.19    7.80
  15  -9  -6   59.19    6.50
 -15   9   6   58.49    6.60
   6 -15   6   59.79    8.60
   9   6   6   62.49    7.10
  -9  -3  -6  637.84   22.10
  12  -9  -6  654.33   23.00
  -9  -3  -6  611.04   22.50
 -12   9   6  643.44   24.20
   9   3   6  649.93   22.40
   3 -12   6  622.94   26.40
   9   3   6  613.44   21.60
   0   9  -6   37.60    5.70
   0   9  -6   30.10    4.70
  -9   0  -6   28.60    3.80
   9  -9  -6   34.40    4.60
  -9   9   6   34.20    5.40
   0  -9   6   26.30    5.40
  -9   3  -6  149.79    7.90
   6  -9  -6  133.09    8.50
   3   6  -6  152.48    7.40
   3   6  -6  158.88    8.50
   6  -9  -6  152.18    9.30
  -3  -6   6  159.98    9.70
  -6   9   6  164.78    9.70
  -6   9   6  160.08    9.30
  -9   6  -6   12.00    1.90
   3  -9  -6   12.00    4.20
   6   3  -6   18.60    3.10
   3  -9  -6   19.30    4.10
  -3   9   6   16.20    4.10
  -6  -3   6   17.20    3.50
  -3   9   6    7.90    3.40
   9  -6   6   13.20    2.00
   0  -9  -6  867.01   31.50
   9   0  -6  869.41   28.80
  -9   9  -6  900.51   29.60
  -9   9  -6  864.71   31.20
   0  -9  -6  859.61   31.30
   0   9   6  859.91   30.60
   9  -9   6  866.51   29.40
   0   9   6  856.21   31.30
  -9  12  -6   42.30    5.90
  -3  -9  -6   51.09    6.80
  -3  -9  -6   47.20    6.60
  12  -3  -6   41.60    4.50
   3   9   6   34.20    5.90
   9 -12   6   48.00    6.40
  -6  -9  -6  363.26   18.10
  15  -6  -6  362.66   14.30
  -6  -9  -6  382.86   20.50
   9 -15   6  388.26   18.90
 -10  -4  -6   20.50    4.40
  14 -10  -6   19.90    4.30
 -10  -4  -6   17.00    3.80
 -14  10   6   11.60    5.00
  10   4   6   19.50    4.10
   4 -14   6   17.00    6.30
 -10  -1  -6    7.80    3.00
  11 -10  -6    8.30    3.60
   1 -11   6   -1.60    4.60
 -11  10   6    7.50    4.50
   2   8  -6  363.66   13.70
   8 -10  -6  310.47   14.00
 -10   2  -6  316.57   12.90
   2   8  -6  324.77   14.40
   8 -10  -6  322.77   14.90
  -2  -8   6  308.67   15.70
  -8  10   6  286.37   14.60
   5 -10  -6   64.39    6.70
   5   5  -6   70.99    4.60
 -10   5  -6   71.29    6.40
   5   5  -6   75.19    5.80
   5 -10  -6   64.29    7.20
  -5  10   6   62.89    6.60
  -5  -5   6   62.99    6.70
  -5  10   6   78.19    7.60
   2 -10  -6  130.49    9.70
 -10   8  -6  137.39    7.00
   8   2  -6  132.29    7.40
   2 -10  -6  136.29    9.60
  10  -8   6  142.69    6.90
  -2  10   6  124.89    8.70
  -2  10   6  122.09    9.60
  -1 -10  -6   33.30    6.00
 -10  11  -6   22.10    4.10
  -1 -10  -6   15.70    4.50
  11  -1  -6   24.00    3.60
  10 -11   6   24.50    4.60
 -10  14  -6    5.30    4.40
  -4 -10  -6   12.70    5.00
  -4 -10  -6    7.50    5.10
  10 -14   6   11.70    5.10
 -11  -5  -6   11.40    4.00
 -11  -5  -6   12.90    4.50
  11   5   6    6.70    5.30
   5 -16   6    7.30    6.30
  13 -11  -6  160.68    9.90
 -11  -2  -6  160.48    8.70
   2 -13   6  155.48   12.60
 -11   1  -6    2.30    2.80
   1  10  -6   10.70    3.80
  10 -11  -6    2.20    3.20
 -10  11   6    4.60    4.80
  -1 -10   6    2.20    5.00
   7 -11  -6  318.17   15.60
   7 -11  -6  330.47   15.30
   4   7  -6  337.67   13.30
 -11   4  -6  330.17   14.00
  -7  11   6  348.87   19.10
  -4  -7   6  345.27   16.30
  -7  11   6  364.66   16.70
   7   4  -6  475.85   19.10
   4 -11  -6  506.85   21.50
   4 -11  -6  502.55   20.90
  -4  11   6  517.85   21.70
  -7  -4   6  521.25   20.50
  11  -7   6  527.05   16.50
   1 -11  -6  385.46   19.50
 -11  10  -6  350.46   14.90
  10   1  -6  398.26   18.30
   1 -11  -6  336.87   17.40
  11 -10   6  369.06   14.70
  -2 -11  -6  254.27   14.60
  -2 -11  -6  253.47   14.40
 -11  13  -6  218.98   13.20
  -5 -11  -6    3.70    5.40
  16  -5  -6   -2.40    3.70
  -5 -11  -6    4.60    6.70
 -11  16  -6    3.50    5.60
  11 -16   6   -0.30    5.20
 -12  -3  -6   55.49    6.30
  15 -12  -6   58.19    6.80
   3 -15   6   41.80    8.00
 -12   0  -6    5.30    3.30
  12 -12  -6    5.30    4.30
   0 -12   6   -0.10    5.20
   3   9  -6   15.30    3.90
   9 -12  -6   22.50    4.60
 -12   3  -6   12.80    3.40
  -3  -9   6   13.10    5.30
   6   6  -6  173.98    8.00
   6 -12  -6  191.48   13.90
   6 -12  -6  179.38   11.20
 -12   6  -6  165.68    9.90
  -6  12   6  164.78   11.70
   3 -12  -6   24.60    6.20
 -12   9  -6   26.00    5.50
   3 -12  -6   26.90    9.10
  12  -9   6   25.20    3.20
   0 -12  -6   42.60    7.20
   0 -12  -6   54.99    8.00
 -12  12  -6   40.30    5.70
  12 -12   6   51.99    6.00
 -12  15  -6   34.10    6.60
  -3 -12  -6   37.00    7.30
  -3 -12  -6   44.10    7.40
  12 -15   6   41.40    6.90
  14 -13  -6   77.89    8.90
 -13  -1  -6   59.29    6.20
   1 -14   6   61.69    9.80
 -13   2  -6  260.17   11.60
  11 -13  -6  258.37   13.80
  -2 -11   6  273.67   16.70
   5   8  -6   55.79    5.70
 -13   5  -6   57.49    6.30
   8 -13  -6   60.09    7.40
   8 -13  -6   59.69    7.60
  -8  13   6   52.59    7.70
  -5  -8   6   49.50    7.40
   5 -13  -6  365.76   18.00
   5 -13  -6  314.77   18.60
  -8  -5   6  336.67   16.20
   2 -13  -6   10.50    5.40
   2 -13  -6    7.00    5.30
  13 -11   6    8.70    3.20
  -1 -13  -6  114.19   11.80
  -1 -13  -6   97.49   10.70
  13 -14   6  113.59    9.70
 -14   1  -6   39.60    4.80
  13 -14  -6   47.40    6.80
  -1 -13   6   44.60    9.00
   4  10  -6  137.99    8.90
 -14   4  -6  131.49    8.20
  10 -14  -6  130.99   11.10
  -4 -10   6  135.09   12.30
   7 -14  -6   54.59    8.20
   7   7  -6   49.60    5.30
   7 -14  -6   52.69    7.70
 -14   7  -6   60.49    6.90
  -7  -7   6   46.80    7.40
   4 -14  -6    5.20    5.90
   4 -14  -6   11.00    5.10
  14 -10   6    2.70    2.40
   1 -14  -6  127.99   12.20
   1 -14  -6  128.39   12.00
  14 -13   6   94.29    7.90
 -15   3  -6   96.49    7.20
  12 -15  -6  122.09   11.10
  -3 -12   6   94.09   11.40
 -15   6  -6    6.20    3.90
   6   9  -6   -0.40    3.90
   9 -15  -6    0.10    5.10
  -6  -9   6    4.40    5.10
 -15   9  -6    0.80    4.90
   6 -15  -6    3.70    5.00
   6 -15  -6   13.70    6.70
  -9  -6   6   12.40    5.60
   3 -15  -6   17.60    7.00
   3 -15  -6    7.50    5.90
 -16   5  -6   86.29    7.60
  11 -16  -6  109.19   11.20
  -5 -11   6   80.49   10.90
   8   8  -6   39.80    5.30
   8 -16  -6   28.10    7.40
 -16   8  -6   25.50    5.60
  -8  -8   6   31.60    7.50
   5 -16  -6  121.39   12.20
   5 -16  -6  138.49   13.20
   0   1  -7  532.65   17.10
   0   1  -7  518.35   17.10
   1  -1  -7  517.75   17.00
  -1   0  -7  525.05   17.20
  -1   1   7  515.85   16.90
   1   0   7  528.65   17.20
   1  -3   7 6464.25  193.48
  -2   2  -7 2274.07   69.59
   0  -2  -7 2326.17   70.09
   2   0  -7 2318.47   69.19
  -2   0   7 2299.87   69.19
   0   2   7 2293.47   70.09
   5  -3  -7 1710.03   53.09
  -3  -2  -7 1763.42   53.29
  -2   5  -7 1721.13   54.19
  -3  -2  -7 1705.93   53.89
   3   2   7 1720.03   54.09
  -5   3   7 1785.52   53.09
   3   2   7 1763.22   54.29
   2  -5   7 1729.03   54.69
   2  -3  -7 1739.73   53.99
   1   2  -7 1766.62   54.09
  -3   1  -7 1758.12   54.09
  -1  -2   7 1753.72   54.49
  -2   3   7 1757.42   53.99
  -1  -3  -7   82.29    4.40
  -1  -3  -7   81.39    4.70
   4  -1  -7   76.59    3.30
  -3   4  -7   79.09    4.30
  -4   1   7   72.89    3.20
   1   3   7   73.09    4.40
   1   3   7   74.99    4.60
   3  -4   7   69.29    4.30
  -4  -3  -7  803.92   26.60
  -3   7  -7  787.42   27.80
   7  -4  -7  787.92   25.90
  -3   7  -7  853.91   27.70
  -4  -3  -7  808.82   27.20
   3  -7   7  829.22   28.20
   4   3   7  802.42   27.00
  -7   4   7  782.52   25.90
   4   3   7  821.42   26.50
   4  -4  -7  959.20   30.80
   0   4  -7  957.70   31.20
   4  -4  -7  951.70   31.00
  -4   0  -7  992.20   29.50
  -4   0  -7  969.30   30.90
   0  -4   7  931.71   31.60
   4   0   7  963.40   30.70
  -4   4   7  956.80   30.70
   3   1  -7 6201.98  183.58
  -4   3  -7 6169.08  184.08
   1  -4  -7 6046.59  185.38
   3   1  -7 6258.87  185.88
  -1   4   7 6351.66  186.68
   4  -3   7 6043.00  184.08
  -4   6  -7   11.10    2.50
  -2  -4  -7    6.80    2.20
  -2  -4  -7   11.90    2.70
   6  -2  -7    9.70    1.40
   4  -6   7   10.90    2.70
  -6   2   7   11.70    1.40
   2   4   7   13.50    2.90
   2   4   7   12.90    2.50
  -5  -4  -7  404.36   16.00
  -4   9  -7  442.06   17.30
   9  -5  -7  416.16   15.70
  -4   9  -7  392.76   17.20
  -5  -4  -7  416.56   16.20
   5   4   7  422.26   15.70
   5   4   7  446.56   16.30
  -9   5   7  423.26   15.10
   4  -9   7  438.36   17.90
  -5  -1  -7  116.29    5.30
  -5  -1  -7  119.89    6.20
   6  -5  -7  124.89    6.40
  -1   6  -7  142.59    7.20
   6  -5  -7  109.79    6.20
  -1   6  -7  130.29    7.00
   5   1   7  116.19    6.20
  -6   5   7  120.29    6.20
   1  -6   7  116.19    7.30
  -5   2  -7 1344.17   40.60
   3  -5  -7 1332.57   42.90
   2   3  -7 1425.96   42.70
  -5   2  -7 1338.47   42.60
   3  -5  -7 1349.16   42.80
  -3   5   7 1331.67   42.90
  -2  -3   7 1317.87   43.20
   5   0  -7  159.98    7.20
  -5   5  -7  180.38    7.20
   0  -5  -7  150.68    7.60
   0   5   7  159.88    8.00
   5  -5   7  171.48    7.20
   0   5   7  159.68    7.90
  -3  -5  -7    5.80    2.70
  -5   8  -7   11.00    3.10
  -5   8  -7    5.80    2.80
  -3  -5  -7    5.60    2.70
   5  -8   7    9.70    2.90
  -8   3   7    8.90    1.50
   3   5   7   11.20    2.90
   3   5   7    6.00    2.60
  11  -6  -7    6.90    2.70
  -5  11  -7    1.00    3.70
  -6  -5  -7    3.80    3.00
  -6  -5  -7    9.50    3.50
   6   5   7    4.50    2.90
   6   5   7    3.90    2.70
   5 -11   7    7.30    4.20
  -2   8  -7 1356.56   45.20
   8  -6  -7 1348.67   44.10
   8  -6  -7 1389.76   43.90
  -2   8  -7 1426.46   45.40
  -6  -2  -7 1383.16   43.20
  -6  -2  -7 1374.36   44.20
   2  -8   7 1375.46   46.30
   6   2   7 1401.66   43.00
   6   2   7 1397.16   43.90
  -8   6   7 1362.86   44.20
   5  -6  -7   42.90    4.30
   1   5  -7   44.00    4.00
  -6   1  -7   52.09    4.10
   1   5  -7   47.60    4.40
   5  -6  -7   47.50    4.70
  -5   6   7   46.80    4.50
  -1  -5   7   44.30    5.00
   2  -6  -7  203.98    9.80
  -6   4  -7  205.88    7.60
   4   2  -7  195.58    7.20
   2  -6  -7  198.88   10.30
   4   2  -7  214.38    8.90
  -4  -2   7  193.88    9.10
  -2   6   7  223.28    9.60
   7  -1  -7  300.47   12.00
  -6   7  -7  314.97   12.50
  -1  -6  -7  297.37   12.90
  -1  -6  -7  339.37   13.60
   1   6   7  323.77   13.40
   6  -7   7  296.17   12.40
   1   6   7  327.07   13.10
  -6  10  -7   28.40    5.00
  -4  -6  -7   26.50    4.30
  -4  -6  -7   30.60    4.70
  -6  10  -7   24.10    4.70
   4   6   7   21.20    4.00
 -10   4   7   29.90    2.80
   4   6   7   23.30    3.90
   6 -10   7   28.70    4.80
  -6  13  -7    4.80    4.40
  -7  -6  -7    3.70    3.60
  13  -7  -7    5.00    3.20
  -7  -6  -7    5.30    3.70
   6 -13   7    4.40    4.90
   7   6   7    2.40    3.50
 -13   7   7    2.60    2.90
  -7  -3  -7   50.09    5.30
  10  -7  -7   49.20    5.00
  -7  -3  -7   46.50    4.50
  -3  10  -7   46.30    6.00
  -3  10  -7   45.50    5.60
   7   3   7   55.09    5.00
   3 -10   7   46.80    6.30
   7   3   7   46.60    4.20
 -10   7   7   45.90    5.40
  -7   0  -7   15.10    2.80
   7  -7  -7    8.20    3.00
   7  -7  -7   12.70    2.90
   0   7  -7   10.20    3.00
   0   7  -7   13.50    3.10
   0  -7   7    5.60    3.20
  -7   7   7   10.20    3.30
   7   0   7   12.30    2.70
  -7   3  -7   59.79    4.90
   3   4  -7   57.79    3.90
   3   4  -7   60.39    4.90
   4  -7  -7   60.29    5.60
   4  -7  -7   53.49    6.00
  -4   7   7   56.49    5.20
  -3  -4   7   64.59    5.70
  -4   7   7   64.59    5.60
   1  -7  -7  503.45   19.50
  -7   6  -7  544.05   18.10
   6   1  -7  526.15   18.60
  -1   7   7  550.14   19.80
  -1   7   7  518.25   20.10
   7  -6   7  538.55   18.10
  -2  -7  -7   59.09    6.40
  -7   9  -7   59.59    6.40
   9  -2  -7   72.89    5.10
  -7   9  -7   67.29    6.00
  -2  -7  -7   67.49    6.40
   2   7   7   57.09    5.90
   2   7   7   62.19    5.80
   7  -9   7   69.89    6.10
  -5  -7  -7  134.89    9.10
  -5  -7  -7  129.49    9.40
  -7  12  -7  116.09    9.10
  12  -5  -7  130.99    7.40
   5   7   7  135.99    8.60
   7 -12   7  140.79   10.30
  -8  -7  -7   29.00    5.90
  -8  -7  -7   30.50    6.00
  15  -8  -7   24.00    4.30
   7 -15   7   24.40    6.60
 -15   8   7   18.60    4.10
  -8  -4  -7   29.70    4.10
  -8  -4  -7   32.80    5.00
  -4  12  -7   29.80    5.50
  12  -8  -7   22.50    4.30
 -12   8   7   30.90    4.90
   8   4   7   29.80    4.20
   4 -12   7   29.50    6.30
   8   4   7   28.00    3.90
  -8  -1  -7   48.60    3.30
  -8  -1  -7   57.19    5.10
  -1   9  -7   52.79    5.90
  -1   9  -7   45.70    6.30
   9  -8  -7   50.09    5.30
   1  -9   7   35.60    5.70
  -9   8   7   54.99    6.20
   8   1   7   51.79    4.60
   2   6  -7   36.30    4.70
  -8   2  -7   31.70    4.60
   2   6  -7   29.70    3.80
   6  -8  -7   30.80    4.60
   6  -8  -7   31.20    4.70
  -2  -6   7   38.20    5.20
  -6   8   7   39.10    5.10
  -8   5  -7  229.28    8.30
   5   3  -7  244.58    8.40
   5   3  -7  249.18   10.40
   3  -8  -7  236.38   11.70
   3  -8  -7  223.58   10.90
  -5  -3   7  243.28   11.20
  -3   8   7  223.78   11.20
  -3   8   7  238.88   11.90
   8  -5   7  241.78    8.40
   0  -8  -7  743.93   27.40
   0  -8  -7  751.02   27.70
  -8   8  -7  769.72   25.90
   8   0  -7  749.82   25.60
   0   8   7  743.73   27.00
   8  -8   7  809.12   26.10
  -3  -8  -7    6.90    3.60
  -3  -8  -7   11.80    4.10
  -8  11  -7    7.20    3.80
  11  -3  -7    5.50    2.80
   3   8   7   11.00    3.90
   8 -11   7    8.30    4.20
  -8  14  -7  235.48   14.30
  -6  -8  -7  264.67   13.80
  14  -6  -7  276.17   11.70
  -6  -8  -7  246.08   14.00
   8 -14   7  273.87   15.20
  14  -9  -7   18.50    4.30
  -9  -5  -7   21.20    4.90
  -9  -5  -7   26.10    5.10
   9   5   7   18.20    4.30
 -14   9   7   17.30    4.50
   5 -14   7   19.70    6.10
  -9  -2  -7    4.90    2.20
  11  -9  -7    3.90    3.10
  -2  11  -7   -2.30    5.90
  -9  -2  -7    1.10    2.70
   2 -11   7    7.60    4.70
   9   2   7    5.20    3.00
 -11   9   7    6.90    4.00
   9   2   7    6.10    2.00
  -9   1  -7  224.28   10.20
   8  -9  -7  242.48   11.30
   1   8  -7  226.48   10.70
   1   8  -7  227.98   11.30
   8  -9  -7  226.08   11.50
  -8   9   7  239.98   11.80
  -1  -8   7  230.68   13.00
   5  -9  -7    4.50    3.10
   4   5  -7    3.80    2.10
   5  -9  -7    3.20    3.40
  -9   4  -7    5.30    2.90
   4   5  -7    6.40    2.70
  -5   9   7   11.40    3.80
  -4  -5   7    7.00    3.30
  -5   9   7    7.90    3.60
   2  -9  -7    4.30    3.40
  -9   7  -7    3.80    1.90
   7   2  -7    1.80    2.30
   2  -9  -7    5.20    3.30
  -2   9   7   12.40    3.60
  -2   9   7    3.10    3.60
  -1  -9  -7  117.19    9.00
  10  -1  -7  127.69    7.00
  -9  10  -7  111.39   10.60
  -9  10  -7  132.49    8.10
  -1  -9  -7  124.39    9.30
   1   9   7  117.29    8.50
   9 -10   7  116.29    7.80
  -4  -9  -7   63.49    7.80
  -9  13  -7   64.89    7.60
  -4  -9  -7   53.49    7.20
   9 -13   7   63.29    7.70
  -7  -9  -7   99.39   10.30
  -7  -9  -7  116.39   10.50
   9 -16   7  126.99   12.00
 -10  -6  -7  110.89    9.30
 -10  -6  -7  104.89    8.80
   6 -16   7  116.09   12.10
 -10  -3  -7   10.90    2.90
  13 -10  -7   13.40    4.20
 -10  -3  -7   14.00    3.90
  10   3   7   10.10    2.60
 -13  10   7    9.90    5.10
  10   3   7   12.70    3.60
   3 -13   7   13.80    5.90
  10 -10  -7  125.09    8.20
   0  10  -7  136.99    8.80
 -10   0  -7  128.29    7.40
 -10  10   7  134.19    9.60
   0 -10   7  131.29   11.00
   3   7  -7  568.04   19.40
   7 -10  -7  520.15   21.20
 -10   3  -7  532.85   19.70
   3   7  -7  537.65   20.50
   7 -10  -7  526.65   20.60
  -3  -7   7  528.75   22.10
  -7  10   7  517.65   21.40
   4 -10  -7  196.88   11.10
   6   4  -7  207.78    7.60
   6   4  -7  201.38    9.80
   4 -10  -7  198.68   11.70
  -4  10   7  211.48   13.30
  -4  10   7  189.38   11.20
  -6  -4   7  194.98   10.80
   1 -10  -7  223.78   13.00
   1 -10  -7  235.98   12.80
 -10   9  -7  255.37   10.90
   9   1  -7  243.38   10.60
  10  -9   7  253.27   10.70
 -10  12  -7   -1.00    3.30
  -2 -10  -7    9.80    7.10
  -2 -10  -7    0.90    3.80
  10 -12   7   -1.10    3.70
  -5 -10  -7   46.60    7.20
  -5 -10  -7   39.30    7.10
 -10  15  -7   30.80    6.10
  10 -15   7   47.80    7.80
  15 -11  -7   13.60    4.50
 -11  -4  -7   18.30    3.80
 -11  -4  -7   13.20    4.80
   4 -15   7    8.80    6.50
  11   4   7   19.70    7.20
  12 -11  -7   74.19    7.30
 -11  -1  -7   86.79    6.50
   1 -12   7   80.39   10.10
 -11   2  -7    8.40    3.20
   2   9  -7    8.10    3.10
   9 -11  -7    6.30    3.70
   9 -11  -7    6.40    4.20
  -2  -9   7    6.40    5.40
 -11   5  -7  372.86   15.20
   6 -11  -7  343.97   16.00
   6 -11  -7  353.06   16.60
   5   6  -7  345.67   13.10
  -5  -6   7  359.76   16.60
  -6  11   7  331.17   20.00
   3 -11  -7   39.50    6.40
   3 -11  -7   32.90    6.20
  11  -8   7   33.10    3.80
   0 -11  -7  313.47   16.30
 -11  11  -7  321.17   14.20
   0 -11  -7  289.37   15.60
  11 -11   7  330.07   14.00
 -11  14  -7    9.30    4.90
  -3 -11  -7   11.10    5.40
  -3 -11  -7   13.00    5.70
  11 -14   7   11.00    4.90
 -12  -2  -7  428.76   17.10
   2 -14   7  424.96   23.00
 -12   1  -7    4.40    3.00
  11 -12  -7    0.50    4.00
  -1 -11   7    0.40    4.90
   8 -12  -7  888.11   32.80
   4   8  -7  919.21   30.50
 -12   4  -7  916.71   31.30
   8 -12  -7  894.41   41.30
  -4  -8   7  907.21   34.50
   7   5  -7  105.39    5.40
 -12   7  -7   96.89    8.30
   5 -12  -7  118.89    9.70
   5 -12  -7  105.59    9.70
   2 -12  -7  122.49   10.90
   2 -12  -7  128.49   11.10
 -12  10  -7  128.19    7.40
  12 -10   7  150.88    7.80
  -1 -12  -7   42.70    7.30
  -1 -12  -7   48.80    7.60
 -12  13  -7   48.70    6.50
  12 -13   7   59.09    6.60
  -4 -12  -7   -4.70    5.40
  -4 -12  -7    5.60    5.90
  12 -16   7   -5.00    4.90
 -13   0  -7   25.80    4.50
  13 -13  -7   27.90    5.60
   0 -13   7   21.90    7.90
 -13   3  -7    1.90    3.20
   3  10  -7    1.70    3.90
  10 -13  -7   -0.10    3.80
  -3 -10   7    8.10    5.60
 -13   6  -7   56.59    6.70
   7 -13  -7   47.30    7.70
   7 -13  -7   55.09    7.50
   6   7  -7   47.80    5.40
  -6  -7   7   46.40    7.10
   4 -13  -7  129.09   11.40
   4 -13  -7  126.59   10.70
  13  -9   7  126.69    6.00
 -13  12  -7   42.70    5.70
   1 -13  -7   55.89    7.80
   1 -13  -7   51.99    7.90
  13 -12   7   62.09    6.50
  -2 -13  -7   20.60    7.20
  -2 -13  -7   18.70    6.90
  13 -15   7   23.50    5.60
  15 -14  -7   20.30    5.80
   1 -15   7   26.40    7.70
 -14   2  -7   48.80    5.50
  12 -14  -7   56.89    7.70
  -2 -12   7   43.40    9.00
   5   9  -7   14.30    4.30
   9 -14  -7    6.10    4.50
 -14   5  -7   22.00    4.50
  -5  -9   7    8.50    5.80
   6 -14  -7    7.60    5.20
   6 -14  -7   11.40    5.80
 -14   8  -7   -0.60    3.80
  -8  -6   7    5.40    4.90
   3 -14  -7   21.40    6.80
   3 -14  -7   12.90    5.70
  14 -11   7    5.90    3.10
   0 -14  -7   -2.70    5.30
   0 -14  -7   -0.10    5.50
  14 -14   7   -1.80    2.90
 -15   1  -7   93.79    7.10
  14 -15  -7  121.49   11.00
  -1 -14   7  100.69   13.10
 -15   4  -7   13.10    4.30
  11 -15  -7   23.20    6.30
  -4 -11   7   23.40    7.40
   7   8  -7  164.98    8.90
 -15   7  -7  148.09   10.30
   8 -15  -7  172.68   12.80
  -7  -8   7  181.28   13.00
   5 -15  -7   65.29    9.40
   5 -15  -7   61.49    8.70
   2 -15  -7   25.60    9.20
   6  10  -7   10.30    5.30
 -16   6  -7    7.20    4.30
  10 -16  -7   14.90    6.10
  -6 -10   7   17.40    6.70
 -16   9  -7   87.99    8.90
   7 -16  -7   81.49   10.10
  -9  -7   7   74.09    9.40
   4 -16  -7    1.40    5.20
   4 -16  -7    1.50    6.20
  -1   1  -8  756.12   24.40
   0  -1  -8  752.42   24.30
   1   0  -8  748.13   23.90
  -1   0   8  756.92   23.80
   0   1   8  756.92   24.20
  -2   0  -8   26.70    2.60
   0   2  -8   25.10    2.70
   2  -2  -8   27.90    2.50
   2   0   8   21.30    2.50
   0  -2   8   26.00    2.90
  -1  -2  -8  637.44   20.60
  -1  -2  -8  630.44   21.00
  -2   3  -8  645.84   20.70
   3  -1  -8  605.84   19.90
  -3   1   8  642.24   20.00
   2  -3   8  621.74   20.80
   1   2   8  622.44   21.00
  -3  -1  -8 1189.88   36.30
  -3  -1  -8 1158.58   37.30
   4  -3  -8 1165.48   36.70
  -1   4  -8 1168.18   37.40
  -4   3   8 1173.18   36.70
   1  -4   8 1194.08   37.90
   3   1   8 1169.08   37.20
   1  -3  -8 1171.68   37.30
   1  -3  -8 1174.58   37.20
   2   1  -8 1163.48   37.10
  -3   2  -8 1159.98   36.30
  -3   2  -8 1202.88   37.40
   2   1  -8 1174.58   36.30
  -1   3   8 1203.38   37.30
  -3   5  -8  289.37   10.90
  -2  -3  -8  276.97   10.50
   5  -2  -8  262.87    9.40
  -2  -3  -8  273.47   10.90
   2   3   8  279.77   11.00
   3  -5   8  270.27   11.10
  -5   2   8  273.07    9.40
  -4  -2  -8   69.19    4.20
  -2   6  -8   64.19    4.90
  -4  -2  -8   64.09    4.70
   6  -4  -8   59.89    4.20
   4   2   8   70.39    4.80
   2  -6   8   64.69    5.50
  -6   4   8   72.89    4.30
  -4   1  -8   25.30    3.10
   3  -4  -8   25.70    3.10
   1   3  -8   26.90    4.30
   3  -4  -8   29.20    3.30
  -3   4   8   28.90    3.10
   4   0  -8    6.40    1.20
  -4   4  -8    5.20    1.50
   4   0  -8    6.20    1.90
   0  -4  -8    3.70    1.70
   0   4   8    4.20    1.90
   4  -4   8    8.40    1.90
  -4   7  -8   27.50    3.80
  -3  -4  -8   28.00    3.50
  -3  -4  -8   36.60    4.30
   7  -3  -8   25.50    2.50
   3   4   8   27.20    3.50
   3   4   8   32.60    4.10
  -7   3   8   29.70    2.60
   4  -7   8   26.60    4.10
  -3   8  -8 1090.59   37.30
  -5  -3  -8 1150.48   36.40
  -3   8  -8 1124.39   37.00
  -5  -3  -8 1086.39   35.70
   8  -5  -8 1113.19   35.40
   5   3   8 1107.89   35.50
   3  -8   8 1072.09   37.80
  -8   5   8 1091.49   35.40
   5   3   8 1146.39   36.20
   5  -5  -8  236.98    9.90
   0   5  -8  245.18   10.20
   5  -5  -8  229.28    9.80
  -5   0  -8  240.38    8.30
  -5   0  -8  220.58    9.70
  -5   5   8  236.28    9.90
   5   0   8  228.18    9.60
   0  -5   8  238.78   10.90
  -5   3  -8  783.52   24.00
   3   2  -8  753.92   25.40
   2  -5  -8  792.52   25.80
  -5   3  -8  782.82   25.90
   2  -5  -8  747.23   25.90
  -2   5   8  785.02   25.80
  -3  -2   8  709.93   25.70
  -1  -5  -8  132.79    7.20
  -5   6  -8  143.99    7.10
  -1  -5  -8  139.99    7.60
   6  -1  -8  153.38    7.00
   1   5   8  133.99    7.50
   1   5   8  133.89    7.30
   5  -6   8  147.79    7.20
  -4  -5  -8   25.10    4.10
  -4  -5  -8   28.30    4.20
  -5   9  -8   20.60    3.90
  -9   4   8   24.30    2.60
   4   5   8   20.00    3.50
   4   5   8   22.10    3.80
  10  -6  -8  780.32   27.40
  -6  -4  -8  810.82   27.70
  -4  10  -8  751.02   29.10
  -4  10  -8  855.61   29.40
  -6  -4  -8  816.52   28.10
   4 -10   8  825.52   30.30
   6   4   8  807.92   27.20
 -10   6   8  790.92   26.90
   6   4   8  818.52   27.70
   7  -6  -8  352.56   13.70
   7  -6  -8  359.26   13.90
  -6  -1  -8  349.87   13.80
  -1   7  -8  373.26   14.60
  -6  -1  -8  349.96   12.30
  -1   7  -8  338.97   14.10
  -7   6   8  356.56   13.80
   6   1   8  372.46   13.70
   1  -7   8  341.77   15.40
   2   4  -8 1366.96   42.80
  -6   2  -8 1320.87   42.60
   4  -6  -8 1332.77   42.90
   4  -6  -8 1317.07   43.10
   2   4  -8 1322.57   41.70
  -2  -4   8 1338.87   43.60
  -4   6   8 1339.57   43.00
  -6   5  -8   46.30    3.60
   1  -6  -8   36.80    4.30
   5   1  -8   43.30    4.00
   1  -6  -8   46.90    5.00
   6  -5   8   45.30    3.40
  -1   6   8   44.20    4.70
  -1   6   8   38.40    4.30
   8  -2  -8  438.76   15.80
  -2  -6  -8  414.26   16.90
  -2  -6  -8  419.76   16.70
  -6   8  -8  409.66   16.30
   6  -8   8  428.16   16.70
   2   6   8  428.26   16.70
   2   6   8  444.86   16.70
  -6  11  -8  191.08   10.70
  -5  -6  -8  207.28   10.80
  -5  -6  -8  197.98   10.60
   5   6   8  195.28   10.30
   6 -11   8  180.98   11.50
 -11   5   8  202.68    8.00
   5   6   8  202.88   10.20
  -5  12  -8  233.08   12.40
  -7  -5  -8  191.28   10.50
  12  -7  -8  231.48   10.60
  -7  -5  -8  211.98   11.20
   5 -12   8  231.98   13.50
   7   5   8  203.08   10.70
 -12   7   8  203.58   10.00
  -7  -2  -8  137.39    7.70
   9  -7  -8  115.89    7.30
  -7  -2  -8  132.19    6.40
  -2   9  -8  135.59    8.80
  -2   9  -8  121.99    8.30
  -9   7   8  137.19    8.00
   2  -9   8  137.39    9.70
   7   2   8  134.29    7.40
   1   6  -8  243.28   10.30
  -7   1  -8  269.47   11.90
   6  -7  -8  236.68   10.80
   1   6  -8  245.48   11.00
   6  -7  -8  242.18   11.30
  -1  -6   8  244.28   12.10
  -6   7   8  238.68   11.10
  -7   4  -8  470.75   17.40
   3  -7  -8  460.75   17.20
   3  -7  -8  423.56   17.50
  -7   4  -8  447.16   14.50
   4   3  -8  446.76   14.90
   4   3  -8  477.65   16.70
  -3   7   8  431.96   17.50
  -4  -3   8  429.26   17.30
  -3   7   8  461.95   17.40
   0  -7  -8  237.08   11.50
  -7   7  -8  252.17   10.30
   7   0  -8  258.67   10.50
   0  -7  -8  241.18   11.90
   0   7   8  237.08   11.40
   0   7   8  243.88   11.80
   7  -7   8  250.57   10.30
  -3  -7  -8  569.74   22.40
  -7  10  -8  564.14   23.20
  10  -3  -8  593.54   21.10
  -3  -7  -8  570.84   22.50
  -7  10  -8  613.04   22.50
   7 -10   8  643.64   23.00
   3   7   8  593.24   22.40
  -6  -7  -8   14.80    5.00
  13  -6  -8   16.20    3.80
  -7  13  -8   12.90    5.60
  -6  -7  -8   15.40    4.60
   6   7   8   20.20    4.70
 -13   6   8   11.10    2.60
   7 -13   8   16.60    5.30
  -8  -6  -8   57.09    7.20
  -8  -6  -8   62.19    7.30
  14  -8  -8   65.89    6.80
   8   6   8   62.29    6.50
   6 -14   8   65.59    8.30
 -14   8   8   63.59    6.30
  -8  -3  -8   37.60    4.80
  -8  -3  -8   40.20    4.30
  -3  11  -8   34.80    5.80
  11  -8  -8   32.90    4.90
   8   3   8   34.40    4.20
 -11   8   8   41.50    5.50
   3 -11   8   28.30    6.00
   8   3   8   31.50    4.50
   0   8  -8  360.76   14.90
   8  -8  -8  341.17   14.30
   0   8  -8  355.76   14.20
   8  -8  -8  319.97   13.90
  -8   0  -8  328.97   13.40
   0  -8   8  316.27   15.90
  -8   8   8  324.57   14.20
   3   5  -8  151.58    8.10
   3   5  -8  145.49    6.80
   5  -8  -8  143.59    8.70
   5  -8  -8  135.99    8.00
  -8   3  -8  133.19    7.70
  -5   8   8  131.99    8.30
  -3  -5   8  143.09    9.10
   2  -8  -8 1363.76   44.50
   2  -8  -8 1285.97   44.80
  -8   6  -8 1387.56   43.60
   6   2  -8 1306.97   43.20
  -2   8   8 1420.96   44.80
  -2   8   8 1327.17   45.20
  -1  -8  -8  486.75   19.80
  -1  -8  -8  469.85   19.90
  -8   9  -8  498.25   18.50
   8  -9   8  507.25   18.80
   1   8   8  502.05   19.90
   1   8   8  495.55   19.30
  -4  -8  -8  588.04   23.20
  -8  12  -8  573.64   22.80
  -4  -8  -8  579.84   23.20
   4   8   8  581.74   22.50
   8 -12   8  583.94   23.50
  -7  -8  -8  177.68   11.90
  15  -7  -8  166.08    9.40
  -7  -8  -8  171.98   11.60
   8 -15   8  158.68   13.00
  -9  -7  -8   19.10    5.50
   7 -16   8   22.70    7.00
  -9  -4  -8   13.70    3.40
  13  -9  -8   15.70    4.40
  -9  -4  -8   11.00    3.80
   9   4   8   11.90    4.80
 -13   9   8   11.40    4.40
  -9  -1  -8  508.75   18.50
  10  -9  -8  487.45   19.00
  -1  10  -8  513.85   20.60
  -1  10  -8  488.75   19.70
   1 -10   8  485.25   21.90
 -10   9   8  478.45   19.70
   2   7  -8  345.67   14.00
   7  -9  -8  357.86   15.20
  -9   2  -8  348.67   14.30
   2   7  -8  376.96   15.20
   7  -9  -8  364.76   15.60
  -7   9   8  375.76   15.90
  -2  -7   8  363.26   16.50
   4  -9  -8  500.05   19.10
   5   4  -8  466.65   15.90
  -9   5  -8  483.15   19.00
   4  -9  -8  471.25   19.60
  -5  -4   8  464.35   19.10
  -4   9   8  492.95   19.90
   8   1  -8  256.77   11.00
  -9   8  -8  253.47   10.70
   1  -9  -8  255.07   13.30
   1  -9  -8  248.58   12.50
  -1   9   8  245.58   12.90
   9  -8   8  259.07   10.60
  -1   9   8  254.57   12.50
  11  -2  -8   44.30    4.80
  -2  -9  -8   55.89    7.40
  -2  -9  -8   49.50    6.70
   9 -11   8   58.19    6.50
  -5  -9  -8   39.40    6.70
  -5  -9  -8   51.19    7.30
  14  -5  -8   54.79    6.00
  -9  14  -8   48.00    6.60
   9 -14   8   43.20    6.70
 -10  -5  -8   82.29    8.00
  15 -10  -8   92.89    8.10
 -10  -5  -8   82.09    7.30
  10   5   8   80.49    8.00
   5 -15   8  101.09   11.80
 -15  10   8   73.69    8.30
  12 -10  -8  120.09    8.50
 -10  -2  -8  130.39    6.10
 -10  -2  -8  121.89    8.00
 -12  10   8  122.89    9.40
   2 -12   8  132.69   12.20
   9 -10  -8  155.48    9.50
   9 -10  -8  173.48   10.50
 -10   1  -8  164.78    8.80
   1   9  -8  159.48    9.30
  -9  10   8  159.78   10.20
  -1  -9   8  171.78   11.80
 -10   4  -8  176.08    9.20
   6 -10  -8  145.49   10.00
   4   6  -8  147.69    7.30
   4   6  -8  139.29    8.80
   6 -10  -8  137.29    9.20
  -6  10   8  147.89   10.30
  -6  10   8  144.19    9.60
  -4  -6   8  157.28   10.30
 -10   7  -8   37.30    3.40
   3 -10  -8   40.90    6.00
   3 -10  -8   52.59    7.00
   7   3  -8   44.10    4.90
  10  -7   8   38.80    3.40
  -3  10   8   38.50    5.50
  -3  10   8   37.10    6.10
   0 -10  -8  194.58   12.20
  10   0  -8  183.88   10.20
 -10  10  -8  184.88    9.80
   0 -10  -8  207.88   18.20
  10 -10   8  203.38   10.00
  -3 -10  -8  112.29    9.80
 -10  13  -8  102.69    9.00
  -3 -10  -8   86.79    9.30
  10 -13   8  119.09    9.60
  -6 -10  -8  127.29   12.00
  -6 -10  -8  119.39   11.40
  10 -16   8   97.79   11.20
  14 -11  -8  118.39    9.30
 -11  -3  -8  141.89    9.10
   3 -14   8  113.89   12.40
 -11   0  -8  174.78    9.40
  11 -11  -8  166.08   10.40
   0 -11   8  182.78   13.40
   3   8  -8 1201.78   38.20
   8 -11  -8 1152.18   39.90
 -11   3  -8 1151.28   38.60
   8 -11  -8 1151.08   40.60
  -3  -8   8 1144.49   41.80
   6   5  -8   38.10    3.80
 -11   6  -8   43.90    6.00
   5 -11  -8   52.49    6.70
   5 -11  -8   41.70    6.60
  -6  -5   8   57.59    7.20
  -5  11   8   32.40    5.90
 -11   9  -8  273.67   12.00
   2 -11  -8  319.67   16.20
  11  -9   8  318.17   12.60
  -1 -11  -8   45.90    7.40
  -1 -11  -8   38.90    6.70
 -11  12  -8   25.60    4.90
  11 -12   8   41.50    5.80
  -4 -11  -8   24.70    6.70
 -11  15  -8   12.70    5.20
  -4 -11  -8   22.20    5.80
  11 -15   8   13.70    5.80
 -12  -4  -8    3.10    4.50
   4 -16   8   12.40    7.50
 -12  -1  -8  287.77   12.90
  13 -12  -8  276.87   14.30
   1 -13   8  281.27   17.90
  10 -12  -8   76.49    7.90
 -12   2  -8   65.49    6.30
   2  10  -8   65.79    6.90
  -2 -10   8   53.99    8.50
   5   7  -8   40.30    4.50
   7 -12  -8   35.80    6.10
 -12   5  -8   40.40    5.60
   7 -12  -8   42.00    6.80
  -7  12   8   28.30    5.80
  -5  -7   8   41.90    6.80
   4 -12  -8  421.26   20.10
   4 -12  -8  443.56   21.40
  12  -8   8  434.36   14.50
   1 -12  -8   51.89    8.10
 -12  11  -8   52.79    6.00
   1 -12  -8   53.39    7.70
  12 -11   8   55.29    5.80
 -12  14  -8   52.39    6.90
  -2 -12  -8   66.19    9.10
  -2 -12  -8   47.70    8.10
  12 -14   8   68.89    7.80
 -13  -2  -8  209.28   11.40
  15 -13  -8  218.78   13.10
   2 -15   8  263.57   18.70
 -13   1  -8   22.50    4.30
  12 -13  -8   26.00    5.80
  -1 -12   8   27.60    7.50
   9 -13  -8   78.39    7.90
 -13   4  -8   71.89    6.90
   9 -13  -8   75.79    8.90
   4   9  -8   62.99    6.70
  -4  -9   8   63.49    9.10
 -13   7  -8   87.99    8.30
   7   6  -8  100.99    5.70
   6 -13  -8  116.89   10.50
  -7  -6   8   89.09    9.30
   3 -13  -8   -8.00    4.40
   3 -13  -8    1.90    4.60
  13 -10   8    1.10    2.50
   0 -13  -8   19.40    6.00
 -13  13  -8   27.40    5.20
   0 -13  -8   37.30    7.40
  13 -13   8   37.30    5.80
  14 -14  -8   84.79    9.90
 -14   0  -8   77.39    7.00
 -14   3  -8   29.00    4.80
  11 -14  -8   34.70    6.40
  -3 -11   8   44.80    8.60
 -14   6  -8  154.78   10.10
   6   8  -8  150.18    8.50
   8 -14  -8  160.78   11.60
   8 -14  -8  162.88   12.80
  -6  -8   8  155.88   12.40
   5 -14  -8  141.19   11.50
   5 -14  -8  152.48   13.00
 -14   9  -8  102.69    9.70
   2 -14  -8  280.67   16.70
   2 -14  -8  311.17   17.50
  -1 -14  -8   29.90    7.70
  13 -15  -8    3.80    5.50
 -15   2  -8   -2.60    3.40
  -2 -13   8    8.60    8.00
 -15   5  -8   29.00    5.20
   5  10  -8   27.10    5.50
  10 -15  -8   33.20    6.80
  -5 -10   8   30.10    8.30
   8   7  -8   27.90    3.70
   7 -15  -8   17.80    6.80
   7 -15  -8   31.70    6.90
  -8  -7   8   38.00    7.50
   4 -15  -8    4.30    5.30
   4 -15  -8   -0.10    5.40
   1 -15  -8   10.80    5.60
   1 -15  -8   17.50    7.30
 -16   4  -8   20.30    4.80
  12 -16  -8   15.00    6.40
  -4 -12   8   21.20    8.00
   7   9  -8  200.38   10.70
   9 -16  -8  212.88   14.60
 -16   7  -8  184.48   11.70
  -7  -9   8  187.08   18.50
   6 -16  -8  154.88   12.90
 -16  10  -8  115.59   10.30
   6 -16  -8  146.19   13.80
   0   0  -9 4359.76  131.79
   0   0   9 4417.26  131.69
   2  -1  -9    5.40    1.50
  -1  -1  -9    4.10    1.60
  -1   2  -9    6.30    1.90
  -1   2  -9    5.10    1.60
  -2   1   9    6.00    1.40
   1   1   9    6.30    1.70
   1   1  -9  399.06   13.90
   1  -2  -9  392.76   14.10
   1   1  -9  406.86   14.30
  -2   1  -9  422.36   14.60
  -1   2   9  413.16   14.30
   2  -1   9  410.56   14.30
   2  -4   9 8681.03  259.57
   0   3  -9 2573.34   78.19
   3  -3  -9 2563.64   77.79
  -3   0  -9 2563.14   78.29
   0  -3   9 2523.85   78.69
  -3   3   9 2556.54   77.79
   0  -3  -9    3.40    1.60
  -3   3  -9    4.30    1.50
   3   0  -9    3.40    1.30
   0  -3  -9   11.00    2.30
   0   3   9    4.60    1.90
   3  -3   9    5.30    1.60
  -3   0   9    2.20    1.20
   6  -3  -9  351.96   12.60
  -3  -3  -9  357.16   13.30
  -3  -3  -9  358.16   14.00
  -3   6  -9  364.96   14.00
  -6   3   9  378.86   12.50
   3  -6   9  366.66   14.60
   3   3   9  362.56   14.10
  -1   5  -9  361.56   13.60
   5  -4  -9  344.97   12.90
  -4  -1  -9  349.67   12.10
  -4  -1  -9  368.36   13.40
  -5   4   9  343.27   12.70
   4   1   9  345.57   13.20
   1  -5   9  338.37   14.10
   2  -4  -9   85.79    5.10
   2  -4  -9   81.19    5.00
  -4   2  -9   81.39    3.90
  -4   2  -9   81.29    5.10
   2   2  -9   79.09    4.90
  -2   4   9   78.19    4.90
  -1  -4  -9 1106.89   35.70
   5  -1  -9 1112.19   33.80
  -1  -4  -9 1075.09   36.10
  -4   5  -9 1125.99   35.50
   4  -5   9 1076.49   35.60
   1   4   9 1134.69   36.20
  -5   1   9 1126.19   33.80
   8  -4  -9   -0.50    1.80
  -4  -4  -9    0.30    2.20
  -4  -4  -9    1.00    2.50
  -4   8  -9   -0.30    2.20
   4   4   9    1.50    2.00
  -8   4   9    4.30    1.90
   4  -8   9    2.40    2.70
   4   4   9    1.00    2.50
  -2   7  -9   14.30    3.40
  -5  -2  -9   11.10    2.40
  -5  -2  -9   11.40    2.80
   7  -5  -9   11.30    2.60
   5   2   9   11.10    2.70
  -7   5   9   12.10    3.10
   2  -7   9   11.70    3.60
  -5   1  -9   43.20    4.10
  -5   1  -9   47.40    2.60
   1   4  -9   45.90    4.10
   4  -5  -9   39.90    4.00
   4  -5  -9   41.20    4.20
  -4   5   9   38.80    3.90
   1  -5  -9    4.70    2.20
   1  -5  -9   11.10    2.50
   4   1  -9    3.70    1.90
   4   1  -9    6.10    1.30
  -5   4  -9    5.70    1.60
  -1   5   9    2.10    2.00
   5  -4   9    6.60    1.70
  -2  -5  -9  818.52   27.80
  -2  -5  -9  794.32   27.20
  -5   7  -9  809.52   27.30
   2   5   9  792.92   27.60
   2   5   9  791.32   27.40
   5  -7   9  818.32   27.70
  -5  -5  -9   73.19    6.40
  -5  -5  -9   62.19    6.10
  -5  10  -9   70.49    7.30
  -5  10  -9   55.49    6.30
   5 -10   9   83.29    7.80
 -10   5   9   74.29    4.60
   5   5   9   62.09    6.10
   5   5   9   65.69    5.80
  -6  -3  -9    0.70    2.50
  -3   9  -9    6.20    3.00
   9  -6  -9    1.40    2.30
  -6  -3  -9    0.30    2.20
   9  -6  -9    4.10    2.50
  -9   6   9    3.20    2.60
   3  -9   9    2.30    3.80
   6   3   9    1.50    2.50
  -6   0  -9  534.65   17.40
   0   6  -9  572.54   20.10
   6  -6  -9  566.14   21.00
   0   6  -9  540.45   19.50
  -6   0  -9  525.65   19.30
   6  -6  -9  544.55   19.70
   6   0   9  534.75   19.20
   0  -6   9  553.14   21.10
  -6   6   9  530.95   19.40
   3   3  -9   17.70    2.90
   3  -6  -9   26.50    3.50
  -6   3  -9   25.40    3.70
  -6   3  -9   23.10    2.10
   3  -6  -9   23.20    3.70
  -3   6   9   24.70    3.70
  -3  -3   9   22.80    3.80
   0  -6  -9  250.47   11.60
   6   0  -9  288.67   11.40
  -6   6  -9  280.47   10.90
   0  -6  -9  261.47   12.10
   0   6   9  282.97   12.10
   6  -6   9  280.97   11.00
   0   6   9  277.27   12.20
  -3  -6  -9  291.47   12.80
  -6   9  -9  301.57   12.90
  -3  -6  -9  258.67   12.60
   6  -9   9  280.47   13.00
   3   6   9  271.47   12.40
   3   6   9  263.47   12.40
  12  -6  -9   -0.60    2.80
  -6  12  -9   -3.80    3.80
  -6  -6  -9    2.00    3.40
  -6  -6  -9    3.60    3.50
   6   6   9   -1.90    2.90
   6 -12   9    0.80    3.80
 -12   6   9    2.90    2.50
  -4  11  -9   66.69    9.50
  -7  -4  -9   50.59    5.80
  -7  -4  -9   45.50    5.00
  11  -7  -9   47.50    5.70
   7   4   9   47.50    5.50
   7   4   9   47.20    4.80
   4 -11   9   49.10    6.90
 -11   7   9   47.80    5.10
  -1   8  -9    0.00    2.20
   8  -7  -9    0.60    2.40
  -7  -1  -9    5.40    2.80
  -7  -1  -9    0.30    1.60
  -1   8  -9   -0.60    2.80
   8  -7  -9    2.00    2.60
  -8   7   9   -2.60    2.40
   7   1   9    1.80    2.40
   1  -8   9   -2.50    3.30
   2   5  -9 1192.38   38.40
   5  -7  -9 1145.59   38.40
   2   5  -9 1190.98   38.30
  -7   2  -9 1148.79   38.00
   5  -7  -9 1157.98   38.70
  -2  -5   9 1175.98   39.50
  -5   7   9 1141.09   38.60
   2  -7  -9  801.42   27.90
  -7   5  -9  810.32   25.40
   5   2  -9  776.52   26.70
   2  -7  -9  786.22   27.50
  -2   7   9  777.42   27.90
  -2   7   9  782.62   27.60
  -1  -7  -9  315.07   14.40
  -1  -7  -9  312.67   13.90
   8  -1  -9  333.17   13.10
  -7   8  -9  317.57   13.20
   1   7   9  330.37   14.00
   7  -8   9  330.87   13.40
  11  -4  -9  443.66   17.10
  -7  11  -9  466.35   18.80
  -4  -7  -9  420.36   18.20
  -4  -7  -9  423.76   18.40
   4   7   9  454.45   18.00
   7 -11   9  446.66   19.00
  -7  -7  -9   16.90    5.30
  -7  -7  -9   20.20    4.90
  14  -7  -9   10.90    4.20
   7 -14   9   19.10    6.20
 -14   7   9    9.30    3.00
  -8  -5  -9  155.98    9.50
  13  -8  -9  179.18   10.00
  -8  -5  -9  183.78   10.50
   5 -13   9  166.28   13.00
   8   5   9  181.68   10.00
 -13   8   9  154.68    9.40
  -8  -2  -9  179.48    9.00
  -8  -2  -9  161.88    7.30
  10  -8  -9  148.69    8.60
  -2  10  -9  187.68   10.60
   8   2   9  156.28    8.40
 -10   8   9  142.49    8.70
   2 -10   9  151.78   11.20
   7  -8  -9    6.00    3.10
   1   7  -9   10.50    3.20
  -8   1  -9    3.90    2.60
   1   7  -9    3.60    2.90
   7  -8  -9    5.80    3.00
  -1  -7   9    3.60    3.80
  -7   8   9    4.60    2.80
   4  -8  -9  541.45   21.30
  -8   4  -9  549.65   20.70
   4   4  -9  532.25   19.90
   4  -8  -9  564.84   20.70
   4   4  -9  566.54   18.40
  -4   8   9  570.84   21.00
  -4  -4   9  523.35   21.10
   7   1  -9  102.49    6.40
  -8   7  -9  102.69    5.80
   1  -8  -9  108.89    8.00
   1  -8  -9  101.19    7.40
  -1   8   9   95.39    8.00
   8  -7   9   98.19    5.80
  -1   8   9   97.39    8.20
  -2  -8  -9  911.51   32.70
  -8  10  -9  940.81   32.10
  -2  -8  -9  911.31   33.10
  10  -2  -9  927.91   31.00
   8 -10   9  937.71   32.30
   2   8   9  914.61   32.30
  -8  13  -9   69.19    8.10
  -5  -8  -9   81.99    8.40
  -5  -8  -9   91.09    8.30
   8 -13   9   88.79    9.10
  -8  -8  -9   21.20    5.30
  -8  -8  -9   25.40    6.30
   8 -16   9   17.20    7.00
  15  -9  -9    0.20    4.10
  -9  -6  -9    3.40    4.00
  -9  -6  -9   -0.40    4.20
 -15   9   9    0.40    3.70
   6 -15   9    3.10    5.60
  -9  -3  -9   37.10    4.20
  -9  -3  -9   36.30    5.10
  12  -9  -9   32.50    5.10
 -12   9   9   38.10    5.90
   3 -12   9   55.99    8.50
   9   3   9   33.00    5.00
   0   9  -9  425.56   18.20
   9  -9  -9  461.65   18.20
   0   9  -9  474.85   18.20
  -9   0  -9  444.46   17.20
   9  -9  -9  429.36   17.80
  -9   9   9  446.26   18.50
   0  -9   9  465.55   20.60
  -9   3  -9   12.00    3.40
   3   6  -9   13.70    3.40
   6  -9  -9   11.60    4.20
  -6   9   9   20.80    5.20
  -3  -6   9   18.20    4.60
  -9   6  -9 1099.99   33.80
   6   3  -9 1031.30   35.90
   3  -9  -9 1070.09   37.20
   3  -9  -9 1094.99   37.80
   9  -6   9 1117.09   33.80
  -3   9   9 1082.29   38.40
  -3   9   9 1092.79   37.40
   0  -9  -9   59.09    6.90
  -9   9  -9   60.99    5.70
   0  -9  -9   56.79    7.20
   9   0  -9   63.09    5.40
   0   9   9   55.69    6.50
   9  -9   9   53.29    5.40
  -9  12  -9   61.39    6.90
  -3  -9  -9   62.09    7.30
  -3  -9  -9   63.29    7.40
   9 -12   9   71.49    7.60
  -9  15  -9    4.10    4.70
  15  -6  -9    1.20    3.20
  -6  -9  -9    6.40    5.10
  -6  -9  -9   -2.10    4.00
   9 -15   9    4.00    5.20
 -10  -4  -9    0.70    3.80
  14 -10  -9    2.30    4.10
 -10  -4  -9    4.30    3.20
 -14  10   9   -5.80    4.10
   4 -14   9    2.90    5.10
  10   4   9    1.20    3.90
 -10  -1  -9  276.77   12.60
  11 -10  -9  281.27   13.50
 -11  10   9  294.57   14.50
   8 -10  -9  339.07   14.90
 -10   2  -9  313.97   13.70
   2   8  -9  348.47   13.80
   8 -10  -9  310.77   14.90
  -8  10   9  313.87   15.20
  -2  -8   9  315.67   16.30
   5 -10  -9  144.79    9.20
   5 -10  -9  139.79   10.00
 -10   5  -9  149.79    9.30
   5   5  -9  136.99    8.40
   5   5  -9  146.09    6.70
  -5  10   9  146.69   11.60
  -5  10   9  133.99    9.30
  -5  -5   9  145.49   10.00
   2 -10  -9    3.10    3.50
   2 -10  -9    2.10    4.00
 -10   8  -9    1.50    2.30
   8   2  -9    3.60    2.50
  -2  10   9   -0.80    4.10
  -1 -10  -9   10.80    6.30
  -1 -10  -9   13.30    4.70
 -10  11  -9   15.40    3.90
  10 -11   9   18.30    4.20
  -4 -10  -9   12.60    5.40
  -4 -10  -9    7.70    5.00
 -10  14  -9    8.30    4.50
  10 -14   9    3.80    4.60
 -11  -5  -9  175.78   11.40
 -11  -5  -9  181.38    9.70
   5 -16   9  189.48   15.20
  13 -11  -9   66.19    7.60
 -11  -2  -9   57.29    6.30
   2 -13   9   58.89    9.10
  10 -11  -9   21.80    5.60
 -11   1  -9   21.80    4.00
   1  10  -9   21.70    4.50
  10 -11  -9   15.10    4.20
  -1 -10   9   22.80    6.40
   7 -11  -9    3.30    4.40
   4   7  -9    5.50    2.80
   7 -11  -9    8.10    4.00
 -11   4  -9    4.80    3.30
  -4  -7   9    1.20    3.50
   4 -11  -9  199.48   12.70
   4 -11  -9  206.68   11.80
  -4  11   9  247.18   19.40
 -11  10  -9   63.79    6.10
   1 -11  -9   61.09    7.60
   1 -11  -9   74.89    8.80
  11 -10   9   69.19    5.90
  -2 -11  -9   79.19    9.10
  -2 -11  -9   81.39    9.40
 -11  13  -9   72.69    8.00
  11 -13   9   83.09    8.40
  -5 -11  -9   22.10    7.20
  -5 -11  -9   36.20    8.10
  11 -16   9   27.10    7.30
  15 -12  -9   -1.10    4.30
 -12  -3  -9   -0.80    4.00
   3 -15   9    5.40    6.20
  12 -12  -9    6.40    4.40
 -12   0  -9    0.20    3.40
   0 -12   9    2.90    5.50
   9 -12  -9   11.50    5.30
   3   9  -9   13.10    3.80
 -12   3  -9   12.50    4.10
   9 -12  -9    5.90    4.20
  -3  -9   9    6.90    5.20
 -12   6  -9    5.20    4.00
   6 -12  -9    5.20    4.40
   6   6  -9    2.20    3.60
   6 -12  -9    9.20    4.80
  -6  -6   9    4.00    4.50
   3 -12  -9  135.39   11.30
   3 -12  -9  144.39   10.70
  12  -9   9  129.79    6.70
 -12  12  -9   22.90    4.80
   0 -12  -9   18.20    6.40
   0 -12  -9   20.00    5.60
  12 -12   9   23.90    4.80
 -12  15  -9   16.90    6.90
  -3 -12  -9   23.40    6.80
  -3 -12  -9   27.90    7.30
  12 -15   9   30.00    6.60
 -13  -1  -9   13.80    4.30
  14 -13  -9   18.60    5.40
   1 -14   9   21.10    7.30
  11 -13  -9  220.58   12.80
 -13   2  -9  183.28   10.20
  -2 -11   9  177.98   14.10
   8 -13  -9   12.80    5.00
   8 -13  -9    7.10    5.70
   5   8  -9    8.90    3.50
 -13   5  -9    4.60    3.60
  -5  -8   9    5.00    5.10
   5 -13  -9   26.70    6.80
 -13   8  -9   41.20    6.80
   5 -13  -9   53.39    7.80
   2 -13  -9  221.48   14.40
   2 -13  -9  224.38   14.60
  -1 -13  -9   18.20    6.70
  -1 -13  -9   15.80    9.50
 -13  14  -9   18.20    5.80
  13 -14   9   17.30    5.10
 -14   1  -9   19.20    4.40
  13 -14  -9   37.80    7.00
  -1 -13   9    7.80    7.30
   4  10  -9    1.20    4.10
  10 -14  -9    4.00    4.60
 -14   4  -9    5.40    3.70
  -4 -10   9    4.80    5.80
   7 -14  -9    6.70    5.90
   7   7  -9    3.90    2.90
 -14   7  -9   14.70    5.10
   7 -14  -9    9.00    5.00
  -7  -7   9    1.60    5.00
   4 -14  -9   92.89   11.00
   4 -14  -9   88.79   10.30
   1 -14  -9   79.19    9.90
   1 -14  -9   92.79   10.80
 -14  13  -9   76.79    7.20
 -15   3  -9   15.80    4.50
  12 -15  -9   17.30    7.30
  -3 -12   9   15.30    8.20
   9 -15  -9  302.97   17.50
   6   9  -9  300.47   13.00
 -15   6  -9  279.37   14.60
   9 -15  -9  309.67   16.40
  -6  -9   9  287.27   17.60
   6 -15  -9    7.50    6.70
   6 -15  -9   13.70    5.80
 -15   9  -9   -0.20    4.70
 -16   5  -9   68.79    7.70
  11 -16  -9   72.69    9.40
  -5 -11   9   73.29   10.70
   8 -16  -9   42.10    8.50
   8 -16  -9   51.89    7.90
 -16   8  -9   41.70    7.00
  -8  -8   9   41.50    9.90
 -16  11  -9   15.10    5.80
   5 -16  -9   26.50    8.30
  -1   0 -10  369.06   13.40
   1  -1 -10  375.16   13.20
   0   1 -10  378.36   13.40
   0   1 -10  374.66   13.40
  -1   1  10  362.56   13.10
   1   0  10  386.86   13.40
  -2  -1 -10  115.59    5.80
   3  -2 -10   94.19    5.00
  -1   3 -10  100.29    5.40
   1  -3  10  103.99    5.80
   2   1  10   95.79    5.50
  -3   2  10   99.59    5.00
  -2   2 -10  124.89    5.80
   2   0 -10  125.19    5.60
  -2   2 -10  129.29    6.50
   0  -2 -10  131.09    6.30
  -2   0  10  128.09    5.50
   5  -3 -10  384.06   13.50
  -2   5 -10  382.86   14.50
  -3  -2 -10  394.06   14.80
  -3  -2 -10  374.26   14.00
   2  -5  10  375.26   15.10
   3   2  10  391.06   14.60
  -5   3  10  395.56   13.50
   1   2 -10    4.00    1.90
   2  -3 -10    7.00    2.00
   1   2 -10    5.10    1.70
  -3   1 -10    3.90    1.80
  -2   3  10    3.00    1.80
   3  -1  10    2.80    1.80
   4  -1 -10  180.08    7.10
  -1  -3 -10  199.48    8.40
  -1  -3 -10  181.18    8.80
  -3   4 -10  189.68    8.00
  -4   1  10  195.48    7.20
   3  -4  10  183.48    8.30
   1   3  10  187.38    8.60
  -4  -3 -10  498.75   17.90
  -3   7 -10  549.05   19.20
   7  -4 -10  515.75   17.50
  -4  -3 -10  513.95   18.90
   4   3  10  495.15   18.70
   3  -7  10  495.25   19.60
  -7   4  10  514.65   17.40
   0   4 -10  317.37   12.50
   4  -4 -10  317.47   12.20
  -4   0 -10  330.07   11.30
  -4   0 -10  337.47   12.60
   4   0  10  320.97   12.50
   0  -4  10  303.07   13.10
   1  -4 -10  220.48    9.70
   1  -4 -10  220.68    9.40
  -4   3 -10  204.58    9.70
   3   1 -10  214.38    8.00
  -4   3 -10  208.58    8.20
   3   1 -10  228.28    9.20
  -1   4  10  217.18    9.50
  -4   6 -10  471.45   16.40
   6  -2 -10  431.56   14.60
  -2  -4 -10  447.96   16.20
  -2  -4 -10  451.25   16.80
  -6   2  10  446.56   14.50
   2   4  10  422.36   16.60
   4  -6  10  428.66   16.70
  -5  -4 -10  381.76   15.50
  -5  -4 -10  379.86   16.20
  -4   9 -10  401.76   16.90
  -4   9 -10  405.76   16.60
  -9   5  10  431.76   14.50
   5   4  10  410.76   16.20
   4  -9  10  395.06   17.60
   6  -5 -10    0.10    2.10
  -5  -1 -10    1.00    1.40
  -1   6 -10    3.00    2.20
  -5  -1 -10    1.10    2.00
  -6   5  10    1.60    2.00
   5   1  10   -1.30    1.90
   1  -6  10   -2.10    2.80
   2   3 -10  525.35   18.90
  -5   2 -10  525.95   19.40
   3  -5 -10  583.94   20.80
  -5   2 -10  521.05   17.30
  -2  -3  10  511.05   19.60
  -3   5  10  552.64   19.20
   5   0 -10  294.17    9.70
   0  -5 -10  293.57   12.30
   0  -5 -10  290.47   11.90
   5   0 -10  297.27   11.90
  -5   5 -10  290.17   11.20
   0   5  10  316.07   12.50
   5  -5  10  284.37   11.40
  -3  -5 -10   19.40    3.40
  -3  -5 -10    9.80    3.30
  -5   8 -10   14.10    3.60
  -8   3  10   15.50    2.00
   3   5  10   14.20    3.00
   5  -8  10   16.50    3.70
   3   5  10   20.90    3.70
  11  -6 -10   39.90    5.00
  -6  -5 -10   46.20    5.50
  -6  -5 -10   44.80    5.70
  -5  11 -10   43.80    6.00
   6   5  10   39.40    4.70
   5 -11  10   46.20    6.70
   6   5  10   49.60    5.60
  -2   8 -10  423.76   16.70
  -6  -2 -10  375.36   14.50
   8  -6 -10  407.56   16.80
  -2   8 -10  439.46   16.80
   8  -6 -10  417.16   16.10
  -6  -2 -10  397.26   15.80
  -8   6  10  414.16   15.50
   6   2  10  379.86   15.50
   2  -8  10  406.76   17.80
   5  -6 -10  923.01   31.60
   5  -6 -10  938.81   34.30
  -6   1 -10  934.21   31.40
   1   5 -10  951.00   31.60
  -6   1 -10  926.01   28.90
  -1  -5  10  981.70   32.80
  -5   6  10  927.41   31.40
   2  -6 -10  569.54   21.20
   4   2 -10  584.54   20.50
  -6   4 -10  572.44   19.00
   2  -6 -10  581.54   20.90
  -6   4 -10  571.84   21.30
   4   2 -10  584.24   18.60
  -2   6  10  591.34   21.10
   7  -1 -10 2502.45   77.19
  -1  -6 -10 2428.06   77.49
  -1  -6 -10 2456.25   78.09
  -6   7 -10 2511.85   76.89
   6  -7  10 2501.75   77.29
   1   6  10 2541.45   77.99
   1   6  10 2481.85   78.09
  -6  10 -10  141.89   14.00
  -4  -6 -10  126.09    8.70
  -6  10 -10  134.69    8.70
  -4  -6 -10  136.29    8.60
   4   6  10  139.99    8.20
   6 -10  10  141.79    9.60
   4   6  10  135.49    8.50
  -7  -6 -10  131.39    9.20
  13  -7 -10  132.29    8.70
  -6  13 -10  132.29   10.80
  -7  -6 -10  141.79    9.70
 -13   7  10  116.29    6.90
   6 -13  10  142.69   11.70
  -7  -3 -10   33.30    4.10
  10  -7 -10   29.40    4.30
  -3  10 -10   31.80    5.40
  -7  -3 -10   38.40    5.10
  -3  10 -10   33.30    5.00
   7   3  10   35.20    4.80
 -10   7  10   27.10    4.40
   3 -10  10   33.80    6.00
  -7   0 -10  308.17   10.50
   7  -7 -10  315.67   13.40
   0   7 -10  292.97   12.80
   0   7 -10  313.17   13.50
  -7   0 -10  307.17   12.80
  -7   7  10  314.77   13.30
   0  -7  10  280.17   14.40
   7   0  10  328.37   12.80
   3   4 -10  128.69    7.20
   4  -7 -10  120.79    8.00
  -7   3 -10  113.99    7.40
   3   4 -10  121.79    5.90
   4  -7 -10  124.39    7.40
  -7   3 -10  117.09    4.60
  -4   7  10  116.19    7.50
  -3  -4  10  124.39    8.00
   6   1 -10  275.97   11.80
   1  -7 -10  282.37   12.60
   1  -7 -10  286.87   13.20
  -7   6 -10  293.87   11.20
  -1   7  10  305.67   13.30
  -1   7  10  279.97   12.80
   7  -6  10  299.07   11.40
  -2  -7 -10   89.79    7.20
  -7   9 -10   78.69    6.50
   9  -2 -10   92.79    6.50
  -2  -7 -10   83.39    7.50
   2   7  10   85.29    7.00
   2   7  10   87.59    7.00
   7  -9  10   98.69    7.10
  -5  -7 -10  207.88   11.90
  -7  12 -10  193.98   12.20
  -5  -7 -10  204.88   11.30
   7 -12  10  225.58   12.90
  -8  -7 -10    3.30    4.50
  -8  -7 -10    0.00    4.50
  15  -8 -10    5.90    3.80
   7 -15  10    1.30    5.00
 -15   8  10    2.10    3.10
  -8  -4 -10  708.83   26.10
  12  -8 -10  726.13   26.00
  -8  -4 -10  724.93   25.00
  -4  12 -10  702.83   28.20
   4 -12  10  735.93   29.30
 -12   8  10  673.63   25.20
   8   4  10  706.83   25.70
   9  -8 -10   84.89    7.00
   9  -8 -10   87.19    8.10
  -1   9 -10   84.49    7.50
  -8  -1 -10   94.39    6.70
  -8  -1 -10   88.79    4.50
   8   1  10   85.39    6.30
   1  -9  10   80.59    8.40
  -9   8  10   88.89    7.30
   2   6 -10 1333.47   42.70
   6  -8 -10 1294.27   43.00
  -8   2 -10 1269.47   42.20
   2   6 -10 1231.68   41.20
   6  -8 -10 1271.47   42.60
  -2  -6  10 1291.97   44.10
  -6   8  10 1329.17   43.00
   3  -8 -10  617.14   23.50
   5   3 -10  607.24   19.60
   5   3 -10  584.14   21.70
  -8   5 -10  638.94   19.90
   5   3 -10  607.64   19.60
  -8   5 -10  610.74   23.20
   3  -8 -10  610.84   22.80
  -3   8  10  632.04   23.10
   8   0 -10    9.60    3.00
   0  -8 -10    5.80    3.80
  -8   8 -10    9.20    2.80
   0  -8 -10   10.70    3.70
   0   8  10   13.10    4.10
   8  -8  10   10.50    3.00
   0   8  10   10.20    3.40
  -3  -8 -10  184.38   11.20
  -8  11 -10  174.18   10.40
  14  -6 -10  183.38   10.00
  -6  -8 -10  170.98   11.40
  -8  14 -10  133.59   10.50
  -6  -8 -10  168.98   11.60
   8 -14  10  160.58   12.50
  -9  -5 -10   12.20    3.70
  14  -9 -10    5.90    4.10
  -9  -5 -10   16.10    4.80
   5 -14  10    0.20    5.00
 -14   9  10    2.20    4.20
  -9  -2 -10   59.09    4.30
  -9  -2 -10   61.99    6.30
  11  -9 -10   65.69    6.90
   9   2  10   69.49    6.10
 -11   9  10   59.99    6.70
   2 -11  10   79.09    9.70
   8  -9 -10    0.40    2.90
  -9   1 -10    5.10    3.10
   1   8 -10    3.10    3.30
   8  -9 -10   -1.40    2.80
   1   8 -10    1.20    3.00
  -8   9  10    0.00    3.20
  -1  -8  10    0.60    4.20
   4   5 -10  503.35   17.40
   5  -9 -10  546.55   20.90
   5  -9 -10  496.95   19.80
   4   5 -10  503.75   19.30
  -9   4 -10  490.15   19.80
  -5   9  10  511.15   20.30
  -4  -5  10  486.35   20.50
   2  -9 -10    4.00    3.40
   7   2 -10    6.30    2.70
  -9   7 -10    7.70    2.30
   2  -9 -10    2.10    3.70
  -2   9  10    2.00    3.40
  -2   9  10   -0.40    3.10
  -9  10 -10  116.99    7.60
  -1  -9 -10  103.09    9.10
  -1  -9 -10  104.59    9.30
   9 -10  10  112.89    7.90
  -9  13 -10    6.70    4.30
  -4  -9 -10    9.00    4.50
  -4  -9 -10   -0.30    4.60
   9 -13  10    4.00    4.70
  -7  -9 -10    7.90    5.40
  -7  -9 -10    0.50    5.10
  16  -7 -10   -7.00    2.90
   9 -16  10   -2.70    5.80
 -10  -6 -10   31.80    5.40
 -10  -6 -10   35.30    6.60
   6 -16  10   25.60    8.60
  13 -10 -10    0.00    3.80
 -10  -3 -10    1.00    2.60
 -10  -3 -10    1.80    3.80
   3 -13  10   -1.20    5.70
  10   3  10    1.40    3.50
 -13  10  10    1.20    4.20
 -10   0 -10  351.96   14.90
  10 -10 -10  364.06   15.80
   0  10 -10  345.27   15.70
  10 -10 -10  377.76   16.20
 -10  10  10  355.06   16.40
   0 -10  10  359.06   18.90
 -10   3 -10   53.49    5.90
   3   7 -10   49.00    5.10
   7 -10 -10   54.59    6.40
   7 -10 -10   41.70    6.00
  -3  -7  10   40.00    6.40
  -7  10  10   60.59    7.10
   4 -10 -10  185.18   11.60
   4 -10 -10  165.98   10.20
 -10   6 -10  170.48   10.90
   6   4 -10  165.78    9.60
   6   4 -10  180.18    7.00
  -4  10  10  183.88   11.70
  -4  10  10  185.48   12.30
 -10   9 -10  676.93   23.80
   1 -10 -10  636.34   26.70
   1 -10 -10  689.83   26.40
  10  -9  10  720.83   23.90
 -10  12 -10  216.18   12.10
  -2 -10 -10  230.78   13.30
  -2 -10 -10  226.28   13.50
  10 -12  10  255.67   13.00
  -5 -10 -10   44.00    8.00
 -10  15 -10   50.89    7.60
  -5 -10 -10   53.19    8.00
  10 -15  10   64.49    8.80
 -11  -4 -10   43.10    5.10
 -11  -4 -10   57.49    7.10
  15 -11 -10   46.30    7.60
   4 -15  10   49.50    9.30
  12 -11 -10  314.27   15.20
 -11  -1 -10  337.17   14.40
   1 -12  10  312.07   18.50
   9 -11 -10   18.70    4.70
   2   9 -10   19.50    4.10
 -11   2 -10   26.30    4.80
   9 -11 -10   12.50    4.90
  -2  -9  10   12.30    5.20
   5   6 -10  340.37   12.70
   6 -11 -10  324.27   16.20
 -11   5 -10  301.67   14.90
   6 -11 -10  341.07   15.60
  -5  -6  10  330.07   17.90
   3 -11 -10   13.60    4.90
 -11   8 -10   15.50    2.70
   3 -11 -10   21.80    5.00
  11  -8  10   16.40    2.60
 -11  11 -10  243.58   12.20
   0 -11 -10  274.67   14.60
   0 -11 -10  261.27   15.30
  11 -11  10  277.47   12.70
 -11  14 -10  134.59   10.70
  -3 -11 -10  166.08   12.40
  -3 -11 -10  168.68   12.10
  11 -14  10  149.99   11.10
 -12  -2 -10   57.49    6.80
  14 -12 -10   74.99    8.80
   2 -14  10   63.69   10.30
 -12   1 -10   14.50    4.10
  11 -12 -10    6.00    4.20
  -1 -11  10   13.80    6.80
 -12   4 -10    5.90    3.90
   8 -12 -10    5.00    4.20
   4   8 -10    3.50    3.40
   8 -12 -10    1.40    4.80
  -4  -8  10    5.00    4.50
   5 -12 -10  524.05   22.70
   5 -12 -10  523.25   22.60
 -12   7 -10  481.85   21.40
   2 -12 -10    1.10    4.60
   2 -12 -10    0.50    4.30
  -1 -12 -10  157.08   12.10
  -1 -12 -10  126.79   11.10
 -12  13 -10  143.79   10.40
  12 -13  10  168.88   10.80
  13 -13 -10   19.50    5.80
 -13   0 -10   18.70    4.40
   0 -13  10   10.90    7.70
  10 -13 -10  160.08   11.30
   3  10 -10  165.08    9.90
 -13   3 -10  156.58    9.90
  10 -13 -10  173.28   12.10
  -3 -10  10  182.38   13.90
   6   7 -10   -1.40    2.90
   7 -13 -10    3.10    4.70
 -13   6 -10   -1.00    3.40
  -6  -7  10    4.20    4.70
   4 -13 -10  515.45   22.40
   4 -13 -10  482.65   22.70
   1 -13 -10   44.80    7.40
   1 -13 -10   54.49    8.60
 -13  12 -10   42.00    5.40
  13 -12  10   54.99    6.20
  -2 -13 -10    5.10    5.60
  -2 -13 -10   15.30    6.90
  13 -15  10    4.00    3.90
  12 -14 -10  288.37   15.80
 -14   2 -10  280.67   13.50
  -2 -12  10  331.47   20.10
   9 -14 -10   43.20    6.90
 -14   5 -10   50.39    6.80
   9 -14 -10   67.79    9.50
   5   9 -10   54.59    6.00
  -5  -9  10   49.00    8.60
   6 -14 -10   31.00    6.30
   6 -14 -10   28.80    7.50
 -14   8 -10   27.90    6.20
   3 -14 -10  117.09   11.70
   3 -14 -10  127.49   12.40
  14 -11  10   97.09    6.40
   0 -14 -10   14.30    6.30
   0 -14 -10   -1.60    9.70
  14 -14  10   -7.30    3.50
  11 -15 -10    2.10    5.00
 -15   4 -10    0.40    4.10
   7   8 -10  124.49    7.70
   8 -15 -10  133.59   13.20
   8 -15 -10  127.79   11.40
 -15   7 -10  109.09    9.90
  -7  -8  10  128.09   12.20
   5 -15 -10   17.00    6.40
 -15  10 -10   12.20    5.50
   5 -15 -10   24.70    7.70
   2 -15 -10    9.40    7.00
   2 -15 -10   16.40    6.40
 -16   6 -10  232.88   13.50
  10 -16 -10  236.18   15.30
  -6 -10  10  237.68   17.40
   7 -16 -10    7.50    6.30
 -16   9 -10    4.10    5.20
   7 -16 -10   -1.40    6.70
   0  -1 -11 2101.99   65.09
   1   0 -11 2101.79   64.69
  -1   1 -11 2114.79   65.19
  -1   0  11 2084.69   64.59
   0   1  11 2154.88   66.29
  -2   0 -11   21.80    3.00
   2  -2 -11   24.30    2.90
   0   2 -11   18.30    2.70
   0   2 -11   17.30    2.50
   2   0  11   18.00    2.70
  -2   2  11   21.70    2.60
  -1  -2 -11  350.96   13.40
  -2   3 -11  339.17   12.70
   3  -1 -11  349.17   12.30
  -2   3 -11  360.56   13.60
  -3   1  11  355.46   12.30
  -3  -1 -11  203.58    9.20
   4  -3 -11  195.28    8.30
  -3  -1 -11  187.98    8.00
  -1   4 -11  208.78    9.00
   3   1  11  190.28    8.90
  -4   3  11  202.58    8.40
   1  -4  11  216.38    9.70
  -3   2 -11 1151.38   35.30
  -3   2 -11 1117.79   36.50
   1  -3 -11 1117.59   36.20
   2   1 -11 1153.48   35.30
   2   1 -11 1108.79   36.10
  -1   3  11 1090.69   36.10
  -2  -3 -11   28.10    3.30
  -2  -3 -11   22.30    3.50
   5  -2 -11   30.10    2.90
  -3   5 -11   21.90    3.10
   2   3  11   26.60    3.60
  -5   2  11   22.60    2.70
   3  -5  11   28.30    3.80
  -4  -2 -11  252.57   11.30
  -4  -2 -11  260.67   10.30
  -2   6 -11  281.67   11.60
   6  -4 -11  249.88   10.50
  -6   4  11  287.77   10.60
   4   2  11  267.67   11.40
   2  -6  11  267.67   12.40
  -4   1 -11  233.98   10.30
   3  -4 -11  248.28   10.10
   1   3 -11  228.88    9.90
   4  -1  11  245.98   10.10
  -1  -3  11  232.88   10.60
  -3   4  11  217.98    9.70
   0  -4 -11   14.70    3.00
   4   0 -11   10.00    2.40
  -4   4 -11   15.70    2.40
   0  -4 -11   13.70    2.70
   4   0 -11   16.20    2.10
   0   4  11   14.10    2.90
   4  -4  11   12.30    2.40
  -3  -4 -11   66.09    5.00
   7  -3 -11   51.29    3.80
  -3  -4 -11   58.79    5.50
  -4   7 -11   58.59    6.20
   4  -7  11   46.80    5.50
  -7   3  11   53.09    3.70
   3   4  11   58.19    5.40
  -5  -3 -11 1092.09   37.00
   8  -5 -11 1131.19   36.70
  -5  -3 -11 1089.79   38.00
  -3   8 -11 1165.38   38.40
   5   3  11 1146.29   38.00
   3  -8  11 1188.38   39.80
  -8   5  11 1226.08   37.90
  -5   0 -11  233.38    8.50
   5  -5 -11  227.88   10.10
  -5   0 -11  212.38   10.00
   5  -5 -11  204.28   10.00
   0   5 -11  225.08   10.20
   5   0  11  237.58   10.10
  -5   5  11  226.78    9.80
   0  -5  11  229.78   11.20
  -5   3 -11 1469.55   47.80
   3   2 -11 1472.85   45.70
   2  -5 -11 1521.25   47.50
   3   2 -11 1475.75   47.10
   2  -5 -11 1527.45   47.60
  -5   3 -11 1481.45   45.70
  -2   5  11 1421.66   47.40
  -1  -5 -11 1198.38   39.30
  -1  -5 -11 1214.18   39.90
  -5   6 -11 1207.88   38.90
   6  -1 -11 1171.28   36.90
   6  -1 -11 1222.18   39.40
   1   5  11 1230.68   40.00
   5  -6  11 1222.98   39.40
  -4  -5 -11   66.29    6.40
  -4  -5 -11   83.49    6.40
  -5   9 -11   68.99    6.70
   5  -9  11   73.89    7.30
   4   5  11   71.09    6.30
  -9   4  11   71.59    4.30
  -6  -4 -11  222.18   11.10
  10  -6 -11  226.88   10.90
  -6  -4 -11  208.98   10.10
  -4  10 -11  196.28   11.60
  -4  10 -11  213.68   11.60
   4 -10  11  227.48   13.00
 -10   6  11  215.68    9.40
   6   4  11  191.58   12.60
  -6  -1 -11    4.20    1.70
  -6  -1 -11    1.40    2.30
   7  -6 -11    4.20    2.60
   7  -6 -11    2.90    2.40
  -1   7 -11    3.70    2.70
   1  -7  11    6.10    3.70
  -7   6  11   -1.20    2.10
   6   1  11    4.00    2.30
   2   4 -11  623.04   21.60
  -6   2 -11  629.34   19.40
   4  -6 -11  592.64   21.80
  -6   2 -11  619.64   21.90
   4  -6 -11  596.64   21.90
  -2  -4  11  561.34   22.40
  -4   6  11  616.04   21.80
   5   1 -11    0.20    2.00
   1  -6 -11    3.50    2.40
  -6   5 -11   -0.50    1.70
   1  -6 -11   -1.20    2.40
   5   1 -11    1.50    1.30
   6  -5  11    0.00    1.80
  -1   6  11    2.60    2.10
  -2  -6 -11 1013.00   35.40
  -2  -6 -11 1007.20   34.80
   8  -2 -11 1055.29   37.30
  -6   8 -11 1041.00   34.70
   2   6  11 1050.49   35.40
   2   6  11 1091.89   40.90
   6  -8  11 1014.30   35.10
  -5  -6 -11   62.79    7.10
  -5  -6 -11   62.69    6.60
  -6  11 -11   70.29    7.40
   5   6  11   66.09    6.60
   6 -11  11   65.19    7.80
 -11   5  11   67.99    4.20
  12  -7 -11  371.16   16.30
  -5  12 -11  387.96   17.90
  -7  -5 -11  399.36   17.20
  -7  -5 -11  397.06   16.40
 -12   7  11  356.16   14.70
   7   5  11  423.76   16.90
   5 -12  11  411.66   19.60
  -7  -2 -11   37.30    5.10
   9  -7 -11   29.00    5.40
  -7  -2 -11   29.50    3.40
  -2   9 -11   40.40    5.70
  -2   9 -11   33.10    4.90
   9  -7 -11   31.00    4.40
   7   2  11   27.00    4.40
  -9   7  11   34.10    4.70
   2  -9  11   28.00    5.40
   6  -7 -11 1299.97   43.20
  -7   1 -11 1335.77   39.90
   1   6 -11 1295.47   42.40
   1   6 -11 1326.77   43.20
  -7   1 -11 1333.17   43.00
   6  -7 -11 1285.07   43.00
  -7   1 -11 1275.17   39.90
  -1  -6  11 1315.97   44.70
  -6   7  11 1357.16   43.30
   4   3 -11  398.46   15.40
   4   3 -11  411.66   13.70
  -7   4 -11  392.86   16.40
   3  -7 -11  388.56   16.40
  -7   4 -11  390.66   13.50
   3  -7 -11  396.06   15.90
  -3   7  11  393.86   16.20
   7   0 -11  495.85   18.60
  -7   7 -11  513.85   18.10
   0  -7 -11  485.65   19.00
   0  -7 -11  481.25   19.70
   0   7  11  495.55   20.10
   7  -7  11  515.45   18.40
  -3  -7 -11   14.60    4.20
  10  -3 -11   12.20    3.50
  -3  -7 -11   16.50    4.10
  -7  10 -11   13.60    4.00
   3   7  11   16.20    4.20
   7 -10  11   14.20    4.20
  -6  -7 -11   12.10    5.60
  -6  -7 -11    4.30    4.10
  -7  13 -11    4.70    4.50
  13  -6 -11    8.50    4.00
   7 -13  11   12.80    5.40
  -8  -6 -11  180.48   10.40
  14  -8 -11  179.18   10.70
   6 -14  11  173.18   16.80
 -14   8  11  141.59    8.40
  11  -8 -11   29.70    5.70
  -3  11 -11   29.60    5.40
  -8  -3 -11   35.00    5.40
  -8  -3 -11   28.90    4.00
 -11   8  11   35.50    5.20
   3 -11  11   17.70    5.50
   8   3  11   28.10    4.80
   8  -8 -11  247.08   11.80
   0   8 -11  249.68   11.50
  -8   0 -11  225.68   11.20
   8  -8 -11  257.97   11.90
   0   8 -11  260.17   12.30
   0  -8  11  219.88   13.40
  -8   8  11  239.28   11.90
   5  -8 -11   70.69    6.80
   3   5 -11   70.79    4.90
   3   5 -11   71.49    6.10
  -8   3 -11   76.19    6.60
   5  -8 -11   73.39    6.40
  -5   8  11   57.29    6.40
  -3  -5  11   73.49    7.00
  -8   6 -11    7.30    2.20
   2  -8 -11    6.20    3.70
   6   2 -11    9.70    2.90
   2  -8 -11    8.80    3.30
  -2   8  11    9.20    3.30
   8  -6  11    4.50    2.10
  -8   9 -11  135.69    8.20
   9  -1 -11  142.29    8.10
  -1  -8 -11  142.69    8.80
  -1  -8 -11  107.89    9.10
   1   8  11  120.89    8.80
   8  -9  11  127.69    8.10
  -4  -8 -11   34.80    5.80
  -4  -8 -11   24.40    6.60
  -8  12 -11   22.80    5.50
   8 -12  11   25.10    5.90
  -7  -8 -11   89.99    9.40
  15  -7 -11   76.79    7.60
  -7  -8 -11   68.99    9.00
   8 -15  11   81.99   11.40
  -9  -7 -11   -2.30    4.90
  -9  -7 -11    2.40    4.10
   7 -16  11   -2.20    6.30
  13  -9 -11  266.87   14.90
  -9  -4 -11  269.67   13.40
  -9  -4 -11  266.37   11.60
 -13   9  11  255.87   12.70
   9   4  11  244.48   13.90
   4 -13  11  266.57   16.90
  -9  -1 -11   83.69    7.20
  10  -9 -11   85.19    7.60
  10  -9 -11   84.39    7.60
  -1  10 -11   78.39    7.40
   9   1  11   87.89    6.60
   1 -10  11   92.99    9.80
 -10   9  11   97.29    8.00
   2   7 -11   67.39    6.40
   7  -9 -11   67.19    7.00
   7  -9 -11   62.09    7.20
  -9   2 -11   66.29    6.40
   2   7 -11   64.09    5.70
  -7   9  11   68.79    7.10
  -2  -7  11   70.59    8.20
  -9   5 -11    6.00    3.80
   5   4 -11    2.00    2.50
   4  -9 -11    4.60    3.70
   5   4 -11    1.60    1.60
   4  -9 -11    0.70    3.00
  -5  -4  11    3.20    3.60
  -4   9  11    2.50    3.10
  -9   8 -11  293.67   11.90
   8   1 -11  284.77   12.60
   1  -9 -11  286.07   14.70
   1  -9 -11  300.07   14.10
  -1   9  11  263.07   16.90
  -1   9  11  273.67   14.90
   9  -8  11  300.37   12.10
  -2  -9 -11    7.90    4.30
   9 -11  11    6.10    4.00
  -5  -9 -11   13.30    5.80
  -9  14 -11    8.20    6.80
  -5  -9 -11   14.70    5.30
   9 -14  11    2.50    5.20
 -10  -5 -11   49.60    6.80
 -10  -5 -11   52.09    6.30
  15 -10 -11   58.89    7.10
   5 -15  11   50.79    9.40
  12 -10 -11    1.40    3.60
 -10  -2 -11    3.20    3.70
 -12  10  11    5.70    4.60
   2 -12  11   -0.20    5.60
  10   2  11    3.70    3.60
   9 -10 -11  221.08   11.70
 -10   1 -11  189.28   10.50
   9 -10 -11  203.78   11.70
  -1  -9  11  202.38   13.70
  -9  10  11  180.48   11.30
 -10   4 -11  359.86   15.60
   4   6 -11  347.57   13.30
   6 -10 -11  359.76   16.60
   6 -10 -11  334.67   15.30
  -6  10  11  326.87   15.90
  -4  -6  11  334.47   16.70
 -10   7 -11  129.19    6.20
   3 -10 -11  143.89   10.40
   3 -10 -11  123.99    9.20
  -3  10  11  135.39   12.50
 -10  10 -11   63.89    6.00
   0 -10 -11   78.39    8.30
   0 -10 -11   71.79    8.60
  10 -10  11   77.19    6.80
  -3 -10 -11  170.18   12.10
 -10  13 -11  163.58   11.10
  -3 -10 -11  174.78   12.00
  10 -13  11  205.88   12.50
  -6 -10 -11   30.70    6.80
  -6 -10 -11   38.20    7.50
  10 -16  11   44.50    8.30
 -11  -3 -11   55.99    6.80
  14 -11 -11   55.09    7.20
   3 -14  11   52.49    9.80
  11 -11 -11    0.50    3.70
 -11   0 -11    1.80    3.20
   0 -11  11   -5.80    4.80
 -11   3 -11  710.93   26.80
   3   8 -11  739.13   25.70
   8 -11 -11  720.43   27.40
   8 -11 -11  765.12   28.20
  -3  -8  11  718.63   29.40
   6   5 -11    2.40    2.00
   5 -11 -11    0.70    3.60
 -11   6 -11    1.00    4.10
  -6  -5  11   -0.90    6.40
   2 -11 -11    4.30    4.80
   2 -11 -11    1.20    4.10
  -1 -11 -11   86.09    9.50
  -1 -11 -11   87.19    9.70
 -11  12 -11   84.49    7.60
  11 -12  11  105.39    8.50
  -4 -11 -11   48.30    8.20
  11 -15  11   45.20    8.30
  13 -12 -11  189.88   12.00
 -12  -1 -11  183.78   10.90
   1 -13  11  200.08   16.20
  10 -12 -11   27.00    5.50
  10 -12 -11   28.30    6.30
   2  10 -11   33.00    5.30
 -12   2 -11   37.40    5.60
  -2 -10  11   22.40    6.80
   7 -12 -11   93.89    9.90
 -12   5 -11  105.49    8.80
   5   7 -11  100.99    6.90
   7 -12 -11  116.59    9.40
  -5  -7  11   94.39    9.90
 -12   8 -11  712.73   29.00
   4 -12 -11  754.72   29.10
   4 -12 -11  802.22   30.90
   1 -12 -11    7.40    4.80
   1 -12 -11   12.30    5.50
 -12  11 -11    6.10    3.20
  12 -11  11    3.70    3.80
 -12  14 -11  117.19    9.90
  -2 -12 -11  113.19   11.60
  -2 -12 -11  131.89   11.40
  12 -14  11  155.78   14.60
 -13  -2 -11   66.29    7.50
  15 -13 -11   73.59    8.80
   2 -15  11   95.69   17.30
  12 -13 -11  146.59   11.30
 -13   1 -11  139.79    9.40
  -1 -12  11  155.48   15.00
   9 -13 -11   15.20    6.20
   4   9 -11   13.80    4.00
 -13   4 -11   14.30    4.60
   9 -13 -11   13.10    4.70
  -4  -9  11   17.70    6.20
   6 -13 -11  233.48   14.90
   7   6 -11  220.38    9.00
 -13   7 -11  237.28   13.50
   6 -13 -11  241.78   13.80
  -7  -6  11  225.18   14.20
   3 -13 -11   12.50    5.40
   3 -13 -11    5.90    5.70
  13 -10  11   14.30    2.90
   0 -13 -11   25.80    6.20
   0 -13 -11   30.30    7.40
 -13  13 -11   27.20    5.20
  13 -13  11   28.00    5.40
 -14   0 -11   52.59    6.80
  14 -14 -11   52.19    8.20
   0 -14  11   51.39   10.50
 -14   3 -11  133.09    9.40
  11 -14 -11  132.49   11.50
  -3 -11  11  129.69   13.00
 -14   6 -11  108.79    9.90
   8 -14 -11  128.89   12.30
   6   8 -11  117.59    7.90
   8 -14 -11   94.79    9.80
  -6  -8  11  115.09   11.60
   5 -14 -11   10.10    6.00
 -14   9 -11    1.00    4.20
   5 -14 -11    1.50    5.30
   2 -14 -11    3.10    5.40
   2 -14 -11    7.60    6.00
  13 -15 -11  161.08   13.00
 -15   2 -11  159.08   10.60
  -2 -13  11  157.18   16.00
   5  10 -11    7.70    4.90
  10 -15 -11   16.60    6.40
  10 -15 -11   20.30    6.70
  -5 -10  11   15.40    9.00
   7 -15 -11   98.79   11.10
 -15   8 -11   84.89    9.30
   7 -15 -11   96.69   11.50
   4 -15 -11   94.49   10.80
 -15  11 -11   80.09    9.60
   4 -15 -11   97.89   12.90
   9 -16 -11   -2.10    5.80
 -16   7 -11    3.50    4.80
   9 -16 -11    4.30    6.60
  -7  -9  11   -4.00    5.30
   6 -16 -11   81.19   11.50
 -16  10 -11   69.09    8.90
   6 -16 -11   82.39   15.50
   0   0 -12  211.98    9.00
   0   0  12  209.28    8.80
  -1   2 -12  144.19    6.80
   2  -1 -12  152.58    6.80
  -1   2 -12  150.38    7.30
  -1  -1 -12  144.09    7.20
   1   1  12  133.09    7.00
  -2   1  12  156.78    6.80
   1  -2 -12   76.19    4.90
  -2   1 -12   66.69    4.80
   1   1 -12   66.79    4.50
  -1   2  12   70.29    4.70
   2  -1  12   68.69    4.80
   4  -2 -12  952.90   30.20
  -2  -2 -12  941.71   31.40
  -2   4 -12  932.71   30.90
  -2  -2 -12  941.41   30.70
   2   2  12  931.01   31.30
   2  -4  12  934.51   31.50
  -4   2  12  972.60   30.20
   0   3 -12  235.18    9.90
   0   3 -12  235.58    9.90
   3  -3 -12  233.88    9.70
  -3   0 -12  225.58   10.10
  -3   3  12  234.98    9.60
   3   0  12  223.38    9.80
  -3   3 -12   16.10    2.50
   3   0 -12   17.00    2.40
   0  -3 -12   12.10    2.50
  -3   3 -12   14.20    3.20
   0  -3 -12   13.80    2.80
   0   3  12   16.50    3.00
  -3   0  12   13.40    2.10
  -3   6 -12  120.29    6.90
  -3  -3 -12  121.99    7.20
   6  -3 -12  120.39    5.90
  -3  -3 -12  113.99    6.40
   3   3  12  119.39    7.00
   3  -6  12  111.59    7.70
  -6   3  12  123.99    5.80
  -4  -1 -12  877.11   28.30
  -1   5 -12  891.91   29.50
   5  -4 -12  878.61   28.90
  -4  -1 -12  875.51   29.80
  -5   4  12  893.71   28.80
   4   1  12  860.91   29.60
   1  -5  12  857.91   34.80
  -4   2 -12 2624.54   78.49
   2   2 -12 2577.94   78.69
   2   2 -12 2609.74   79.69
  -4   2 -12 2572.24   80.09
   2  -4 -12 2584.04   79.79
   2  -4 -12 2553.04   79.89
  -2   4  12 2556.54   79.79
   5  -1 -12    2.10    1.50
  -1  -4 -12    2.70    2.30
  -1  -4 -12    3.20    2.40
  -4   5 -12    5.20    2.20
   1   4  12    3.00    2.40
   4  -5  12    1.10    2.20
  -5   1  12    4.10    1.50
   8  -4 -12 1337.57   41.80
  -4  -4 -12 1309.87   43.00
  -4   8 -12 1378.46   44.10
  -4  -4 -12 1279.07   43.90
   4  -8  12 1317.97   44.90
  -8   4  12 1368.66   41.70
   4   4  12 1342.87   44.00
  -5  -2 -12  298.87   11.60
  -2   7 -12  316.87   13.20
  -5  -2 -12  291.67   12.80
   7  -5 -12  304.77   12.20
   2  -7  12  314.47   14.50
   5   2  12  298.47   12.80
  -7   5  12  286.27   11.90
  -5   1 -12    8.80    2.90
   4  -5 -12    1.20    2.30
   1   4 -12    3.90    2.30
   4  -5 -12    2.40    2.20
  -4   5  12    5.00    2.40
  -1  -4  12    2.10    2.70
   1  -5 -12   46.80    4.70
  -5   4 -12   49.99    3.90
   1  -5 -12   51.79    4.90
   4   1 -12   54.39    3.50
  -5   4 -12   58.39    5.80
   4   1 -12   50.09    4.60
  -1   5  12   54.29    5.20
  -2  -5 -12  192.38   10.00
   7  -2 -12  184.08    7.30
  -5   7 -12  191.48    9.40
  -2  -5 -12  192.68    9.30
   5  -7  12  192.88   10.00
  -7   2  12  186.98    7.20
   2   5  12  209.78   10.10
  -5  -5 -12  298.97   13.10
  -5  10 -12  291.07   13.60
  -5  -5 -12  276.27   13.40
 -10   5  12  302.97   11.10
   5   5  12  262.37   13.20
   5 -10  12  306.87   15.00
  -3   9 -12  624.64   23.80
  -3   9 -12  660.03   24.00
  -6  -3 -12  647.34   23.40
  -6  -3 -12  600.04   22.00
   9  -6 -12  634.74   23.60
   6   3  12  644.74   23.20
   3  -9  12  654.53   25.40
  -9   6  12  598.94   21.80
   0   6 -12  164.28    8.80
   6  -6 -12  153.58    8.70
  -6   0 -12  150.88    8.50
   6  -6 -12  164.98    8.80
  -6   0 -12  156.98    6.70
   6   0  12  186.18    8.60
   0  -6  12  159.68   10.00
  -6   6  12  167.28    8.50
   3   3 -12  771.02   25.20
   3   3 -12  788.82   26.80
  -6   3 -12  787.22   24.80
   3  -6 -12  778.22   27.30
  -6   3 -12  765.52   27.40
   3  -6 -12  743.73   26.80
  -3   6  12  800.12   27.20
   0  -6 -12  704.23   26.00
   0  -6 -12  707.73   25.40
  -6   6 -12  713.93   24.30
   6   0 -12  710.53   25.00
   0   6  12  733.63   25.90
   6  -6  12  752.82   24.90
  -3  -6 -12  133.39    8.60
  -3  -6 -12  143.89    9.40
  -6   9 -12  149.69    8.90
   3   6  12  161.28    9.30
   6  -9  12  158.08    9.60
  -6  -6 -12   -2.50    3.90
  12  -6 -12   -0.80    3.40
  -6  -6 -12   -1.40    3.30
   6 -12  12    1.70    4.00
 -12   6  12    1.90    2.30
  -7  -4 -12   22.10    5.00
  -7  -4 -12   19.70    4.10
  11  -7 -12   20.90    4.60
  -4  11 -12   27.80    5.20
   7   4  12   26.60    4.70
   4 -11  12   16.90    5.70
 -11   7  12   24.60    4.10
  -1   8 -12   26.50    4.30
  -1   8 -12   22.40    4.60
   8  -7 -12   18.90    4.20
  -7  -1 -12   17.20    3.80
   8  -7 -12   21.50    4.40
  -7  -1 -12   26.00    3.10
   7   1  12   23.30    4.00
   1  -8  12   24.20    5.50
  -8   7  12   25.10    4.30
  -7   2 -12  163.68    6.10
  -7   2 -12  163.68    9.00
   5  -7 -12  150.78    9.10
  -7   2 -12  163.58    6.10
   5  -7 -12  142.19    8.80
   2   5 -12  164.48    8.80
  -5   7  12  161.48    9.20
  -2  -5  12  149.79    9.70
   2  -7 -12  172.38   10.00
   5   2 -12  174.98    8.90
   2  -7 -12  187.38    9.70
  -7   5 -12  180.68    7.70
  -7   5 -12  172.88   10.20
   5   2 -12  176.18    6.80
  -2   7  12  169.58    9.60
  -1  -7 -12   20.30    4.10
  -1  -7 -12   34.30    5.40
   8  -1 -12   27.80    4.10
  -7   8 -12   27.60    4.10
   1   7  12   37.60    5.10
   7  -8  12   22.20    4.10
  -4  -7 -12  476.75   20.20
  -7  11 -12  464.65   19.80
   7 -11  12  526.55   21.10
  14  -7 -12  166.88   10.80
  -7  -7 -12  174.38   11.30
  -7  -7 -12  171.88   11.70
   7 -14  12  190.68   14.30
  -8  -5 -12   16.10    4.20
  -8  -5 -12   19.50    4.80
  13  -8 -12   10.60    4.30
 -13   8  12    8.80    3.80
   5 -13  12   13.10    6.10
  -2  10 -12   86.59    7.80
  -8  -2 -12   80.19    7.00
  10  -8 -12   78.99    7.30
  -8  -2 -12   76.09    5.20
  -2  10 -12   75.09    7.80
  10  -8 -12   83.69    7.20
 -10   8  12   78.69    6.80
   8   2  12   84.69    6.80
   2 -10  12   76.79    9.20
   1   7 -12  127.79    8.40
  -8   1 -12  129.99    8.20
   7  -8 -12  123.69    8.10
   7  -8 -12  124.39    8.80
   1   7 -12  123.49    7.60
  -1  -7  12  128.29   10.10
  -7   8  12  125.59    8.30
   4  -8 -12  434.26   18.20
  -8   4 -12  440.56   14.50
   4   4 -12  454.95   15.50
   4  -8 -12  439.56   17.60
  -8   4 -12  420.46   18.00
   4   4 -12  442.36   17.20
   7   1 -12  202.18   10.10
  -8   7 -12  201.58    9.20
   1  -8 -12  216.38   12.00
   1  -8 -12  207.78   11.00
   8  -7  12  208.18    9.40
  -1   8  12  207.68   11.20
  -8  10 -12   18.90    4.90
  -2  -8 -12   17.70    5.20
  -2  -8 -12   22.70    5.30
   8 -10  12   24.10    5.00
  -5  -8 -12   20.70    5.60
  -8  13 -12   13.10    5.30
  -5  -8 -12   12.30    4.50
   8 -13  12   26.30    6.50
  -8  -8 -12   19.60    5.70
  -8  -8 -12   22.90    6.50
   8 -16  12   14.80    7.30
  -9  -6 -12   29.60    4.70
  15  -9 -12   30.60    6.00
  -9  -6 -12   27.00    6.40
   6 -15  12   38.40    8.70
 -15   9  12   27.90    4.70
  12  -9 -12   75.49    7.50
  -9  -3 -12   63.29    5.30
  -9  -3 -12   69.79    7.20
   3 -12  12   94.19   15.80
   9   3  12   73.19    7.10
 -12   9  12   66.79    7.40
   0   9 -12  730.73   25.30
   9  -9 -12  708.23   25.20
   9  -9 -12  648.64   25.00
  -9   0 -12  631.84   24.40
  -9   9  12  683.83   27.10
   0  -9  12  641.44   27.40
   6  -9 -12   16.20    4.10
   6  -9 -12   24.60    5.10
   3   6 -12   15.00    3.80
  -9   3 -12   27.90    4.70
   3   6 -12   22.80    3.60
  -6   9  12   23.30    4.80
  -3  -6  12   16.80    4.60
   3  -9 -12  609.34   24.30
  -9   6 -12  600.34   20.00
   3  -9 -12  640.74   23.60
   6   3 -12  625.54   22.50
  -9   6 -12  588.14   24.10
  -3   9  12  584.44   23.60
   0  -9 -12  586.14   24.00
   0  -9 -12  553.84   22.80
  -9   9 -12  556.94   21.20
   9  -9  12  656.13   22.00
  -9  12 -12   74.69    8.00
  -3  -9 -12   76.39    8.80
  -3  -9 -12   75.79    8.40
   9 -12  12   75.79    8.40
  -6  -9 -12  269.47   14.90
  -6  -9 -12  236.98   14.90
   9 -15  12  275.37   16.90
  14 -10 -12  108.19    9.20
   4 -14  12  104.89   12.70
 -14  10  12   83.09    8.60
  11 -10 -12  143.59    9.90
 -10  -1 -12  151.38    9.50
  11 -10 -12  148.79    9.90
 -11  10  12  133.59   10.00
   1 -11  12  148.09   12.60
   8 -10 -12  254.57   13.20
 -10   2 -12  263.67   12.70
   8 -10 -12  261.77   13.50
  -8  10  12  233.58   13.10
  -2  -8  12  266.27   15.10
 -10   5 -12   30.80    5.60
   5   5 -12   27.20    3.40
   5 -10 -12   21.20    5.50
   5 -10 -12   24.60    5.20
  -5  -5  12   19.40    4.90
 -10   8 -12  512.65   18.40
   2 -10 -12  492.15   21.20
   2 -10 -12  536.85   26.20
  10  -8  12  545.15   22.60
  -1 -10 -12   10.90    4.30
  -1 -10 -12   19.20    6.00
 -10  11 -12   13.50    3.80
  10 -11  12   15.00    4.70
  -4 -10 -12   -3.20    4.30
 -10  14 -12   -6.10    4.20
  -4 -10 -12   -3.90    4.30
  10 -14  12   -3.40    4.50
 -11  -2 -12  175.78   11.00
  13 -11 -12  158.78   11.70
   2 -13  12  188.68   15.20
  10 -11 -12   33.50    6.30
 -11   1 -12   41.90    5.60
  10 -11 -12   35.60    5.50
   1  10 -12   44.90    6.10
  -1 -10  12   30.80    6.80
   4   7 -12  587.34   20.30
 -11   4 -12  541.45   22.30
   7 -11 -12  548.15   22.60
   7 -11 -12  596.44   28.10
  -4  -7  12  537.05   24.20
 -11   7 -12   -0.30    4.00
   4 -11 -12    6.70    4.00
   4 -11 -12    6.00    5.10
   1 -11 -12  308.17   15.40
 -11  10 -12  276.87   12.50
   1 -11 -12  302.67   16.50
  11 -10  12  301.47   12.90
 -11  13 -12   65.59    7.70
  -2 -11 -12   90.59    9.60
  -2 -11 -12   89.59    9.80
  11 -13  12   70.79    8.20
  15 -12 -12  103.69   10.10
 -12  -3 -12  102.59    9.40
   3 -15  12  106.09   13.30
 -12   0 -12   81.89    7.90
  12 -12 -12   96.89    9.60
   0 -12  12   76.99   11.40
 -12   3 -12  118.49    9.00
   9 -12 -12  114.79   10.20
   9 -12 -12  115.99    9.80
   3   9 -12  120.89    9.50
  -3  -9  12  109.59   12.30
   6 -12 -12    1.90    4.40
 -12   6 -12    4.50    4.00
  -6  -6  12    3.70    4.20
 -12   9 -12   -0.60    1.90
   3 -12 -12   -0.80    4.90
   3 -12 -12    3.10    4.80
 -12  12 -12   16.70    4.00
   0 -12 -12   23.20    6.80
   0 -12 -12   15.40    5.60
  12 -12  12   19.30    5.00
  -3 -12 -12   28.70    7.40
  -3 -12 -12   26.20    6.50
  12 -15  12   29.00    7.20
  14 -13 -12   46.40    7.60
   1 -14  12   40.50    9.90
 -13   2 -12   33.60    5.90
  11 -13 -12   25.50    6.20
  11 -13 -12   28.10    6.20
  -2 -11  12   22.30    7.30
   8 -13 -12    6.00    5.30
 -13   5 -12    2.80    4.10
   5   8 -12    8.20    3.80
   8 -13 -12    0.60    4.60
  -5  -8  12    8.70    5.40
   5 -13 -12  127.99   10.70
 -13   8 -12  116.59   10.70
   5 -13 -12  147.29   12.20
 -13  11 -12   24.80    4.00
   2 -13 -12   35.70    7.40
   2 -13 -12   38.00    7.00
  -1 -13 -12   29.70    7.80
  -1 -13 -12   15.40    6.10
  13 -14 -12   49.50    7.70
 -14   1 -12   45.30    7.30
  -1 -13  12   35.30    9.90
 -14   4 -12   39.20    7.00
   4  10 -12   29.30    5.20
  10 -14 -12   37.20    7.90
  10 -14 -12   22.60    6.30
  -4 -10  12   28.10    8.00
   7 -14 -12   82.39    9.20
   7 -14 -12   89.09   10.50
 -14   7 -12   84.29    9.40
  -7  -7  12   97.19   11.30
   4 -14 -12   -4.80    4.80
   4 -14 -12   -2.30    5.70
 -14  10 -12   -2.90    4.20
   1 -14 -12   98.39   12.10
   1 -14 -12  100.59   11.30
 -15   3 -12   26.60    5.80
  12 -15 -12    9.30    6.50
  -3 -12  12   10.60    7.60
   9 -15 -12   86.19   11.00
   9 -15 -12  110.89   10.60
   6   9 -12  113.29    8.60
 -15   6 -12  108.79   10.10
  -6  -9  12  127.39   16.70
   6 -15 -12   22.20   12.30
 -15   9 -12    8.50    4.90
   6 -15 -12    1.10    5.20
   3 -15 -12   50.69    8.60
   3 -15 -12   52.49    9.20
 -16   8 -12   15.60    5.80
   8 -16 -12   14.10    6.80
   8 -16 -12   18.60    7.10
   1  -1 -13  218.28    9.20
  -1   0 -13  209.38   10.30
   0   1 -13  206.08    9.10
   1   0  13  207.68    9.10
  -1   1  13  212.58    9.00
  -2  -1 -13 1230.18   40.10
   3  -2 -13 1229.18   39.20
  -1   3 -13 1259.17   39.70
  -3   2  13 1236.18   39.30
   2   1  13 1224.08   40.00
  -2   2 -13    2.60    1.80
   0  -2 -13    3.60    2.30
  -2   2 -13    0.00    2.20
   2   0 -13    3.40    1.90
   0   2  13    3.70    2.20
  -2   0  13    4.50    1.80
  -3  -2 -13 3120.69   94.59
   5  -3 -13 3117.19   94.29
  -2   5 -13 3149.68   95.19
  -3  -2 -13 3007.10   95.49
   3   2  13 3079.19   95.59
   2  -5  13 3125.49   96.19
   1   2 -13  102.59    6.20
   1   2 -13  112.99    6.10
  -3   1 -13  105.49    6.50
   3  -1  13  105.39    6.20
  -2   3  13  109.59    6.20
  -3   4 -13   58.39    4.40
  -1  -3 -13   43.50    4.20
   4  -1 -13   50.79    3.80
  -1  -3 -13   62.09    5.30
  -3   4 -13   55.19    5.40
   1   3  13   54.99    4.90
  -4   1  13   60.39    3.80
   7  -4 -13    8.50    2.80
  -4  -3 -13   12.90    3.30
  -4  -3 -13   17.80    3.10
  -3   7 -13   13.20    3.40
   3  -7  13    7.50    3.60
   4   3  13   15.40    3.50
   0   4 -13   29.90    3.90
  -4   0 -13   34.00    4.40
   0  -4  13   23.90    4.30
   4   0  13   27.90    3.80
  -4   4  13   36.10    4.00
   1  -4 -13 1185.98   38.20
   3   1 -13 1139.89   36.70
  -4   3 -13 1157.28   37.00
   1  -4 -13 1165.98   38.30
   3   1 -13 1181.58   38.20
  -4   3 -13 1158.28   38.70
  -1   4  13 1170.08   38.30
   6  -2 -13   82.59    4.70
  -4   6 -13   82.49    5.80
  -2  -4 -13   77.79    6.10
  -2  -4 -13   88.39    5.90
  -6   2  13   79.49    4.50
   4  -6  13   71.89    6.00
   2   4  13   82.49    6.50
  -5  -4 -13  567.14   21.10
  -5  -4 -13  575.44   22.20
   9  -5 -13  579.54   20.00
  -4   9 -13  579.34   22.20
   5   4  13  584.64   22.00
   4  -9  13  567.84   23.60
  -9   5  13  606.04   20.20
   6  -5 -13  117.89    6.90
  -1   6 -13  110.39    7.30
  -5  -1 -13  108.69    7.10
  -5  -1 -13  114.29    5.80
   1  -6  13  116.19    8.20
  -6   5  13  119.69    6.70
   5   1  13  112.59    7.10
   3  -5 -13  525.55   19.90
   2   3 -13  554.54   19.00
  -5   2 -13  559.54   18.40
  -5   2 -13  535.95   20.20
   3  -5 -13  554.24   20.10
   2   3 -13  550.14   19.80
  -3   5  13  539.85   19.90
   5   0 -13 1222.68   38.20
   5   0 -13 1218.98   40.40
   0  -5 -13 1254.07   41.00
  -5   5 -13 1245.08   39.40
   0  -5 -13 1213.68   40.40
   0   5  13 1253.27   40.90
  -3  -5 -13   53.79    6.10
   8  -3 -13   53.59    4.00
  -3  -5 -13   56.39    5.40
  -5   8 -13   49.80    5.70
  -8   3  13   56.49    3.70
   5  -8  13   52.69    6.40
   3   5  13   49.40    6.90
  -6  -5 -13    5.40    3.50
  -6  -5 -13    4.80    3.90
  -5  11 -13    0.60    3.80
 -11   6  13    3.70    2.90
   5 -11  13    4.40    4.50
  -6  -2 -13  482.55   19.00
   8  -6 -13  496.75   18.20
  -2   8 -13  511.65   19.40
   8  -6 -13  477.95   19.10
  -6  -2 -13  473.65   17.20
  -8   6  13  477.65   18.00
   6   2  13  487.45   18.80
   2  -8  13  485.75   20.80
  -6   1 -13  445.06   15.20
   5  -6 -13  457.55   17.60
  -6   1 -13  430.06   17.40
   5  -6 -13  453.65   17.40
   1   5 -13  461.15   17.50
  -5   6  13  460.05   17.30
  -1  -5  13  431.46   18.60
  -6   4 -13  296.57   10.80
   2  -6 -13  275.07   12.50
   4   2 -13  275.17   10.40
   4   2 -13  272.47   12.00
  -6   4 -13  283.47   13.10
   2  -6 -13  285.47   12.50
  -2   6  13  282.47   12.60
  -1  -6 -13  270.47   12.40
  -1  -6 -13  294.37   13.40
   7  -1 -13  292.87   12.70
  -6   7 -13  291.27   12.10
   1   6  13  274.97   15.80
   6  -7  13  285.87   12.60
  -4  -6 -13   32.70    4.90
  -6  10 -13   33.80    5.10
  -4  -6 -13   38.60    5.70
   4   6  13   28.00    4.90
   6 -10  13   36.70    5.90
  13  -7 -13   64.79    7.50
  -7  -6 -13   51.99    6.40
  -6  13 -13   47.30    9.00
  -7  -6 -13   48.10    7.10
   6 -13  13   54.49    8.00
 -13   7  13   46.90    5.10
  -3  10 -13  484.15   19.60
  -7  -3 -13  465.15   19.00
  -7  -3 -13  461.15   17.60
  10  -7 -13  501.25   18.10
  10  -7 -13  448.76   18.90
   3 -10  13  468.15   21.40
 -10   7  13  491.95   18.10
   7   3  13  492.35   19.20
   0   7 -13  145.19    9.00
   7  -7 -13  136.19    8.70
  -7   0 -13  160.78    8.90
   7  -7 -13  145.39    8.90
  -7   0 -13  146.59    6.40
   7   0  13  150.58    8.50
  -7   7  13  136.59    8.50
   0  -7  13  145.59   10.50
  -7   3 -13  167.78    6.90
   3   4 -13  176.18    9.20
   4  -7 -13  160.08    9.30
  -7   3 -13  184.48   10.00
   4  -7 -13  183.98   10.10
  -4   7  13  165.48    9.50
   1  -7 -13   33.50    5.30
  -7   6 -13   24.20    3.30
   1  -7 -13   26.50    4.70
   6   1 -13   20.70    3.70
  -1   7  13   30.50    4.90
  -2  -7 -13   38.50    5.80
  -2  -7 -13   38.40    5.40
  -7   9 -13   36.40    4.90
   2   7  13   38.20    5.30
   7  -9  13   34.40    5.20
  -5  -7 -13  187.18   11.00
  -5  -7 -13  188.08   11.90
  -7  12 -13  175.98   11.30
   7 -12  13  184.18   12.50
  15  -8 -13    0.80    4.10
  -8  -7 -13   -3.40    4.10
  -8  -7 -13    6.20    5.60
   7 -15  13    2.90    6.10
  -8  -4 -13   83.89    6.90
  -8  -4 -13   85.19    8.20
  12  -8 -13   86.69    8.00
   4 -12  13   76.89    9.70
 -12   8  13   74.99    6.80
  -1   9 -13   74.49    7.30
   9  -8 -13   80.89    7.50
  -8  -1 -13   70.99    4.70
  -8  -1 -13   86.89    7.10
   9  -8 -13   76.49    7.10
  -1   9 -13   60.79    7.00
   1  -9  13   84.29    9.00
   8   1  13   71.99    6.20
  -9   8  13   77.79    6.80
  -8   2 -13   30.80    4.90
   6  -8 -13   28.20    5.00
   2   6 -13   28.40    4.40
   6  -8 -13   24.60    4.50
   2   6 -13   33.50    4.20
  -6   8  13   29.80    5.10
  -2  -6  13   24.40    5.20
   3  -8 -13 1624.44   52.39
  -8   5 -13 1634.34   49.50
   5   3 -13 1637.84   51.79
   5   3 -13 1590.84   49.20
   5   3 -13 1576.34   49.20
   3  -8 -13 1566.44   52.89
  -8   5 -13 1600.94   53.29
  -3   8  13 1575.64   52.59
   0  -8 -13  113.09    9.20
   0  -8 -13  115.99    8.40
  -8   8 -13  122.79    7.40
   8   0 -13  119.79    8.20
   0   8  13  123.29    9.40
   8  -8  13  137.19    7.80
  -3  -8 -13  241.88   12.90
  -3  -8 -13  229.98   13.60
  -8  11 -13  216.68   12.10
   8 -11  13  263.27   13.50
  14  -6 -13   36.00    5.80
  -6  -8 -13   57.49    7.20
  -6  -8 -13   49.00    7.40
  -8  14 -13   33.90    6.90
   8 -14  13   45.30    7.90
  14  -9 -13    4.60    4.50
  -9  -5 -13   10.70    5.00
  -9  -5 -13    4.10    3.50
   5 -14  13   18.10    6.70
 -14   9  13    6.10    4.50
  11  -9 -13   40.40    5.70
  11  -9 -13   40.80    6.10
  -9  -2 -13   42.00    6.00
  -9  -2 -13   42.60    4.10
   2 -11  13   45.70    8.80
   9   2  13   43.40    5.40
   8  -9 -13  260.27   13.20
   8  -9 -13  282.97   13.60
   1   8 -13  270.97   12.60
  -9   1 -13  263.57   12.70
  -1  -8  13  262.57   15.30
  -8   9  13  257.97   13.40
   4   5 -13    1.60    2.40
   5  -9 -13   -0.10    3.60
   5  -9 -13    1.50    3.50
  -9   4 -13   -2.90    3.10
   4   5 -13    0.70    3.00
  -4  -5  13   -0.30    3.90
  -5   9  13    5.70    4.10
  -9   7 -13   12.20    2.90
   2  -9 -13    9.50    4.40
   2  -9 -13   13.80    4.10
  -1  -9 -13  270.77   14.50
  -9  10 -13  256.57   12.40
  -1  -9 -13  259.87   13.80
   9 -10  13  272.67   13.00
  -9  13 -13    7.50    4.30
  -4  -9 -13   -0.10    4.80
  -4  -9 -13    6.20    4.70
   9 -13  13    1.90    5.10
  -7  -9 -13   45.70    7.70
   9 -16  13   42.20    8.90
  13 -10 -13   31.00    6.00
 -10  -3 -13   27.30    3.70
 -10  -3 -13   25.60    5.80
   3 -13  13   23.30    7.70
 -13  10  13   23.20    5.60
  10 -10 -13  424.46   17.50
  10 -10 -13  390.86   17.20
 -10   0 -13  391.96   16.80
   0  10 -13  373.36   17.70
   0 -10  13  393.96   20.20
 -10  10  13  354.46   17.10
   3   7 -13  339.87   14.10
 -10   3 -13  353.56   15.70
   7 -10 -13  341.47   15.90
   7 -10 -13  352.96   16.70
  -3  -7  13  339.27   18.00
   4 -10 -13   30.70    6.00
   6   4 -13   41.00    3.50
   6   4 -13   35.80    3.50
   4 -10 -13   35.00    5.30
 -10   6 -13   31.20    6.20
 -10   9 -13  286.97   12.70
   1 -10 -13  306.97   16.10
   1 -10 -13  302.67   15.00
  10  -9  13  314.17   12.90
  -2 -10 -13    5.80    5.20
  -2 -10 -13    8.00    4.20
 -10  12 -13    6.70    4.00
  10 -12  13    7.30    4.80
  -5 -10 -13   50.79    9.70
  -5 -10 -13   39.20    7.20
  10 -15  13   52.79    8.30
  15 -11 -13   -1.10    5.00
 -11  -4 -13   -1.10    2.80
 -11  -4 -13    3.70    4.40
   4 -15  13   -1.80    7.20
 -11  -1 -13    2.40    3.70
  12 -11 -13   -1.00    4.10
   1 -12  13    5.20    6.30
   9 -11 -13   17.90    7.00
   2   9 -13   32.60    5.20
 -11   2 -13   25.00    5.20
   9 -11 -13   18.10    5.20
  -2  -9  13   15.40    6.50
   6 -11 -13  169.78   12.00
   5   6 -13  155.08    8.10
   6 -11 -13  177.98   10.80
 -11   5 -13  164.48   11.00
  -5  -6  13  157.48   11.50
 -11   8 -13    6.30    6.00
 -11   8 -13    3.50    2.20
   3 -11 -13   -7.00    4.60
   3 -11 -13    6.00    4.40
 -11  11 -13   36.80    5.00
   0 -11 -13   39.30    6.50
   0 -11 -13   32.90    7.10
  11 -11  13   37.80    5.50
 -11  14 -13   26.40    5.70
  -3 -11 -13   43.20    8.00
  -3 -11 -13   37.80    7.10
  11 -14  13   44.90    7.50
  14 -12 -13  187.98   12.70
 -12  -2 -13  183.18   11.60
   2 -14  13  212.38   16.80
  11 -12 -13   26.20    5.80
  11 -12 -13   31.10    6.90
 -12   1 -13   18.00    5.10
  -1 -11  13   18.50    7.00
   8 -12 -13  255.87   14.40
   8 -12 -13  251.47   14.90
   4   8 -13  278.17   12.20
 -12   4 -13  278.97   14.30
  -4  -8  13  254.87   16.20
 -12   7 -13   54.59    9.90
   5 -12 -13   72.19    8.70
   5 -12 -13   60.99    8.50
   2 -12 -13   76.69    9.70
   2 -12 -13   83.09    9.40
 -12  10 -13   65.59    5.80
  -1 -12 -13   17.50    5.90
 -12  13 -13   10.80    4.30
  -1 -12 -13   21.70    6.40
  12 -13  13   18.20    5.60
  13 -13 -13   27.80    6.80
 -13   0 -13   29.50    5.90
   0 -13  13   33.50    9.30
   3  10 -13  219.48   12.00
 -13   3 -13  216.18   12.50
  10 -13 -13  220.48   14.40
  10 -13 -13  232.48   14.40
  -3 -10  13  206.38   16.10
   7 -13 -13   13.60    5.40
 -13   6 -13   13.00    5.20
   6   7 -13   14.10    3.40
   7 -13 -13   15.10    6.30
  -6  -7  13   13.80    6.20
   4 -13 -13    6.80    5.10
 -13   9 -13    5.40    5.00
   4 -13 -13   17.40    7.20
   1 -13 -13   82.29    9.70
 -13  12 -13   77.09    6.80
   1 -13 -13   83.69   10.40
 -14   2 -13   11.00    4.70
  12 -14 -13    9.90    5.50
 -14   5 -13   42.60    7.10
   9 -14 -13   34.80    7.90
   5   9 -13   48.90    5.60
   9 -14 -13   30.50    7.00
  -5  -9  13   34.00    7.90
 -14   8 -13   39.20    7.50
   6 -14 -13   37.20    7.90
   6 -14 -13   38.90    7.50
   3 -14 -13  118.89   12.40
   3 -14 -13  143.09   13.50
  11 -15 -13    3.80    6.00
 -15   4 -13    4.30    4.90
  11 -15 -13    0.50    5.20
  -4 -11  13    2.70    6.60
   8 -15 -13  122.69   11.90
 -15   7 -13  126.69   10.90
   7   8 -13  118.29    7.70
   8 -15 -13  169.18   16.40
   5 -15 -13  191.28   15.60
 -15  10 -13  177.18   13.10
   5 -15 -13  200.98   14.90
 -16   9 -13   26.70    6.90
   0  -1 -14 3131.19   96.09
   1   0 -14 3132.99   95.79
  -1   1 -14 3108.59   96.19
   0   1  14 3208.18   96.09
  -1   0  14 3092.89   95.49
  -2   0 -14    1.90    2.10
   0   2 -14   10.80    3.30
   0   2 -14    2.70    1.90
   2  -2 -14    2.40    2.20
  -2   2  14    4.50    2.20
   2   0  14    5.00    2.30
  -1  -2 -14  757.12   26.50
   3  -1 -14  756.72   25.40
  -2   3 -14  792.42   26.80
  -2   3 -14  763.92   25.80
  -3   1  14  788.52   26.20
   1   2  14  761.62   26.40
  -3  -1 -14 1485.05   47.60
  -1   4 -14 1421.76   47.20
   4  -3 -14 1467.85   46.40
  -1   4 -14 1493.85   47.00
   3   1  14 1451.15   47.30
  -4   3  14 1491.25   46.40
  -3   2 -14  105.59    5.90
   2   1 -14  109.79    6.00
   1  -3 -14  107.49    6.60
  -3   2 -14  109.09    6.90
   2   1 -14  113.69    6.50
  -1   3  14  109.09    6.50
  -2  -3 -14   19.70    3.30
  -2  -3 -14   20.50    3.80
  -3   5 -14   19.40    3.10
   5  -2 -14   16.10    2.70
   3  -5  14   15.80    3.40
   2   3  14   23.60    3.90
  -5   2  14   14.90    2.60
  -2   6 -14  304.47   13.20
  -4  -2 -14  322.77   13.70
   6  -4 -14  314.77   12.40
  -4  -2 -14  323.47   12.40
  -6   4  14  325.77   12.40
   4   2  14  324.67   13.60
   2  -6  14  295.27   14.30
   3  -4 -14   79.39    5.90
   1   3 -14   83.39    5.60
   1   3 -14   75.89    5.70
  -4   1 -14   76.49    6.00
  -3   4  14   79.09    5.70
   4  -1  14   77.59    5.50
   4   0 -14   26.40    3.70
   0  -4 -14   31.10    4.30
  -4   4 -14   21.10    4.00
  -4   4 -14   23.60    3.20
   0  -4 -14   24.60    3.60
   4   0 -14   21.60    2.80
   0   4  14   29.20    4.10
  -3  -4 -14  983.60   35.00
  -3  -4 -14 1020.60   34.10
   7  -3 -14 1020.90   32.70
  -4   7 -14 1046.70   34.60
   4  -7  14 1003.10   35.40
   3   4  14 1054.59   35.40
  -7   3  14 1057.09   32.70
   8  -5 -14   58.49    5.60
  -3   8 -14   67.59    6.50
  -5  -3 -14   69.69    6.50
  -5  -3 -14   71.99    5.60
  -8   5  14   73.09    5.40
   3  -8  14   71.29    7.50
   5   3  14   74.09    6.60
   0   5 -14    2.60    2.30
  -5   0 -14    2.50    2.80
  -5   0 -14    4.40    1.90
   5  -5 -14    7.90    2.90
   0  -5  14   10.20    3.60
   5   0  14    7.40    2.80
  -5   5  14    2.40    2.40
   3   2 -14    3.10    1.90
  -5   3 -14    6.40    2.90
   3   2 -14    1.30    2.20
   2  -5 -14    1.50    2.60
  -5   3 -14    5.00    2.00
   2  -5 -14    5.00    2.70
  -2   5  14    1.40    2.30
   6  -1 -14  543.35   20.20
  -1  -5 -14  539.95   20.00
  -5   6 -14  548.95   19.50
   6  -1 -14  545.55   17.90
  -1  -5 -14  503.55   20.60
   5  -6  14  550.14   20.20
   1   5  14  545.45   20.60
  -5   9 -14  165.28    9.70
   9  -4 -14  156.88    7.40
  -4  -5 -14  170.68    9.40
  -4  -5 -14  173.28   10.10
  -9   4  14  171.28    7.40
   5  -9  14  177.38   11.10
   4   5  14  185.98   10.30
  -6  -4 -14    3.60    3.70
  -4  10 -14    2.80    3.40
  -6  -4 -14    6.80    3.40
  10  -6 -14    2.80    3.40
 -10   6  14    6.00    2.90
   4 -10  14   12.50    4.80
   6   4  14    6.70    3.20
  -6  -1 -14    8.40    2.30
  -1   7 -14    8.20    3.40
  -6  -1 -14    8.00    3.50
   7  -6 -14   11.30    3.50
   7  -6 -14    8.30    3.50
   1  -7  14    4.60    3.80
  -7   6  14    9.50    3.10
   6   1  14    6.10    3.40
   4  -6 -14 1068.79   35.70
  -6   2 -14 1072.39   36.10
  -6   2 -14 1074.59   33.50
   4  -6 -14 1001.00   35.50
   2   4 -14 1080.29   34.50
   2   4 -14 1049.30   35.40
  -4   6  14 1050.69   35.60
  -6   5 -14    3.40    3.50
  -6   5 -14    2.60    2.10
   1  -6 -14    2.10    2.50
   1  -6 -14    0.30    3.00
   5   1 -14    0.30    2.60
   5   1 -14    2.70    1.70
  -1   6  14    5.20    2.90
   8  -2 -14  228.78   11.00
  -2  -6 -14  200.98   11.60
  -2  -6 -14  207.28   10.70
  -6   8 -14  225.98   11.10
   6  -8  14  219.28   11.30
   2   6  14  224.68   11.60
  -6  11 -14  219.38   12.10
  -5  -6 -14  210.08   12.00
  -5  -6 -14  223.28   13.40
   6 -11  14  256.67   14.10
 -11   5  14  197.48    8.40
  12  -7 -14  317.67   15.10
  -5  12 -14  291.87   15.40
  -7  -5 -14  311.17   14.20
   5 -12  14  335.67   17.70
 -12   7  14  299.87   12.60
  -2   9 -14   18.40    4.20
   9  -7 -14   11.10    3.70
  -2   9 -14   14.20    4.10
  -7  -2 -14   15.20    3.20
   9  -7 -14   19.30    4.30
  -7  -2 -14   14.80    4.20
   2  -9  14   13.20    5.20
  -9   7  14   12.10    3.20
   7   2  14   13.60    4.00
  -7   1 -14 1550.84   48.00
   1   6 -14 1633.04   51.29
  -7   1 -14 1537.15   50.99
   6  -7 -14 1547.25   50.99
  -7   1 -14 1562.04   48.10
   6  -7 -14 1571.94   50.89
  -1  -6  14 1522.45   52.59
  -6   7  14 1572.14   50.89
   4   3 -14   31.90    3.70
   3  -7 -14   23.60    4.10
  -7   4 -14   40.20    3.60
  -7   4 -14   31.50    5.20
   3  -7 -14   36.80    5.20
  -3   7  14   34.00    6.00
   7   0 -14  155.28    8.90
  -7   7 -14  171.38    8.40
   0  -7 -14  148.49    9.80
   0  -7 -14  156.78    9.10
   7  -7  14  161.28    8.60
   0   7  14  144.79    9.30
  -7  10 -14  208.88   11.40
  -3  -7 -14  215.48   12.50
   7 -10  14  246.68   12.70
  -6  -7 -14    1.00    4.30
  -7  13 -14    4.40    4.70
  -6  -7 -14   -2.70    3.50
   7 -13  14    1.80    5.30
  -8  -6 -14   85.59    9.20
  14  -8 -14  100.49    9.30
  -8  -6 -14   76.69    7.80
 -14   8  14   78.99    6.40
   6 -14  14   98.49   11.90
  11  -8 -14   81.79    7.50
  -8  -3 -14   80.39    7.70
  -8  -3 -14   77.99    6.10
  11  -8 -14   79.09    8.00
 -11   8  14   71.39    6.80
   3 -11  14   71.29    8.90
   0   8 -14  271.47   12.50
   8  -8 -14  253.47   12.80
   8  -8 -14  256.67   12.60
  -8   0 -14  262.57   12.50
   0   8 -14  246.48   12.80
  -8   0 -14  245.38    9.50
   0  -8  14  242.08   14.40
  -8   8  14  244.48   12.20
   3   5 -14    3.10    3.00
  -8   3 -14   -0.30    3.00
   5  -8 -14    3.90    3.20
   5  -8 -14    7.20    4.00
  -8   3 -14    3.30    1.70
  -5   8  14    5.40    3.30
  -3  -5  14    2.40    3.90
   6   2 -14  404.86   16.60
   2  -8 -14  437.06   18.40
  -8   6 -14  425.76   15.20
   2  -8 -14  415.36   17.40
  -8   6 -14  404.86   18.60
   6   2 -14  405.56   13.80
   6   2 -14  403.96   13.70
  -2   8  14  428.46   18.00
  -1  -8 -14   13.30    4.40
  -8   9 -14   12.40    3.60
  -1  -8 -14   10.70    4.40
   8  -9  14    8.60    3.70
  -8  12 -14  101.29    9.30
  -4  -8 -14  113.99    9.50
  -4  -8 -14  118.19   10.00
   8 -12  14  140.49   11.00
  15  -7 -14   41.90    6.60
  -7  -8 -14   36.20    7.60
  -7  -8 -14   51.49    7.50
   8 -15  14   60.19    9.60
  -9  -4 -14   69.09    7.90
  13  -9 -14   77.79    8.20
   4 -13  14   61.99   10.00
 -13   9  14   74.49    7.70
  -9  -1 -14  294.67   14.10
  -9  -1 -14  295.37   10.40
  10  -9 -14  279.57   13.60
  10  -9 -14  279.07   14.10
   9   1  14  283.87   13.30
 -10   9  14  285.17   13.90
   1 -10  14  299.27   17.10
   2   7 -14  459.75   17.70
   7  -9 -14  497.15   19.90
  -9   2 -14  447.06   18.90
   7  -9 -14  478.45   19.30
  -2  -7  14  457.65   21.30
  -7   9  14  434.36   19.00
  -9   5 -14  510.45   21.40
  -9   5 -14  526.05   17.00
   4  -9 -14  505.95   20.90
   4  -9 -14  518.95   21.60
   5   4 -14  500.25   17.50
   5   4 -14  512.65   17.40
  -9   8 -14  124.69    7.60
   1  -9 -14  159.08   12.50
   1  -9 -14  131.19    9.70
   9  -8  14  163.08    8.40
  -2  -9 -14    0.90    3.70
  -9  11 -14    0.00    3.60
  -2  -9 -14    8.90    4.70
   9 -11  14    9.70    4.60
  -9  14 -14    0.60    4.90
  -5  -9 -14    2.90    4.60
  -5  -9 -14    3.40    5.40
   9 -14  14    5.50    6.00
  15 -10 -14   32.00    6.50
 -10  -5 -14   27.30    4.50
 -10  -5 -14   21.00    5.60
   5 -15  14   38.50    9.70
 -10  -2 -14    4.20    4.00
  12 -10 -14    4.00    3.70
   2 -12  14   -0.40    5.50
 -12  10  14   -3.50    4.20
   1   9 -14   38.30    5.70
   9 -10 -14   48.70    6.90
 -10   1 -14   43.90    6.20
   9 -10 -14   38.90    6.50
  -1  -9  14   33.30    7.60
   6 -10 -14   -2.10    3.50
 -10   4 -14    0.20    3.80
   6 -10 -14   -3.20    4.00
   4   6 -14    4.40    2.90
   3 -10 -14   35.20    6.90
 -10   7 -14   18.80    5.60
 -10   7 -14   27.30    3.30
   3 -10 -14   28.90    6.40
 -10  10 -14   14.40    3.90
   0 -10 -14   21.90    5.50
   0 -10 -14   10.10    4.90
  10 -10  14   14.30    3.90
 -10  13 -14   90.99    9.10
  -3 -10 -14  120.69   11.10
  -3 -10 -14  100.09    9.90
  10 -13  14  138.79   10.60
  14 -11 -14    4.00    5.00
 -11  -3 -14   15.10    4.90
   3 -14  14   10.90    7.70
 -11   0 -14  153.28   10.10
  11 -11 -14  155.48   11.20
   0 -11  14  166.58   14.00
 -11   3 -14   57.49    7.20
   8 -11 -14   40.70    7.00
   8 -11 -14   42.60    6.50
   3   8 -14   31.00    4.90
  -3  -8  14   32.30    6.60
   6   5 -14    1.90    2.40
   6   5 -14    1.90    2.30
 -11   6 -14   -2.20    3.70
   5 -11 -14   -0.70    4.70
   2 -11 -14    9.90    4.60
 -11   9 -14   12.40    4.80
   2 -11 -14   26.80    6.60
  -1 -11 -14   51.49    8.20
  -1 -11 -14   36.20    7.10
 -11  12 -14   25.70    5.10
  11 -12  14   43.70    6.40
  -4 -11 -14   18.90    6.10
  -4 -11 -14   24.60    7.20
  11 -15  14   15.00    6.80
 -12  -1 -14    5.70    4.40
  13 -12 -14    7.70    5.10
   1 -13  14    3.70    6.50
  10 -12 -14   36.70    6.50
 -12   2 -14   46.70    6.40
   2  10 -14   35.80    6.20
  10 -12 -14   39.20    6.90
  -2 -10  14   31.40    7.80
 -12   5 -14   33.10    7.40
   5   7 -14   28.00    4.10
   7 -12 -14   24.80    6.30
   7 -12 -14   27.20    6.00
  -5  -7  14   23.70    6.80
   4 -12 -14  170.78   12.10
 -12   8 -14  134.29   12.00
   4 -12 -14  140.19   12.20
 -12  11 -14    0.50    3.10
   1 -12 -14   -1.50    4.60
   1 -12 -14   -1.70    4.60
  12 -11  14   -0.70    3.20
  -2 -12 -14   59.89    9.20
  -2 -12 -14   63.29    8.60
  12 -14  14   84.39   10.80
 -13   1 -14  153.18   10.80
  12 -13 -14  159.38   12.30
  -1 -12  14  142.79   14.30
   9 -13 -14   29.90    6.20
 -13   4 -14   39.50    6.40
   9 -13 -14   42.20    7.40
  -4  -9  14   31.70    8.10
 -13   7 -14   98.59   10.20
   6 -13 -14  107.79   11.30
   6 -13 -14  119.69   10.70
   3 -13 -14    4.80    5.30
 -13  10 -14    2.20    2.10
   3 -13 -14    3.40    6.30
 -13  10 -14   -2.50    4.60
   0 -13 -14   13.60   10.20
   0 -13 -14   -2.30    4.90
  13 -13  14   -6.80    2.90
  11 -14 -14  140.79   12.90
  11 -14 -14  140.59   11.50
 -14   3 -14  132.19   10.50
  -3 -11  14  164.98   18.90
   8 -14 -14   63.19    8.70
 -14   6 -14   69.19    8.90
   6   8 -14   77.19    6.90
   8 -14 -14   94.39   11.30
  -6  -8  14   83.09   10.70
   5 -14 -14  118.99   12.90
   5 -14 -14   96.39   10.90
 -14   9 -14   96.49   10.50
   2 -14 -14  201.68   15.10
   2 -14 -14  209.08   14.40
 -14  12 -14  148.09    8.70
  10 -15 -14   33.80    9.80
  10 -15 -14   38.70    8.20
 -15   5 -14   42.40    6.70
  -5 -10  14   22.40    8.70
   7 -15 -14    5.10    6.10
 -15   8 -14    7.10    5.50
   7 -15 -14    5.20    6.00
   4 -15 -14   17.70    7.80
   4 -15 -14    5.50    6.40
 -15  11 -14   11.00    6.20
   0   0 -15 1570.74   49.60
   0   0  15 1536.75   49.20
  -1   2 -15    9.40    3.10
  -1  -1 -15    4.70    2.60
   2  -1 -15    6.20    2.90
   1   1  15    8.90    2.70
  -2   1  15    8.40    2.50
   1   1 -15    4.30    2.30
  -2   1 -15   10.40    3.00
   1  -2 -15    3.80    2.40
   1   1 -15    1.80    2.60
   2  -1  15    7.60    2.50
  -1   2  15   -1.30    1.90
  -2   4 -15  172.78    8.50
   4  -2 -15  167.78    7.90
  -2  -2 -15  171.68    9.00
  -2   4 -15  169.08    9.10
  -4   2  15  164.58    7.80
   2   2  15  182.68    9.00
  -3   0 -15  463.95   17.50
   0   3 -15  444.86   16.80
   0   3 -15  442.56   16.80
   3  -3 -15  415.56   16.30
  -3   3  15  431.06   16.40
   3   0  15  475.05   17.20
   0  -3 -15  849.72   29.10
  -3   3 -15  862.51   28.20
   3   0 -15  830.32   27.70
  -3   3 -15  852.41   29.50
   0   3  15  844.32   29.10
  -3  -3 -15  727.23   24.80
   6  -3 -15  711.43   23.90
  -3  -3 -15  700.03   25.70
  -3   6 -15  749.62   25.30
   3  -6  15  643.94   30.50
   3   3  15  736.93   25.90
  -6   3  15  722.13   24.00
  -1   5 -15  583.64   21.30
  -4  -1 -15  575.64   21.80
   5  -4 -15  564.54   20.70
  -4  -1 -15  585.54   20.30
   4   1  15  611.64   21.70
   1  -5  15  583.44   22.40
  -5   4  15  594.64   20.70
  -4   2 -15 1404.06   47.10
   2  -4 -15 1458.65   46.60
  -4   2 -15 1462.25   45.50
   2   2 -15 1448.76   45.60
   2   2 -15 1420.76   46.50
  -2   4  15 1442.86   46.50
  -1  -4 -15   80.59    6.10
  -4   5 -15   84.09    7.20
  -4   5 -15   73.39    5.50
   5  -1 -15   78.79    4.80
  -1  -4 -15   67.59    6.20
  -5   1  15   85.29    4.90
   1   4  15   87.29    6.30
  -4   8 -15  583.24   22.20
  -4  -4 -15  581.64   21.40
   8  -4 -15  613.04   20.60
  -4  -4 -15  573.94   22.60
   4  -8  15  609.74   23.70
  -8   4  15  613.24   20.40
   4   4  15  589.54   22.70
  -5  -2 -15   85.39    7.00
  -2   7 -15   71.09    6.60
   7  -5 -15   79.19    6.20
  -5  -2 -15   80.39    5.40
   2  -7  15   86.49    7.90
   5   2  15   80.09    7.80
  -7   5  15   83.99    5.90
  -5   1 -15   60.29    6.10
   1   4 -15   76.29    5.90
   4  -5 -15   59.29    5.70
   1   4 -15   72.49    5.70
  -4   5  15   64.59    5.90
  -5   4 -15   80.69    5.40
   4   1 -15   99.49    5.40
  -5   4 -15   99.59    7.70
   1  -5 -15   89.49    6.80
   1  -5 -15   88.29    6.70
   4   1 -15   92.89    6.40
  -1   5  15   81.59    6.60
  -2  -5 -15  702.83   25.90
   7  -2 -15  693.23   22.80
  -2  -5 -15  680.93   24.80
  -5   7 -15  678.13   26.90
  -7   2  15  719.43   22.90
   5  -7  15  698.93   25.70
   2   5  15  735.73   26.20
  -5  10 -15  238.38   12.30
  -5  -5 -15  223.08   11.50
  -5  -5 -15  223.98   12.40
  10  -5 -15  221.48    9.90
   5 -10  15  229.48   14.00
 -10   5  15  268.07   12.60
   9  -6 -15   92.29    7.00
  -3   9 -15   96.29    7.90
  -6  -3 -15  101.09    6.80
  -6  -3 -15   88.39    7.70
   3  -9  15   89.19    8.90
   6   3  15   80.39    7.20
  -9   6  15   96.49    6.50
   6  -6 -15  407.46   16.40
  -6   0 -15  384.46   16.60
  -6   0 -15  392.76   14.40
   6  -6 -15  408.46   16.90
   0   6 -15  447.96   17.00
   0  -6  15  380.56   17.70
  -6   6  15  404.36   16.20
   6   0  15  430.86   17.10
   3  -6 -15   -1.40    2.50
   3  -6 -15   -1.00    2.30
   3   3 -15    3.50    2.50
  -6   3 -15    3.10    1.80
   3   3 -15    2.20    2.50
  -6   3 -15    0.60    3.00
  -3   6  15    0.70    3.00
   6   0 -15  132.19    5.70
   6   0 -15  121.29    7.90
   0  -6 -15  123.69    8.70
  -6   6 -15  140.09    7.30
   0  -6 -15  121.89    8.00
   0   6  15  123.69    8.30
  -6   9 -15  109.69    7.90
  -3  -6 -15  107.29    8.70
   9  -3 -15  100.79    5.00
  -3  -6 -15  103.79    7.60
   6  -9  15  114.29    8.80
  -9   3  15   96.99    4.80
  -6  -6 -15    7.40    4.10
  -6  -6 -15    1.00    4.10
  -6  12 -15    2.60    4.50
   6 -12  15   -0.40    4.30
 -12   6  15    2.60    3.00
  -7  -4 -15   50.89    5.80
  -4  11 -15   44.70    6.30
  11  -7 -15   40.60    6.30
  11  -7 -15   58.79    6.30
  -7  -4 -15   29.80    5.70
   4 -11  15   48.30    8.20
 -11   7  15   43.30    5.00
  -1   8 -15   35.70    5.00
   8  -7 -15   41.60    5.70
  -7  -1 -15   29.00    5.00
  -7  -1 -15   38.60    4.20
   8  -7 -15   45.80    5.60
  -8   7  15   39.20    5.20
   1  -8  15   46.00    7.10
   7   1  15   47.00    5.80
   5  -7 -15  148.69    9.50
  -7   2 -15  137.79    9.10
   5  -7 -15  160.28    9.50
   2   5 -15  169.68    9.30
  -7   2 -15  161.88    6.90
  -5   7  15  154.08    9.30
   2  -7 -15  240.68   12.70
   2  -7 -15  267.37   12.70
   5   2 -15  256.27    9.90
  -7   5 -15  272.87   10.70
  -7   5 -15  252.87   13.50
   5   2 -15  256.47   12.00
  -2   7  15  261.17   12.60
  -1  -7 -15  169.58   10.10
  -7   8 -15  193.08    9.60
  -1  -7 -15  162.18   10.60
   7  -8  15  182.48    9.90
  -7  11 -15  104.69    8.90
  -4  -7 -15  134.99   10.00
  -4  -7 -15  126.69    9.40
   7 -11  15  114.69   10.40
  -7  -7 -15   -0.80    4.00
  14  -7 -15    4.50    4.40
  -7  -7 -15    2.70    4.60
   7 -14  15   -0.40    7.00
  -8  -5 -15  301.37   14.00
  -8  -5 -15  300.37   15.40
  13  -8 -15  318.07   15.30
 -13   8  15  276.47   12.80
   5 -13  15  336.17   19.00
  10  -8 -15   64.29    7.20
  -8  -2 -15   64.09    7.50
  -8  -2 -15   65.19    5.40
  10  -8 -15   71.39    7.00
 -10   8  15   66.99    7.20
   2 -10  15   66.19    8.80
  -8   1 -15  185.18    7.20
  -8   1 -15  172.18    7.00
   7  -8 -15  178.58   10.60
   7  -8 -15  162.58   10.30
   1   7 -15  162.58    9.20
  -8   1 -15  186.58   10.30
   1   7 -15  161.48    9.80
  -7   8  15  162.98   10.00
  -1  -7  15  159.38   11.90
  -8   4 -15  422.36   18.40
   4   4 -15  407.86   17.10
   4   4 -15  423.86   15.40
  -8   4 -15  451.55   14.80
   4  -8 -15  426.06   17.80
   4  -8 -15  406.56   18.10
  -4   8  15  415.96   18.10
   1  -8 -15   25.90    4.80
  -8   7 -15   23.00    5.60
   1  -8 -15   29.80    5.90
  -8   7 -15   29.90    4.00
  -2  -8 -15   91.89    8.00
  -8  10 -15   88.29    7.60
  -2  -8 -15   79.39    9.00
   8 -10  15   81.49    7.90
  -5  -8 -15   77.89    9.00
  -5  -8 -15   80.99    8.60
   8 -13  15   87.89   10.60
  15  -9 -15   19.10    5.90
  -9  -6 -15   20.00    5.10
  -9  -6 -15   22.90    6.80
   6 -15  15   19.40    7.30
  -9  -3 -15   13.30    5.00
  -9  -3 -15   12.30    3.00
  12  -9 -15    7.30    4.00
   3 -12  15   10.40    6.50
 -12   9  15    2.90    4.30
  -9   0 -15  459.55   19.30
   9  -9 -15  466.95   19.70
   0   9 -15  476.85   18.90
   9  -9 -15  477.75   19.20
  -9   9  15  415.76   18.80
   0  -9  15  477.05   22.20
   6  -9 -15  177.08   10.90
   6  -9 -15  153.98   10.10
   3   6 -15  156.28    8.40
  -9   3 -15  153.28   10.10
  -6   9  15  154.18   10.10
  -3  -6  15  147.89   11.00
   3  -9 -15  192.28   12.10
   6   3 -15  189.18    7.60
  -9   6 -15  207.08    8.60
   6   3 -15  182.18    7.70
  -9   6 -15  186.68   12.30
   3  -9 -15  194.68   11.40
   0  -9 -15  447.26   19.90
  -9   9 -15  424.06   17.10
   0  -9 -15  423.76   18.70
   9  -9  15  441.86   17.50
  -9  12 -15   59.49    7.30
  -3  -9 -15   78.39    9.10
  -3  -9 -15   65.49    7.90
   9 -12  15   72.29    8.70
  -6  -9 -15  167.78   14.30
  -6  -9 -15  153.48   12.80
   9 -15  15  156.18   14.20
 -10  -4 -15    2.40    4.70
  14 -10 -15    2.10    5.10
 -10  -4 -15    1.20    2.70
   4 -14  15    2.30    6.30
  11 -10 -15  432.86   19.70
 -10  -1 -15  456.85   20.90
  11 -10 -15  493.55   19.80
   1 -11  15  472.35   23.70
   8 -10 -15  115.09    9.70
   8 -10 -15  123.09    9.30
   2   8 -15  125.89    8.60
 -10   2 -15  109.29    8.80
  -2  -8  15  124.49   11.50
 -10   5 -15  457.15   20.10
   5   5 -15  423.56   15.90
   5 -10 -15  452.95   19.30
   5   5 -15  455.65   16.00
 -10   8 -15   95.09   10.20
 -10   8 -15  109.89    6.50
   2 -10 -15  117.99   10.50
   2 -10 -15  106.99    9.20
  -1 -10 -15  124.79   10.30
  -1 -10 -15  129.09   11.60
  10 -11  15  125.59    9.50
 -10  14 -15   -5.60    4.40
  -4 -10 -15    2.30    5.70
  -4 -10 -15    0.10    4.20
  10 -14  15    0.80    5.30
 -11  -2 -15   70.19    8.30
  13 -11 -15   64.69    7.90
   2 -13  15   65.89   10.90
  10 -11 -15   65.89    8.20
 -11   1 -15   79.09    8.30
  10 -11 -15   77.79    8.70
  -1 -10  15   66.39   10.10
   7 -11 -15  189.68   11.80
 -11   4 -15  175.78   11.50
   7 -11 -15  187.68   12.70
   4   7 -15  196.08    9.60
  -4  -7  15  164.28   12.80
   4 -11 -15  340.27   17.30
   4 -11 -15  304.77   15.80
 -11   7 -15  307.07   11.00
 -11   7 -15  300.07   16.60
   1 -11 -15  147.09   10.90
   1 -11 -15  152.58   12.50
 -11  10 -15  127.69    8.10
  11 -10  15  165.48    9.20
 -11  13 -15   63.09    7.40
  -2 -11 -15   94.79   10.60
  -2 -11 -15   76.59    9.20
 -12   0 -15   12.00    5.00
  12 -12 -15    6.40    5.00
  12 -12 -15    6.80    5.20
   0 -12  15    6.30    6.40
 -12   3 -15    4.70    4.60
   9 -12 -15    1.20    5.00
   3   9 -15    2.80    3.60
  -3  -9  15    3.30    5.90
   6 -12 -15   20.10    6.60
 -12   6 -15   12.80    5.20
   6 -12 -15   18.60    5.60
   6   6 -15   21.40    3.70
   6   6 -15   25.40    3.80
   3 -12 -15  127.69   11.20
 -12   9 -15  119.29    6.30
   3 -12 -15  123.19   11.90
 -12   9 -15   97.69   10.30
   0 -12 -15   14.10    5.80
   0 -12 -15   11.50    6.60
 -12  12 -15    3.30    3.70
  12 -12  15    7.80    4.50
  11 -13 -15  243.48   14.50
  11 -13 -15  220.78   13.80
 -13   2 -15  207.88   12.70
  -2 -11  15  189.28   16.30
   8 -13 -15  155.68   12.20
   5   8 -15  185.28    9.60
 -13   5 -15  163.48   11.90
   8 -13 -15  159.18   13.30
  -5  -8  15  155.48   13.50
 -13   8 -15  120.19   11.20
   5 -13 -15  106.99   12.10
   5 -13 -15  120.99   11.20
   2 -13 -15   52.09    8.70
   2 -13 -15   68.29    9.10
 -13  11 -15   41.30    4.90
  10 -14 -15    3.70    5.00
 -14   4 -15    7.20    5.10
   4  10 -15   -0.80    4.50
  10 -14 -15    1.60    5.60
  -4 -10  15   -4.60    8.20
 -14   7 -15   23.70    6.40
   7 -14 -15   27.80    8.10
   7 -14 -15   25.90    6.80
   7   7 -15   20.10    5.60
   4 -14 -15  125.89   12.20
 -14  10 -15   96.39   11.70
   9 -15 -15  173.38   13.20
 -15   6 -15  166.78   12.50
   6 -15 -15    4.40    5.70
   6 -15 -15   12.70    6.30
 -15   9 -15   -2.90    5.60
   0   1 -16  878.21   29.60
   0   1 -16  890.51   29.60
  -1   0 -16  874.71   29.90
   1  -1 -16  831.42   29.30
   1   0  16  876.41   29.50
  -1   1  16  881.11   29.40
   3  -2 -16   20.80    3.40
  -1   3 -16   26.80    3.60
  -1   3 -16   20.80    3.70
  -2  -1 -16   19.10    3.90
   2   1  16   20.90    3.60
  -3   2  16   23.00    3.50
   2   0 -16   16.30    3.20
  -2   2 -16   18.60    3.20
  -2   2 -16   16.50    3.50
   0  -2 -16   16.60    3.60
  -2   0  16   23.40    3.30
   0   2  16   13.80    3.10
  -3  -2 -16    2.70    2.30
  -3  -2 -16    8.10    3.40
  -2   5 -16    1.50    3.10
  -2   5 -16    6.50    2.80
   5  -3 -16    9.10    2.90
   3   2  16   12.60    3.40
  -5   3  16    3.20    2.40
  -3   1 -16  443.06   17.50
   1   2 -16  436.46   16.80
   1   2 -16  433.46   16.50
   2  -3 -16  428.06   16.60
  -2   3  16  446.06   16.70
  -3   4 -16  125.09    8.40
  -3   4 -16  138.89    7.40
  -1  -3 -16  133.59    8.20
   4  -1 -16  129.29    6.80
  -1  -3 -16  133.59    7.60
   1   3  16  135.29    8.00
  -4   1  16  138.29    6.80
  -3   7 -16 1240.88   41.30
  -4  -3 -16 1201.78   40.40
  -4  -3 -16 1255.67   42.00
   4   3  16 1255.97   42.10
   3  -7  16 1268.27   42.90
  -7   4  16 1246.78   40.00
   4  -4 -16   35.90    4.30
   0   4 -16   48.60    5.00
  -4   0 -16   38.90    5.00
   0   4 -16   37.80    4.80
  -4   4  16   44.30    4.90
   4   0  16   35.90    4.40
   3   1 -16 1989.60   62.49
   1  -4 -16 1886.31   62.39
   1  -4 -16 1980.00   62.49
  -4   3 -16 1935.81   61.19
   3   1 -16 1996.40   61.09
  -4   3 -16 1929.61   63.09
  -1   4  16 2036.40   62.69
  -2  -4 -16  742.53   26.80
  -4   6 -16  772.12   26.80
   6  -2 -16  771.12   25.40
  -2  -4 -16  741.03   27.60
  -6   2  16  824.92   26.50
   2   4  16  786.72   27.80
  -5  -4 -16  211.08   11.70
  -5  -4 -16  202.98   10.30
  -4   9 -16  222.38   11.80
   4  -9  16  230.08   13.40
  -9   5  16  199.18    9.40
  -5  -1 -16  153.48    9.50
  -5  -1 -16  158.78    7.90
  -1   6 -16  185.18    9.50
   6  -5 -16  165.98    8.80
   5   1  16  171.28    9.50
   1  -6  16  164.18   10.60
  -6   5  16  162.08    8.70
  -5   2 -16  254.57   12.30
   3  -5 -16  243.38   11.60
  -5   2 -16  253.97   10.30
   3  -5 -16  228.58   11.60
   2   3 -16  259.17   11.60
   2   3 -16  248.58   10.80
  -3   5  16  245.88   11.50
   0  -5 -16  119.59    7.60
  -5   5 -16  134.09    7.20
   5   0 -16  123.09    6.30
  -5   5 -16  119.89    9.10
   0  -5 -16  128.49    8.50
   0   5  16  113.89    8.00
  -3  -5 -16  119.39    7.60
  -3  -5 -16  114.19    8.60
  -5   8 -16  120.49    8.00
   8  -3 -16  121.29    6.20
   5  -8  16   96.39    8.60
  -8   3  16  112.49    5.90
   3   5  16  103.49    8.50
  -5  11 -16   -2.60    3.60
  -6  -5 -16    2.00    3.90
  -6  -5 -16    2.80    3.50
 -11   6  16   -1.20    2.70
   5 -11  16    6.40    4.70
   8  -6 -16  201.08   10.10
  -6  -2 -16  191.68    9.00
  -6  -2 -16  203.28   11.20
  -2   8 -16  205.08   11.00
   2  -8  16  184.78   12.20
  -8   6  16  196.28    9.80
   6   2  16  191.38   10.70
  -6   1 -16  679.43   25.70
   1   5 -16  725.83   25.00
   5  -6 -16  673.73   25.50
   1   5 -16  713.93   25.50
   5  -6 -16  696.93   25.40
  -5   6  16  712.43   25.30
   2  -6 -16  295.97   13.70
   4   2 -16  299.37   11.60
   2  -6 -16  298.57   13.50
   4   2 -16  294.37   13.20
  -6   4 -16  293.07   14.30
  -6   4 -16  296.37   11.70
  -2   6  16  300.37   14.00
  -6   7 -16  227.08   10.90
   7  -1 -16  233.98   11.60
   7  -1 -16  222.98    8.90
  -1  -6 -16  250.07   12.50
  -1  -6 -16  240.98   11.70
   1   6  16  239.68   12.10
  10  -4 -16    4.70    2.10
  -4  -6 -16    3.30    3.50
  -6  10 -16    3.50    3.60
  -4  -6 -16    5.40    5.00
   6 -10  16    1.60    4.30
 -10   4  16    6.10    2.20
  13  -7 -16   19.10    5.40
  -7  -6 -16   18.50    5.40
  -7  -6 -16   15.10    4.90
 -13   7  16   20.90    3.60
   6 -13  16   23.80    7.10
  10  -7 -16   27.00    5.10
  -7  -3 -16   23.60    5.20
  -3  10 -16   16.90    4.60
  -7  -3 -16   32.40    4.60
  10  -7 -16   17.30    4.50
 -10   7  16   22.90    4.60
   3 -10  16   17.60    5.90
  -7   0 -16    9.30    3.80
   7  -7 -16    5.40    3.70
   7  -7 -16   -0.40    3.20
   0   7 -16    2.10    3.40
  -7   0 -16    2.00    2.10
   0  -7  16    2.40    4.50
  -7   7  16    4.20    3.50
   7   0  16    7.90    3.40
   3   4 -16   79.99    5.70
   3   4 -16   72.79    6.50
   4  -7 -16   72.79    7.30
  -7   3 -16   77.69    7.60
   4  -7 -16   68.19    7.00
  -7   3 -16   75.89    4.80
  -4   7  16   80.69    7.00
   1  -7 -16  194.58   10.90
   6   1 -16  184.78   10.40
   1  -7 -16  196.18   11.10
  -7   6 -16  178.18   11.50
   6   1 -16  191.48    7.90
  -7   6 -16  221.18    9.70
  -1   7  16  213.88   11.40
  -7   9 -16    0.40    3.00
  -2  -7 -16    3.90    4.30
   7  -9  16    3.90    3.90
  -7  12 -16    2.80    4.50
  -5  -7 -16    4.00    4.00
  -5  -7 -16    9.30    4.90
   7 -12  16    0.30    5.20
  15  -8 -16   -0.70    4.70
  -8  -7 -16    0.00    5.00
  -8  -7 -16   -1.50    3.90
   7 -15  16    2.10    7.40
  -8  -4 -16  198.88   10.10
  -8  -4 -16  180.68   12.00
  12  -8 -16  182.58   11.50
 -12   8  16  162.48    9.50
   9  -8 -16   13.10    4.70
  -8  -1 -16    9.20    2.70
  -1   9 -16    9.80    4.40
  -8  -1 -16   11.60    4.30
   9  -8 -16   11.40    4.20
   1  -9  16    8.50    5.00
   2   6 -16  471.75   19.70
   6  -8 -16  491.25   20.30
  -8   2 -16  533.65   16.90
  -8   2 -16  510.75   20.60
  -8   2 -16  502.95   16.70
   6  -8 -16  517.25   20.40
  -2  -6  16  462.95   21.60
  -6   8  16  490.75   20.30
   3  -8 -16   31.90    5.10
   5   3 -16   38.10    3.90
   3  -8 -16   25.90    5.40
  -8   5 -16   22.90    5.60
  -8   5 -16   28.20    3.50
  -8   8 -16   -0.20    2.60
   0  -8 -16   -1.20    5.50
  -8  11 -16    1.40    3.70
  -3  -8 -16    7.00    4.50
  -3  -8 -16    0.00    3.80
   8 -11  16    2.60    4.40
  -6  -8 -16   59.69    7.70
  -6  -8 -16   53.59    8.40
   8 -14  16   70.29    9.80
  14  -9 -16   40.30    7.10
  -9  -5 -16   37.30    6.70
  -9  -5 -16   40.70    5.40
 -14   9  16   48.10    6.00
   5 -14  16   46.30    9.20
  11  -9 -16   42.10    5.90
  11  -9 -16   28.50    5.90
  -9  -2 -16   32.40    3.80
  -9  -2 -16   26.80    5.90
 -11   9  16   31.50    6.10
   2 -11  16   19.00    7.30
   8  -9 -16   33.50    5.80
   8  -9 -16   36.70    6.50
  -9   1 -16   25.80    5.30
   1   8 -16   43.60    5.70
  -1  -8  16   31.50    6.60
  -8   9  16   36.30    5.80
   4   5 -16  116.49    7.00
  -9   4 -16  112.59    9.40
   5  -9 -16  111.79    9.00
   4   5 -16  119.29    6.90
   5  -9 -16  119.19    9.80
  -9   4 -16  125.39    5.70
  -9   7 -16   13.70    2.90
   2  -9 -16   19.00    5.80
  -9   7 -16   24.10    7.70
   2  -9 -16   14.90    5.10
  -9  10 -16  200.78   11.40
  -1  -9 -16  232.98   13.90
  -1  -9 -16  235.78   13.20
   9 -10  16  241.18   12.50
  -4  -9 -16   -4.60    4.00
  -9  13 -16    4.30    5.20
  -4  -9 -16    5.50    5.40
   9 -13  16    2.10    5.60
 -10  -3 -16   17.30    3.10
  13 -10 -16    8.60    5.50
 -10  -3 -16   17.30    5.70
   3 -13  16   10.70    7.60
 -13  10  16   -2.30    4.60
  10 -10 -16   35.60    5.90
  10 -10 -16   28.60    5.90
   0 -10  16   19.60    6.70
   7 -10 -16  203.58   18.00
   3   7 -16  193.98   10.00
   7 -10 -16  191.28   11.70
 -10   3 -16  170.28   11.50
  -3  -7  16  194.58   13.70
   4 -10 -16    3.10    4.90
 -10   6 -16    0.90    2.20
   6   4 -16    3.90    2.30
   6   4 -16    2.90    2.60
   4 -10 -16    9.40    4.40
   1 -10 -16  278.37   15.70
   1 -10 -16  276.87   14.60
 -10   9 -16  256.97   12.00
  -2 -10 -16   68.79    9.00
 -10  12 -16   53.49    7.00
  -2 -10 -16   67.59    8.30
  10 -12  16   80.29   10.90
  -5 -10 -16   28.10    8.00
  -5 -10 -16   26.90    6.50
  10 -15  16   27.50    8.00
  12 -11 -16  114.19   10.40
 -11  -1 -16  100.49    9.40
  12 -11 -16  127.19   10.60
   1 -12  16  121.79   14.50
 -11   2 -16   23.30    5.60
   2   9 -16   14.80    4.70
   9 -11 -16   27.10    5.80
   9 -11 -16   20.60    6.20
  -2  -9  16   24.00    7.60
   5   6 -16  235.18   10.30
   6 -11 -16  239.58   14.40
   6 -11 -16  224.18   13.00
 -11   5 -16  228.98   13.70
   5   6 -16  231.98   10.40
 -11   8 -16   25.60    3.50
   3 -11 -16   28.90    7.10
   3 -11 -16   30.20    5.90
 -11   8 -16   38.70    7.30
 -11  11 -16   12.90    4.00
   0 -11 -16   25.30    6.40
   0 -11 -16   25.40    5.80
  11 -11  16   19.40    4.80
  -3 -11 -16  120.99   12.70
  -3 -11 -16  101.29   10.60
  11 -14  16  110.89   11.70
 -12  -2 -16  158.18   11.90
  14 -12 -16  183.38   13.50
   2 -14  16  199.78   17.70
 -12   1 -16    0.30    4.30
  11 -12 -16   -2.90    5.00
  11 -12 -16    2.30    5.70
  -1 -11  16   -1.50    6.20
   8 -12 -16  171.88   12.60
   8 -12 -16  182.98   12.90
   4   8 -16  167.88    9.90
 -12   4 -16  192.18   12.40
  -4  -8  16  159.58   13.90
 -12   7 -16   31.70    6.70
   5 -12 -16   32.70    7.50
   5 -12 -16   19.00    5.50
   2 -12 -16   17.10    6.70
 -12  10 -16   12.20    3.90
 -12  10 -16    6.10    6.10
   2 -12 -16   12.30    5.50
  -1 -12 -16   19.80    6.40
  -1 -12 -16   31.50    8.70
  13 -13 -16   26.90    6.80
 -13   0 -16   21.20    5.70
   0 -13  16   25.60   11.50
 -13   3 -16   24.70    5.90
  10 -13 -16    8.80    5.40
  10 -13 -16   13.40    6.10
  -3 -10  16   27.20    8.20
   6   7 -16   33.30    4.50
   6   7 -16   37.40    4.70
   7 -13 -16   38.60    7.70
 -13   6 -16   35.60    7.20
   7 -13 -16   31.40    7.10
 -13   9 -16  169.38   14.00
   4 -13 -16  186.08   13.50
   4 -13 -16  211.68   15.00
 -13  12 -16   -2.00    3.10
   1 -13 -16    6.30    7.00
   1 -13 -16    3.50    5.40
  12 -14 -16  131.09   11.90
 -14   2 -16  124.49   10.40
  12 -14 -16  108.09   11.80
  -2 -12  16   82.69   12.10
   5   9 -16  -11.50    4.90
 -14   5 -16   -5.30    4.70
   9 -14 -16   -5.60    5.60
   9 -14 -16    5.10    4.90
   6 -14 -16  201.48   14.30
   6 -14 -16  216.48   15.70
 -14   8 -16  179.38   14.10
 -14  11 -16   10.80    6.80
   3 -14 -16   17.40    7.10
 -14  11 -16    6.80    2.50
   3 -14 -16    6.60    7.10
   8 -15 -16    9.50    6.20
 -15   7 -16    8.50    6.00
   8 -15 -16    1.20    6.70
   5 -15 -16    5.20    5.90
 -15  10 -16   -0.10    5.80
   5 -15 -16    3.40    6.40
   0  -1 -17  549.54   20.40
   1   0 -17  523.05   19.70
  -1   1 -17  554.94   20.50
   0   1  17  546.95   20.00
  -1   0  17  549.95   19.50
   0   2 -17  103.99    6.80
   2  -2 -17   96.59    6.60
   0   2 -17  101.69    6.80
  -2   0 -17   88.49    7.10
  -2   2  17   99.89    6.40
   2   0  17  107.79    6.90
   3  -1 -17  106.39    6.60
  -2   3 -17  107.59    7.70
  -1  -2 -17  110.29    7.50
  -2   3 -17   99.39    6.60
  -3   1  17  111.49    6.40
   1   2  17  100.39    7.00
  -3  -1 -17  728.23   27.30
  -1   4 -17  756.12   26.50
   4  -3 -17  765.62   26.10
  -1   4 -17  740.13   27.00
   3   1  17  749.13   27.00
  -4   3  17  824.72   26.40
   2   1 -17  170.08    9.00
  -3   2 -17  152.58    9.20
   1  -3 -17  160.28    9.00
   2   1 -17  160.78    8.40
  -3   2 -17  167.08    8.40
  -1   3  17  172.78    9.00
  -3   5 -17  794.22   27.40
  -3   5 -17  781.72   28.70
  -2  -3 -17  787.12   28.40
  -2  -3 -17  811.32   27.70
  -5   2  17  817.72   26.70
   2   3  17  779.02   29.00
   6  -4 -17  181.68    8.90
  -4  -2 -17  163.78    8.70
  -2   6 -17  166.48    9.30
  -4  -2 -17  176.98   10.30
  -6   4  17  176.58    8.80
   4   2  17  182.48   10.10
  -4   1 -17    6.70    3.40
   1   3 -17    9.40    3.10
   3  -4 -17    0.50    2.70
   1   3 -17    2.50    2.50
  -3   4  17    3.80    2.90
   4   0 -17   10.10    3.50
   0  -4 -17    7.50    3.10
  -4   4 -17    9.80    4.00
  -4   4 -17   13.40    3.00
   0  -4 -17    8.70    3.40
   4   0 -17   14.50    2.90
   0   4  17    7.20    3.40
  -4   7 -17   50.09    5.60
  -3  -4 -17   49.40    6.20
  -3  -4 -17   50.19    5.50
   7  -3 -17   43.20    4.70
   3   4  17   60.49    6.50
  -7   3  17   54.99    4.60
   4  -7  17   55.99    6.70
  -5  -3 -17  283.77   13.80
  -3   8 -17  287.07   13.20
   8  -5 -17  276.27   11.90
  -5  -3 -17  257.07   11.80
  -8   5  17  273.97   11.70
   3  -8  17  260.07   14.60
   0   5 -17  704.73   25.80
  -5   0 -17  724.73   26.60
   5  -5 -17  728.43   25.70
   0   5 -17  685.13   25.60
   5   0  17  751.12   26.20
  -5   5  17  735.53   25.70
  -5   3 -17  159.58    7.70
  -5   3 -17  131.69    9.20
   2  -5 -17  145.89    8.90
   3   2 -17  143.59    8.60
   2  -5 -17  146.09    9.00
   3   2 -17  158.28    8.80
  -2   5  17  162.58    9.10
  -5   6 -17  231.28   10.50
   6  -1 -17  213.48   11.30
  -1  -5 -17  212.48   10.90
   6  -1 -17  221.58    9.00
  -5   6 -17  220.08   12.50
  -1  -5 -17  217.78   11.50
   1   5  17  206.18   11.30
  -4  -5 -17   19.50    4.90
   9  -4 -17   15.10    3.40
  -4  -5 -17   15.50    3.90
  -5   9 -17   20.50    4.60
   5  -9  17   16.60    5.10
  -9   4  17   15.80    3.20
  -4  10 -17  233.78   12.50
  -6  -4 -17  226.38   11.40
  -6  -4 -17  225.98   14.20
  10  -6 -17  244.98   11.10
 -10   6  17  234.28   10.60
   4 -10  17  220.68   14.20
  -6  -1 -17   11.60    2.80
  -6  -1 -17   11.40    4.20
  -1   7 -17    8.20    6.30
   7  -6 -17    6.50    3.60
   6   1  17   11.20    3.70
  -7   6  17    4.00    3.20
   1  -7  17    7.10    4.50
   2   4 -17    7.60    3.20
   4  -6 -17    8.00    3.50
   2   4 -17    8.50    4.40
  -6   2 -17   10.30    2.60
  -6   2 -17   10.00    3.90
   4  -6 -17   11.20    3.80
  -4   6  17   10.60    4.40
  -6   5 -17    8.00    2.70
   1  -6 -17    1.10    3.10
   1  -6 -17    1.10    3.20
   5   1 -17    5.60    3.20
   5   1 -17    3.00    2.20
  -6   5 -17   -2.10    3.00
  -1   6  17   -0.80    3.00
   8  -2 -17  116.59    5.90
  -2  -6 -17  106.79    8.00
  -6   8 -17  113.89    7.90
  -2  -6 -17  120.59    9.20
   6  -8  17   97.29    8.30
  -5  -6 -17  297.07   14.20
  -5  -6 -17  307.87   15.50
  -6  11 -17  293.27   14.30
   6 -11  17  307.37   16.50
 -11   5  17  271.67   11.10
  12  -7 -17   46.70    6.80
  -7  -5 -17   44.10    5.90
  -7  -5 -17   44.70    6.80
   5 -12  17   56.99    9.10
 -12   7  17   34.00    4.70
  -7  -2 -17   81.09    7.80
   9  -7 -17   73.89    7.30
  -2   9 -17   73.19    7.50
   9  -7 -17   62.69    7.70
  -7  -2 -17   79.89    6.00
   2  -9  17   75.59    9.20
  -9   7  17   79.69    6.70
   6  -7 -17  524.45   22.20
   6  -7 -17  540.45   22.10
  -7   1 -17  615.54   20.10
  -7   1 -17  606.44   19.80
   1   6 -17  543.35   21.90
  -7   1 -17  602.64   23.00
  -6   7  17  615.94   22.60
   3  -7 -17   71.99    7.40
  -7   4 -17   73.89    8.00
   4   3 -17   77.19    5.40
   3  -7 -17   70.99    6.90
   4   3 -17   78.29    6.60
  -7   4 -17   75.09    5.30
  -3   7  17   60.79    7.10
   0  -7 -17   57.19    7.10
   7   0 -17   49.50    4.00
  -7   7 -17   46.00    7.30
  -7   7 -17   57.19    5.70
   0  -7 -17   53.29    6.30
  -3  -7 -17  648.14   26.10
  -3  -7 -17  652.83   24.90
  -7  10 -17  612.34   24.40
   7 -10  17  697.33   26.30
  -6  -7 -17   -0.10    5.10
  -6  -7 -17    3.70    4.10
   7 -13  17   12.90    6.00
  14  -8 -17  125.89   11.00
  -8  -6 -17  122.99    9.50
  -8  -6 -17  114.69   10.40
   6 -14  17  119.39   13.20
 -14   8  17   95.39    9.80
  -8  -3 -17  138.99   10.10
  11  -8 -17  139.09    9.40
  -8  -3 -17  127.89    8.20
  11  -8 -17  127.29   10.10
 -11   8  17  128.39    8.80
   3 -11  17  149.29   16.70
   8  -8 -17  754.42   26.90
  -8   0 -17  717.73   23.70
  -8   0 -17  728.93   27.30
   8  -8 -17  707.23   27.00
  -8   8  17  664.03   26.30
   0  -8  17  740.63   29.70
   3   5 -17   52.89    5.60
   5  -8 -17   54.89    6.70
  -8   3 -17   50.79    4.30
  -8   3 -17   57.49    7.00
   5  -8 -17   62.59    7.30
  -5   8  17   46.40    6.30
   2  -8 -17 1322.97   44.90
  -8   6 -17 1339.77   42.60
   6   2 -17 1353.76   41.30
  -8   6 -17 1267.67   46.50
   2  -8 -17 1337.07   45.60
  -1  -8 -17    5.00    3.60
  -1  -8 -17   -1.60    3.80
  -8   9 -17    1.50    3.20
   8  -9  17    5.10    3.50
  -4  -8 -17  219.18   12.70
  -4  -8 -17  190.78   13.20
  -8  12 -17  179.38   12.10
   8 -12  17  223.28   14.00
  -7  -8 -17   79.49    9.80
  15  -7 -17   61.59    7.90
  -7  -8 -17   64.39   10.40
   8 -15  17   75.29   11.90
  -9  -4 -17  186.58   12.30
  -9  -4 -17  176.88    9.60
  13  -9 -17  177.28   12.60
   4 -13  17  211.38   15.30
 -13   9  17  164.58   11.10
  10  -9 -17  208.88   12.30
  -9  -1 -17  170.28    7.90
  10  -9 -17  202.48   11.40
  -9  -1 -17  171.58   11.20
   1 -10  17  208.58   14.90
 -10   9  17  175.08   11.10
  -9   2 -17   47.30    3.50
   2   7 -17   55.59    6.20
  -9   2 -17   53.19    7.00
   7  -9 -17   51.49    6.90
   7  -9 -17   53.69    6.80
   5   4 -17  121.59    6.80
   5   4 -17  122.29    6.60
  -9   5 -17  120.99    6.30
  -9   5 -17  107.39   10.10
   4  -9 -17  123.99    9.60
  -9   8 -17   32.10    4.30
   1  -9 -17   37.90    6.80
   1  -9 -17   26.30    5.50
  -9   8 -17   22.40    5.70
  -2  -9 -17   53.59    7.00
  -9  11 -17   54.59    6.70
  -2  -9 -17   60.69    8.20
   9 -11  17   70.39   10.70
  -5  -9 -17   14.60    5.30
  -9  14 -17    8.10    5.50
  -5  -9 -17   15.60    6.70
   9 -14  17   17.00    6.70
 -10  -2 -17   10.10    2.40
  12 -10 -17   16.60    5.90
  12 -10 -17   10.90    4.90
 -10  -2 -17    5.10    4.60
   2 -12  17    7.00    6.90
 -10   1 -17   87.49    8.50
   1   9 -17   95.99    8.40
   9 -10 -17   86.29    8.90
   9 -10 -17   96.99   11.20
  -1  -9  17   88.59   10.80
   6 -10 -17  172.58   13.80
   6 -10 -17  194.88   12.30
   4   6 -17  173.78    9.30
   4   6 -17  191.18    9.40
 -10   4 -17  159.58   13.50
 -10   7 -17  206.08    9.40
 -10   7 -17  201.68   14.20
   3 -10 -17  218.08   13.90
   3 -10 -17  227.28   12.90
 -10  10 -17  176.48   10.40
   0 -10 -17  202.58   13.60
   0 -10 -17  210.18   13.00
  -3 -10 -17   49.50    8.10
 -10  13 -17   34.10    6.60
  -3 -10 -17   51.49    7.30
  10 -13  17   56.49    8.10
  14 -11 -17   12.60    5.70
 -11  -3 -17   15.00    5.80
   3 -14  17   10.10    8.20
 -11   0 -17  155.48   11.20
  11 -11 -17  157.88   11.30
  11 -11 -17  145.69   11.70
   0 -11  17  146.59   14.70
 -11   3 -17  171.98   11.70
   8 -11 -17  156.78   12.20
   8 -11 -17  173.28   12.10
  -3  -8  17  134.19   12.90
   5 -11 -17  141.19   11.10
   6   5 -17  146.09    7.30
   5 -11 -17  147.59   12.10
 -11   6 -17  142.19   11.60
   2 -11 -17   35.00    6.50
   2 -11 -17   26.00    7.10
 -11   9 -17   27.70    7.00
 -11   9 -17   26.00    3.80
  -1 -11 -17   20.10    7.10
  -1 -11 -17   -1.00    5.10
 -11  12 -17   15.10    5.10
  11 -12  17   13.30    5.20
 -12  -1 -17   54.19    7.60
   1 -13  17   63.49   11.50
 -12   2 -17   -2.40    4.00
  10 -12 -17    4.70    5.20
  10 -12 -17    3.60    5.20
  -2 -10  17    2.80    6.30
 -12   5 -17   24.20    6.30
   5   7 -17    9.80    4.00
   7 -12 -17   23.50    6.70
   7 -12 -17   11.20    5.30
   5   7 -17   11.90    4.00
 -12   8 -17   48.60    7.70
   4 -12 -17   69.19    9.30
   4 -12 -17   59.89    8.10
 -12  11 -17   27.00    7.40
   1 -12 -17   34.20    7.80
 -12  11 -17   31.40    4.60
   1 -12 -17   41.30    7.50
  12 -13 -17   92.09   10.40
  12 -13 -17   71.19    9.00
 -13   1 -17   80.89    9.10
   9 -13 -17   12.00    6.30
   9 -13 -17    9.10    5.00
   4   9 -17    9.50    4.40
 -13   4 -17    9.40    5.20
  -4  -9  17   -1.00    6.10
 -13   7 -17  190.08   13.60
   6 -13 -17  194.08   13.50
   3 -13 -17   61.59    9.80
 -13  10 -17   55.49    4.70
   3 -13 -17   58.09    8.40
 -13  10 -17   55.69    8.90
   0 -13 -17   80.39    9.80
  11 -14 -17  217.88   14.90
 -14   3 -17  185.68   13.00
  11 -14 -17  176.18   14.00
 -14   6 -17  106.39   11.30
   6   8 -17  110.59    8.00
   6   8 -17  110.49    8.50
   8 -14 -17  112.19   11.40
   8 -14 -17  109.89   12.80
   5 -14 -17   11.60    6.10
   5 -14 -17   10.30    7.50
 -14   9 -17   15.80    6.10
   7 -15 -17   63.69   12.50
   7 -15 -17   71.19   10.60
 -15   8 -17   71.79    9.50
   0   0 -18  108.99    7.40
   0   0  18  117.29    7.10
  -1   2 -18  134.59    8.00
  -1  -1 -18  133.09    8.40
  -1   2 -18  155.18    8.70
   2  -1 -18  128.19    7.80
   1   1  18  151.18    8.30
  -2   1  18  154.18    7.90
   1  -2 -18  736.83   26.90
  -2   1 -18  771.32   27.50
   1   1 -18  764.62   26.70
   1   1 -18  791.22   27.30
  -1   2  18  769.82   26.90
   4  -2 -18  772.22   26.30
  -2   4 -18  780.02   28.00
  -2  -2 -18  774.82   28.00
  -2   4 -18  766.32   26.90
  -4   2  18  797.32   26.50
   2   2  18  744.23   28.30
   0   3 -18  490.75   18.90
  -3   0 -18  495.75   19.60
   0   3 -18  486.35   19.00
   3  -3 -18  484.95   18.80
   3   0  18  500.35   20.60
  -3   3  18  522.25   18.90
  -3   3 -18  263.07   12.90
   0  -3 -18  254.97   12.40
   3   0 -18  275.37   11.40
  -3   3 -18  274.57   11.80
   0   3  18  250.37   12.20
  -3   6 -18    8.90    4.30
  -3   6 -18    7.00    3.30
  -3  -3 -18    9.10    3.20
  -3  -3 -18    4.20    3.60
   6  -3 -18   10.30    3.20
  -6   3  18    5.40    2.70
   3   3  18    5.70    3.30
  -1   5 -18  288.27   13.20
  -4  -1 -18  307.57   12.90
  -1   5 -18  303.37   14.10
  -4  -1 -18  315.57   14.30
   5  -4 -18  301.47   13.00
  -5   4  18  309.17   13.00
   4   1  18  321.67   14.20
  -4   2 -18 1075.49   34.90
   2   2 -18 1089.59   36.00
   2   2 -18 1060.99   34.90
   2  -4 -18 1029.60   35.60
  -4   2 -18 1022.60   36.40
  -2   4  18 1029.10   35.70
  -4   5 -18    5.40    3.50
  -4   5 -18    5.90    2.80
  -1  -4 -18    3.00    3.30
  -1  -4 -18    6.50    3.00
  -5   1  18    1.00    2.40
   1   4  18    0.20    3.10
   8  -4 -18  786.52   27.10
  -4  -4 -18  799.02   28.20
  -4   8 -18  817.22   29.00
  -4  -4 -18  796.92   29.70
   4  -8  18  828.82   30.70
  -8   4  18  808.72   27.10
  -2   7 -18  291.17   13.60
  -5  -2 -18  305.97   14.50
   7  -5 -18  296.77   12.90
  -5  -2 -18  292.97   12.40
   2  -7  18  294.97   15.40
  -7   5  18  295.87   12.70
   1   4 -18  100.39    7.30
   4  -5 -18  101.59    7.50
  -5   1 -18   93.79    7.90
   1   4 -18  113.99    7.50
  -4   5  18  103.39    7.30
   1  -5 -18  629.84   24.30
  -5   4 -18  670.83   25.40
  -5   4 -18  659.13   22.90
   4   1 -18  641.04   23.90
   4   1 -18  652.63   26.30
   1  -5 -18  644.84   24.10
  -1   5  18  641.64   24.30
   7  -2 -18   90.09    5.60
  -5   7 -18   81.99    8.70
  -2  -5 -18   74.49    7.60
  -2  -5 -18   84.99    7.00
  -5   7 -18   89.89    7.00
  -7   2  18   95.09    5.70
  -5  10 -18   11.60    4.10
  -5  -5 -18    7.00    4.30
  -5  -5 -18    8.40    3.40
 -10   5  18   11.00    3.00
   5 -10  18   10.80    5.20
  -6  -3 -18    5.40    2.90
   9  -6 -18    9.50    3.50
  -3   9 -18    4.10    3.80
   3  -9  18   -0.80    4.40
  -9   6  18    1.20    3.20
   6  -6 -18  577.04   21.50
  -6   0 -18  528.35   21.90
   0   6 -18  534.75   21.40
   0   6 -18  576.64   21.60
  -6   0 -18  545.75   19.60
   6   0  18  546.35   21.60
  -6   6  18  582.24   21.30
  -6   3 -18    5.60    2.70
  -6   3 -18    1.10    3.50
   3  -6 -18    2.50    3.10
   3   3 -18    5.00    3.00
   3   3 -18    6.70    3.40
   3  -6 -18    0.80    3.30
  -3   6  18    4.70    3.50
   6   0 -18   18.80    3.10
  -6   6 -18   19.90    5.40
   0  -6 -18   23.80    4.40
   0  -6 -18   14.00    4.30
  -6   6 -18   14.20    3.50
  -3  -6 -18   50.49    6.00
  -6   9 -18   42.30    5.90
   9  -3 -18   53.39    4.80
  -3  -6 -18   49.70    6.80
   6  -9  18   55.69    7.20
  -6  -6 -18    5.90    5.00
  -6  -6 -18    6.00    4.20
  -6  12 -18   -3.00    4.40
   6 -12  18    6.30    5.80
 -12   6  18    6.10    2.80
  11  -7 -18  103.99    9.60
  11  -7 -18  129.09    8.30
  -7  -4 -18  117.69   10.00
  -7  -4 -18  107.49    8.40
 -11   7  18   86.69    7.30
   4 -11  18  113.69   11.30
  -7  -1 -18    0.00    3.40
  -1   8 -18    2.00    3.60
   8  -7 -18    4.50    3.80
   8  -7 -18    0.50    3.80
  -7  -1 -18    4.50    2.70
   1  -8  18   -3.80    4.10
   2   5 -18   19.00    4.10
   5  -7 -18   19.80    4.30
  -7   2 -18   23.00    3.40
   2   5 -18   24.20    4.30
   5  -7 -18   29.60    5.40
  -7   2 -18   22.20    5.00
  -5   7  18   27.10    5.00
   5   2 -18  348.37   13.20
   2  -7 -18  359.46   16.00
  -7   5 -18  325.67   16.80
  -7   5 -18  358.06   14.00
   2  -7 -18  365.86   16.40
  -1  -7 -18    9.90    3.90
  -1  -7 -18    4.00    4.10
  -7   8 -18    2.90    3.50
   8  -1 -18   11.60    2.60
  -4  -7 -18  149.39   11.40
  -4  -7 -18  155.08   10.30
  -7  11 -18  157.38   10.50
   7 -11  18  161.98   11.90
  14  -7 -18   55.49    8.10
  -7  -7 -18   61.89    7.20
  -7  -7 -18   65.89    9.00
   7 -14  18   63.79   10.00
  -8  -5 -18   27.30    6.20
  -8  -5 -18   26.50    4.90
  13  -8 -18   37.30    6.70
   5 -13  18   27.00    8.10
 -13   8  18   21.50    4.60
  10  -8 -18    7.90    4.70
  10  -8 -18   12.00    4.60
  -8  -2 -18   12.90    3.40
  -8  -2 -18   12.60    4.40
 -10   8  18    5.80    4.30
   2 -10  18   -2.20    9.20
  -8   1 -18  185.78   11.30
   7  -8 -18  205.58   11.50
  -8   1 -18  163.88    8.00
   7  -8 -18  187.18   11.40
  -8   1 -18  181.28    8.00
  -7   8  18  169.48   10.90
   4  -8 -18  206.18   11.90
  -8   4 -18  205.98   12.60
  -8   4 -18  204.28    9.10
   4   4 -18  209.28    9.60
   4  -8 -18  207.78   12.20
   1  -8 -18   -0.10    3.40
  -8   7 -18   -2.30    4.40
   1  -8 -18   -3.00    3.70
   7   1 -18   -2.10    1.90
  -8   7 -18    6.00    2.90
  -8  10 -18   23.10    5.10
  -2  -8 -18   12.80    5.00
  -2  -8 -18   15.40    4.70
  -8  13 -18   -7.90    4.50
  -5  -8 -18    5.20    5.40
  -5  -8 -18    4.00    4.40
   8 -13  18    1.10    5.90
  12  -9 -18    2.00    5.00
  -9  -3 -18    3.80    4.60
  12  -9 -18    1.80    4.50
  -9  -3 -18   -3.20    2.90
   3 -12  18    0.10    5.80
 -12   9  18   -4.50    4.20
  -9   0 -18  280.77   11.00
  -9   0 -18  288.77   11.10
  -9   0 -18  292.57   14.70
   9  -9 -18  312.87   14.90
   9  -9 -18  296.27   15.30
   0  -9  18  278.77   16.80
   6  -9 -18   16.00    5.00
  -9   3 -18   11.40    2.30
  -9   3 -18   12.80    2.60
   6  -9 -18   14.60    5.20
   3   6 -18   17.30    4.00
  -9   6 -18  291.97   12.10
   6   3 -18  304.97   11.40
   3  -9 -18  299.97   15.80
  -9   6 -18  290.67   16.40
   3  -9 -18  314.87   15.10
   0  -9 -18  180.28   12.50
  -9   9 -18  176.38   10.30
  -9   9 -18  195.08   13.80
   0  -9 -18  189.78   11.40
  -3  -9 -18    2.90    4.70
  -9  12 -18   -1.50    4.40
  -3  -9 -18    3.10    4.40
   9 -12  18    3.70    5.30
 -10  -4 -18   15.60    3.50
  14 -10 -18    7.30    5.60
 -10  -4 -18   12.40    5.80
   4 -14  18   11.70    8.60
 -10  -1 -18  122.39    9.90
  11 -10 -18  101.19    9.90
  11 -10 -18   99.99   10.40
   1 -11  18   87.79   11.00
 -10   2 -18   17.90    4.90
   8 -10 -18   10.10    4.70
   2   8 -18   10.60    4.10
   8 -10 -18   16.20    5.90
  -2  -8  18    1.90    5.00
 -10   5 -18    5.30    4.60
   5   5 -18    5.10    3.00
   5 -10 -18    7.40    4.70
   5   5 -18    3.80    3.50
 -10   5 -18    4.90    2.00
   5 -10 -18    7.10    5.30
   2 -10 -18  244.98   13.50
 -10   8 -18  212.08   15.20
   2 -10 -18  257.77   15.30
 -10   8 -18  237.18   11.00
 -10  11 -18   37.30    5.60
  -1 -10 -18   52.09    7.20
  -1 -10 -18   37.60    7.60
  10 -11  18   51.49    7.10
  -4 -10 -18   20.40    6.00
  10 -14  18   32.70    7.40
  13 -11 -18    6.00    5.40
 -11  -2 -18    1.30    5.20
   2 -13  18   -2.20    6.90
 -11   1 -18   14.10    4.80
  10 -11 -18    9.40    5.50
  10 -11 -18    0.40    4.50
  -1 -10  18   11.30    6.80
   4   7 -18  241.58   11.40
   7 -11 -18  223.68   14.10
   7 -11 -18  197.68   13.20
 -11   4 -18  240.48   13.90
   4   7 -18  221.38   11.10
 -11   7 -18  113.89    6.10
   4 -11 -18  132.99   10.90
   4 -11 -18  120.59   12.10
 -11   7 -18  132.49   11.90
 -11  10 -18   88.79    7.50
 -11  10 -18   91.09   11.30
   1 -11 -18  105.29   11.60
   1 -11 -18  122.09   11.00
  -2 -11 -18   -3.90    4.90
  11 -13  18   -0.10    5.10
  12 -12 -18   33.80    7.00
 -12   0 -18   12.30    5.70
  12 -12 -18   17.30    6.10
   0 -12  18   19.50    8.60
 -12   3 -18  129.39   11.10
   9 -12 -18  144.29   11.60
   3   9 -18  134.79   10.10
   9 -12 -18  146.09   12.20
  -3  -9  18  130.09   13.70
   6 -12 -18  132.19   11.70
   6 -12 -18  121.19   12.50
 -12   6 -18  125.49   11.50
   6   6 -18  111.49    7.40
 -12   9 -18   44.30    8.70
 -12   9 -18   40.80    4.80
   3 -12 -18   47.60    7.30
   0 -12 -18    0.90    5.60
   0 -12 -18    0.60    7.10
  11 -13 -18  120.89   11.60
 -13   2 -18  114.19   10.90
  11 -13 -18  123.19   11.90
   5   8 -18    3.50    4.30
   5   8 -18   12.00    4.30
   8 -13 -18    9.80    6.50
 -13   5 -18    5.60    5.50
   8 -13 -18    6.20    5.40
 -13   8 -18    2.90    5.80
   5 -13 -18    1.00    5.10
   5 -13 -18    4.40    6.40
   2 -13 -18   51.09    9.30
 -13  11 -18   51.39   14.20
   2 -13 -18   53.79    8.80
 -13  11 -18   30.30    4.40
  10 -14 -18    2.00    6.20
 -14   4 -18    9.60    6.30
  10 -14 -18   -4.40    6.10
 -14   7 -18  115.99   12.20
   7 -14 -18  113.89   13.40
   7 -14 -18  118.39   11.80
   4 -14 -18    3.90    5.70
 -14  10 -18   -2.10   10.50
   4 -14 -18   -0.60    6.20
   0   1 -19  301.17   13.60
   1  -1 -19  304.17   13.50
   0   1 -19  300.37   13.40
  -1   0 -19  336.57   14.00
  -1   1  19  310.77   13.30
   1   0  19  315.97   13.40
  -2  -1 -19   13.50    4.10
  -1   3 -19   14.90    3.80
  -1   3 -19   10.20    3.80
   3  -2 -19    9.10    3.20
  -3   2  19   22.30    4.00
   2   1  19    9.30    3.50
  -2   2 -19   11.80    3.30
   2   0 -19   16.50    3.60
  -2   2 -19   12.90    3.90
   0  -2 -19   11.20    3.90
   0   2  19   13.30    3.80
  -2   0  19   13.70    3.20
  -2   5 -19  169.68   10.40
  -2   5 -19  148.79    8.90
  -3  -2 -19  169.68    8.90
   5  -3 -19  158.88    8.70
   3   2  19  162.28    9.70
  -5   3  19  157.78    8.50
   1   2 -19  146.79    8.60
   1   2 -19  152.58    8.80
  -3   1 -19  145.19    9.30
   2  -3 -19  150.58    8.90
  -2   3  19  157.38    8.90
  -1  -3 -19  223.78   11.90
  -3   4 -19  244.88   12.40
  -3   4 -19  233.68   10.80
   4  -1 -19  226.08   10.50
   1   3  19  239.38   11.80
  -4   1  19  225.88   10.20
  -3   7 -19   22.80    4.20
   7  -4 -19   26.20    4.40
  -4  -3 -19   18.60    5.10
  -3   7 -19   19.40    5.40
  -4  -3 -19   24.80    4.30
  -7   4  19   25.20    4.00
   0   4 -19  100.09    7.30
   4  -4 -19   93.69    7.30
  -4   0 -19   99.19    8.10
   0   4 -19   95.69    7.70
  -4   4  19  103.49    7.30
   4   0  19   95.49    7.50
   1  -4 -19   40.50    5.60
  -4   3 -19   27.40    5.10
  -4   3 -19   42.90    4.70
   3   1 -19   33.00    4.30
  -1   4  19   34.50    4.90
   6  -2 -19  265.97   11.10
  -2  -4 -19  259.97   13.20
  -4   6 -19  258.17   12.00
  -2  -4 -19  259.67   12.30
  -4   6 -19  236.88   13.50
  -6   2  19  257.27   10.90
  -4   9 -19   97.09    8.30
  -5  -4 -19  102.49    9.10
   9  -5 -19  101.39    7.20
  -9   5  19   90.49    6.70
   4  -9  19   85.79   10.10
   6  -5 -19  132.99    8.30
  -5  -1 -19  134.49    7.50
  -1   6 -19  109.19    8.70
  -5  -1 -19  120.49    9.10
  -1   6 -19  120.19    8.20
  -6   5  19  126.19    8.10
  -5   2 -19  287.67   11.90
   3  -5 -19  267.37   12.90
  -5   2 -19  263.97   13.50
   2   3 -19  285.97   13.20
   2   3 -19  267.57   12.10
  -3   5  19  269.77   12.90
   5   0 -19  343.07   13.40
   5   0 -19  356.56   15.50
   0  -5 -19  329.47   15.10
  -5   5 -19  326.37   16.20
  -5   5 -19  357.46   14.30
   0  -5 -19  338.37   15.70
  -5   8 -19  145.49    9.10
   8  -3 -19  109.29    9.00
  -3  -5 -19  122.69    9.40
  -8   3  19  129.49    7.00
  11  -6 -19  120.69    7.90
  -6  -5 -19  108.39    8.50
  -5  11 -19  101.59    9.40
  -6  -5 -19   99.99    9.90
 -11   6  19   91.19    6.80
   5 -11  19  112.39   11.90
   8  -6 -19   16.10    4.50
  -2   8 -19   14.40    4.20
  -6  -2 -19   16.20    3.60
  -8   6  19   19.50    4.40
   2  -8  19   10.40    5.10
   5  -6 -19  374.66   16.90
  -6   1 -19  391.16   15.10
   1   5 -19  383.16   16.20
   5  -6 -19  398.46   16.60
  -6   1 -19  372.26   17.20
   1   5 -19  354.76   16.10
  -5   6  19  396.36   16.40
   2  -6 -19   98.19    8.10
   4   2 -19   79.19    6.10
   2  -6 -19   82.89    7.40
  -6   4 -19  103.89    6.60
  -6   4 -19   79.39    8.50
   4   2 -19   96.39    8.00
  -2   6  19   80.99    7.70
   7  -1 -19  661.73   22.10
  -6   7 -19  649.43   23.90
  -4  -6 -19  443.56   20.10
  10  -4 -19  462.15   16.30
  -4  -6 -19  447.36   18.60
  -6  10 -19  408.86   18.60
   6 -10  19  482.65   20.90
 -10   4  19  452.85   18.40
  -7  -6 -19   95.49   10.70
  13  -7 -19   76.39    9.10
  -7  -6 -19   80.99    8.50
   6 -13  19   91.59   11.10
 -13   7  19   71.99    6.30
  10  -7 -19  193.28   10.70
  10  -7 -19  168.38   11.80
  -7  -3 -19  183.48   11.70
   3 -10  19  179.08   13.50
 -10   7  19  168.88   10.00
  -7   0 -19  156.78    8.10
   0   7 -19  139.29   10.70
   7  -7 -19  179.98   10.60
   7  -7 -19  170.58   10.80
  -7   0 -19  159.78   10.80
  -7   7  19  147.89    9.60
  -7   3 -19  185.68   11.30
   4  -7 -19  151.38   10.30
   3   4 -19  157.08    8.60
   4  -7 -19  155.38   10.40
  -7   3 -19  143.99    7.90
  -7   6 -19  193.28    9.70
   6   1 -19  200.18    8.80
  -2  -7 -19    3.50    4.50
  -7   9 -19    4.50    3.50
  -2  -7 -19    1.30    3.70
  -5  -7 -19   47.70    6.60
  -7  12 -19   39.50    6.60
  -5  -7 -19   56.69    8.00
   7 -12  19   45.40    8.40
  12  -8 -19  415.66   19.80
  12  -8 -19  482.65   18.20
  -8  -4 -19  434.36   20.20
  -8  -4 -19  407.06   17.40
   4 -12  19  441.56   23.10
  -8  -1 -19   10.30    4.40
   9  -8 -19    1.50    4.10
  -8  -1 -19    3.60    2.70
   9  -8 -19   14.50    4.90
  -9   8  19   -0.70    3.90
  -8   2 -19  292.07   11.40
   6  -8 -19  288.77   14.70
   6  -8 -19  287.17   14.70
   2   6 -19  295.67   13.60
  -8   2 -19  296.87   12.20
   5   3 -19  455.15   18.90
  -8   5 -19  381.86   15.10
  -8   5 -19  369.16   19.20
   3  -8 -19  362.56   20.80
   3  -8 -19  419.16   20.60
  -8   8 -19  152.58   12.50
   0  -8 -19  174.38   10.90
  -8   8 -19  162.58    9.40
   0  -8 -19  175.88   11.80
  -3  -8 -19  138.39   10.30
  -3  -8 -19  123.89   11.30
  -8  11 -19  111.19    9.40
   8 -11  19  145.99   11.70
  -6  -8 -19    9.80    6.00
  -6  -8 -19   10.90    6.10
   8 -14  19   12.00    7.90
  -9  -5 -19    2.10    3.80
  14  -9 -19    9.00    6.10
  -9  -5 -19   11.70    5.70
   5 -14  19   -5.70    6.60
  -9  -2 -19    7.10    2.90
  -9  -2 -19    4.90    4.70
  11  -9 -19    6.30    5.10
  11  -9 -19   -1.30    4.80
   2 -11  19    8.60    6.70
   8  -9 -19    5.00    4.30
   1   8 -19    4.80    3.90
   8  -9 -19   12.50    4.90
  -9   1 -19    8.10    2.50
  -9   1 -19   15.60    5.00
  -9   1 -19    6.50    2.30
  -9   4 -19   68.29    5.10
   5  -9 -19   56.89    7.70
   5  -9 -19   74.09    8.50
  -9   4 -19   88.29    9.60
   4   5 -19   69.59    6.30
  -9   7 -19  139.79    8.30
   2  -9 -19  150.08   11.60
   2  -9 -19  163.88   11.20
  -9   7 -19  145.19   12.20
   7   2 -19  154.18    6.90
  -9  10 -19   -0.20    5.90
  -1  -9 -19    5.50    4.70
  -1  -9 -19   -6.60    3.50
  -4  -9 -19    5.60    4.80
  -9  13 -19    3.00    5.30
  -4  -9 -19    8.00    5.30
   9 -13  19    7.20    6.10
  13 -10 -19    8.50    5.30
 -10  -3 -19    6.90    2.80
 -10  -3 -19    9.40    6.00
   3 -13  19   19.10    8.60
 -10   0 -19  270.87   15.20
  10 -10 -19  296.27   14.70
  10 -10 -19  281.07   21.90
   0 -10  19  262.87   17.70
   7 -10 -19   29.10    6.40
 -10   3 -19   41.90    6.90
   7 -10 -19   26.00    6.20
   3   7 -19   25.90    4.80
   3   7 -19   37.40    5.60
 -10   6 -19   85.19    5.80
 -10   6 -19  102.79   10.60
   4 -10 -19  104.09   10.80
   4 -10 -19   84.49    9.10
   6   4 -19   99.09    6.00
   6   4 -19  101.39    6.40
   1 -10 -19   91.79    9.50
 -10   9 -19   92.99    7.70
   1 -10 -19  106.59   11.10
 -10   9 -19   75.19   10.40
  -2 -10 -19   73.69    9.70
  -2 -10 -19  100.49    9.90
 -10  12 -19   72.89    8.20
  10 -12  19   79.29    9.40
 -11  -1 -19   16.20    6.00
  12 -11 -19   29.80    7.20
  12 -11 -19   20.60    5.90
   1 -12  19    9.80    7.90
   9 -11 -19   24.30    6.50
 -11   2 -19   21.40    6.20
   9 -11 -19   18.90    6.20
  -2  -9  19   18.50    7.60
   6 -11 -19   -0.50    4.60
 -11   5 -19    0.70    4.40
   5   6 -19   -3.10    3.40
   6 -11 -19    3.20    5.20
   5   6 -19   -0.30    3.30
   3 -11 -19  147.19   11.50
 -11   8 -19  141.99   13.00
 -11   8 -19  128.09    7.40
   3 -11 -19  155.28   13.20
   0 -11 -19   21.00    6.00
 -11  11 -19   19.90    4.90
 -11  11 -19   13.70    6.80
   0 -11 -19   28.40    7.40
 -12   1 -19   52.29    8.30
  11 -12 -19   37.40    7.70
  11 -12 -19   54.69    8.00
  -1 -11  19   44.20    9.70
   8 -12 -19   27.40    6.50
   8 -12 -19   30.80    7.60
   4   8 -19   35.60    5.80
 -12   4 -19   37.70    7.60
   4   8 -19   28.50    5.60
   5 -12 -19  232.58   14.80
   5 -12 -19  245.78   16.10
 -12   7 -19  259.07   16.10
   2 -12 -19   24.40    8.40
   2 -12 -19   13.80    6.20
 -12  10 -19   18.10    7.40
 -13   3 -19  259.27   15.90
  10 -13 -19  255.47   16.00
  10 -13 -19  301.87   16.90
   7 -13 -19   34.40    7.10
 -13   6 -19   40.90    8.40
   7 -13 -19   41.80    8.40
   6   7 -19   46.00    5.60
   6   7 -19   42.20    5.10
   4 -13 -19  180.98   18.70
   4 -13 -19  174.58   13.60
 -13   9 -19  185.48   14.90
   9 -14 -19   15.30    6.70
   9 -14 -19    3.10    6.10
   5   9 -19   -3.00    4.30
 -14   5 -19    7.40    5.90
 -14   8 -19   37.20    8.10
   6 -14 -19   35.20    9.00
   0  -1 -20  605.34   23.20
  -1   1 -20  639.94   23.00
  -1   1 -20  598.94   23.30
   1   0 -20  613.24   22.80
  -1   0  20  616.14   22.50
   0   1  20  646.44   24.80
  -2   0 -20    4.10    3.10
   0   2 -20    3.40    3.40
   2  -2 -20   -4.70    2.80
   0   2 -20   -0.10    2.80
   2   0  20   -0.30    2.70
  -2   2  20    7.20    3.20
  -1  -2 -20  139.09    8.90
   3  -1 -20  130.99    7.90
  -2   3 -20  122.29    8.20
  -2   3 -20  118.89    8.90
   1   2  20  134.19    8.50
  -3   1  20  127.49    7.80
  -1   4 -20  643.94   24.20
  -1   4 -20  615.54   23.40
   4  -3 -20  630.54   23.00
  -3  -1 -20  620.84   24.30
   3   1  20  640.34   24.10
  -4   3  20  651.73   23.10
  -3   2 -20  295.67   12.90
  -3   2 -20  271.47   13.70
   2   1 -20  317.47   13.80
   1  -3 -20  284.77   13.40
   2   1 -20  284.07   12.70
  -1   3  20  270.47   13.10
   5  -2 -20  229.38   10.40
  -3   5 -20  230.08   12.80
  -2  -3 -20  228.18   11.30
  -3   5 -20  218.28   11.00
  -2  -3 -20  223.98   12.10
  -5   2  20  214.38   10.20
  -4  -2 -20  908.21   31.10
  -2   6 -20  880.21   32.60
  -4  -2 -20  866.11   32.60
   6  -4 -20  911.11   30.80
  -2   6 -20  925.01   31.60
  -6   4  20  909.21   30.90
  -4   1 -20  368.06   16.40
  -4   1 -20  384.46   15.10
   3  -4 -20  343.57   15.30
   1   3 -20  377.06   15.80
   1   3 -20  342.67   15.10
  -3   4  20  343.97   15.70
  -4   4 -20   53.39    6.80
  -4   4 -20   65.79    6.10
   0  -4 -20   73.29    7.40
   4   0 -20   66.39    7.30
   0  -4 -20   66.89    6.60
   4   0 -20   67.79    5.70
   0   4  20   67.79    6.80
  -4   7 -20   -4.70    3.70
   7  -3 -20    1.70    2.70
  -3  -4 -20    3.40    3.20
  -4   7 -20    1.80    3.40
  -7   3  20   -3.10    2.70
  -5  -3 -20  138.99   10.30
  -5  -3 -20  153.48    8.80
  -3   8 -20  164.98   12.90
   8  -5 -20  147.09    8.80
  -8   5  20  146.99    8.70
   5  -5 -20   55.89    6.30
  -5   0 -20   65.89    7.10
   0   5 -20   58.49    6.60
   0   5 -20   67.59    7.20
  -5   5  20   68.49    7.50
   2  -5 -20  281.67   13.30
   2  -5 -20  275.47   13.40
   3   2 -20  258.07   11.70
  -5   3 -20  281.47   12.00
  -5   3 -20  264.67   14.10
   3   2 -20  258.07   13.00
  -2   5  20  238.38   12.80
   6  -1 -20  311.57   12.60
  -1  -5 -20  328.87   15.60
  -5   6 -20  320.07   16.20
  -1  -5 -20  307.27   14.40
  -5   6 -20  327.57   14.00
  -5   9 -20   25.50    5.20
   9  -4 -20   38.50    4.70
  -4  -5 -20   32.40    5.00
  -4  -5 -20   31.70    6.20
  -9   4  20   26.90    3.90
  10  -6 -20  178.68    9.70
  -6  -4 -20  160.58   11.50
  -6  -4 -20  161.28    9.60
  -4  10 -20  149.88   11.00
 -10   6  20  144.69    8.90
   4 -10  20  159.68   13.00
   7  -6 -20    1.80    3.90
  -1   7 -20   -0.90    3.10
  -6  -1 -20    1.80    2.70
  -6  -1 -20    4.90    4.70
  -1   7 -20    2.20    3.90
  -7   6  20    0.80    3.30
  -6   2 -20   18.90    5.40
  -6   2 -20   12.70    3.30
   2   4 -20   14.00    3.80
   4  -6 -20   19.60    4.70
   2   4 -20   11.70    3.90
   4  -6 -20   15.30    4.30
  -4   6  20   17.00    4.40
  -6   5 -20    9.80    5.10
   1  -6 -20   12.00    4.40
  -6   5 -20   15.80    3.70
   1  -6 -20   20.10    4.80
   5   1 -20   20.10    3.40
  -2  -6 -20  224.18   13.30
  -6   8 -20  222.38   11.80
  -6   8 -20  220.08   14.30
   8  -2 -20  242.98   10.00
  -2  -6 -20  244.28   12.20
  -6  11 -20   15.80    4.70
  -5  -6 -20   20.20    5.50
  -5  -6 -20   22.90    5.00
  11  -5 -20   11.40    4.10
   6 -11  20   14.60    5.90
 -11   5  20   16.90    3.50
  -7  -5 -20   21.90    4.90
  12  -7 -20   26.90    4.70
  -7  -5 -20   17.40    6.10
  12  -7 -20   11.30    5.80
   5 -12  20   14.00    6.60
 -12   7  20   18.00    4.20
  -7  -2 -20  128.29    7.80
  -7  -2 -20  120.59   10.20
   9  -7 -20  121.59   10.20
   9  -7 -20  132.29    9.10
  -9   7  20  133.49    9.00
   2  -9  20  127.49   11.70
  -7   1 -20  605.44   28.80
  -7   1 -20  619.44   22.20
   6  -7 -20  646.04   24.30
  -7   1 -20  618.24   21.80
   6  -7 -20  601.94   24.60
   1   6 -20  662.83   24.00
  -6   7  20  610.64   24.00
   3  -7 -20   48.80    6.90
  -7   4 -20   39.60    4.70
   4   3 -20   44.00    4.80
   3  -7 -20   33.50    5.60
  -7   7 -20   49.50    6.10
  -7   7 -20   50.79    8.00
   0  -7 -20   58.69    6.90
   7   0 -20   57.39    5.10
   0  -7 -20   55.89    7.60
  -3  -7 -20  138.09    9.90
  10  -3 -20  137.19    6.80
  -7  10 -20  140.69    9.80
  -3  -7 -20  151.38   11.60
  -6  -7 -20   24.30    6.30
  -6  -7 -20   24.50    5.90
   7 -13  20   29.40    7.80
  -8  -6 -20   18.30    5.00
  14  -8 -20   22.30    6.40
  -8  -6 -20   31.60    7.10
   6 -14  20   15.50    7.60
  -8  -3 -20   18.30    4.10
  11  -8 -20   18.90    5.20
  11  -8 -20   20.90    6.00
  -8  -3 -20   19.70    5.90
 -11   8  20   12.80    4.80
   3 -11  20   15.00    6.70
  -8   0 -20    7.80    4.60
   8  -8 -20    3.50    4.30
  -8   0 -20    7.10    2.60
   8  -8 -20    4.70    4.30
   5  -8 -20   41.70   11.00
   3   5 -20   35.20    5.00
  -8   3 -20   39.60    6.80
  -8   3 -20   37.70    4.40
  -8   6 -20  438.56   17.50
   6   2 -20  482.45   16.60
   2  -8 -20  458.65   20.00
  -8   6 -20  470.65   21.90
  -8   9 -20   36.80    5.50
  -8   9 -20   32.80    7.20
  -1  -8 -20   32.60    6.40
  -1  -8 -20   38.90    6.20
  -4  -8 -20   65.89    7.90
  -8  12 -20   66.79    8.00
  -4  -8 -20   86.99   10.40
   8 -12  20   75.19    9.50
  13  -9 -20   72.19    8.80
  -9  -4 -20   61.29    8.50
  -9  -4 -20   58.39    6.40
 -13   9  20   42.90    8.40
   4 -13  20   79.99   12.20
  -9  -1 -20  123.09    7.20
  -9  -1 -20  137.09   10.80
  10  -9 -20  134.09   10.60
  10  -9 -20  126.69   10.80
   1 -10  20  152.58   14.10
  -9   2 -20   41.70    6.90
  -9   2 -20   38.90    4.10
   7  -9 -20   47.90    7.60
  -9   2 -20   52.99    4.40
   7  -9 -20   54.99    7.50
   2   7 -20   46.60    6.10
   5   4 -20  220.78   10.40
  -9   5 -20  221.08   14.30
   4  -9 -20  252.47   14.40
   4  -9 -20  232.68   13.30
  -9   5 -20  238.08   11.20
   1  -9 -20  154.28   12.10
  -9   8 -20  147.89    9.10
   1  -9 -20  170.78   11.20
  -9   8 -20  151.28   12.90
  -2  -9 -20   48.00    7.90
  -2  -9 -20   60.59    7.60
  -9  11 -20   50.49    6.80
 -10  -2 -20   60.49    8.70
 -10  -2 -20   50.89    5.40
  12 -10 -20   58.89    8.30
  12 -10 -20   76.39    8.60
   2 -12  20   58.09   10.80
   9 -10 -20   31.10    6.80
   9 -10 -20   37.70    7.00
 -10   1 -20   48.70    7.30
   4   6 -20  205.48   10.50
 -10   4 -20  180.48    7.90
 -10   4 -20  197.08    8.20
   6 -10 -20  212.58   13.60
   6 -10 -20  208.08   12.70
   4   6 -20  215.58   10.80
 -10   4 -20  202.18   13.50
   3 -10 -20   -2.60    4.10
   7   3 -20    0.20    2.50
 -10   7 -20    0.10    5.60
   7   3 -20    0.80    2.50
 -10   7 -20   -2.50    2.50
   3 -10 -20    5.20    5.10
 -10  10 -20   42.40    5.90
   0 -10 -20   45.00    7.20
   0 -10 -20   42.20    7.90
 -10  10 -20   27.00    7.50
  -3 -10 -20   44.50    8.70
  -3 -10 -20   45.40    7.80
  10 -13  20   43.90    7.60
  11 -11 -20   64.79    8.70
  11 -11 -20   70.39    8.80
 -11   0 -20   62.59    8.40
   0 -11  20   64.39   10.90
   3   8 -20   44.20    6.20
 -11   3 -20   55.19    8.50
   8 -11 -20   61.19    8.70
   3   8 -20   62.69    6.90
   8 -11 -20   53.39    7.90
 -11   6 -20   38.40    7.50
   5 -11 -20   35.10    7.70
   6   5 -20   45.90    5.20
 -11   6 -20   32.10    3.70
   5 -11 -20   37.90    6.90
   6   5 -20   37.20    4.80
   2 -11 -20    5.00    6.20
 -11   9 -20    2.90    6.20
   2 -11 -20    6.90    4.70
 -11   9 -20    0.50    3.00
  -1 -11 -20   16.00    7.00
 -11  12 -20   16.70    7.60
  -1 -11 -20   20.10    6.50
  10 -12 -20    7.50    5.20
 -12   2 -20    4.10    4.90
  10 -12 -20    4.00    6.10
   7 -12 -20   47.10    7.60
 -12   5 -20   55.59    9.10
   5   7 -20   57.59    6.50
   5   7 -20   62.09    6.20
   7 -12 -20   61.89    9.70
   4 -12 -20   51.29    8.80
 -12   8 -20   43.80    4.10
   4 -12 -20   46.60    7.70
 -12   8 -20   49.80    8.90
 -12  11 -20   64.39   10.00
   1 -12 -20   84.59   11.20
   1 -12 -20   75.99    9.40
   9 -13 -20    7.00    5.90
   4   9 -20   -1.20    4.50
   4   9 -20   -0.80    5.40
 -13   4 -20   -0.40    5.20
   9 -13 -20    1.00    5.30
   6 -13 -20    8.10   11.80
   6 -13 -20   -3.70    5.00
 -13   7 -20    8.80    6.70
 -13  10 -20   27.60    3.70
   3 -13 -20   25.70    7.00
 -13  10 -20   18.60    7.20
   3 -13 -20   31.70    8.80
 -14   6 -20    0.30    5.70
   6   8 -20   -3.20    4.00
   8 -14 -20    2.50    6.50
   8 -14 -20    4.00    6.20
   0   0 -21  856.71   31.10
   0   0  21  906.91   31.10
  -1   2 -21   93.49    7.40
   2  -1 -21   91.89    7.70
  -1  -1 -21  114.99    8.50
  -1   2 -21  102.69    8.10
  -2   1  21  100.59    7.10
   1   1  21   99.09    7.70
   1   1 -21   71.29    7.00
  -2   1 -21   77.59    7.60
   1  -2 -21   69.39    7.10
   1   1 -21   88.79    7.30
  -2   1 -21   67.09    6.60
  -1   2  21   65.19    6.70
  -2  -2 -21    2.10    3.70
   4  -2 -21    5.20    3.10
  -2   4 -21    0.40    3.60
  -2   4 -21    2.30    3.10
  -4   2  21    7.30    3.40
  -3   0 -21   45.60    6.20
   3  -3 -21   51.49    6.10
   0   3 -21   40.80    5.40
   0   3 -21   51.89    6.30
   3   0  21   37.80    5.40
   3   0 -21  485.05   18.30
   0  -3 -21  496.45   19.80
   3   0 -21  480.55   19.50
  -3   3 -21  456.55   18.40
  -3   3 -21  452.95   19.80
   0   3  21  452.55   19.10
  -3  -3 -21    4.50    3.30
  -3   6 -21   -4.00    2.90
   6  -3 -21    5.90    3.40
  -3   6 -21    8.20    4.80
  -6   3  21    2.80    3.00
  -1   5 -21   66.59    7.40
   5  -4 -21   76.29    6.80
  -1   5 -21   60.29    6.60
  -4  -1 -21   73.59    7.80
  -5   4  21   71.19    6.70
   2   2 -21  702.23   25.50
  -4   2 -21  755.22   25.80
   2  -4 -21  708.63   26.50
   2   2 -21  724.93   26.60
  -4   2 -21  703.03   27.10
  -2   4  21  674.53   26.20
   5  -1 -21   23.70    4.20
  -1  -4 -21   14.40    4.50
  -4   5 -21   16.50    4.20
  -4   5 -21   21.00    5.90
  -1  -4 -21   17.10    4.30
  -4   8 -21  123.19    8.90
   8  -4 -21  134.29    8.30
  -4  -4 -21  131.99    8.80
  -4   8 -21  131.19   10.90
  -4  -4 -21  130.29   10.30
  -8   4  21  132.89    8.10
   7  -5 -21  320.97   14.10
  -2   7 -21  299.17   15.50
  -2   7 -21  313.37   14.80
  -5  -2 -21  320.27   15.90
  -5  -2 -21  300.07   13.60
  -7   5  21  336.57   14.20
   1   4 -21  105.49    7.90
   4  -5 -21   98.79    8.10
  -5   1 -21  109.29    9.30
  -5   1 -21  103.89    7.30
   1   4 -21   96.69    7.80
  -4   5  21   87.79    7.50
  -5   4 -21  355.06   17.20
  -5   4 -21  353.56   14.80
   1  -5 -21  347.97   16.10
   4   1 -21  362.16   14.60
   1  -5 -21  369.56   16.60
   7  -2 -21  103.19    6.90
  -5   7 -21  112.99    8.40
  -2  -5 -21  113.79    9.90
  -5   7 -21  104.19   10.40
  -2  -5 -21  127.19    8.80
  10  -5 -21   -2.30    3.60
  -5  -5 -21   -1.60    3.00
  -5  -5 -21    3.10    4.50
  -5  10 -21    1.80    4.10
 -10   5  21   -1.40    2.90
  -6  -3 -21  269.97   12.70
  -3   9 -21  263.37   14.40
   9  -6 -21  292.37   13.40
  -6  -3 -21  290.27   15.20
  -9   6  21  275.07   13.10
  -6   0 -21  559.44   22.40
   6  -6 -21  536.95   21.00
   0   6 -21  489.45   20.80
   0   6 -21  534.95   21.40
  -6   0 -21  540.35   19.70
  -6   6  21  494.65   20.50
  -6   3 -21   96.39    6.70
   3  -6 -21   81.69    8.20
   3  -6 -21   86.79    8.30
   3   3 -21   88.09    6.90
  -6   6 -21  304.87   16.30
   6   0 -21  304.17   12.30
   0  -6 -21  281.47   14.50
   0  -6 -21  299.07   15.20
  -6   9 -21    0.40    5.30
  -3  -6 -21    0.70    3.70
  -6   9 -21    1.50    3.90
  -3  -6 -21    4.60    5.00
  12  -6 -21   42.30    5.00
  -6  -6 -21   32.10    7.10
  -6  -6 -21   33.10    5.80
   6 -12  21   30.50    8.30
 -12   6  21   24.60    4.10
  -7  -4 -21   30.80    5.20
  11  -7 -21   37.80    6.00
  11  -7 -21   20.80    6.40
  -7  -4 -21   27.20    6.30
   4 -11  21   29.20    7.40
 -11   7  21   20.00    5.50
   8  -7 -21  111.09    9.10
  -7  -1 -21  117.39    7.30
   8  -7 -21   98.69    9.40
  -7  -1 -21  112.79    9.80
  -1   8 -21  115.59   15.50
  -8   7  21   93.59    8.40
   2   5 -21  150.98    9.40
   5  -7 -21  142.69   10.40
  -7   2 -21  130.99    8.00
  -7   2 -21  154.48   10.80
   5  -7 -21  131.39   10.80
   5   2 -21   60.69    5.50
  -7   5 -21   43.00    7.60
  -7   5 -21   50.09    5.70
   2  -7 -21   68.69    8.10
   2  -7 -21   43.10    6.30
   8  -1 -21   23.90    3.40
  -7   8 -21   18.10    4.60
  -1  -7 -21   25.00    5.30
  -7   8 -21   15.80    5.90
  -1  -7 -21   19.80    5.70
  -7  11 -21    8.40    4.70
  -4  -7 -21   13.30    4.80
  -4  -7 -21   16.10    6.10
  -8  -5 -21   88.29   10.40
  13  -8 -21   75.79    9.10
  -8  -5 -21   92.19    8.10
   5 -13  21   93.99   12.50
  -8  -2 -21    5.20    4.70
  -8  -2 -21    1.90    3.00
  10  -8 -21   -4.00    4.20
  10  -8 -21    7.30    4.70
   2 -10  21   -1.30    5.50
 -10   8  21   -4.50    4.60
  -8   1 -21  139.39   10.70
  -8   1 -21  126.29    7.20
   1   7 -21  149.59   10.20
   7  -8 -21  151.88   10.70
  -8   1 -21  130.99    7.60
   7  -8 -21  108.19   11.80
   4   4 -21   40.50    5.10
  -8   4 -21   30.70    4.00
  -8   4 -21   54.09    7.80
   4  -8 -21   34.20    5.90
   4  -8 -21   31.40    6.40
   7   1 -21   32.90    4.10
  -8   7 -21   30.90    7.10
   1  -8 -21   18.30    5.60
  -8   7 -21   31.20    4.90
   1  -8 -21   33.80    6.00
  -8  10 -21    0.40    5.20
  -8  10 -21   12.30    4.70
  -2  -8 -21   17.60    5.90
  -2  -8 -21   22.70    5.20
   8 -13  21   32.30    8.20
  12  -9 -21   55.29    7.50
  -9  -3 -21   55.49    8.20
  -9  -3 -21   40.90    5.00
  12  -9 -21   46.60    7.80
   3 -12  21   57.69   10.10
  -9   0 -21    5.60    4.80
  -9   0 -21    2.60    2.60
   9  -9 -21    0.20    4.50
  -9   0 -21    3.30    2.70
   9  -9 -21    1.20    5.00
   3   6 -21    9.90    4.00
  -9   3 -21    6.60    2.30
   6  -9 -21   15.70    5.20
  -9   3 -21    9.40    2.80
   6  -9 -21    2.70    4.10
  -9   3 -21    8.80    5.10
   3  -9 -21    3.10    4.50
   3  -9 -21    5.40    4.80
  -9   6 -21    1.10    5.40
   6   3 -21    4.70    3.50
  -9   6 -21    3.60    2.90
  -9   9 -21  173.98   10.50
   0  -9 -21  170.28   12.20
  -9   9 -21  172.98   14.70
   0  -9 -21  181.98   13.30
  -3  -9 -21   -1.30    5.60
  -9  12 -21   -3.10    4.90
  -3  -9 -21   -0.80    4.80
 -10  -1 -21   54.79    8.30
  11 -10 -21   48.70    8.20
  11 -10 -21   38.50    7.00
 -10  -1 -21   40.50    4.10
 -10  -1 -21   45.20    4.60
   1 -11  21   47.40   10.10
   2   8 -21   37.10    6.20
 -10   2 -21   31.30    3.30
   8 -10 -21   38.20    7.20
 -10   2 -21   38.90    7.30
   8 -10 -21   32.60    6.60
 -10   5 -21   70.99    5.40
   5   5 -21   72.89    6.70
   5 -10 -21   88.19   10.30
   5 -10 -21   92.19    9.50
   5   5 -21   77.29    7.10
 -10   5 -21   79.09   10.00
 -10   8 -21  102.19   11.40
   2 -10 -21   99.59    9.80
 -10   8 -21   69.49    6.70
   2 -10 -21   70.59    9.40
 -10  11 -21   32.20    6.20
  -1 -10 -21   38.90    7.00
  -1 -10 -21   32.30    7.10
 -10  11 -21   23.40    7.40
  10 -11 -21   -6.80    5.00
  10 -11 -21    6.40    5.50
 -11   1 -21    2.00    5.10
   4   7 -21  371.66   17.00
   7 -11 -21  295.17   17.00
 -11   4 -21  300.37   17.70
   4   7 -21  324.27   14.80
   7 -11 -21  339.47   18.20
   7   4 -21   36.50    4.10
   4 -11 -21   41.30    7.20
 -11   7 -21   32.60    4.20
 -11   7 -21   49.10    8.50
   7   4 -21   43.20    5.30
   4 -11 -21   50.99    8.10
 -11  10 -21  126.09   13.20
   1 -11 -21  126.59   13.60
   1 -11 -21  128.99   11.50
 -11  10 -21   94.49    8.20
 -12   3 -21   35.20    7.20
   3   9 -21   32.40    6.50
   9 -12 -21   43.70    8.30
   9 -12 -21   36.60    7.50
   6   6 -21   39.20    5.00
   6   6 -21   39.30    5.20
 -12   6 -21   50.19    8.50
   6 -12 -21   40.80    7.40
   6 -12 -21   50.09    8.90
 -12   9 -21   -2.20    6.50
 -12   9 -21    3.80    3.00
   3 -12 -21   11.50   12.20
   3 -12 -21    0.40    8.40
 -13   5 -21   23.10    7.00
   8 -13 -21   25.20    7.40
   5   8 -21   24.50    5.10
   8 -13 -21   31.70   10.10
 -13   8 -21  108.49   15.20
   5 -13 -21  151.08   13.40
   5 -13 -21  147.09   14.10
  -1   0 -22   56.79    6.60
   0   1 -22   38.30    5.90
   1  -1 -22   32.40    5.30
   0   1 -22   46.10    6.20
   1   0  22   41.00    5.80
  -1   1  22   42.50    5.20
   3  -2 -22  407.66   17.00
  -1   3 -22  430.66   17.60
  -2  -1 -22  406.36   18.10
  -1   3 -22  414.76   18.00
  -3   2  22  433.46   18.90
  -2   2 -22    1.60    3.00
   2   0 -22   -0.60    2.80
   0  -2 -22    7.70    4.00
   2   0 -22   -0.30    3.50
  -2   2 -22    6.80    3.90
   0   2  22    0.40    3.50
  -2   5 -22  331.67   15.40
  -3  -2 -22  351.66   15.50
  -2   5 -22  350.26   16.70
   5  -3 -22  358.76   15.10
  -5   3  22  362.46   15.00
  -3   1 -22    4.40    3.40
   2  -3 -22    3.40    3.50
   1   2 -22    2.20    3.40
  -3   1 -22    2.30    3.50
  -2   3  22    5.50    3.60
  -1  -3 -22   64.59    7.40
  -3   4 -22   68.79    6.50
   4  -1 -22   61.69    6.50
  -3   4 -22   50.39    6.80
   7  -4 -22   43.50    5.40
  -3   7 -22   36.90    6.50
  -4  -3 -22   40.50    6.40
  -4  -3 -22   32.80    5.10
  -3   7 -22   47.60    6.80
  -7   4  22   48.10    5.60
   4  -4 -22   33.30    5.40
  -4   0 -22   15.80    4.70
   0   4 -22   29.00    5.00
   0   4 -22   27.20    5.20
  -4   4  22   27.50    5.00
  -4   3 -22  376.86   17.70
   3   1 -22  380.26   15.70
  -4   3 -22  401.76   16.20
   3   1 -22  362.76   16.90
   1  -4 -22  396.06   17.20
  -4   6 -22   96.29    9.40
  -4   6 -22   84.99    7.60
  -2  -4 -22   94.09    8.00
  -2  -4 -22  102.19    9.50
   6  -2 -22   88.09    7.10
  -6   2  22  104.49    7.10
  -5  -4 -22  363.26   18.10
   9  -5 -22  397.26   15.70
  -4   9 -22  341.37   18.50
  -4   9 -22  358.86   16.80
  -5  -4 -22  396.06   16.40
  -9   5  22  355.66   15.20
   6  -5 -22  145.79    9.30
  -1   6 -22  140.49    9.20
  -5  -1 -22  128.29    8.40
  -5  -1 -22  144.29   10.20
  -1   6 -22  130.49    9.90
  -6   5  22  129.39    8.90
  -5   2 -22  234.78   11.20
   2   3 -22  216.28   11.30
   2   3 -22  203.68   11.90
   3  -5 -22  240.58   12.70
   0  -5 -22   13.00    4.90
  -5   5 -22    9.90    3.50
   0  -5 -22    5.60    3.80
  -5   5 -22    0.70    4.40
   5   0 -22   11.10    3.50
  -3  -5 -22  143.69    9.60
  -5   8 -22  117.19   11.50
  -3  -5 -22  154.68   11.30
  -5   8 -22  145.09    9.80
   8  -3 -22  158.38    8.60
  -8   3  22  140.59    8.10
  -6  -5 -22    6.40    4.60
  11  -6 -22    5.20    4.00
  -6  -5 -22    5.00    5.30
 -11   6  22   -2.00    3.60
  -2   8 -22   33.70    6.60
  -6  -2 -22   32.90    6.60
   8  -6 -22   36.20    5.70
  -6  -2 -22   28.40    4.70
  -8   6  22   27.50    5.10
   5  -6 -22    8.60    4.30
  -6   1 -22    9.60    3.50
   5  -6 -22   10.30    4.50
   1   5 -22    4.70    3.90
  -6   1 -22    4.70    4.10
   2  -6 -22   75.19    8.20
  -6   4 -22   66.39    8.50
   4   2 -22   59.39    6.30
  -6   4 -22   55.09    6.20
   2  -6 -22   54.99    6.70
  -6   7 -22  154.78    9.50
  -1  -6 -22  152.78   10.20
   7  -1 -22  165.78    8.60
  -6   7 -22  164.18   12.40
  -1  -6 -22  165.38   11.70
  -4  -6 -22   64.89    7.60
  -4  -6 -22   66.29    8.50
  -6  10 -22   54.29    9.00
  -7  -6 -22   34.40    5.90
   6 -13  22   33.30    9.40
  10  -7 -22    2.30    8.90
  -7  -3 -22   15.10    5.30
  10  -7 -22    5.40    4.40
  -7  -3 -22   13.20    3.70
 -10   7  22   12.20    4.80
  -7   0 -22  197.48   12.40
   0   7 -22  192.68   11.90
  -7   0 -22  183.88    9.50
   7  -7 -22  193.38   17.00
   7  -7 -22  194.98   11.80
  -7   3 -22  156.28   11.50
   4  -7 -22  152.88   10.70
   3   4 -22  150.38    9.20
  -7   3 -22  151.68    8.50
   4  -7 -22  149.88   10.70
   1  -7 -22   33.90    5.90
  -7   6 -22   44.20    5.60
   1  -7 -22   37.10    6.60
  -7   6 -22   40.40    7.60
   6   1 -22   50.39    5.60
   9  -2 -22    5.70    3.20
  -7   9 -22   -2.00    3.80
  -7   9 -22    9.50    5.70
  -2  -7 -22   13.70    5.60
  -2  -7 -22    6.80    4.30
  -5  -7 -22   68.89    7.90
  -7  12 -22   43.90    7.20
  -5  -7 -22   51.09    8.50
  -8  -4 -22   87.69   10.20
  12  -8 -22   63.49    8.70
  12  -8 -22   96.99    8.90
  -8  -4 -22   81.09    7.90
   4 -12  22   77.89   11.70
 -12   8  22   56.79    7.10
  -8  -1 -22   83.89    6.60
  -1   9 -22   95.39   10.20
  -8  -1 -22   90.39    9.50
   9  -8 -22  105.99   10.50
   9  -8 -22  101.69    9.50
   2   6 -22  115.69    8.70
  -8   2 -22  110.39    7.20
   6  -8 -22  139.19   10.50
  -8   2 -22  123.39   10.80
  -8   2 -22  116.29    7.40
  -8   5 -22  321.47   13.70
  -8   5 -22  327.87   17.50
   3  -8 -22  329.17   16.60
   5   3 -22  317.27   13.30
   3  -8 -22  326.67   16.80
  -8   8 -22   10.80    4.30
  -8   8 -22   14.50    6.50
   0  -8 -22    7.10    5.20
   0  -8 -22   16.00    5.10
   8   0 -22    7.20    2.90
  -8  11 -22   87.99    8.90
  -3  -8 -22   97.19   10.70
  -3  -8 -22   97.49    9.70
  -8  11 -22   65.59   10.30
  -9  -2 -22   67.89    6.40
  11  -9 -22   84.49   13.10
  11  -9 -22   78.29    9.40
  -9  -2 -22   71.39    9.20
   2 -11  22   89.39   11.00
  -9   1 -22  146.39    7.90
   8  -9 -22  169.48   12.30
  -9   1 -22  168.38   12.20
  -9   1 -22  156.28    8.20
   8  -9 -22  166.48   12.50
   1   8 -22  166.28   11.20
   5  -9 -22    1.80    4.90
   5  -9 -22   -2.90    4.00
   4   5 -22    1.10    3.50
  -9   4 -22   -0.10    5.30
   7   2 -22   10.60    3.20
   2  -9 -22   11.90    5.00
   2  -9 -22   10.80    5.70
  -9   7 -22   17.30    4.10
  -9   7 -22    7.30    6.50
  -1  -9 -22   11.60    5.00
  -1  -9 -22   18.20    6.10
  -9  10 -22    7.00    4.20
  -9  10 -22    8.30    6.50
 -10   0 -22  108.99    6.20
  10 -10 -22  136.19   11.70
 -10   0 -22  102.99   11.30
 -10   0 -22  110.59    5.90
   0  10 -22   97.49   10.40
  10 -10 -22  131.39   11.30
   3   7 -22  240.68   12.40
 -10   3 -22  236.18   15.30
   3   7 -22  235.48   12.60
 -10   3 -22  215.38    9.10
   7 -10 -22  238.08   14.50
   7 -10 -22  249.58   15.00
 -10   3 -22  224.18    9.50
   4 -10 -22   47.50    8.30
   4 -10 -22   58.59    8.20
   6   4 -22   55.29    6.00
   6   4 -22   52.89    5.80
 -10   6 -22   37.20    5.00
 -10   6 -22   42.80    8.20
 -10   9 -22  151.18    9.70
   1 -10 -22  195.68   12.80
 -10   9 -22  173.98   14.70
   1 -10 -22  186.18   14.00
  -2 -10 -22    5.10    5.40
  -2 -10 -22    8.70    6.70
 -10  12 -22   -7.80    6.00
   9 -11 -22   15.40    6.60
   9 -11 -22    1.50    5.20
 -11   2 -22    6.30    6.00
   2   9 -22    4.20    4.80
   6 -11 -22   68.59    9.50
   6 -11 -22   57.19    8.50
   5   6 -22   55.39    6.30
   5   6 -22   58.69    6.10
 -11   5 -22   47.70    7.80
   3 -11 -22    3.70    5.20
 -11   8 -22    0.40    4.50
 -11   8 -22    0.10    7.00
   3 -11 -22   -0.20    6.50
   0 -11 -22   21.70    7.00
   0 -11 -22   18.20    6.40
   4   8 -22  140.89   10.90
   4   8 -22  134.99   10.00
   8 -12 -22  118.09   12.10
   8 -12 -22  150.98   13.10
 -12   4 -22  133.19   13.00
   5 -12 -22   22.40    6.60
 -12   7 -22   29.30    8.70
   7   5 -22   22.30    3.80
   5 -12 -22   26.20    9.10
 -12  10 -22    4.70    6.50
   2 -12 -22   -3.50    6.20
   2 -12 -22    2.20    5.20
   7 -13 -22   68.29   15.00
   6   7 -22   59.29    7.10
   7 -13 -22   79.99   10.60
   0  -1 -23   17.80    4.80
  -1   1 -23   13.70    3.90
  -1   1 -23   16.40    4.90
   1   0 -23   14.40    4.20
   0   1  23   12.90    4.10
   0   2 -23    4.30    3.90
  -2   0 -23    7.00    4.20
   2  -2 -23    9.90    4.00
   0   2 -23   13.80    4.60
  -2   2  23    5.40    3.80
  -1  -2 -23  273.97   14.40
   3  -1 -23  268.67   12.90
  -2   3 -23  269.87   13.10
  -2   3 -23  288.47   14.60
  -3   1  23  281.47   13.10
  -1   4 -23 1444.26   47.50
   4  -3 -23 1388.96   46.00
  -3  -1 -23 1343.27   48.60
  -1   4 -23 1436.46   47.00
  -4   3  23 1332.27   46.00
   1  -3 -23  272.57   14.10
  -3   2 -23  288.17   14.90
   2   1 -23  270.17   13.90
   2   1 -23  264.07   13.00
  -3   2 -23  298.87   13.50
   5  -2 -23   44.50    5.60
  -2  -3 -23   41.50    6.00
  -3   5 -23   46.70    6.00
  -2  -3 -23   35.30    6.20
  -5   2  23   45.60    5.40
  -2   6 -23    6.00    3.80
  -4  -2 -23    4.60    3.50
   6  -4 -23    2.90    3.70
  -4  -2 -23    2.10    4.40
  -6   4  23   -3.90    3.40
   1   3 -23   17.60    4.60
  -4   1 -23    7.80    3.80
  -4   1 -23   12.70    5.60
   1   3 -23   10.70    4.30
   3  -4 -23    9.50    4.20
   0  -4 -23   17.40    5.00
  -4   4 -23   21.20    6.10
   4   0 -23   21.80    4.50
  -4   4 -23   13.80    3.30
   0  -4 -23   17.70    5.30
  -4   7 -23   46.90    6.20
  -3  -4 -23   55.89    7.80
  -4   7 -23   52.39    7.60
   7  -3 -23   59.09    6.30
  -3  -4 -23   51.19    6.50
  -7   3  23   48.20    5.70
  -3   8 -23  152.28   10.50
  -5  -3 -23  177.68   12.20
   8  -5 -23  183.38   10.20
  -5  -3 -23  162.08   10.00
  -3   8 -23  170.28   12.50
  -8   5  23  160.98    9.80
   0   5 -23  175.18   11.20
   5  -5 -23  196.98   11.20
   0   5 -23  158.08   10.30
  -5   0 -23  185.68   11.90
  -5   5  23  167.58   12.40
  -5   3 -23  216.18   13.10
   3   2 -23  202.08   10.60
   2  -5 -23  179.58   11.80
  -5   6 -23    9.10    5.60
   6  -1 -23   10.70    3.40
  -1  -5 -23   11.20    4.60
  -1  -5 -23    4.50    4.10
  -5   6 -23   -0.10    3.50
   9  -4 -23   18.20    4.60
  -4  -5 -23   20.70    6.30
  -5   9 -23   27.30    5.40
  -4  -5 -23   18.80    4.90
  -5   9 -23   27.90    6.80
  -9   4  23   19.00    4.00
  -6  -4 -23   36.60    5.40
  10  -6 -23   40.70    6.30
  -4  10 -23   30.80    7.60
  -6  -4 -23   39.40    6.80
 -10   6  23   32.70    5.70
  -6  -1 -23    8.70    3.50
  -1   7 -23   13.50    5.40
  -6  -1 -23   12.90    5.20
   7  -6 -23   11.60    4.80
   2   4 -23  163.58   10.30
   4  -6 -23  164.98   11.10
  -6   2 -23  168.88    9.60
   4  -6 -23  203.98   17.30
  -6   2 -23  170.08   11.70
   1  -6 -23   58.79    7.00
  -6   5 -23   34.50    6.90
   5   1 -23   46.50    5.20
   1  -6 -23   47.30    7.30
  -2  -6 -23   13.30    4.80
  -6   8 -23    6.30    4.30
  -2  -6 -23   10.50    5.50
   8  -2 -23   19.10    4.10
  -6   8 -23   15.10    6.10
  -5  -6 -23  167.38   13.00
  -5  -6 -23  171.58   11.20
  -6  11 -23  161.08   14.00
  11  -5 -23  187.98    9.80
  12  -7 -23   38.30    6.30
  -7  -5 -23   31.90    5.70
  -7  -5 -23   38.60    8.20
  12  -7 -23   37.60    7.30
  -7  -2 -23   57.89    8.10
   9  -7 -23   50.49    8.10
   9  -7 -23   49.70    7.00
  -2   9 -23   47.60    7.90
  -7  -2 -23   54.79    6.00
  -7   1 -23    0.50    4.60
  -7   1 -23    3.80    2.70
   6  -7 -23   -0.60    3.90
   6  -7 -23    8.90    5.70
   1   6 -23    1.20    4.40
   3  -7 -23   15.90    5.50
  -7   4 -23   14.40    5.60
  -7   4 -23   23.70    4.40
   3  -7 -23   13.70    4.60
   4   3 -23   20.60    4.40
   0  -7 -23    3.00    3.90
  -7   7 -23   -0.10    5.30
   7   0 -23   -1.30    3.20
  -7   7 -23    6.00    3.80
   0  -7 -23   11.70    5.30
  -3  -7 -23  153.58   11.00
  -7  10 -23  151.68   13.60
  -7  10 -23  149.09   11.10
  -3  -7 -23  173.98   13.10
  10  -3 -23  161.28    8.30
  -8  -3 -23   12.40    5.90
  11  -8 -23   20.80    6.00
  11  -8 -23   17.60    6.10
  -8  -3 -23   11.90    3.90
   8  -8 -23   11.90    5.30
  -8   0 -23    2.50    4.70
  -8   0 -23    7.00    3.30
  -8   0 -23    8.40    3.50
   0   8 -23    9.70    5.20
   8  -8 -23    7.80    5.30
  -8   3 -23    2.90    2.90
   3   5 -23    6.20    3.90
   5  -8 -23    5.50    5.00
   5  -8 -23    6.00    4.60
  -8   3 -23    2.90    4.70
   2  -8 -23  229.38   13.40
   6   2 -23  267.47   11.30
  -8   6 -23  228.08   15.60
   2  -8 -23  226.98   14.20
  -8   6 -23  220.08   11.60
  -8   9 -23    7.40    5.90
  -1  -8 -23    3.40    5.20
   9  -1 -23    2.30    3.00
  -8   9 -23   -5.40    3.70
  -1  -8 -23    3.20    4.20
  -8  12 -23   38.80    8.90
  -4  -8 -23   49.10    8.20
  -4  -8 -23   56.59    8.30
  -9  -1 -23  267.77   15.80
  -1  10 -23  242.38   14.80
  10  -9 -23  284.37   15.30
  10  -9 -23  260.27   15.30
  -9  -1 -23  243.08   11.30
  -9  -1 -23  244.28   11.60
  -9   2 -23    2.00    2.60
  -9   2 -23    0.10    2.90
   2   7 -23    3.00    4.50
   7  -9 -23   -5.00    4.40
  -9   2 -23    0.50    4.90
   7  -9 -23    1.80    5.00
  -9   5 -23  263.67   16.50
  -9   5 -23  237.98   11.60
   4  -9 -23  256.07   15.30
   4  -9 -23  265.27   14.90
   5   4 -23  257.97   11.90
   1  -9 -23    7.40    5.00
  -9   8 -23   -3.50    5.90
  -9   8 -23    0.60    3.60
   1  -9 -23    5.50    5.50
   8   1 -23    2.50    2.90
  -9  11 -23   15.10    6.60
  -2  -9 -23   10.30    8.30
  -9  11 -23   13.00    8.50
  -2  -9 -23   12.60    6.80
   9 -10 -23  122.29   10.90
 -10   1 -23   94.29    6.10
 -10   1 -23   95.09    5.70
   1   9 -23  112.99   10.50
   9 -10 -23  114.19   10.70
 -10   1 -23  112.59   10.90
   4   6 -23    3.30    3.90
 -10   4 -23   -1.70    4.90
 -10   4 -23    4.60    3.00
   6 -10 -23   -0.80    4.90
   6 -10 -23    8.50    5.70
 -10   4 -23    3.30    2.40
 -10   7 -23    0.00    3.30
   3 -10 -23   -3.90    3.90
 -10   7 -23    1.20    5.80
   3 -10 -23    2.40    4.80
   0 -10 -23   33.10    7.70
   0 -10 -23   46.20   13.70
 -10  10 -23   33.80    6.10
  11 -11 -23   48.90    8.10
   0  11 -23   39.00    8.30
  11 -11 -23   53.29    9.10
 -11   0 -23   55.69    9.30
 -11   3 -23   97.09   11.30
   3   8 -23   84.19    9.70
   8 -11 -23   98.29   11.40
   8 -11 -23   98.19   10.70
   5 -11 -23    8.40    5.60
   5 -11 -23    8.50    6.50
 -11   6 -23    7.60    2.70
   6   5 -23    3.60    4.00
 -11   6 -23   11.50    6.20
   6   5 -23    7.00    3.80
 -11   9 -23   53.19    6.20
   2 -11 -23   79.59   10.50
   2 -11 -23   58.89    8.70
 -11   9 -23   37.60   14.00
   7 -12 -23    1.10    6.50
   5   7 -23   -0.80    3.90
 -12   5 -23    6.40    6.10
   7 -12 -23    1.60    5.70
   4 -12 -23   17.80    6.50
   4 -12 -23   24.80    7.90
 -12   8 -23    9.40    3.00
 -12   8 -23    8.80    6.50
   0   0 -24  664.73   25.70
  -1   2 -24   14.20    4.60
   2  -1 -24   16.90    4.80
  -1   2 -24   13.20    4.40
  -1  -1 -24   11.50    4.60
  -2   1  24   10.80    3.90
  -2   1 -24   67.79    8.00
   1   1 -24   61.99    7.40
   1   1 -24   55.69    6.80
   1  -2 -24   76.39    7.80
  -2   1 -24   67.09    7.40
   4  -2 -24  436.76   17.60
  -2   4 -24  414.56   21.70
  -2   4 -24  400.56   17.80
  -2  -2 -24  455.25   19.50
  -4   2  24  413.06   17.50
   3  -3 -24   12.10    4.70
   0   3 -24   10.30    4.30
   0   3 -24    4.40    4.20
  -3   0 -24   10.70    4.60
   3   0 -24   58.19    6.80
  -3   3 -24   58.09    6.80
   0  -3 -24   53.79    7.80
  -3   3 -24   59.59    8.10
  -3  -3 -24   77.19    8.90
  -3  -3 -24   62.39    7.20
   6  -3 -24   66.89    6.90
  -3   6 -24   74.09    9.00
  -3   6 -24   64.59    7.00
  -6   3  24   54.99    6.40
   5  -4 -24  122.89    8.90
  -1   5 -24   87.59    8.30
  -1   5 -24  117.79    9.80
  -4  -1 -24  107.39   10.00
  -5   4  24  107.49    8.50
  -4   2 -24   13.10    4.30
   2   2 -24   13.20    4.30
  -4   2 -24   18.60    5.00
   2  -4 -24   22.60    5.60
  -1  -4 -24   67.99    8.60
  -1  -4 -24   63.69    7.40
  -4   5 -24   69.89    9.00
   5  -1 -24   76.99    6.90
  -4   5 -24   67.09    7.30
  -4  -4 -24    1.60    4.60
  -4   8 -24    1.00    4.10
  -4  -4 -24    2.70    3.80
   8  -4 -24    6.70    4.10
  -4   8 -24    3.20    5.00
   7  -5 -24    9.70    4.20
  -5  -2 -24   10.80    4.90
  -5  -2 -24    5.90    3.80
  -2   7 -24    4.70    4.60
  -7   5  24   10.70    4.30
   4  -5 -24   91.79    9.00
  -5   1 -24  104.39    9.90
   1   4 -24  106.99    8.90
  -5   1 -24   99.09    8.10
  -5   4 -24   -5.80    2.80
   4   1 -24    2.30    3.60
  -5   4 -24    3.40    4.60
   1  -5 -24    3.00    4.20
   1  -5 -24    1.00    4.20
   7  -2 -24  169.48    9.50
  -2  -5 -24  150.28   10.60
  -2  -5 -24  190.88   12.50
  -5   7 -24  132.79    9.70
  -5   7 -24  173.18   12.90
  -5  10 -24   25.40    7.30
  -5  -5 -24   33.60    5.70
  10  -5 -24   37.70    5.40
  -5  -5 -24   23.30    6.80
 -10   5  24   32.30    5.00
  -6  -3 -24   23.20    4.70
   9  -6 -24   25.20    5.20
  -3   9 -24   13.80    6.00
  -6  -3 -24   29.60    6.60
  -9   6  24   18.90    4.90
   0   6 -24  464.25   21.70
   6  -6 -24  451.25   19.40
  -6   0 -24  438.76   18.20
  -6   0 -24  460.35   20.90
   3  -6 -24    6.20    4.40
   3  -6 -24    7.40    4.90
  -6   3 -24    0.30    3.30
  -6   3 -24   12.00    5.20
   3   3 -24    8.00    3.60
   0  -6 -24  336.77   16.90
  -6   6 -24  333.77   17.90
  -6   6 -24  316.47   14.60
   0  -6 -24  312.77   16.00
   6   0 -24  311.17   13.70
  -6   9 -24   -2.10    4.20
  -3  -6 -24    0.30    5.10
   9  -3 -24   -2.70    3.60
  -3  -6 -24    2.30    4.40
  -6   9 -24    5.40    5.60
  -6  -6 -24    7.00    4.70
  -6  12 -24    9.60    7.50
  12  -6 -24    7.40    4.40
  -6  -6 -24    6.80    5.80
  11  -7 -24   54.89    8.30
  -4  11 -24   48.00    8.90
  -7  -4 -24   46.80    6.30
  11  -7 -24   57.49    7.30
  -7  -4 -24   43.20    7.90
 -11   7  24   37.00    6.00
  -7  -1 -24   13.30    5.80
  -7  -1 -24    8.30    3.20
  -1   8 -24    6.20    5.30
   8  -7 -24    6.50    5.20
   8  -7 -24    9.90    6.00
   5  -7 -24  104.29    9.50
   5  -7 -24  100.19    9.90
  -7   2 -24   94.89    7.60
  -7   2 -24   94.79    9.80
   2   5 -24  102.49    8.30
   5   2 -24  118.39    8.00
   2  -7 -24   99.39    9.60
  -7   5 -24  146.49   11.70
  -7   5 -24   88.79    7.90
   2  -7 -24  124.99   10.80
  -7   8 -24  217.68   15.70
  -1  -7 -24  206.88   12.80
  -1  -7 -24  217.48   14.40
  -7   8 -24  196.88   12.00
   8  -1 -24  238.88   10.60
  -7  11 -24   65.99    8.40
  -4  -7 -24   74.39    8.40
  -8  -2 -24    3.40    3.10
  -2  10 -24    2.60    6.10
  10  -8 -24    1.70    5.20
  10  -8 -24    5.50    5.30
  -8  -2 -24    9.10    5.60
  -8   1 -24   46.60    5.70
  -8   1 -24   50.09    5.60
   7  -8 -24   39.90    7.10
  -8   1 -24   64.89    8.90
   1   7 -24   55.19    9.20
   7  -8 -24   64.69    8.40
   4   4 -24  102.69    8.10
   4  -8 -24  117.29   10.90
   4  -8 -24  109.29   10.20
  -8   4 -24  114.79   11.40
  -8   4 -24  103.49    7.80
  -8   7 -24    5.20    3.70
  -8   7 -24   -6.00    5.60
   7   1 -24    7.70    3.70
   1  -8 -24    0.80    5.00
   1  -8 -24    0.70    4.20
  -2  -8 -24   23.50    5.50
  -8  10 -24   14.40    7.80
  -8  10 -24   13.10    5.30
  -2  -8 -24   13.80    6.10
  -9   0 -24   63.59    6.10
  -9   0 -24   58.69    5.80
   0   9 -24   89.69   10.00
   9  -9 -24   60.89    8.30
   9  -9 -24   72.29    8.60
  -9   0 -24   76.59    9.70
   6  -9 -24   42.50    7.50
   3   6 -24   46.00    6.20
  -9   3 -24   42.80    8.30
   6  -9 -24   46.80    7.90
  -9   3 -24   41.90    6.30
  -9   3 -24   42.00    5.10
   6   3 -24   75.29    6.80
   3  -9 -24   67.49    8.30
   3  -9 -24   87.29   10.40
  -9   6 -24   98.49   11.20
  -9   6 -24   67.69    7.00
   0  -9 -24    3.20    5.90
  -9   9 -24   11.70    7.30
   0  -9 -24   21.50    6.30
  11 -10 -24  155.08   12.80
 -10  -1 -24  125.39    7.10
  -1  11 -24  142.39   13.30
  11 -10 -24  151.48   12.10
 -10   2 -24   11.60    6.00
   2   8 -24    8.70    5.20
   8 -10 -24    4.10    5.70
 -10   2 -24   12.80    2.90
   8 -10 -24   17.30    7.00
   5 -10 -24   36.70    7.80
 -10   5 -24   31.60    4.40
   5   5 -24   45.50    6.00
   5 -10 -24   29.80    6.70
 -10   5 -24   40.80    8.30
 -10   8 -24   24.70    7.20
   2 -10 -24   35.30    7.30
   2 -10 -24   27.70    7.50
 -10   8 -24   18.50    4.20
  -1 -10 -24    9.60    6.50
 -10  11 -24    7.90    7.20
  -1 -10 -24   -1.30    4.80
  10 -11 -24    8.80    6.70
  10 -11 -24    7.60    6.30
   1  10 -24   14.10    6.60
   7 -11 -24   88.49   10.40
 -11   4 -24   94.79   11.50
   4   7 -24   77.29    8.50
   7 -11 -24   76.09    9.70
   4   7 -24   77.09    8.50
   7   4 -24   52.29    5.80
   7   4 -24   73.79    8.30
 -11   7 -24   46.60    5.10
   4 -11 -24   62.99   11.40
 -11   7 -24   49.70   11.50
   1 -11 -24    6.80    6.80
 -11  10 -24    7.60    7.50
   1 -11 -24    6.70    4.90
   6 -12 -24    2.50    5.90
   6   6 -24    7.80    4.30
   6 -12 -24   12.90    7.00
 -12   6 -24   17.00    6.40
   1  -1 -25  446.16   19.60
   0   1 -25  455.85   19.80
   0   1 -25  478.05   20.10
   3  -2 -25  204.98   11.70
  -1   3 -25  212.28   12.40
  -1   3 -25  191.28   14.30
  -2  -1 -25  207.28   12.70
   0  -2 -25   -4.40    4.20
  -2   2 -25    1.60    4.60
  -2   2 -25   -2.40    3.90
   2   0 -25   -5.60    4.80
   2   0 -25    3.80    4.10
  -3  -2 -25   13.80    5.50
   5  -3 -25   10.90    4.40
  -2   5 -25    8.70    4.60
  -3  -2 -25   10.90    4.50
  -2   5 -25   12.40    5.00
  -5   3  25    9.30    4.20
   1   2 -25    6.80    4.20
  -3   1 -25   10.80    4.20
   2  -3 -25    6.00    5.00
   1   2 -25   10.00    4.70
  -3   1 -25    6.10    4.40
  -1  -3 -25   12.40    5.20
   4  -1 -25    7.10    3.90
  -3   4 -25    5.40    4.90
  -3   4 -25   -1.30    3.50
  -3   7 -25    8.10    4.60
   7  -4 -25   14.90    4.60
  -3   7 -25   16.50    6.20
  -4  -3 -25   23.90    6.60
  -4  -3 -25   10.50    4.20
  -7   4  25    6.00    4.30
   0   4 -25   50.29    6.80
   4  -4 -25   56.39    7.00
  -4   0 -25   36.30    6.90
   3   1 -25   88.39    7.90
   1  -4 -25  101.49    9.40
  -4   3 -25   95.69    9.80
  -4   3 -25   97.69    8.30
  -2  -4 -25   61.09    8.40
  -4   6 -25   62.39    9.00
  -4   6 -25   51.39    6.60
  -2  -4 -25   67.99    7.80
   6  -2 -25   66.99    7.20
  -5  -4 -25   28.10    5.30
  -4   9 -25   32.10    7.90
  -5  -4 -25   40.70    7.30
   9  -5 -25   36.20    6.10
  -9   5  25   17.70    4.50
  -5  -1 -25   32.90    5.40
  -5  -1 -25   35.60    6.90
   6  -5 -25   35.20    6.10
  -1   6 -25   28.60    6.40
  -5   2 -25    4.30    4.90
   2   3 -25    5.20    4.20
   3  -5 -25    0.40    4.20
  -5   2 -25   -3.50    3.40
  -5   5 -25  194.08   13.50
   0  -5 -25  170.88   11.60
   0  -5 -25  162.98   12.30
   5   0 -25  169.48    9.80
  -5   5 -25  156.38   10.40
  -5   8 -25   37.70    8.30
   8  -3 -25   52.49    6.00
  -3  -5 -25   46.20    6.70
  -3  -5 -25   44.40    8.30
  -6  -5 -25   27.50    7.60
  11  -6 -25   39.70    6.10
  -6  -5 -25   32.50    5.80
  -6  -2 -25   75.59    7.20
  -2   8 -25   66.89    8.90
  -6  -2 -25   66.29    8.90
   8  -6 -25   72.19    8.10
  -6   1 -25  558.44   22.60
   5  -6 -25  581.14   23.70
   1   5 -25  591.14   23.50
   5  -6 -25  594.44   24.90
  -6   1 -25  581.24   25.00
  -6   4 -25   -0.60    4.90
   2  -6 -25    7.00    4.90
  -6   4 -25    6.90    4.10
   4   2 -25    0.60    3.70
   2  -6 -25   -2.90    4.00
  -6   7 -25  264.27   14.00
   7  -1 -25  299.87   13.00
  -1  -6 -25  266.27   16.10
  -1  -6 -25  287.17   15.20
  -6   7 -25  293.77   17.70
  -4  -6 -25   33.60    7.50
  -6  10 -25   19.80    5.70
  10  -4 -25   43.30    5.70
  -6  10 -25   46.40    9.10
  -4  -6 -25   29.40    5.70
  -7  -3 -25    4.50    3.40
  10  -7 -25   -0.50    5.50
  10  -7 -25    3.10    5.50
  -7  -3 -25    3.20    5.70
  -3  10 -25    2.70    6.00
   0   7 -25   31.30    6.60
  -7   0 -25   27.40    4.70
   7  -7 -25   43.10    7.00
  -7   0 -25   32.00    5.50
   7  -7 -25   30.70    5.90
  -7   0 -25   33.60    6.50
   4  -7 -25   75.79    8.90
   3   4 -25   97.69    8.40
  -7   3 -25  103.49   10.70
  -7   3 -25   86.59    7.70
   4  -7 -25  105.99    9.90
   1  -7 -25    4.40    5.30
  -7   6 -25   13.50    6.20
  -7   6 -25   15.30    4.80
   1  -7 -25    6.80    4.70
   6   1 -25   13.80    4.20
  -2  -7 -25   11.80    5.40
  -7   9 -25   11.20    6.10
  -7   9 -25   -0.40    4.60
   9  -2 -25   10.80    3.90
  -2  -7 -25   -0.50    5.60
  -8  -1 -25   -2.60    3.10
  -1   9 -25   -1.50    5.30
  -8  -1 -25    2.50    5.50
   9  -8 -25   -5.00    4.80
   9  -8 -25    1.30    5.10
  -8  -1 -25    2.80    3.00
   6  -8 -25   59.89    7.90
  -8   2 -25   66.79    8.90
   6  -8 -25   58.89    8.10
  -8   2 -25   59.89    6.80
   2   6 -25   51.89    7.40
  -8   2 -25   57.79    6.30
   5   3 -25   53.49    6.10
   3  -8 -25   46.50    7.80
  -8   5 -25   49.60    6.00
   3  -8 -25   47.60    7.60
  -8   5 -25   71.39    9.90
  -8   8 -25    7.00    4.60
  -8   8 -25    0.90    6.70
   0  -8 -25   17.50    6.50
   8   0 -25   14.20    3.70
   0  -8 -25    5.50    4.90
  -8  11 -25   25.30    8.20
  -3  -8 -25   31.10    6.40
  -3  -8 -25   39.50    8.10
  -9  -2 -25   18.00    4.20
  -9  -2 -25   18.80    6.90
  -2  11 -25   15.40    6.40
  11  -9 -25   17.40    7.30
  11  -9 -25   22.70    6.70
  -9   1 -25   13.10    6.30
   8  -9 -25    5.60    5.80
   1   8 -25   15.50    6.00
  -9   1 -25    1.20    3.90
  -9   1 -25    7.40    3.10
   8  -9 -25    5.30    5.70
   5  -9 -25   22.80    7.20
   5  -9 -25   25.30    7.00
   4   5 -25   34.80    5.60
  -9   4 -25   27.70    4.60
  -9   4 -25   45.30    8.10
  -9   7 -25    9.60    6.50
   7   2 -25   10.80    3.80
   2  -9 -25   15.30    5.80
  -9   7 -25   13.50    4.60
   2  -9 -25   18.90    6.60
  -9  10 -25   -5.20    6.50
  -1  -9 -25   -0.50    6.00
  -1  -9 -25   -1.10    4.60
 -10   0 -25    4.60    2.80
 -10   0 -25   -0.20    3.70
   0  10 -25    8.40    6.00
  10 -10 -25   13.40    6.50
 -10   0 -25    0.70    6.40
  10 -10 -25    1.00    5.90
 -10   3 -25   30.20    7.60
 -10   3 -25   37.10    4.50
 -10   3 -25   26.90    3.70
   3   7 -25   42.70    7.10
   7 -10 -25   35.20    7.50
   7 -10 -25   42.80    8.40
 -10   6 -25   30.80    8.10
 -10   6 -25   22.90    4.30
   4 -10 -25   23.30    6.30
   4 -10 -25   22.80    6.80
   6   4 -25   36.10    5.40
   1 -10 -25    3.30    5.70
 -10   9 -25    0.30    7.20
   1 -10 -25    1.90    5.30
   9 -11 -25    0.20    5.80
 -11   2 -25    8.40    6.50
   2   9 -25    3.50    5.80
   9 -11 -25    0.10    5.40
 -11   5 -25   81.09   15.20
 -11   5 -25   46.80    4.40
   5   6 -25   67.09    7.80
 -11   5 -25   53.19    5.20
   6 -11 -25   71.29   10.10
   5   6 -25   75.89   10.30
   6 -11 -25   45.20    9.90
 -11   8 -25   45.30    9.70
   3 -11 -25   42.70    8.80
   3 -11 -25   33.90    7.30
   1   0 -26   55.39    7.50
  -1   1 -26   47.80    8.00
  -1   1 -26   43.20    6.80
   1   0 -26   51.39    7.30
   0  -1 -26   54.09    7.30
  -2   0 -26   13.50    5.00
   0   2 -26    8.30    4.50
  -1  -2 -26   83.99    9.30
  -2   3 -26   66.99    7.90
   3  -1 -26   73.49    8.00
  -2   3 -26   75.99    9.10
  -3  -1 -26   10.00    5.10
   4  -3 -26    8.10    4.50
  -1   4 -26   10.50    4.90
  -1   4 -26    6.30    4.80
   2   1 -26   75.69    7.80
  -3   2 -26   75.79    8.90
   1  -3 -26   57.39    7.50
  -3   2 -26   57.79    7.20
  -2  -3 -26   27.30    6.40
  -3   5 -26   32.10    6.50
  -2  -3 -26   23.50    5.40
   5  -2 -26   29.40    5.10
  -2   6 -26  134.09   11.20
   6  -4 -26  137.39    9.60
  -4  -2 -26  112.09    9.10
  -4  -2 -26  123.69   11.40
  -4   1 -26   45.20    6.50
   3  -4 -26   45.30    6.60
  -4   1 -26   58.09    8.20
   1   3 -26   55.29    7.00
   0  -4 -26   57.39    7.80
  -4   4 -26   51.49    6.70
   4   0 -26   71.69    7.30
  -4   4 -26   58.19    8.20
   0  -4 -26   74.09    8.80
  -4   7 -26   27.50    5.50
  -3  -4 -26   22.50    5.30
   7  -3 -26   15.00    4.40
  -4   7 -26   22.40    6.80
  -3  -4 -26   15.20    6.20
   8  -5 -26  353.56   16.00
  -3   8 -26  329.67   18.20
  -5  -3 -26  327.57   15.60
  -5  -3 -26  329.47   17.90
   0   5 -26   -1.00    4.40
  -5   0 -26    2.70    4.00
  -5   0 -26    1.60    4.60
   5  -5 -26    9.50    4.60
   2  -5 -26  308.67   16.30
  -5   3 -26  290.17   14.60
   2  -5 -26  326.27   16.50
   3   2 -26  311.27   14.40
  -5   3 -26  330.47   17.70
  -1  -5 -26   60.69    8.50
  -1  -5 -26   75.59    8.70
  -5   6 -26   98.89   10.70
   6  -1 -26   73.89    7.40
  -5   6 -26   63.39    7.30
  -4  -5 -26   32.20    5.90
  -5   9 -26   26.50    6.30
  -5   9 -26   35.50    8.00
   9  -4 -26   32.70    5.70
  -4  -5 -26   33.30    7.40
  -4  10 -26   49.20    8.70
  -6  -4 -26   48.00    6.50
  10  -6 -26   47.40    6.90
  -6  -1 -26   13.10    5.70
  -1   7 -26   10.10    5.40
   7  -6 -26    2.20    4.30
  -6  -1 -26    5.20    3.80
   4  -6 -26   -2.10    4.70
  -6   2 -26    6.40    4.30
  -6   2 -26    2.50    5.10
   2   4 -26    2.70    4.30
   4  -6 -26    3.00    5.00
  -6   5 -26   11.80    4.50
   5   1 -26    9.70    4.20
   1  -6 -26   16.50    6.20
   1  -6 -26    7.30    5.10
  -6   5 -26    3.10    5.20
  -6   8 -26  107.19   12.60
   8  -2 -26  127.39    8.70
  -2  -6 -26  135.69   12.40
  -2  -6 -26  116.19   10.30
  -5  -6 -26    4.00    4.30
  -5  -6 -26    2.80    5.20
  -6  11 -26   -4.10    6.70
  11  -5 -26    8.40    5.00
  -7  -2 -26   80.59   10.00
  -2   9 -26   81.49   10.30
   9  -7 -26   64.19    8.70
   9  -7 -26   86.49    9.30
  -7  -2 -26   73.89    7.40
  -7   1 -26   70.29    7.50
  -7   1 -26   85.89   10.30
  -7   1 -26   71.69    7.30
   1   6 -26   73.99    8.80
   6  -7 -26   67.79    8.40
   6  -7 -26   73.69    9.30
  -7   4 -26    7.80    4.00
   3  -7 -26   12.90    5.50
   3  -7 -26   10.30    5.70
  -7   4 -26    8.10    6.20
   4   3 -26    7.50    4.40
   7   0 -26  147.89    9.00
  -7   7 -26  126.39   13.10
   0  -7 -26  141.69   11.10
   0  -7 -26  134.29   11.90
  -7   7 -26  121.39    9.90
  -3  -7 -26    4.90    5.40
  -3  -7 -26   -0.40    5.20
  -7  10 -26   -3.30    7.20
  10  -3 -26   -0.30    4.10
  -7  10 -26    2.80    6.40
  -8   0 -26   34.90    7.60
  -8   0 -26   13.90    4.40
   0   8 -26   24.40    6.50
   8  -8 -26   31.90    6.70
  -8   0 -26   18.30    4.20
   8  -8 -26   24.70    7.20
   3   5 -26    2.10    4.80
   5  -8 -26    3.90    5.40
  -8   3 -26   -0.70    3.60
  -8   3 -26    0.20    5.30
   5  -8 -26    4.80    5.50
   2  -8 -26   -0.10    4.80
   6   2 -26    1.40    4.00
  -8   6 -26    3.40    6.50
   2  -8 -26   -2.40    4.30
  -8   6 -26    0.00    4.30
  -1  -8 -26   32.70    8.20
   9  -1 -26   41.80    5.10
  -8   9 -26   21.80   14.30
  -1  -8 -26   23.00    7.80
  -8   9 -26   28.20    6.90
  10  -9 -26    1.00    5.90
  -9  -1 -26    8.10    6.00
  -9  -1 -26   -1.60    3.00
  -1  10 -26   -6.80    6.10
  10  -9 -26    3.70    6.00
   7  -9 -26   16.80    6.50
  -9   2 -26    9.00    6.00
   7  -9 -26   24.90    6.70
  -9   2 -26    8.20    3.50
   2   7 -26   18.60    5.50
  -9   2 -26   16.40    3.90
  -9   5 -26   14.20    6.80
  -9   5 -26    7.80    4.10
   4  -9 -26   16.90    6.30
   5   4 -26    8.30    4.40
   4  -9 -26   12.20    5.80
   1  -9 -26  160.18   15.00
   1  -9 -26  183.58   18.30
  -9   8 -26  162.48   14.70
  -9   8 -26  169.58   20.10
   8   1 -26  198.18    9.60
 -10   1 -26   10.70    3.00
   1   9 -26   13.50    6.50
   9 -10 -26   12.40    6.30
 -10   1 -26   14.20    6.80
   9 -10 -26   11.70    6.60
   6 -10 -26  115.99   11.90
   6 -10 -26  128.69   12.60
 -10   4 -26   93.99    7.40
   4   6 -26  116.69    9.40
 -10   4 -26   93.79    6.70
   7   3 -26   -2.00    3.90
 -10   7 -26   -0.10    6.60
   3 -10 -26   -2.30    6.10
   3 -10 -26    4.80    5.30
   6   5 -26    7.90    4.40
   5 -11 -26    5.00    6.90
   5 -11 -26   13.30    6.40
 -11   6 -26   14.20    7.50
   0   0 -27   55.49    7.50
   0   0 -27   48.50    6.90
  -1   2 -27  134.59   10.70
   2  -1 -27  136.09   10.40
  -1   2 -27  153.18   11.10
  -1  -1 -27  129.09   10.90
   1  -2 -27    5.00    4.50
   1   1 -27    1.50    4.30
  -2   1 -27    4.90    5.00
  -2   1 -27   -3.70    4.20
  -2   4 -27  336.67   17.00
  -2   4 -27  381.26   18.40
  -2  -2 -27  405.66   19.40
   4  -2 -27  385.56   17.20
  -3   0 -27   13.10    5.30
  -3   0 -27    5.30    4.80
   0   3 -27    7.40    4.70
   3  -3 -27    6.90    4.60
  -3   3 -27  197.08   12.20
   0  -3 -27  217.48   13.40
  -3   3 -27  215.28   14.10
   3   0 -27  234.98   12.80
  -3   6 -27    2.90    4.80
   6  -3 -27   12.00    4.70
  -3   6 -27   10.30    6.00
  -3  -3 -27   11.70    4.80
  -3  -3 -27    6.30    5.40
   5  -4 -27  137.19   10.20
  -4  -1 -27  118.09   11.50
  -1   5 -27  127.69   10.80
   2  -4 -27  447.46   19.70
  -4   2 -27  406.96   20.40
  -4   2 -27  422.16   19.00
   2   2 -27  426.96   19.00
  -1  -4 -27    2.20    4.90
   5  -1 -27    6.00    4.30
  -4   5 -27   -2.70    4.30
  -4   5 -27    8.10    5.40
  -1  -4 -27    6.10    4.90
   8  -4 -27   66.99    7.50
  -4  -4 -27   56.29    8.60
  -4  -4 -27   51.09    7.10
  -4   8 -27   47.70    8.00
  -5  -2 -27   66.29    9.40
  -5  -2 -27   70.09    7.90
  -2   7 -27   75.39    9.50
   7  -5 -27   85.29    8.90
  -5   1 -27   24.10    5.50
   1   4 -27   26.70    6.20
   4  -5 -27   32.20    6.30
  -5   1 -27   15.90    6.10
   4   1 -27  304.47   14.80
   1  -5 -27  336.77   17.20
  -5   4 -27  290.07   15.20
  -5   4 -27  339.67   18.40
   1  -5 -27  357.06   17.60
  -5   7 -27   12.40    6.20
   7  -2 -27   11.60    4.50
  -2  -5 -27   18.80    5.60
  -2  -5 -27   19.80    6.30
  -5  -5 -27    5.70    6.20
  -5  10 -27   13.70    8.70
  -5  -5 -27   -7.40    6.70
  -6  -3 -27   99.89    8.80
  -3   9 -27  118.89   12.10
   9  -6 -27  138.79   12.10
  -6   0 -27   23.10    6.30
  -6   0 -27   35.40    5.80
   0   6 -27   20.60    6.00
  -6   0 -27   31.10    7.50
   6  -6 -27   24.50    5.80
   3  -6 -27   56.49    7.90
   3  -6 -27   43.60    7.80
  -6   3 -27   54.99    8.60
  -6   3 -27   34.90    6.10
   3   3 -27   44.10    6.30
  -6   6 -27    3.20    5.50
  -6   6 -27    3.20    4.70
   0  -6 -27    1.70    5.10
   0  -6 -27    5.00    4.80
   6   0 -27    9.60    4.50
   9  -3 -27   22.20    5.30
  -3  -6 -27   18.20    7.30
  -3  -6 -27   17.20    5.50
  -6   9 -27   22.70    9.10
  -6   9 -27    8.10    5.60
   8  -7 -27    6.70    5.70
  -1   8 -27    5.90    6.20
  -7  -1 -27    4.30    6.20
   8  -7 -27    2.50    5.80
  -7  -1 -27    5.70    3.80
  -7  -1 -27    5.60    4.70
  -7   2 -27  105.99    9.00
  -7   2 -27  139.19   12.50
   5  -7 -27  109.49   11.40
   5  -7 -27  131.59   11.20
   2   5 -27  131.49   10.10
  -7   5 -27   30.40    6.00
   5   2 -27   33.40    5.60
  -7   5 -27   36.20    8.50
   2  -7 -27   32.30    6.60
   2  -7 -27   36.00    7.50
   8  -1 -27   15.00    4.50
  -7   8 -27   16.70    7.10
  -1  -7 -27    9.00    7.50
  -7   8 -27   10.50    5.30
  -1  -7 -27   16.00    5.70
  -8  -2 -27    4.50    5.80
  -2  10 -27   -8.10    5.80
  -8  -2 -27    0.20    3.40
  10  -8 -27   -6.40    5.50
  10  -8 -27   -1.60    5.80
  -8   1 -27    8.60    3.70
   7  -8 -27    6.00    5.60
  -8   1 -27    6.80    6.30
  -8   1 -27    6.30    4.10
   1   7 -27    4.30    5.50
   7  -8 -27   11.40    5.40
   4  -8 -27  154.88   12.30
  -8   4 -27  106.49    9.10
   4   4 -27  136.99   10.00
  -8   4 -27  143.89   13.30
   4  -8 -27  145.59   12.40
   7   1 -27    6.50    4.20
  -8   7 -27    7.00    7.30
   1  -8 -27   12.90    6.30
  -8   7 -27   -0.10    4.80
   1  -8 -27   11.80    5.80
  -2  -8 -27   -2.50    5.10
  -2  -8 -27   -2.40    6.00
  -8  10 -27   -0.20    6.80
  -9   0 -27   45.30    5.30
  -9   0 -27   50.69    8.90
   9  -9 -27   49.30    8.30
   0   9 -27   47.80    8.80
   9  -9 -27   54.79    8.40
   6  -9 -27    4.70    5.90
  -9   3 -27   13.00    4.10
   6  -9 -27   18.30    6.40
   3   6 -27   12.70    5.10
  -9   3 -27   13.20    4.00
   6   3 -27   43.50    6.10
  -9   6 -27   25.00    5.90
   3  -9 -27   27.30    8.70
  -9   6 -27   52.59   14.90
  -9   9 -27   97.59   13.20
   0  -9 -27   96.79   12.10
   0  -9 -27   99.19   10.90
 -10   2 -27    7.00    2.90
   8 -10 -27    3.80    7.00
   2   8 -27    2.70    5.70
   8 -10 -27    9.30    6.70
 -10   2 -27    0.50    5.80
   5 -10 -27   11.60    7.40
   5 -10 -27   13.80    6.70
 -10   5 -27   20.80    8.10
   5   5 -27   23.60    5.50
   2 -10 -27   42.90    8.30
   2 -10 -27   34.10    8.60
 -10   8 -27   40.30    9.70
   1  -1 -28    3.90    4.90
  -1   0 -28    0.90    4.60
   0   1 -28    8.70    5.10
  -1   0 -28    5.50    5.30
   3  -2 -28   72.89    8.40
  -1   3 -28   79.09    9.10
  -2  -1 -28   93.29   10.10
  -2   2 -28    0.20    4.80
   2   0 -28   -0.30    4.10
   0  -2 -28    6.90    5.20
  -2   2 -28    8.20    4.70
  -3  -2 -28  279.57   15.00
  -2   5 -28  242.48   15.60
   5  -3 -28  286.97   14.40
  -3  -2 -28  290.77   16.70
  -3   1 -28    3.90    4.50
  -3   1 -28   -5.30    4.20
   1   2 -28    0.40    4.00
   2  -3 -28    7.70    5.10
  -3   4 -28   88.49   10.00
  -1  -3 -28   91.99   10.30
  -3   4 -28   71.89    8.20
  -3   7 -28    0.90    5.40
  -4  -3 -28    1.00    4.30
  -4  -3 -28    4.20    6.00
   7  -4 -28   -3.00    5.20
  -4   0 -28   87.69   10.50
  -4   0 -28   77.49    9.30
   0   4 -28   94.19   10.00
   4  -4 -28  106.89   10.00
  -4   3 -28   35.20    7.00
   1  -4 -28   28.60    6.30
  -4   3 -28   35.30    6.30
  -4   6 -28   -5.10    5.20
  -2  -4 -28    4.90    4.70
  -2  -4 -28    6.10    5.60
   6  -2 -28    1.30    4.50
  -4   6 -28    3.10    4.80
  -4   9 -28   40.10    9.00
   9  -5 -28   39.10    6.90
  -5  -4 -28   33.00    6.00
  -5  -4 -28   30.70    7.50
  -5  -1 -28   27.20    5.40
  -1   6 -28   27.90    6.80
  -5  -1 -28   29.90    7.40
   6  -5 -28   28.80    6.00
  -5   2 -28   56.19    7.30
   2   3 -28   42.90    6.50
   3  -5 -28   50.99    8.10
  -5   2 -28   53.79    8.70
  -5   5 -28    3.30    4.50
   0  -5 -28   -3.30    4.70
   5   0 -28    4.60    4.60
   0  -5 -28    0.90    4.20
  -5   5 -28    0.70    5.00
  -3  -5 -28   10.70    5.20
   8  -3 -28   12.30    5.20
  -5   8 -28   -3.90    5.20
  -5   8 -28    6.20    6.80
  -6  -2 -28   69.49    8.00
  -2   8 -28   60.09    9.20
   8  -6 -28   62.29    7.90
  -6   1 -28   66.09   10.00
  -6   1 -28   48.00    6.80
   1   5 -28   52.49    7.30
   5  -6 -28   65.69    9.00
   5  -6 -28   56.59    8.70
   2  -6 -28    0.20    5.00
   4   2 -28    5.90    4.60
  -6   4 -28   -2.70    4.20
  -6   4 -28    3.80    5.50
   2  -6 -28   -1.20    4.40
  -6   7 -28    1.50    4.60
  -6   7 -28    6.10    6.10
  -1  -6 -28    4.80    5.10
  -1  -6 -28    3.10    6.00
   7  -1 -28    3.90    4.50
  -7   0 -28    8.50    5.10
  -7   0 -28   11.90    8.10
   7  -7 -28   14.20    6.30
  -7   0 -28   13.50    4.40
   7  -7 -28    8.80    5.10
   0   7 -28   22.20    6.40
   4  -7 -28   10.40    6.10
   4  -7 -28   -2.70    4.30
  -7   3 -28    8.40    6.50
   3   4 -28    1.10    4.90
  -7   3 -28    1.60    4.20
   1  -7 -28   77.79    9.60
   6   1 -28   72.19    8.20
  -7   6 -28   59.19    9.70
   1  -7 -28   95.49   11.20
  -7   6 -28   64.49    7.70
   9  -2 -28   29.70    5.60
  -7   9 -28   29.80    8.60
  -2  -7 -28   34.10    7.90
  -2  -7 -28   31.40    6.90
  -8  -1 -28   85.39    7.80
  -8  -1 -28   75.69   10.50
   9  -8 -28  106.29   11.70
  -1   9 -28   82.89   11.00
   9  -8 -28  101.89   11.50
   6  -8 -28   -0.40    4.70
  -8   2 -28    0.90    4.30
   6  -8 -28    4.40    5.80
  -8   2 -28   -3.30    3.20
   2   6 -28    1.50    4.50
   3  -8 -28  245.78   17.40
   3  -8 -28  239.18   16.00
   5   3 -28  258.17   13.20
  -8   8 -28    0.20    6.90
   8   0 -28   -0.60    4.40
   0  -8 -28   12.40    6.80
   0  -8 -28    1.90    5.30
   8  -9 -28  120.99   12.40
  -9   1 -28   92.09    7.50
   8  -9 -28  110.49   13.00
   1   8 -28  110.09   11.20
  -9   1 -28   95.59   11.90
  -9   4 -28   22.80    7.70
   5  -9 -28   28.10    7.90
   5  -9 -28   20.60    8.60
   2  -9 -28   42.60    7.90
   7   2 -28   38.10    5.90
  -9   7 -28   26.00    8.60
   2  -9 -28   36.60    8.40
   0  -1 -29   75.19    9.00
   1   0 -29   78.29    9.30
  -1   1 -29   68.99    9.00
  -1   1 -29   83.59    9.80
  -2   0 -29    5.70    5.70
  -2   0 -29    3.50    5.10
   0   2 -29    0.10    4.70
   2  -2 -29   -1.00    4.70
  -2   3 -29   70.29    8.40
   3  -1 -29   89.99    9.20
  -2   3 -29   72.79    9.40
  -1  -2 -29   84.39   10.00
  -1   4 -29  274.37   15.80
  -3  -1 -29  274.87   16.50
   4  -3 -29  278.47   14.80
   1  -3 -29    3.60    5.50
  -3   2 -29    4.60    5.90
   2   1 -29    1.10    4.40
   5  -2 -29   28.70    5.80
  -3   5 -29   34.30    7.80
  -2  -3 -29   22.30    5.70
  -3   5 -29   22.50    7.20
  -2  -3 -29   31.30    7.10
  -4  -2 -29   63.09    9.30
   6  -4 -29   67.39    8.00
  -2   6 -29   81.39   10.00
  -4  -2 -29   56.29    7.90
   1   3 -29   -5.40    4.30
   3  -4 -29    4.50    5.10
  -4   1 -29    2.50    5.30
  -4   1 -29   -2.30    5.00
   4   0 -29   56.59    7.00
   0  -4 -29   52.79    8.10
  -4   4 -29   46.40    8.60
   0  -4 -29   49.00    7.90
  -4   4 -29   50.99    8.50
  -4   7 -29   18.40    6.50
  -3  -4 -29   12.70   10.80
   7  -3 -29   17.00    8.90
  -3  -4 -29   11.70    5.40
  -5  -3 -29   10.20    6.10
   8  -5 -29    0.60    5.20
  -5  -3 -29    2.50    4.70
  -3   8 -29   -1.90    6.30
   0   5 -29    0.40    5.10
  -5   0 -29   -0.40    5.50
  -5   0 -29    5.00    5.70
   5  -5 -29   10.00    5.00
   3   2 -29    0.00    4.30
  -5   3 -29    4.60    6.00
   2  -5 -29    3.40    5.60
  -5   3 -29    3.80    4.90
   2  -5 -29   -3.70    4.70
  -1  -5 -29   29.10    7.70
   6  -1 -29   33.60    6.20
  -5   6 -29   20.00    6.70
  -5   6 -29   22.80    7.20
  -1  -5 -29   23.10    6.20
  -4  -5 -29    1.10    4.70
  -4  -5 -29   -0.50    5.80
   9  -4 -29    7.60    5.30
  -5   9 -29    8.40    6.20
   7  -6 -29   10.50    6.10
  -6  -1 -29    4.70    4.70
  -6  -1 -29    6.50    6.20
  -1   7 -29   10.20    6.70
  -6   2 -29  122.29   10.60
   2   4 -29  154.78   11.30
  -6   2 -29  139.19   12.60
   4  -6 -29  134.29   11.80
   4  -6 -29  118.49   11.40
   1  -6 -29    9.00    5.80
  -6   5 -29    0.50    4.50
   1  -6 -29    0.60    5.10
   5   1 -29   -4.50    4.60
  -6   5 -29    8.60    6.90
  -2  -6 -29   22.30    7.60
   8  -2 -29   31.50    6.10
  -2  -6 -29   25.40    6.30
  -6   8 -29   17.80    7.50
   1   6 -29   59.29    8.40
   6  -7 -29   71.99    9.40
  -7   1 -29   60.19   10.20
  -7   1 -29   73.39    8.10
   6  -7 -29   60.49    9.10
  -7   4 -29   26.90    6.00
   4   3 -29   29.30    6.70
   3  -7 -29   24.90    7.10
  -7   4 -29   46.20   14.30
   3  -7 -29   17.60    6.20
   0  -7 -29    3.00    6.10
  -7   7 -29    0.30    7.10
   7   0 -29    5.20    4.90
   0  -7 -29   -3.00    5.20
  -8   3 -29   37.80    8.60
   3   5 -29   44.90    7.20
   5  -8 -29   53.09    8.20
  -8   6 -29   89.19   12.00
   2  -8 -29   84.59   10.30
   6   2 -29   93.99    8.90
   2  -8 -29   70.69    9.90
   4  -9 -29   64.89    9.90
   5   4 -29   67.19    7.50
  -9   5 -29   45.70    9.60
   4  -9 -29   61.59    9.50
   0   0 -30  336.27   17.70
  -1  -1 -30  134.59   12.40
  -1   2 -30  130.39   11.90
   2  -1 -30  156.48   11.50
   1   1 -30   68.59    8.40
  -2   1 -30   77.19   10.00
  -2   1 -30   76.79    9.30
   1  -2 -30   93.79   10.70
  -2  -2 -30  124.49   11.90
   4  -2 -30   98.69    9.90
  -2   4 -30   97.99   11.20
   3  -3 -30    7.60    5.30
  -3   0 -30    1.00    4.90
   0   3 -30   -4.60    4.60
   3   0 -30  146.99   11.00
   0  -3 -30  179.88   13.30
  -3   3 -30  164.78   13.50
  -3   3 -30  146.99   11.40
  -3   6 -30    4.80    6.40
   6  -3 -30    1.00    4.80
  -3  -3 -30   -2.90    4.30
   5  -4 -30   -0.80    4.70
  -1   5 -30   -0.10    5.10
  -4  -1 -30    4.40    4.90
  -4  -1 -30   -2.90    5.40
  -4   2 -30   12.70    6.10
  -4   2 -30   18.30    5.90
   2  -4 -30   17.30    6.20
   2   2 -30    8.50    5.00
   5  -1 -30   80.49    9.50
  -4   5 -30   53.49    7.40
  -1  -4 -30   67.19    9.40
  -1  -4 -30   74.49    8.90
  -4   5 -30   71.29   10.20
  -4  -4 -30   -4.10    5.90
  -4  -4 -30   -5.30    4.50
  -4   8 -30   -0.70    6.20
   8  -4 -30   -0.70    5.80
  -5  -2 -30   19.60    6.20
  -5  -2 -30   13.80    7.10
  -2   7 -30    8.60    6.70
   7  -5 -30   16.10    6.10
  -5   1 -30   14.40    5.50
   4  -5 -30   20.90    6.50
  -5   1 -30   24.40    7.50
   1   4 -30   19.70    6.20
   1  -5 -30   -1.30    5.70
  -5   4 -30    2.50    5.50
  -5   4 -30   -2.60    4.70
   4   1 -30    0.90    4.80
   1  -5 -30    2.90    5.10
  -5   7 -30  183.88   15.10
  -2  -5 -30  203.68   13.70
  -2  -5 -30  188.78   15.30
   7  -2 -30  220.38   13.90
   6  -6 -30   66.19    8.50
  -6   0 -30   60.39   10.00
   0   6 -30   63.59    8.80
  -6   0 -30   60.59    7.50
   3   3 -30    2.10    5.00
   3  -6 -30   -1.80    5.60
  -6   3 -30    4.40    5.10
   3  -6 -30   -6.60    5.10
   6   0 -30  130.79   12.70
   0  -6 -30  116.19   12.70
   0  -6 -30  128.09   12.20
  -6   6 -30  115.19   12.90
   5  -7 -30  126.29   11.80
  -7   2 -30  117.99   13.30
   5  -7 -30  107.89   14.80
   2   5 -30  105.59   10.30
   2  -7 -30   15.00    6.10
   2  -7 -30    0.60    6.30
  -7   5 -30   13.00    7.80
   5   2 -30   10.30    5.70
   4   4 -30   22.40    6.40
   4  -8 -30   15.50    6.50
   4  -8 -30   25.60    7.90
  -8   4 -30   20.20    8.40
  -1   0 -31   31.50    7.70
   0   1 -31   40.50    7.90
   1  -1 -31   36.20    7.70
  -1   3 -31   18.60    6.30
  -2  -1 -31    7.40    6.50
   3  -2 -31   14.30    5.80
  -2  -1 -31   22.90    7.30
   2   0 -31    2.10    4.80
  -2   2 -31    2.50    5.90
   0  -2 -31   -8.70    5.20
   5  -3 -31    2.90    5.40
  -2   5 -31    1.60    5.90
  -3  -2 -31   -3.10    5.70
  -3  -2 -31    8.10    7.30
   2  -3 -31   37.00    7.40
  -3   1 -31   24.60    6.30
  -3   1 -31   33.70    7.90
   1   2 -31   25.20    6.90
   4  -1 -31   61.59    8.10
  -1  -3 -31   41.30    8.90
  -1  -3 -31   69.99    9.70
  -3   4 -31   49.00    8.70
   7  -4 -31   40.60    7.30
  -3   7 -31   18.60    8.20
  -4  -3 -31   43.60    9.00
  -4  -3 -31   28.00    6.40
   0   4 -31   -2.40    5.50
  -4   0 -31   -0.30    5.70
   4  -4 -31   -2.60    5.30
   1  -4 -31   60.39    9.90
  -4   3 -31   62.29    8.50
   1  -4 -31   74.59    9.30
   3   1 -31   88.59    9.90
  -4   3 -31   68.59   10.10
   6  -2 -31   41.30    7.00
  -2  -4 -31   38.90    8.50
  -2  -4 -31   37.30    7.20
  -4   6 -31   21.00   10.00
  -5  -1 -31    1.90    6.30
  -1   6 -31    2.50    6.30
   6  -5 -31    0.30    5.70
  -5   2 -31   38.70    8.80
   3  -5 -31   37.60    7.80
   2   3 -31   35.10    7.10
  -5   2 -31   22.00    6.90
   0  -5 -31    2.70    5.70
  -5   5 -31   -5.80    6.40
   0  -5 -31    0.50    5.50
   5   0 -31    2.00    5.20
   1   5 -31  143.99   12.40
   5  -6 -31  159.08   12.90
   5  -6 -31  137.29   12.60
  -6   1 -31  121.99   13.30
   2  -6 -31    6.20    8.70
   4   2 -31    6.80    5.50
   2  -6 -31   10.00    6.30
  -6   4 -31    6.70    7.10
  -7   3 -31   37.20    9.40
   3   4 -31   41.90    7.30
   4  -7 -31   31.90    7.80
   1   0 -32    2.50    5.40
   0  -1 -32    7.50    6.50
  -1   1 -32    6.50    6.40
   2  -2 -32    2.20    6.00
   0   2 -32    2.60    5.80
  -2   0 -32    2.80    5.90
  -2   3 -32   46.30    8.90
   3  -1 -32   31.60    6.90
  -1  -2 -32   37.80    8.50
   4  -3 -32   10.80    6.00
  -3  -1 -32   11.40    6.80
  -1   4 -32   17.10    6.80
  -3  -1 -32   -0.50    7.80
   2   1 -32  319.87   17.00
   1  -3 -32  320.67   18.40
  -3   2 -32  342.77   21.60
  -3   5 -32   12.90   11.10
  -2  -3 -32    5.80    5.90
   5  -2 -32    2.40    5.30
  -2  -3 -32   -2.20    5.30
  -4  -2 -32   10.30    6.50
   6  -4 -32   10.00    6.20
  -4  -2 -32    1.90    4.90
   1   3 -32   40.10    7.60
   3  -4 -32   37.50    7.80
  -4   1 -32   41.80    8.70
  -4   4 -32   27.90    8.10
   0  -4 -32   33.80    7.40
   0  -4 -32   26.60    7.10
   4   0 -32   36.50    6.70
  -5   0 -32   -2.20    4.90
   0   5 -32   11.10    6.10
   5  -5 -32    8.70    6.20
  -5   0 -32    1.40    6.90
   2  -5 -32  104.79   12.10
   3   2 -32   89.19   10.50
  -5   3 -32  124.09   12.90
   2   4 -32   11.30    6.10
  -6   2 -32   22.30    7.90
   4  -6 -32   21.20    7.50
   0   0 -33    5.30    6.20
  -1  -1 -33   -2.30    7.00
  -1   2 -33    5.00    6.10
   2  -1 -33   -2.40    5.60
   1   1 -33   -0.70    5.70
  -2   1 -33   -5.60    7.10
   1  -2 -33    7.80    6.70
  -2   4 -33  160.58   16.80
   4  -2 -33  175.38   13.40
  -2  -2 -33  159.38   14.70
   3  -3 -33   41.10    7.90
   0   3 -33   19.50    7.70
  -3   0 -33   25.00    8.10
   0  -3 -33    4.50    6.40
   3   0 -33    3.70    6.10
  -3   3 -33    2.00    6.00
   2  -4 -33  101.79   12.60
  -4   2 -33   99.89   12.40
   2   2 -33   98.69   11.10
  -1   0 -34    6.60    6.90
   0   0   0    0.00    0.00

_computing_structure_solution     'SHELXT 2018/2 (Sheldrick, 2018)'
;
_shelx_hkl_checksum              99959
_olex2_submission_special_instructions 'No special instructions were received'
